# Supplementary material for: Transport capacity is uncoupled with endodormancy breaking in sweet cherry buds: physiological and molecular insights
Source: Front Plant Sci. 2023 Nov 14;14:1240642. doi: 10.3389/fpls.2023.1240642 (PMC11094712; doi:10.3389/fpls.2023.1240642)
Supplement: Supplementary Table 1 — Detail information on sequencing and mapping processes for each sample. [file Table_1.xlsx]

## Sheet: table_reads_info
Table S1. Detail information on sequencing and mapping processes for each sample.
Sample	Sampling Date	Replicate	Input reads	Average read length	Mapped reads	Uniquely mapped reads	Uniquely mapped reads percentage	Multimapped reads	Multimapped reads percentage	Too many multimap reads	Unmapped other reads	Unmapped too short reads	Unmapped reads percentage
V-1-1	2017-10-17	1	12246352	287.333	1.18575e+07	11151314	91.0583	706827	5.77174	3113	71116.2	314629	3.1753
V-1-2	2017-10-17	2	17969736	287.333	1.73808e+07	16342927	90.947	1038626	5.77986	5149	118574	465252	3.2776
V-1-3	2017-10-17	3	16463128	286.333	1.60496e+07	15092442	91.6742	957358	5.81516	4350	70346.2	338845	2.51193
V0-1-2	2017-12-08	1	19085108	286.667	1.74297e+07	16436978	86.1246	992314	5.19942	15207	753969	886255	8.67394
V0-2	2017-12-08	2	12378092	286.333	1.20696e+07	11385446	91.9806	683495	5.52181	6972	50861.5	250669	2.49233
V0-3	2017-12-08	3	12479817	285.667	1.22162e+07	11536116	92.4382	680679	5.45424	8120	45661.7	209822	2.11224
V1-1-3	2018-01-03	1	18594472	287	1.80214e+07	16978983	91.312	1042165	5.6047	16134	112234	444700	3.08192
V1-2	2018-01-03	2	15472804	286.333	1.44322e+07	13574966	87.7344	856701	5.53682	18776	373262	648555	6.72531
V1-3	2018-01-03	3	13455853	286.667	1.29647e+07	12206985	90.7188	757299	5.62803	14307	128088	348782	3.65029
V2-1	2018-01-15	1	17881757	283	1.72372e+07	16231330	90.7703	1005186	5.62129	11838	151787	480889	3.60431
V2-2	2018-01-15	2	24238208	286.333	2.33211e+07	21941495	90.5244	1379234	5.69033	14593	165565	736926	3.78363
V2-3	2018-01-15	3	13152457	285.333	1.27142e+07	11972456	91.0283	741473	5.63752	9231	81595.9	347427	3.33211
V3-1	2018-02-12	1	18788514	287.333	1.79302e+07	16886507	89.8768	1043870	5.55589	10207	219703	628447	4.56852
V3-2	2018-02-12	2	14397687	287.667	1.2574e+07	11799577	81.9547	774006	5.37591	14336	840072	969322	12.6668
V3-3	2018-02-12	3	11871762	288.333	1.14427e+07	10775464	90.7655	667270	5.62065	7422	79664.2	341986	3.61422
V4-1	2018-03-12	1	13830905	288	1.34849e+07	12699417	91.8191	785441	5.67888	2996	50127.1	292911	2.50189
V4-2	2018-03-12	2	12603946	287	1.22961e+07	11570499	91.8006	725527	5.75635	3259	60117.6	244441	2.44223
V4-3	2018-03-12	3	11507100	278.667	1.11906e+07	10516252	91.3892	674499	5.86159	3407	68908.1	244230	2.75087
