# Supplementary material for: Transport capacity is uncoupled with endodormancy breaking in sweet cherry buds: physiological and molecular insights
Source: Front Plant Sci. 2023 Nov 14;14:1240642. doi: 10.3389/fpls.2023.1240642 (PMC11094712; doi:10.3389/fpls.2023.1240642)
Supplement: Supplementary Table 2 — Clustering of differentially expressed genes among 48, 133 genes identified in reference genome, DEGs between each time point which were assessed using DEseq2 R Bioconductor package (Love et al., 2014), in the statistical software R (R Core Team 2022). Genes with an adjusted p-value (padj) < 0.05 and a log fold change > 1 were selected. [file Table_2.xlsx]

## Sheet: Feuil2
Table S2. Clustering of differentially expressed genes among 48, 133 genes identified in reference genome, DEGs between each time point which were assessed using DEseq2 R Bioconductor package (Love et al., 2014), in the statistical software R (R Core Team 2022). Genes with an adjusted p-value (padj) < 0.05 and a log fold change > 1 were selected.
gene_id	Cluster
000015F_QUIVER_SUBSEQ_2684117-2815753_OBJg0414051	1
000026F_QUIVER_SUBSEQ_1-137920_OBJg0414501	1
000026F_QUIVER_SUBSEQ_1-137920_OBJg0414601	1
000048F_QUIVER_SUBSEQ_1576434-1634116_OBJg0415081	1
000048F_QUIVER_SUBSEQ_1576434-1634116_OBJg0415091	1
000051F_QUIVER_SUBSEQ_1-129044_OBJg0415381	1
000051F_QUIVER_SUBSEQ_1-129044_OBJg0415531	1
000058F_QUIVER_SUBSEQ_1-156621_OBJg0415901	1
000067F_QUIVER_OBJg0416421	1
000077F_QUIVER_SUBSEQ_1-96031_OBJg0417391	1
000085F_QUIVER_SUBSEQ_963817-1072375_OBJg0417801	1
000101F_QUIVER_SUBSEQ_767149-1002860_OBJg0418901	1
000105F_QUIVER_SUBSEQ_1-351896_OBJg0419271	1
000109F_QUIVER_OBJg0419691	1
000109F_QUIVER_OBJg0419851	1
000109F_QUIVER_OBJg0420251	1
000109F_QUIVER_OBJg0420541	1
000109F_QUIVER_OBJg0420611	1
000109F_QUIVER_OBJg0420641	1
000109F_QUIVER_OBJg0420811	1
000168F_QUIVER_SUBSEQ_413874-534357_OBJg0423871	1
000169F_QUIVER_OBJg0424171	1
000169F_QUIVER_OBJg0424271	1
000169F_QUIVER_OBJg0424281	1
000169F_QUIVER_OBJg0424541	1
000174F_QUIVER_SUBSEQ_1-130718_OBJg0425251	1
000174F_QUIVER_SUBSEQ_1-130718_OBJg0425281	1
000178F_QUIVER_OBJg0425671	1
000181F_QUIVER_SUBSEQ_1-149378_OBJg0426221	1
000181F_QUIVER_SUBSEQ_1-149378_OBJg0426291	1
000191F_QUIVER_SUBSEQ_349198-490585_OBJg0426491	1
000191F_QUIVER_SUBSEQ_349198-490585_OBJg0426531	1
000197F_QUIVER_OBJg0426671	1
000197F_QUIVER_OBJg0426681	1
000197F_QUIVER_OBJg0426701	1
000208F_QUIVER_SUBSEQ_311646-384621_OBJg0427341	1
000216F_QUIVER_OBJg0428241	1
000223F_QUIVER_OBJg0428661	1
000223F_QUIVER_OBJg0428711	1
000223F_QUIVER_OBJg0429021	1
000223F_QUIVER_OBJg0429061	1
000250F_QUIVER_OBJg0430531	1
000253F_QUIVER_OBJg0430981	1
000253F_QUIVER_OBJg0430991	1
000275F_QUIVER_OBJg0432841	1
000277F_QUIVER_OBJg0433121	1
000277F_QUIVER_OBJg0433161	1
000290F_QUIVER_OBJg0434421	1
000290F_QUIVER_OBJg0434441	1
000290F_QUIVER_OBJg0434641	1
000303F_QUIVER_OBJg0435411	1
000303F_QUIVER_OBJg0435501	1
000319F_QUIVER_OBJg0436861	1
000319F_QUIVER_OBJg0437021	1
000326F_QUIVER_OBJg0437961	1
000329F_QUIVER_OBJg0438241	1
000329F_QUIVER_OBJg0438311	1
000341F_QUIVER_OBJg0439991	1
000341F_QUIVER_OBJg0440011	1
000343F_QUIVER_OBJg0440551	1
000344F_QUIVER_OBJg0440811	1
000352F_QUIVER_OBJg0442641	1
000354F_QUIVER_OBJg0442751	1
000373F_QUIVER_OBJg0444841	1
000374F_QUIVER_OBJg0444911	1
000378F_QUIVER_OBJg0445801	1
000378F_QUIVER_OBJg0445841	1
000385F_QUIVER_OBJg0446871	1
000389F_QUIVER_OBJg0447421	1
000394F_QUIVER_OBJg0448151	1
000405F_QUIVER_OBJg0448971	1
000409F_QUIVER_OBJg0449401	1
000409F_QUIVER_OBJg0449411	1
000413F_QUIVER_OBJg0450101	1
000413F_QUIVER_OBJg0450111	1
000415F_QUIVER_OBJg0450531	1
000416F_QUIVER_OBJg0450621	1
000416F_QUIVER_OBJg0450701	1
000422F_QUIVER_OBJg0451201	1
000422F_QUIVER_OBJg0451361	1
000423F_QUIVER_OBJg0451431	1
000423F_QUIVER_OBJg0451491	1
000423F_QUIVER_OBJg0451531	1
000423F_QUIVER_OBJg0451541	1
000423F_QUIVER_OBJg0451571	1
000426F_QUIVER_OBJg0452011	1
000428F_QUIVER_OBJg0452391	1
000442F_QUIVER_OBJg0453791	1
000451F_QUIVER_OBJg0454391	1
000456F_QUIVER_OBJg0454631	1
000459F_QUIVER_OBJg0454911	1
000463F_QUIVER_OBJg0455201	1
000463F_QUIVER_OBJg0455211	1
000470F_QUIVER_OBJg0455841	1
000474F_QUIVER_OBJg0456171	1
000475F_QUIVER_OBJg0456261	1
000475F_QUIVER_OBJg0456271	1
000478F_QUIVER_OBJg0456671	1
000479F_QUIVER_OBJg0456761	1
000479F_QUIVER_OBJg0456791	1
000479F_QUIVER_OBJg0456841	1
000480F_QUIVER_OBJg0456971	1
000483F_QUIVER_OBJg0457231	1
000490F_QUIVER_OBJg0457601	1
000511F_QUIVER_OBJg0459351	1
000517F_QUIVER_OBJg0459821	1
000541F_QUIVER_OBJg0461141	1
000545F_QUIVER_OBJg0461571	1
000549F_QUIVER_OBJg0462171	1
000550F_QUIVER_OBJg0462231	1
000563F_QUIVER_OBJg0463051	1
000570F_QUIVER_OBJg0463611	1
000579F_QUIVER_OBJg0464391	1
000608F_QUIVER_OBJg0466061	1
000682F_QUIVER_OBJg0469961	1
000704F_QUIVER_OBJg0470901	1
000704F_QUIVER_OBJg0470921	1
000739F_QUIVER_OBJg0472721	1
000829F_QUIVER_OBJg0475551	1
000864F_QUIVER_OBJg0476151	1
000864F_QUIVER_OBJg0476161	1
PAV01g0000401	1
PAV01g0001911	1
PAV01g0002041	1
PAV01g0002241	1
PAV01g0002411	1
PAV01g0002421	1
PAV01g0002701	1
PAV01g0002751	1
PAV01g0002811	1
PAV01g0002821	1
PAV01g0003021	1
PAV01g0003191	1
PAV01g0003271	1
PAV01g0003411	1
PAV01g0003421	1
PAV01g0003721	1
PAV01g0004241	1
PAV01g0005041	1
PAV01g0005141	1
PAV01g0005311	1
PAV01g0005391	1
PAV01g0005401	1
PAV01g0005411	1
PAV01g0005501	1
PAV01g0005561	1
PAV01g0005701	1
PAV01g0005881	1
PAV01g0005991	1
PAV01g0006071	1
PAV01g0006181	1
PAV01g0006571	1
PAV01g0006981	1
PAV01g0007101	1
PAV01g0007591	1
PAV01g0007931	1
PAV01g0007961	1
PAV01g0008661	1
PAV01g0008671	1
PAV01g0008781	1
PAV01g0008801	1
PAV01g0008871	1
PAV01g0008981	1
PAV01g0009461	1
PAV01g0009511	1
PAV01g0010231	1
PAV01g0010801	1
PAV01g0010951	1
PAV01g0011151	1
PAV01g0011771	1
PAV01g0011951	1
PAV01g0012171	1
PAV01g0012441	1
PAV01g0013551	1
PAV01g0014181	1
PAV01g0014271	1
PAV01g0014411	1
PAV01g0014811	1
PAV01g0014821	1
PAV01g0015531	1
PAV01g0015831	1
PAV01g0016021	1
PAV01g0016091	1
PAV01g0016111	1
PAV01g0016121	1
PAV01g0016141	1
PAV01g0016301	1
PAV01g0016311	1
PAV01g0016471	1
PAV01g0016501	1
PAV01g0016511	1
PAV01g0016591	1
PAV01g0016601	1
PAV01g0016731	1
PAV01g0017311	1
PAV01g0017701	1
PAV01g0017801	1
PAV01g0017961	1
PAV01g0017971	1
PAV01g0018021	1
PAV01g0018031	1
PAV01g0019531	1
PAV01g0019631	1
PAV01g0019971	1
PAV01g0020311	1
PAV01g0021231	1
PAV01g0021261	1
PAV01g0021641	1
PAV01g0021861	1
PAV01g0022341	1
PAV01g0022351	1
PAV01g0023011	1
PAV01g0023521	1
PAV01g0024521	1
PAV01g0024531	1
PAV01g0025441	1
PAV01g0025551	1
PAV01g0025571	1
PAV01g0025581	1
PAV01g0025691	1
PAV01g0025911	1
PAV01g0025931	1
PAV01g0026091	1
PAV01g0026821	1
PAV01g0027311	1
PAV01g0027431	1
PAV01g0027731	1
PAV01g0027741	1
PAV01g0027761	1
PAV01g0027851	1
PAV01g0027971	1
PAV01g0028191	1
PAV01g0031331	1
PAV01g0031341	1
PAV01g0031421	1
PAV01g0031861	1
PAV01g0032751	1
PAV01g0032761	1
PAV01g0032791	1
PAV01g0032991	1
PAV01g0033211	1
PAV01g0034191	1
PAV01g0034241	1
PAV01g0034861	1
PAV01g0035201	1
PAV01g0035341	1
PAV01g0035591	1
PAV01g0035761	1
PAV01g0035771	1
PAV01g0036071	1
PAV01g0036131	1
PAV01g0036261	1
PAV01g0036431	1
PAV01g0036441	1
PAV01g0037201	1
PAV01g0037371	1
PAV01g0037501	1
PAV01g0037671	1
PAV01g0037821	1
PAV01g0037881	1
PAV01g0037931	1
PAV01g0038011	1
PAV01g0038561	1
PAV01g0038571	1
PAV01g0039331	1
PAV01g0039361	1
PAV01g0039481	1
PAV01g0039701	1
PAV01g0039811	1
PAV01g0039931	1
PAV01g0039961	1
PAV01g0040031	1
PAV01g0040891	1
PAV01g0041141	1
PAV01g0041331	1
PAV01g0041661	1
PAV01g0041871	1
PAV01g0042421	1
PAV01g0042711	1
PAV01g0042731	1
PAV01g0042951	1
PAV01g0043341	1
PAV01g0043351	1
PAV01g0043361	1
PAV01g0043431	1
PAV01g0043441	1
PAV01g0043621	1
PAV01g0044371	1
PAV01g0044521	1
PAV01g0045231	1
PAV01g0045261	1
PAV01g0045821	1
PAV01g0045861	1
PAV01g0045931	1
PAV01g0046231	1
PAV01g0046241	1
PAV01g0046291	1
PAV01g0046301	1
PAV01g0046371	1
PAV01g0046411	1
PAV01g0046481	1
PAV01g0046531	1
PAV01g0046551	1
PAV01g0046581	1
PAV01g0046691	1
PAV01g0046731	1
PAV01g0047081	1
PAV01g0047231	1
PAV01g0047391	1
PAV01g0047511	1
PAV01g0047861	1
PAV01g0047881	1
PAV01g0048251	1
PAV01g0048361	1
PAV01g0048601	1
PAV01g0048891	1
PAV01g0049481	1
PAV01g0049751	1
PAV01g0050091	1
PAV01g0050431	1
PAV01g0050591	1
PAV01g0050601	1
PAV01g0050661	1
PAV01g0050671	1
PAV01g0050961	1
PAV01g0051041	1
PAV01g0051441	1
PAV01g0051561	1
PAV01g0051611	1
PAV01g0053091	1
PAV01g0053251	1
PAV01g0053501	1
PAV01g0053541	1
PAV01g0053661	1
PAV01g0053721	1
PAV01g0053871	1
PAV01g0053881	1
PAV01g0054071	1
PAV01g0054281	1
PAV01g0054521	1
PAV01g0054581	1
PAV01g0055121	1
PAV01g0055141	1
PAV01g0055271	1
PAV01g0055331	1
PAV01g0055381	1
PAV01g0055541	1
PAV01g0055681	1
PAV01g0055941	1
PAV01g0056181	1
PAV01g0056241	1
PAV01g0056291	1
PAV01g0056371	1
PAV01g0057521	1
PAV01g0057671	1
PAV01g0058421	1
PAV01g0059321	1
PAV01g0059331	1
PAV01g0059411	1
PAV01g0059421	1
PAV01g0059961	1
PAV01g0060031	1
PAV01g0060051	1
PAV01g0060231	1
PAV01g0060361	1
PAV01g0060401	1
PAV01g0060541	1
PAV01g0060811	1
PAV01g0060871	1
PAV01g0060911	1
PAV01g0060921	1
PAV01g0060951	1
PAV01g0061171	1
PAV01g0061281	1
PAV01g0061661	1
PAV01g0061881	1
PAV01g0061971	1
PAV01g0062341	1
PAV01g0062411	1
PAV01g0062441	1
PAV01g0062461	1
PAV01g0062561	1
PAV01g0062811	1
PAV01g0062921	1
PAV01g0062941	1
PAV01g0063121	1
PAV01g0063191	1
PAV01g0063371	1
PAV01g0064431	1
PAV01g0064591	1
PAV01g0064611	1
PAV01g0064681	1
PAV01g0064691	1
PAV01g0064711	1
PAV01g0064741	1
PAV01g0064751	1
PAV01g0064991	1
PAV01g0065051	1
PAV01g0065091	1
PAV01g0065141	1
PAV01g0065541	1
PAV01g0065591	1
PAV01g0065611	1
PAV01g0065711	1
PAV01g0066531	1
PAV01g0066541	1
PAV01g0066551	1
PAV01g0066851	1
PAV01g0066861	1
PAV01g0067291	1
PAV01g0067481	1
PAV01g0067961	1
PAV01g0068391	1
PAV01g0068671	1
PAV01g0068961	1
PAV01g0069171	1
PAV01g0069301	1
PAV01g0069381	1
PAV01g0070271	1
PAV01g0070561	1
PAV01g0070781	1
PAV01g0070991	1
PAV01g0071051	1
PAV01g0071121	1
PAV01g0071161	1
PAV01g0071841	1
PAV01g0071991	1
PAV01g0072061	1
PAV01g0072101	1
PAV01g0072141	1
PAV01g0072371	1
PAV01g0072641	1
PAV01g0072731	1
PAV01g0072941	1
PAV01g0072981	1
PAV01g0072991	1
PAV01g0073031	1
PAV01g0073081	1
PAV01g0073181	1
PAV01g0073191	1
PAV01g0073561	1
PAV01g0073571	1
PAV01g0073591	1
PAV01g0073821	1
PAV01g0074091	1
PAV01g0074131	1
PAV01g0074151	1
PAV01g0074161	1
PAV01g0074171	1
PAV01g0074621	1
PAV01g0074881	1
PAV01g0075041	1
PAV01g0075081	1
PAV01g0075091	1
PAV01g0075101	1
PAV01g0075111	1
PAV01g0075141	1
PAV01g0075151	1
PAV01g0075681	1
PAV01g0076501	1
PAV01g0076651	1
PAV01g0077011	1
PAV01g0077021	1
PAV01g0077081	1
PAV01g0077101	1
PAV01g0077111	1
PAV01g0077631	1
PAV01g0077951	1
PAV01g0078841	1
PAV01g0078851	1
PAV01g0079141	1
PAV01g0081001	1
PAV01g0081111	1
PAV01g0081121	1
PAV01g0081171	1
PAV01g0081381	1
PAV01g0082361	1
PAV01g0082451	1
PAV01g0082461	1
PAV01g0082471	1
PAV01g0082481	1
PAV01g0082491	1
PAV01g0082931	1
PAV01g0082951	1
PAV01g0083211	1
PAV01g0083221	1
PAV01g0083281	1
PAV01g0083491	1
PAV01g0083511	1
PAV02g0083981	1
PAV02g0084051	1
PAV02g0084141	1
PAV02g0084221	1
PAV02g0084521	1
PAV02g0085631	1
PAV02g0085861	1
PAV02g0086071	1
PAV02g0086111	1
PAV02g0086321	1
PAV02g0086701	1
PAV02g0086721	1
PAV02g0086901	1
PAV02g0087011	1
PAV02g0087111	1
PAV02g0087401	1
PAV02g0087421	1
PAV02g0087511	1
PAV02g0087521	1
PAV02g0087591	1
PAV02g0088071	1
PAV02g0088811	1
PAV02g0088841	1
PAV02g0088891	1
PAV02g0089961	1
PAV02g0090371	1
PAV02g0090711	1
PAV02g0090781	1
PAV02g0090921	1
PAV02g0090941	1
PAV02g0091231	1
PAV02g0091531	1
PAV02g0091541	1
PAV02g0091551	1
PAV02g0091561	1
PAV02g0091591	1
PAV02g0091621	1
PAV02g0091641	1
PAV02g0091661	1
PAV02g0091811	1
PAV02g0091821	1
PAV02g0091881	1
PAV02g0092381	1
PAV02g0092731	1
PAV02g0092751	1
PAV02g0092801	1
PAV02g0093441	1
PAV02g0093451	1
PAV02g0093471	1
PAV02g0093641	1
PAV02g0093741	1
PAV02g0093841	1
PAV02g0093851	1
PAV02g0094191	1
PAV02g0094301	1
PAV02g0094381	1
PAV02g0094401	1
PAV02g0094411	1
PAV02g0094951	1
PAV02g0094961	1
PAV02g0095111	1
PAV02g0095201	1
PAV02g0095211	1
PAV02g0097291	1
PAV02g0097531	1
PAV02g0097621	1
PAV02g0097711	1
PAV02g0098201	1
PAV02g0098731	1
PAV02g0099591	1
PAV02g0100361	1
PAV02g0100381	1
PAV02g0100391	1
PAV02g0102091	1
PAV02g0103211	1
PAV02g0103961	1
PAV02g0104091	1
PAV02g0104131	1
PAV02g0106051	1
PAV02g0106061	1
PAV02g0106071	1
PAV02g0106581	1
PAV02g0106751	1
PAV02g0106781	1
PAV02g0106971	1
PAV02g0107151	1
PAV02g0107161	1
PAV02g0107501	1
PAV02g0107511	1
PAV02g0107781	1
PAV02g0107861	1
PAV02g0109291	1
PAV02g0110431	1
PAV02g0110711	1
PAV02g0110831	1
PAV02g0110921	1
PAV02g0112561	1
PAV02g0113471	1
PAV02g0113531	1
PAV02g0113671	1
PAV02g0113931	1
PAV02g0114021	1
PAV02g0114031	1
PAV02g0114161	1
PAV02g0114491	1
PAV02g0114601	1
PAV02g0115221	1
PAV02g0115581	1
PAV02g0115711	1
PAV02g0115811	1
PAV02g0116061	1
PAV02g0116491	1
PAV02g0116821	1
PAV02g0117131	1
PAV02g0117531	1
PAV02g0117541	1
PAV02g0117651	1
PAV02g0117991	1
PAV02g0118001	1
PAV02g0118071	1
PAV02g0118241	1
PAV02g0118301	1
PAV02g0118351	1
PAV02g0118361	1
PAV02g0118421	1
PAV02g0118491	1
PAV02g0118521	1
PAV02g0118571	1
PAV02g0118661	1
PAV02g0119131	1
PAV02g0119141	1
PAV02g0119261	1
PAV02g0119271	1
PAV02g0119521	1
PAV02g0119561	1
PAV02g0119811	1
PAV02g0120291	1
PAV02g0120341	1
PAV02g0120371	1
PAV02g0120381	1
PAV02g0120391	1
PAV02g0120411	1
PAV02g0120501	1
PAV02g0120511	1
PAV02g0120521	1
PAV02g0120591	1
PAV02g0120631	1
PAV02g0120641	1
PAV02g0120671	1
PAV02g0120681	1
PAV02g0120761	1
PAV02g0120831	1
PAV02g0120861	1
PAV02g0121001	1
PAV02g0121031	1
PAV02g0121081	1
PAV02g0121481	1
PAV02g0121811	1
PAV02g0122381	1
PAV02g0122511	1
PAV02g0122761	1
PAV02g0122781	1
PAV02g0122861	1
PAV02g0123021	1
PAV02g0123191	1
PAV02g0123311	1
PAV02g0124111	1
PAV02g0124221	1
PAV02g0124281	1
PAV02g0124471	1
PAV02g0124511	1
PAV02g0124691	1
PAV02g0125371	1
PAV02g0125611	1
PAV02g0126131	1
PAV02g0126161	1
PAV02g0126181	1
PAV02g0126201	1
PAV02g0126281	1
PAV02g0126351	1
PAV02g0126361	1
PAV02g0126611	1
PAV02g0126801	1
PAV02g0126831	1
PAV02g0126951	1
PAV02g0127111	1
PAV02g0127171	1
PAV02g0127181	1
PAV02g0127261	1
PAV02g0127381	1
PAV02g0127481	1
PAV02g0127781	1
PAV02g0128021	1
PAV02g0128261	1
PAV02g0128521	1
PAV02g0128531	1
PAV02g0128971	1
PAV02g0129021	1
PAV02g0129031	1
PAV02g0129061	1
PAV02g0129711	1
PAV02g0129731	1
PAV02g0129841	1
PAV02g0129911	1
PAV02g0130031	1
PAV02g0130051	1
PAV02g0130831	1
PAV02g0131061	1
PAV02g0131331	1
PAV02g0131771	1
PAV02g0131921	1
PAV02g0132121	1
PAV02g0132481	1
PAV02g0132511	1
PAV02g0132521	1
PAV02g0132531	1
PAV02g0132671	1
PAV02g0132871	1
PAV02g0132881	1
PAV02g0132981	1
PAV02g0133021	1
PAV02g0133031	1
PAV02g0133121	1
PAV02g0133311	1
PAV02g0133821	1
PAV02g0133891	1
PAV02g0133931	1
PAV02g0134091	1
PAV02g0134531	1
PAV02g0134591	1
PAV02g0134691	1
PAV02g0135101	1
PAV02g0135191	1
PAV02g0135211	1
PAV02g0135451	1
PAV02g0135481	1
PAV02g0135491	1
PAV02g0135601	1
PAV02g0135841	1
PAV02g0135981	1
PAV02g0136011	1
PAV02g0136121	1
PAV02g0136241	1
PAV02g0136401	1
PAV02g0136411	1
PAV02g0136441	1
PAV02g0136611	1
PAV02g0136651	1
PAV02g0136691	1
PAV02g0136891	1
PAV02g0137121	1
PAV03g0138491	1
PAV03g0138661	1
PAV03g0138891	1
PAV03g0139121	1
PAV03g0139361	1
PAV03g0139631	1
PAV03g0139641	1
PAV03g0140051	1
PAV03g0140111	1
PAV03g0140221	1
PAV03g0140241	1
PAV03g0140331	1
PAV03g0140341	1
PAV03g0140561	1
PAV03g0140581	1
PAV03g0140601	1
PAV03g0140611	1
PAV03g0140631	1
PAV03g0140641	1
PAV03g0141121	1
PAV03g0141541	1
PAV03g0141751	1
PAV03g0141921	1
PAV03g0141961	1
PAV03g0142311	1
PAV03g0142611	1
PAV03g0142741	1
PAV03g0142751	1
PAV03g0142761	1
PAV03g0143521	1
PAV03g0144161	1
PAV03g0144181	1
PAV03g0144611	1
PAV03g0144781	1
PAV03g0144841	1
PAV03g0145231	1
PAV03g0145471	1
PAV03g0145641	1
PAV03g0145661	1
PAV03g0145721	1
PAV03g0146201	1
PAV03g0146231	1
PAV03g0147111	1
PAV03g0147371	1
PAV03g0147521	1
PAV03g0147571	1
PAV03g0147761	1
PAV03g0148171	1
PAV03g0148271	1
PAV03g0148311	1
PAV03g0148581	1
PAV03g0148621	1
PAV03g0148901	1
PAV03g0149151	1
PAV03g0150171	1
PAV03g0150421	1
PAV03g0150791	1
PAV03g0150811	1
PAV03g0151231	1
PAV03g0151271	1
PAV03g0151301	1
PAV03g0151491	1
PAV03g0151771	1
PAV03g0152101	1
PAV03g0152521	1
PAV03g0152921	1
PAV03g0153531	1
PAV03g0153831	1
PAV03g0154491	1
PAV03g0154571	1
PAV03g0155101	1
PAV03g0155131	1
PAV03g0155291	1
PAV03g0155511	1
PAV03g0155871	1
PAV03g0155991	1
PAV03g0156151	1
PAV03g0156681	1
PAV03g0157841	1
PAV03g0158141	1
PAV03g0158231	1
PAV03g0158301	1
PAV03g0158341	1
PAV03g0158811	1
PAV03g0159501	1
PAV03g0160361	1
PAV03g0160481	1
PAV03g0161231	1
PAV03g0161361	1
PAV03g0161631	1
PAV03g0161991	1
PAV03g0162101	1
PAV03g0162121	1
PAV03g0162571	1
PAV03g0162911	1
PAV03g0162941	1
PAV03g0163731	1
PAV03g0163851	1
PAV03g0163901	1
PAV03g0164331	1
PAV03g0165301	1
PAV03g0165441	1
PAV03g0165451	1
PAV03g0165551	1
PAV03g0165611	1
PAV03g0165671	1
PAV03g0165841	1
PAV03g0165861	1
PAV03g0165971	1
PAV03g0166371	1
PAV03g0166431	1
PAV03g0166441	1
PAV03g0166451	1
PAV03g0166711	1
PAV03g0166721	1
PAV03g0167471	1
PAV03g0167881	1
PAV03g0167951	1
PAV03g0167971	1
PAV03g0168021	1
PAV03g0168261	1
PAV03g0168321	1
PAV03g0168361	1
PAV03g0168571	1
PAV03g0168921	1
PAV03g0169111	1
PAV03g0169721	1
PAV03g0170321	1
PAV03g0170631	1
PAV03g0170701	1
PAV03g0170711	1
PAV03g0171151	1
PAV03g0171521	1
PAV03g0171551	1
PAV03g0171671	1
PAV03g0171681	1
PAV03g0171831	1
PAV03g0172091	1
PAV03g0172241	1
PAV03g0172251	1
PAV03g0172271	1
PAV03g0172371	1
PAV03g0172381	1
PAV03g0172461	1
PAV03g0172681	1
PAV03g0172891	1
PAV03g0172951	1
PAV03g0173681	1
PAV03g0174671	1
PAV03g0175011	1
PAV03g0175051	1
PAV03g0175401	1
PAV03g0176101	1
PAV03g0176271	1
PAV03g0176341	1
PAV03g0176561	1
PAV03g0176761	1
PAV03g0176861	1
PAV03g0176871	1
PAV03g0177001	1
PAV03g0177211	1
PAV03g0177511	1
PAV03g0177531	1
PAV03g0177971	1
PAV03g0178191	1
PAV03g0178411	1
PAV03g0178661	1
PAV03g0179421	1
PAV03g0179431	1
PAV03g0179441	1
PAV03g0179541	1
PAV03g0179591	1
PAV03g0179681	1
PAV03g0179741	1
PAV03g0179901	1
PAV03g0180051	1
PAV03g0180411	1
PAV03g0180441	1
PAV03g0180451	1
PAV03g0180461	1
PAV03g0180481	1
PAV03g0180971	1
PAV03g0181641	1
PAV03g0181651	1
PAV03g0182051	1
PAV03g0182061	1
PAV03g0182201	1
PAV03g0182281	1
PAV03g0182581	1
PAV03g0182611	1
PAV03g0182621	1
PAV03g0182651	1
PAV03g0182781	1
PAV03g0183081	1
PAV03g0183721	1
PAV03g0183751	1
PAV03g0183931	1
PAV04g0184081	1
PAV04g0184101	1
PAV04g0184201	1
PAV04g0184461	1
PAV04g0184471	1
PAV04g0184581	1
PAV04g0184791	1
PAV04g0184851	1
PAV04g0184871	1
PAV04g0185211	1
PAV04g0185291	1
PAV04g0185471	1
PAV04g0185871	1
PAV04g0185981	1
PAV04g0186021	1
PAV04g0186041	1
PAV04g0186281	1
PAV04g0186491	1
PAV04g0186541	1
PAV04g0186571	1
PAV04g0186581	1
PAV04g0186651	1
PAV04g0186871	1
PAV04g0187051	1
PAV04g0187241	1
PAV04g0187251	1
PAV04g0187401	1
PAV04g0187421	1
PAV04g0188011	1
PAV04g0188051	1
PAV04g0188071	1
PAV04g0188161	1
PAV04g0188181	1
PAV04g0188231	1
PAV04g0188751	1
PAV04g0188861	1
PAV04g0189511	1
PAV04g0189651	1
PAV04g0189661	1
PAV04g0189861	1
PAV04g0190251	1
PAV04g0190261	1
PAV04g0190341	1
PAV04g0190541	1
PAV04g0190701	1
PAV04g0190741	1
PAV04g0190811	1
PAV04g0190991	1
PAV04g0191011	1
PAV04g0191311	1
PAV04g0192481	1
PAV04g0192601	1
PAV04g0192951	1
PAV04g0193021	1
PAV04g0193141	1
PAV04g0193291	1
PAV04g0193471	1
PAV04g0193481	1
PAV04g0193491	1
PAV04g0193551	1
PAV04g0194101	1
PAV04g0194981	1
PAV04g0195141	1
PAV04g0195221	1
PAV04g0195771	1
PAV04g0195941	1
PAV04g0195961	1
PAV04g0196021	1
PAV04g0196131	1
PAV04g0196141	1
PAV04g0196181	1
PAV04g0196431	1
PAV04g0196471	1
PAV04g0197331	1
PAV04g0198051	1
PAV04g0198101	1
PAV04g0198171	1
PAV04g0198191	1
PAV04g0198501	1
PAV04g0198601	1
PAV04g0198611	1
PAV04g0198691	1
PAV04g0198701	1
PAV04g0198711	1
PAV04g0199241	1
PAV04g0199321	1
PAV04g0199331	1
PAV04g0199371	1
PAV04g0199781	1
PAV04g0199801	1
PAV04g0200211	1
PAV04g0200381	1
PAV04g0200481	1
PAV04g0200511	1
PAV04g0200531	1
PAV04g0200681	1
PAV04g0201071	1
PAV04g0201521	1
PAV04g0201531	1
PAV04g0201591	1
PAV04g0201901	1
PAV04g0201971	1
PAV04g0202121	1
PAV04g0202331	1
PAV04g0202931	1
PAV04g0203151	1
PAV04g0203511	1
PAV04g0203531	1
PAV04g0203621	1
PAV04g0203751	1
PAV04g0203931	1
PAV04g0204111	1
PAV04g0204121	1
PAV04g0204131	1
PAV04g0204141	1
PAV04g0204151	1
PAV04g0204341	1
PAV04g0204471	1
PAV04g0204491	1
PAV04g0205101	1
PAV04g0205811	1
PAV04g0205831	1
PAV04g0205851	1
PAV04g0205951	1
PAV04g0205961	1
PAV04g0206011	1
PAV04g0206311	1
PAV04g0206791	1
PAV04g0206861	1
PAV04g0206871	1
PAV04g0206931	1
PAV04g0207221	1
PAV04g0207631	1
PAV04g0208821	1
PAV04g0209181	1
PAV04g0209661	1
PAV04g0211001	1
PAV04g0211041	1
PAV04g0211081	1
PAV04g0211511	1
PAV04g0211681	1
PAV04g0211751	1
PAV04g0212091	1
PAV04g0212221	1
PAV04g0212311	1
PAV04g0212561	1
PAV04g0212681	1
PAV04g0213451	1
PAV04g0214281	1
PAV04g0214291	1
PAV04g0214321	1
PAV04g0214741	1
PAV04g0215781	1
PAV04g0216041	1
PAV04g0216251	1
PAV04g0216301	1
PAV04g0216431	1
PAV04g0216721	1
PAV04g0217271	1
PAV04g0217441	1
PAV04g0217641	1
PAV04g0217651	1
PAV04g0217991	1
PAV04g0218191	1
PAV04g0218231	1
PAV04g0218341	1
PAV04g0218541	1
PAV04g0218601	1
PAV04g0218701	1
PAV04g0219821	1
PAV04g0219911	1
PAV04g0220031	1
PAV04g0220121	1
PAV04g0220131	1
PAV04g0220151	1
PAV04g0220501	1
PAV04g0220781	1
PAV04g0221481	1
PAV04g0221491	1
PAV04g0221851	1
PAV04g0222061	1
PAV04g0222181	1
PAV04g0222191	1
PAV04g0222201	1
PAV04g0222211	1
PAV04g0222451	1
PAV04g0222971	1
PAV04g0223041	1
PAV04g0223091	1
PAV04g0223401	1
PAV04g0223801	1
PAV04g0225571	1
PAV04g0226971	1
PAV04g0226991	1
PAV04g0227291	1
PAV04g0227341	1
PAV04g0227541	1
PAV04g0227571	1
PAV05g0228361	1
PAV05g0228941	1
PAV05g0229091	1
PAV05g0229291	1
PAV05g0229361	1
PAV05g0229371	1
PAV05g0229551	1
PAV05g0229821	1
PAV05g0229831	1
PAV05g0229941	1
PAV05g0230301	1
PAV05g0230471	1
PAV05g0230601	1
PAV05g0230781	1
PAV05g0230851	1
PAV05g0231091	1
PAV05g0231971	1
PAV05g0232071	1
PAV05g0232641	1
PAV05g0232951	1
PAV05g0232981	1
PAV05g0233221	1
PAV05g0233581	1
PAV05g0233971	1
PAV05g0234391	1
PAV05g0234631	1
PAV05g0235131	1
PAV05g0235681	1
PAV05g0235731	1
PAV05g0235741	1
PAV05g0235761	1
PAV05g0236391	1
PAV05g0236421	1
PAV05g0236701	1
PAV05g0237761	1
PAV05g0237871	1
PAV05g0237881	1
PAV05g0237891	1
PAV05g0237961	1
PAV05g0238261	1
PAV05g0238501	1
PAV05g0238571	1
PAV05g0238591	1
PAV05g0238671	1
PAV05g0239031	1
PAV05g0239101	1
PAV05g0239501	1
PAV05g0239511	1
PAV05g0239691	1
PAV05g0239991	1
PAV05g0240131	1
PAV05g0240631	1
PAV05g0240851	1
PAV05g0241171	1
PAV05g0241631	1
PAV05g0241641	1
PAV05g0241861	1
PAV05g0241901	1
PAV05g0241941	1
PAV05g0241951	1
PAV05g0241961	1
PAV05g0242041	1
PAV05g0242181	1
PAV05g0242211	1
PAV05g0242981	1
PAV05g0243011	1
PAV05g0243351	1
PAV05g0243411	1
PAV05g0243421	1
PAV05g0243451	1
PAV05g0243711	1
PAV05g0243771	1
PAV05g0244021	1
PAV05g0244151	1
PAV05g0244631	1
PAV05g0245331	1
PAV05g0245341	1
PAV05g0245351	1
PAV05g0245371	1
PAV05g0245381	1
PAV05g0245921	1
PAV05g0245941	1
PAV05g0245951	1
PAV05g0246321	1
PAV05g0246391	1
PAV05g0246541	1
PAV05g0246731	1
PAV05g0246751	1
PAV05g0247381	1
PAV05g0247641	1
PAV05g0247751	1
PAV05g0247891	1
PAV05g0248121	1
PAV05g0248461	1
PAV05g0249261	1
PAV05g0249361	1
PAV05g0249671	1
PAV05g0249901	1
PAV05g0250071	1
PAV05g0250171	1
PAV05g0250421	1
PAV05g0250941	1
PAV05g0251261	1
PAV05g0251451	1
PAV05g0251711	1
PAV05g0251721	1
PAV05g0252151	1
PAV05g0252161	1
PAV05g0252201	1
PAV05g0252401	1
PAV05g0252411	1
PAV05g0253231	1
PAV05g0253451	1
PAV05g0253701	1
PAV05g0253761	1
PAV05g0254571	1
PAV05g0254581	1
PAV05g0254591	1
PAV05g0255131	1
PAV05g0255791	1
PAV05g0255811	1
PAV05g0256271	1
PAV05g0256301	1
PAV05g0256491	1
PAV05g0256541	1
PAV05g0256591	1
PAV05g0256651	1
PAV05g0256871	1
PAV05g0256901	1
PAV05g0256931	1
PAV05g0256991	1
PAV05g0257001	1
PAV05g0257091	1
PAV05g0257111	1
PAV05g0257191	1
PAV05g0257241	1
PAV05g0257441	1
PAV05g0257691	1
PAV05g0257731	1
PAV05g0257941	1
PAV05g0258081	1
PAV05g0258101	1
PAV05g0258131	1
PAV05g0258651	1
PAV05g0258801	1
PAV05g0259161	1
PAV05g0260671	1
PAV05g0260681	1
PAV05g0260731	1
PAV05g0260761	1
PAV05g0260861	1
PAV05g0260921	1
PAV05g0261161	1
PAV05g0261591	1
PAV05g0261891	1
PAV05g0261901	1
PAV05g0262171	1
PAV05g0262181	1
PAV05g0262371	1
PAV05g0262381	1
PAV06g0262611	1
PAV06g0262871	1
PAV06g0263321	1
PAV06g0263351	1
PAV06g0263521	1
PAV06g0263861	1
PAV06g0263871	1
PAV06g0264321	1
PAV06g0264331	1
PAV06g0264451	1
PAV06g0265421	1
PAV06g0265461	1
PAV06g0265521	1
PAV06g0265621	1
PAV06g0265661	1
PAV06g0266441	1
PAV06g0266511	1
PAV06g0266661	1
PAV06g0266671	1
PAV06g0267051	1
PAV06g0267141	1
PAV06g0267291	1
PAV06g0267311	1
PAV06g0267341	1
PAV06g0267551	1
PAV06g0268221	1
PAV06g0268811	1
PAV06g0269371	1
PAV06g0269391	1
PAV06g0269461	1
PAV06g0269581	1
PAV06g0269661	1
PAV06g0269691	1
PAV06g0269701	1
PAV06g0269731	1
PAV06g0269841	1
PAV06g0269851	1
PAV06g0270141	1
PAV06g0270191	1
PAV06g0270601	1
PAV06g0270621	1
PAV06g0270651	1
PAV06g0270661	1
PAV06g0270741	1
PAV06g0270751	1
PAV06g0270791	1
PAV06g0270801	1
PAV06g0270821	1
PAV06g0270851	1
PAV06g0270941	1
PAV06g0271121	1
PAV06g0271221	1
PAV06g0271281	1
PAV06g0271291	1
PAV06g0271311	1
PAV06g0271321	1
PAV06g0271381	1
PAV06g0271791	1
PAV06g0272251	1
PAV06g0272261	1
PAV06g0272401	1
PAV06g0272881	1
PAV06g0273261	1
PAV06g0273581	1
PAV06g0273751	1
PAV06g0273831	1
PAV06g0273981	1
PAV06g0273991	1
PAV06g0274181	1
PAV06g0274431	1
PAV06g0274461	1
PAV06g0274861	1
PAV06g0274971	1
PAV06g0274981	1
PAV06g0274991	1
PAV06g0275751	1
PAV06g0276061	1
PAV06g0276821	1
PAV06g0276841	1
PAV06g0276971	1
PAV06g0277261	1
PAV06g0277281	1
PAV06g0277421	1
PAV06g0277781	1
PAV06g0279101	1
PAV06g0279401	1
PAV06g0279781	1
PAV06g0279841	1
PAV06g0280101	1
PAV06g0280111	1
PAV06g0280231	1
PAV06g0280611	1
PAV06g0280651	1
PAV06g0280681	1
PAV06g0280691	1
PAV06g0280721	1
PAV06g0280951	1
PAV06g0281161	1
PAV06g0281741	1
PAV06g0281771	1
PAV06g0281791	1
PAV06g0281871	1
PAV06g0282361	1
PAV06g0282641	1
PAV06g0282921	1
PAV06g0283791	1
PAV06g0283801	1
PAV06g0284051	1
PAV06g0284171	1
PAV06g0284451	1
PAV06g0284601	1
PAV06g0284681	1
PAV06g0286441	1
PAV06g0287751	1
PAV06g0288001	1
PAV06g0288101	1
PAV06g0288431	1
PAV06g0288441	1
PAV06g0288571	1
PAV06g0289881	1
PAV06g0290181	1
PAV06g0291081	1
PAV06g0291991	1
PAV06g0292091	1
PAV06g0292331	1
PAV06g0292441	1
PAV06g0293191	1
PAV06g0293361	1
PAV06g0293501	1
PAV06g0293551	1
PAV06g0293561	1
PAV06g0293721	1
PAV06g0294081	1
PAV06g0294201	1
PAV06g0294261	1
PAV06g0294491	1
PAV06g0294641	1
PAV06g0294901	1
PAV06g0294971	1
PAV06g0294981	1
PAV06g0295501	1
PAV06g0296091	1
PAV06g0296101	1
PAV06g0296231	1
PAV06g0296371	1
PAV06g0296531	1
PAV06g0296541	1
PAV06g0296551	1
PAV06g0297231	1
PAV06g0297331	1
PAV06g0297361	1
PAV06g0297531	1
PAV06g0297581	1
PAV06g0297611	1
PAV06g0297721	1
PAV06g0297881	1
PAV06g0298081	1
PAV06g0298101	1
PAV06g0298111	1
PAV06g0298591	1
PAV06g0298621	1
PAV06g0298661	1
PAV06g0298671	1
PAV06g0298901	1
PAV06g0298911	1
PAV06g0298931	1
PAV06g0298991	1
PAV06g0299071	1
PAV06g0299151	1
PAV06g0299461	1
PAV06g0299521	1
PAV06g0299551	1
PAV06g0299651	1
PAV06g0300081	1
PAV06g0300101	1
PAV06g0300351	1
PAV06g0300541	1
PAV06g0300631	1
PAV06g0300841	1
PAV06g0300981	1
PAV06g0301261	1
PAV06g0301271	1
PAV06g0302051	1
PAV06g0302361	1
PAV06g0302461	1
PAV06g0303471	1
PAV06g0303531	1
PAV06g0303581	1
PAV06g0303771	1
PAV06g0304171	1
PAV06g0304401	1
PAV06g0304531	1
PAV06g0304541	1
PAV06g0304631	1
PAV06g0304661	1
PAV06g0304671	1
PAV06g0304831	1
PAV06g0304921	1
PAV06g0305151	1
PAV06g0306021	1
PAV06g0306031	1
PAV06g0306601	1
PAV06g0306681	1
PAV06g0307151	1
PAV06g0307471	1
PAV06g0307481	1
PAV06g0307551	1
PAV06g0307601	1
PAV06g0307831	1
PAV06g0308401	1
PAV06g0308751	1
PAV06g0308841	1
PAV06g0308901	1
PAV06g0309111	1
PAV06g0309131	1
PAV06g0309301	1
PAV06g0309381	1
PAV06g0309631	1
PAV06g0309851	1
PAV06g0309891	1
PAV06g0309951	1
PAV06g0310201	1
PAV06g0310391	1
PAV06g0311041	1
PAV06g0311141	1
PAV06g0311401	1
PAV06g0311411	1
PAV06g0311521	1
PAV06g0311531	1
PAV06g0311541	1
PAV06g0311981	1
PAV06g0312201	1
PAV06g0312271	1
PAV06g0312921	1
PAV06g0313391	1
PAV06g0313491	1
PAV06g0313611	1
PAV06g0313671	1
PAV06g0313991	1
PAV06g0314041	1
PAV06g0314141	1
PAV06g0314351	1
PAV06g0314511	1
PAV06g0314781	1
PAV06g0314791	1
PAV06g0314851	1
PAV06g0314901	1
PAV06g0314931	1
PAV06g0314961	1
PAV06g0315451	1
PAV06g0315491	1
PAV06g0315611	1
PAV06g0315791	1
PAV06g0316041	1
PAV06g0316121	1
PAV06g0316171	1
PAV06g0317501	1
PAV07g0317981	1
PAV07g0319311	1
PAV07g0320201	1
PAV07g0320281	1
PAV07g0320551	1
PAV07g0321071	1
PAV07g0321081	1
PAV07g0321171	1
PAV07g0321221	1
PAV07g0321231	1
PAV07g0321411	1
PAV07g0321471	1
PAV07g0322351	1
PAV07g0324961	1
PAV07g0325551	1
PAV07g0325851	1
PAV07g0326021	1
PAV07g0326431	1
PAV07g0326441	1
PAV07g0326601	1
PAV07g0326801	1
PAV07g0328081	1
PAV07g0328121	1
PAV07g0328981	1
PAV07g0329061	1
PAV07g0329431	1
PAV07g0329871	1
PAV07g0330351	1
PAV07g0331191	1
PAV07g0331311	1
PAV07g0331421	1
PAV07g0331431	1
PAV07g0331491	1
PAV07g0331541	1
PAV07g0331581	1
PAV07g0331691	1
PAV07g0331721	1
PAV07g0331731	1
PAV07g0331841	1
PAV07g0331921	1
PAV07g0331931	1
PAV07g0331941	1
PAV07g0331991	1
PAV07g0332001	1
PAV07g0332111	1
PAV07g0332191	1
PAV07g0332371	1
PAV07g0332471	1
PAV07g0333871	1
PAV07g0333881	1
PAV07g0334281	1
PAV07g0334801	1
PAV07g0335391	1
PAV07g0335481	1
PAV07g0335591	1
PAV07g0335781	1
PAV07g0335941	1
PAV07g0335971	1
PAV07g0336241	1
PAV07g0336391	1
PAV07g0336951	1
PAV07g0337791	1
PAV07g0337811	1
PAV07g0338131	1
PAV07g0338271	1
PAV07g0338281	1
PAV07g0338341	1
PAV07g0338381	1
PAV07g0338501	1
PAV07g0338581	1
PAV07g0340841	1
PAV07g0340931	1
PAV07g0341081	1
PAV07g0341991	1
PAV07g0342291	1
PAV07g0342331	1
PAV07g0342791	1
PAV07g0343011	1
PAV07g0343021	1
PAV07g0343231	1
PAV07g0343301	1
PAV07g0343381	1
PAV07g0343521	1
PAV07g0343551	1
PAV07g0343561	1
PAV07g0343721	1
PAV07g0343731	1
PAV07g0343861	1
PAV07g0343911	1
PAV07g0343961	1
PAV07g0344221	1
PAV07g0344271	1
PAV07g0344391	1
PAV07g0344421	1
PAV07g0344951	1
PAV07g0345111	1
PAV07g0345131	1
PAV07g0345361	1
PAV07g0345761	1
PAV07g0345971	1
PAV07g0346051	1
PAV07g0346491	1
PAV07g0346691	1
PAV07g0346851	1
PAV07g0347091	1
PAV07g0347331	1
PAV07g0347471	1
PAV07g0347481	1
PAV07g0347501	1
PAV07g0347631	1
PAV07g0347651	1
PAV07g0347781	1
PAV07g0347791	1
PAV07g0348221	1
PAV07g0348741	1
PAV07g0348771	1
PAV07g0349221	1
PAV07g0349311	1
PAV07g0349621	1
PAV07g0349631	1
PAV07g0350281	1
PAV07g0350381	1
PAV07g0350531	1
PAV07g0350641	1
PAV07g0351341	1
PAV07g0351351	1
PAV07g0351601	1
PAV07g0351901	1
PAV07g0351931	1
PAV07g0352001	1
PAV07g0352081	1
PAV07g0352121	1
PAV07g0352351	1
PAV07g0352451	1
PAV07g0352461	1
PAV07g0352471	1
PAV07g0352611	1
PAV07g0352681	1
PAV07g0353001	1
PAV07g0353501	1
PAV07g0353511	1
PAV07g0353571	1
PAV07g0353841	1
PAV07g0353871	1
PAV07g0354041	1
PAV07g0354051	1
PAV07g0354101	1
PAV07g0354111	1
PAV07g0354221	1
PAV07g0354531	1
PAV07g0354541	1
PAV07g0354591	1
PAV07g0354951	1
PAV07g0355371	1
PAV07g0355681	1
PAV07g0355901	1
PAV07g0356051	1
PAV07g0356161	1
PAV07g0356591	1
PAV07g0356851	1
PAV07g0356951	1
PAV07g0357171	1
PAV07g0357691	1
PAV07g0357721	1
PAV07g0357771	1
PAV07g0357891	1
PAV07g0358011	1
PAV07g0358021	1
PAV07g0358341	1
PAV07g0358471	1
PAV07g0358561	1
PAV07g0359111	1
PAV07g0359151	1
PAV07g0359191	1
PAV08g0359871	1
PAV08g0360861	1
PAV08g0360931	1
PAV08g0361241	1
PAV08g0361771	1
PAV08g0361791	1
PAV08g0361881	1
PAV08g0361891	1
PAV08g0361901	1
PAV08g0361931	1
PAV08g0363041	1
PAV08g0363621	1
PAV08g0363681	1
PAV08g0363941	1
PAV08g0364461	1
PAV08g0364771	1
PAV08g0365081	1
PAV08g0365091	1
PAV08g0365131	1
PAV08g0365141	1
PAV08g0365151	1
PAV08g0365161	1
PAV08g0365201	1
PAV08g0366001	1
PAV08g0366251	1
PAV08g0366561	1
PAV08g0366991	1
PAV08g0367021	1
PAV08g0367241	1
PAV08g0367251	1
PAV08g0367581	1
PAV08g0368321	1
PAV08g0368381	1
PAV08g0368481	1
PAV08g0368751	1
PAV08g0369091	1
PAV08g0370441	1
PAV08g0371151	1
PAV08g0371711	1
PAV08g0371721	1
PAV08g0372201	1
PAV08g0372351	1
PAV08g0372391	1
PAV08g0372401	1
PAV08g0372431	1
PAV08g0372531	1
PAV08g0372561	1
PAV08g0372701	1
PAV08g0372881	1
PAV08g0373081	1
PAV08g0373281	1
PAV08g0373401	1
PAV08g0373551	1
PAV08g0373931	1
PAV08g0374251	1
PAV08g0374451	1
PAV08g0375371	1
PAV08g0375551	1
PAV08g0376001	1
PAV08g0376721	1
PAV08g0376991	1
PAV08g0377021	1
PAV08g0377071	1
PAV08g0377121	1
PAV08g0377401	1
PAV08g0377851	1
PAV08g0377861	1
PAV08g0378111	1
PAV08g0378361	1
PAV08g0378661	1
PAV08g0378841	1
PAV08g0379601	1
PAV08g0379791	1
PAV08g0380191	1
PAV08g0380551	1
PAV08g0380871	1
PAV08g0381211	1
PAV08g0381221	1
PAV08g0381231	1
PAV08g0381261	1
PAV08g0381341	1
PAV08g0381421	1
PAV08g0381431	1
PAV08g0381561	1
PAV08g0381621	1
PAV08g0382171	1
PAV08g0382381	1
PAV08g0382701	1
PAV08g0383471	1
PAV08g0383531	1
PAV08g0383541	1
PAV08g0383551	1
PAV08g0383591	1
PAV08g0383601	1
PAV08g0383931	1
PAV08g0383981	1
PAV08g0384381	1
PAV08g0384411	1
PAV08g0384811	1
PAV08g0385151	1
PAV08g0385201	1
PAV08g0385251	1
PAV08g0385281	1
PAV08g0385651	1
PAV08g0385721	1
PAV08g0386131	1
PAV08g0386811	1
PAV08g0387151	1
PAV08g0387181	1
PAV08g0387411	1
PAV08g0387481	1
PAV08g0387641	1
PAV08g0387701	1
PAV08g0388031	1
PAV08g0388441	1
PAV08g0388511	1
PAV08g0388561	1
PAV08g0388591	1
PAV08g0388881	1
PAV08g0388901	1
PAV08g0389021	1
PAV08g0389031	1
PAV08g0389051	1
PAV08g0389381	1
PAV08g0389511	1
PAV08g0389771	1
PAV08g0389781	1
PAV08g0390051	1
PAV08g0390061	1
PAV08g0390271	1
PAV08g0390941	1
PAV08g0390951	1
PAV08g0391051	1
PAV08g0392171	1
PAV08g0392231	1
PAV08g0392581	1
PAV08g0392861	1
PAV08g0392971	1
PAV08g0393011	1
PAV08g0393181	1
PAV08g0393301	1
PAV08g0393411	1
PAV08g0393611	1
PAV08g0393681	1
PAV08g0393711	1
PAV08g0393901	1
PAV08g0394251	1
PAV08g0394281	1
PAV08g0394291	1
PAV08g0394491	1
PAV08g0394501	1
PAV08g0394741	1
PAV08g0394821	1
PAV08g0395271	1
PAV08g0395321	1
PAV08g0395421	1
PAV08g0395501	1
PAV08g0395591	1
PAV08g0395601	1
PAV08g0396141	1
PAV08g0396451	1
PAV08g0396461	1
PAV08g0396491	1
PAV08g0396501	1
PAV08g0396791	1
PAV08g0397151	1
PAV08g0397321	1
PAV08g0397381	1
PAV08g0397791	1
PAV08g0397881	1
PAV08g0398311	1
PAV08g0398411	1
PAV08g0398541	1
PAV08g0398601	1
PAV08g0398651	1
PAV08g0398711	1
PAV08g0398721	1
PAV08g0398831	1
PAV08g0398841	1
PAV08g0398861	1
PAV08g0398941	1
PAV08g0399071	1
PAV08g0399141	1
PAV08g0399361	1
PAV08g0399531	1
PAV08g0399571	1
PAV08g0399641	1
PAV08g0399651	1
PAV08g0399811	1
PAV08g0399861	1
PAV08g0399901	1
PAV08g0399931	1
PAV08g0400611	1
PAV08g0400801	1
PAV08g0401181	1
PAV08g0401251	1
PAV08g0401681	1
PAV08g0401691	1
PAV08g0402041	1
PAV08g0402161	1
PAV08g0402321	1
PAV08g0402381	1
PAV08g0402411	1
PAV08g0402551	1
SCA_138g0402961	1
SCA_138g0403401	1
SCA_138g0403501	1
SCA_138g0403511	1
SCA_138g0403571	1
SCA_138g0403581	1
SCA_138g0403661	1
SCA_138g0404081	1
SCA_138g0404161	1
SCA_180g0404981	1
SCA_180g0405041	1
SCA_180g0405151	1
SCA_180g0405601	1
SCA_180g0405621	1
SCA_180g0405641	1
SCA_181g0405961	1
SCA_202g0407421	1
SCA_229g0408121	1
SCA_229g0408131	1
SCA_229g0408261	1
SCA_229g0408421	1
SCA_274g0410031	1
SCA_274g0410071	1
SCA_281g0410261	1
SCA_292g0410541	1
SCA_4374g0411371	1
SCA_82g0412001	1
SCA_82g0412451	1
SCA_96g0413271	1
000026F_QUIVER_SUBSEQ_1-137920_OBJg0414541	2
000101F_QUIVER_SUBSEQ_767149-1002860_OBJg0418791	2
000167F_QUIVER_SUBSEQ_498536-579690_OBJg0423391	2
000167F_QUIVER_SUBSEQ_498536-579690_OBJg0423411	2
000169F_QUIVER_OBJg0424701	2
000223F_QUIVER_OBJg0428541	2
000223F_QUIVER_OBJg0428651	2
000256F_QUIVER_OBJg0431721	2
000256F_QUIVER_OBJg0431751	2
000319F_QUIVER_OBJg0436941	2
000357F_QUIVER_OBJg0443021	2
000378F_QUIVER_OBJg0445771	2
000385F_QUIVER_OBJg0446881	2
000387F_QUIVER_OBJg0446991	2
000387F_QUIVER_OBJg0447171	2
000413F_QUIVER_OBJg0450231	2
000424F_QUIVER_OBJg0451741	2
000447F_QUIVER_OBJg0454181	2
000459F_QUIVER_OBJg0454831	2
000459F_QUIVER_OBJg0454961	2
000470F_QUIVER_OBJg0455881	2
000477F_QUIVER_OBJg0456431	2
000574F_QUIVER_OBJg0464061	2
000745F_QUIVER_OBJg0473361	2
PAV01g0000531	2
PAV01g0000581	2
PAV01g0000781	2
PAV01g0002981	2
PAV01g0002991	2
PAV01g0003261	2
PAV01g0005081	2
PAV01g0005091	2
PAV01g0006191	2
PAV01g0006461	2
PAV01g0006871	2
PAV01g0006951	2
PAV01g0007871	2
PAV01g0007911	2
PAV01g0008111	2
[truncated: 8,252 more rows]
