# Supplementary material for: Transport capacity is uncoupled with endodormancy breaking in sweet cherry buds: physiological and molecular insights
Source: Front Plant Sci. 2023 Nov 14;14:1240642. doi: 10.3389/fpls.2023.1240642 (PMC11094712; doi:10.3389/fpls.2023.1240642)
Supplement: Supplementary Table 3 — Gene ontology terms obtained using Blast2GO for the sweet cherry 'Regina' reference genome. [file Table_3.xlsx]

## Sheet: Table_GO_terms
Table S3. Gene ontology terms obtained using Blast2GO for the sweet cherry 'Regina' reference genome
gene_id	GO_term
000004F_QUIVER_SUBSEQ_1-227899_OBJg0413291	GO:0005576, GO:0006952
000004F_QUIVER_SUBSEQ_1-227899_OBJg0413301	GO:0005576, GO:0006952
000004F_QUIVER_SUBSEQ_1-227899_OBJg0413321	GO:0016787
000004F_QUIVER_SUBSEQ_1-227899_OBJg0413331	GO:0016021
000004F_QUIVER_SUBSEQ_1-227899_OBJg0413341	GO:0005886, GO:0016021, GO:0004674, GO:0005524, GO:0006468, GO:0048544, GO:0009069
000004F_QUIVER_SUBSEQ_1-227899_OBJg0413351	GO:0005576, GO:0006952
000004F_QUIVER_SUBSEQ_1-227899_OBJg0413361	GO:0005576, GO:0006952
000004F_QUIVER_SUBSEQ_1-227899_OBJg0413371	GO:0005576, GO:0006952
000004F_QUIVER_SUBSEQ_1-227899_OBJg0413401	GO:0005576, GO:0006952
000004F_QUIVER_SUBSEQ_1-227899_OBJg0413411	GO:0005576, GO:0006952
000004F_QUIVER_SUBSEQ_1-227899_OBJg0413421	GO:0005576, GO:0006952
000004F_QUIVER_SUBSEQ_1-227899_OBJg0413431	GO:0005576, GO:0006952
000004F_QUIVER_SUBSEQ_1-227899_OBJg0413441	GO:0005576, GO:0006952
000004F_QUIVER_SUBSEQ_1-227899_OBJg0413451	GO:0005576, GO:0006952
000004F_QUIVER_SUBSEQ_1-227899_OBJg0413471	GO:0005576, GO:0006952
000004F_QUIVER_SUBSEQ_1-227899_OBJg0413501	GO:0005634, GO:0042025, GO:0003677
000004F_QUIVER_SUBSEQ_1-227899_OBJg0413511	GO:0005673, GO:0001097, GO:0003677, GO:0003743, GO:0006367, GO:0005840, GO:0006446
000004F_QUIVER_SUBSEQ_1-227899_OBJg0413551	NA
000004F_QUIVER_SUBSEQ_1-227899_OBJg0413571	GO:0003723, GO:0003724, GO:0005524
000004F_QUIVER_SUBSEQ_1-227899_OBJg0413581	GO:0047037, GO:0055114, GO:0009821
000004F_QUIVER_SUBSEQ_1-227899_OBJg0413591	GO:0005886, GO:0009506, GO:0016021
000004F_QUIVER_SUBSEQ_1-227899_OBJg0413601	GO:0005840, GO:0003676
000004F_QUIVER_SUBSEQ_1-227899_OBJg0413611	GO:0005886, GO:0015629, GO:0046872, GO:0051015, GO:0051017
000004F_QUIVER_SUBSEQ_1-227899_OBJg0413621	GO:0005886, GO:0015629, GO:0046872, GO:0051015, GO:0051017
000004F_QUIVER_SUBSEQ_1-227899_OBJg0413641	GO:0005634, GO:0003700, GO:0046982, GO:0006355, GO:0005667, GO:0045449
000004F_QUIVER_SUBSEQ_1-227899_OBJg0413681	GO:0046872
000009F_QUIVER_SUBSEQ_1485927-1528746_OBJg0413771	GO:0012505, GO:0016021, GO:0015299, GO:0006885, GO:1902600
000009F_QUIVER_SUBSEQ_1485927-1528746_OBJg0413781	GO:0012505, GO:0016021, GO:0015299, GO:0006885, GO:1902600
000009F_QUIVER_SUBSEQ_1485927-1528746_OBJg0413791	GO:0012505, GO:0016021, GO:0015299, GO:0006885, GO:1902600
000009F_QUIVER_SUBSEQ_1485927-1528746_OBJg0413801	GO:0016021, GO:0008270
000009F_QUIVER_SUBSEQ_1485927-1528746_OBJg0413821	GO:0005515, GO:0043531, GO:0007165
000009F_QUIVER_SUBSEQ_1485927-1528746_OBJg0413831	GO:0012505, GO:0016021, GO:0015299, GO:0006885, GO:1902600
000015F_QUIVER_SUBSEQ_2684117-2815753_OBJg0413851	GO:0005778, GO:0005783, GO:0005789, GO:0016021, GO:0004420, GO:0005515, GO:0042282, GO:0050662, GO:0008299, GO:0015936, GO:0016126, GO:0055114
000015F_QUIVER_SUBSEQ_2684117-2815753_OBJg0413861	GO:0003729
000015F_QUIVER_SUBSEQ_2684117-2815753_OBJg0413871	GO:0005829, GO:0006895
000015F_QUIVER_SUBSEQ_2684117-2815753_OBJg0413881	GO:0005829, GO:0006895
000015F_QUIVER_SUBSEQ_2684117-2815753_OBJg0413891	GO:0005829, GO:0006895
000015F_QUIVER_SUBSEQ_2684117-2815753_OBJg0413901	GO:0005829, GO:0006895
000015F_QUIVER_SUBSEQ_2684117-2815753_OBJg0413911	NA
000015F_QUIVER_SUBSEQ_2684117-2815753_OBJg0413921	GO:0016021
000015F_QUIVER_SUBSEQ_2684117-2815753_OBJg0413931	GO:0016021
000015F_QUIVER_SUBSEQ_2684117-2815753_OBJg0413941	GO:0016021
000015F_QUIVER_SUBSEQ_2684117-2815753_OBJg0413951	GO:0016021, GO:0004788, GO:0016301, GO:0044715, GO:0016310, GO:0006772
000015F_QUIVER_SUBSEQ_2684117-2815753_OBJg0413961	GO:0016772, GO:0044715
000015F_QUIVER_SUBSEQ_2684117-2815753_OBJg0413971	GO:0005634, GO:0016021, GO:0001042, GO:0001181, GO:0003743, GO:0006361, GO:0005840, GO:0006446
000015F_QUIVER_SUBSEQ_2684117-2815753_OBJg0413981	GO:0005634, GO:0001042, GO:0001181, GO:0003743, GO:0006361, GO:0005840, GO:0006446
000015F_QUIVER_SUBSEQ_2684117-2815753_OBJg0413991	GO:0005634, GO:0001042, GO:0001181, GO:0003743, GO:0006361, GO:0005840, GO:0006446
000015F_QUIVER_SUBSEQ_2684117-2815753_OBJg0414001	GO:0005634, GO:0001042, GO:0001181, GO:0003743, GO:0006361, GO:0005840, GO:0006446
000015F_QUIVER_SUBSEQ_2684117-2815753_OBJg0414011	GO:0016772, GO:0044715
000015F_QUIVER_SUBSEQ_2684117-2815753_OBJg0414021	GO:0005634, GO:0016021, GO:0001042, GO:0001181, GO:0003743, GO:0006361, GO:0005840, GO:0006446
000015F_QUIVER_SUBSEQ_2684117-2815753_OBJg0414051	NA
000015F_QUIVER_SUBSEQ_2684117-2815753_OBJg0414061	GO:0005634, GO:0016021, GO:0001042, GO:0001181, GO:0003743, GO:0006361, GO:0005840, GO:0006446
000015F_QUIVER_SUBSEQ_2684117-2815753_OBJg0414071	GO:0005634, GO:0001042, GO:0001181, GO:0003743, GO:0006361, GO:0005840, GO:0006446
000015F_QUIVER_SUBSEQ_2684117-2815753_OBJg0414081	GO:0005634, GO:0001042, GO:0001181, GO:0003743, GO:0006361, GO:0005840, GO:0006446
000015F_QUIVER_SUBSEQ_2684117-2815753_OBJg0414091	GO:0005634, GO:0016021, GO:0001042, GO:0001181, GO:0003743, GO:0006361, GO:0005840, GO:0006446
000015F_QUIVER_SUBSEQ_2684117-2815753_OBJg0414101	GO:0005634, GO:0001042, GO:0001181, GO:0003743, GO:0006361, GO:0005840, GO:0006446
000015F_QUIVER_SUBSEQ_2684117-2815753_OBJg0414111	GO:0005488, GO:0010467, GO:0034645, GO:0044238, GO:0044271
000015F_QUIVER_SUBSEQ_2684117-2815753_OBJg0414121	GO:0005634, GO:0001042, GO:0001181, GO:0003743, GO:0006361, GO:0005840, GO:0006446
000015F_QUIVER_SUBSEQ_2684117-2815753_OBJg0414131	GO:0005515
000015F_QUIVER_SUBSEQ_2684117-2815753_OBJg0414141	GO:0005634, GO:0003677, GO:0009739, GO:0009751
000015F_QUIVER_SUBSEQ_2684117-2815753_OBJg0414161	GO:0005887, GO:0005351, GO:0032440, GO:0034219, GO:0055114, GO:1902600
000015F_QUIVER_SUBSEQ_2684117-2815753_OBJg0414171	GO:0005634, GO:0005694, GO:0005515, GO:0008270, GO:0018024, GO:0034968, GO:0006554
000015F_QUIVER_SUBSEQ_2684117-2815753_OBJg0414181	GO:0005887, GO:0005351, GO:0034219, GO:1902600
000015F_QUIVER_SUBSEQ_2684117-2815753_OBJg0414191	GO:0005887, GO:0005351, GO:0034219, GO:1902600
000015F_QUIVER_SUBSEQ_2684117-2815753_OBJg0414201	GO:0003924, GO:0005525
000015F_QUIVER_SUBSEQ_2684117-2815753_OBJg0414211	GO:0016021
000015F_QUIVER_SUBSEQ_2684117-2815753_OBJg0414221	GO:0016021, GO:0005516, GO:0006952, GO:0009607
000015F_QUIVER_SUBSEQ_2684117-2815753_OBJg0414231	GO:0016021, GO:0005516, GO:0006952, GO:0009607
000020F_QUIVER_OBJg0414281	GO:0003677, GO:0005524, GO:0008094, GO:0006281
000025F_QUIVER_SUBSEQ_1-70551_OBJg0414291	NA
000025F_QUIVER_SUBSEQ_1-70551_OBJg0414341	GO:0005515
000025F_QUIVER_SUBSEQ_1-70551_OBJg0414351	GO:0005739, GO:0005960, GO:0019464
000025F_QUIVER_SUBSEQ_1-70551_OBJg0414361	GO:0005515
000025F_QUIVER_SUBSEQ_1-70551_OBJg0414371	GO:0005634, GO:0005737, GO:0019773, GO:0004298, GO:0010499, GO:0043161
000025F_QUIVER_SUBSEQ_1-70551_OBJg0414381	GO:0005634, GO:0005737, GO:0019773, GO:0004298, GO:0010499, GO:0043161
000025F_QUIVER_SUBSEQ_1-70551_OBJg0414391	GO:0005634, GO:0003677, GO:0003700, GO:0006355, GO:0048316, GO:0005667, GO:0045449
000026F_QUIVER_SUBSEQ_1-137920_OBJg0414421	GO:0016021, GO:0005506, GO:0016709, GO:0020037, GO:0055114
000026F_QUIVER_SUBSEQ_1-137920_OBJg0414431	GO:0016021, GO:0005506, GO:0016709, GO:0020037, GO:0055114
000026F_QUIVER_SUBSEQ_1-137920_OBJg0414441	GO:0016021, GO:0004674, GO:0005524, GO:0030246, GO:0006468, GO:0048544, GO:0009069
000026F_QUIVER_SUBSEQ_1-137920_OBJg0414461	GO:0005515, GO:0046872
000026F_QUIVER_SUBSEQ_1-137920_OBJg0414471	GO:0046872
000026F_QUIVER_SUBSEQ_1-137920_OBJg0414501	GO:0016021, GO:0005506, GO:0016709, GO:0020037, GO:0055114
000026F_QUIVER_SUBSEQ_1-137920_OBJg0414511	GO:0016021, GO:0015297, GO:0042910, GO:0042908, GO:0055085
000026F_QUIVER_SUBSEQ_1-137920_OBJg0414521	GO:0005515, GO:0008270, GO:0009451
000026F_QUIVER_SUBSEQ_1-137920_OBJg0414531	GO:0003677, GO:0046872
000026F_QUIVER_SUBSEQ_1-137920_OBJg0414541	GO:0003677
000026F_QUIVER_SUBSEQ_1-137920_OBJg0414551	GO:0005840, GO:0003735, GO:0006412, GO:0042254
000026F_QUIVER_SUBSEQ_1-137920_OBJg0414571	GO:0005634, GO:0003700, GO:0043565, GO:0044212, GO:0045893, GO:0005667, GO:0045449
000026F_QUIVER_SUBSEQ_1-137920_OBJg0414581	GO:0003677, GO:0004386, GO:0005524
000026F_QUIVER_SUBSEQ_1-137920_OBJg0414591	NA
000026F_QUIVER_SUBSEQ_1-137920_OBJg0414601	GO:0005777, GO:0003997, GO:0005504, GO:0071949, GO:0001676, GO:0033540, GO:0055088, GO:0006637
000029F_QUIVER_SUBSEQ_1-97909_OBJg0414611	GO:0005794, GO:0016021, GO:0016413, GO:0042967
000029F_QUIVER_SUBSEQ_1-97909_OBJg0414621	GO:0005794, GO:0016021, GO:0016413, GO:0042967
000029F_QUIVER_SUBSEQ_1-97909_OBJg0414631	GO:0005794, GO:0016413, GO:0042967
000029F_QUIVER_SUBSEQ_1-97909_OBJg0414651	GO:0110165
000029F_QUIVER_SUBSEQ_1-97909_OBJg0414671	GO:0016021, GO:0005506, GO:0016709, GO:0020037, GO:0055114
000029F_QUIVER_SUBSEQ_1-97909_OBJg0414681	GO:0016021, GO:0005506, GO:0016709, GO:0020037, GO:0055114
000029F_QUIVER_SUBSEQ_1-97909_OBJg0414691	GO:0005506, GO:0016709, GO:0020037, GO:0055114
000029F_QUIVER_SUBSEQ_1-97909_OBJg0414701	GO:0016021, GO:0005515
000029F_QUIVER_SUBSEQ_1-97909_OBJg0414741	GO:0005794, GO:0016021, GO:0016413, GO:0042967
000029F_QUIVER_SUBSEQ_1-97909_OBJg0414751	GO:0005794, GO:0016413, GO:0042967
000029F_QUIVER_SUBSEQ_1-97909_OBJg0414761	GO:0009535, GO:0009570, GO:0009941, GO:0010319, GO:0009409, GO:0009416, GO:0009744
000029F_QUIVER_SUBSEQ_1-97909_OBJg0414771	GO:0009535, GO:0009570, GO:0009941, GO:0010319, GO:0009409, GO:0009416, GO:0009744
000031F_QUIVER_OBJg0414811	GO:0019005, GO:0004842, GO:0005515, GO:0016567, GO:0031146
000031F_QUIVER_OBJg0414821	GO:0019005, GO:0004842, GO:0005515, GO:0016567, GO:0031146
000032F_QUIVER_SUBSEQ_1-48013_OBJg0414851	GO:0005634, GO:0005737, GO:0004017, GO:0005524, GO:0016887, GO:0016310, GO:0046940, GO:0006144, GO:0046034
000037F_QUIVER_SUBSEQ_1837451-1927160_OBJg0414861	GO:0005739, GO:0016021
000037F_QUIVER_SUBSEQ_1837451-1927160_OBJg0414871	GO:0016021
000037F_QUIVER_SUBSEQ_1837451-1927160_OBJg0414881	GO:0005623, GO:0016021, GO:0043291, GO:0005515, GO:0007035
000037F_QUIVER_SUBSEQ_1837451-1927160_OBJg0414891	GO:0003677
000037F_QUIVER_SUBSEQ_1837451-1927160_OBJg0414901	GO:0016021, GO:0005515, GO:0016740
000037F_QUIVER_SUBSEQ_1837451-1927160_OBJg0414911	GO:0005737, GO:0005874, GO:0005886, GO:0016021, GO:0005515, GO:0016740
000037F_QUIVER_SUBSEQ_1837451-1927160_OBJg0414921	GO:0005829, GO:0004575, GO:0033926, GO:0005987, GO:0005982, GO:0017177
000037F_QUIVER_SUBSEQ_1837451-1927160_OBJg0414931	GO:0005829, GO:0004575, GO:0033926, GO:0005987, GO:0005982, GO:0017177
000037F_QUIVER_SUBSEQ_1837451-1927160_OBJg0414941	GO:0005829, GO:0004575, GO:0033926, GO:0005987, GO:0005982, GO:0017177
000037F_QUIVER_SUBSEQ_1837451-1927160_OBJg0414951	GO:0005634, GO:0045893
000038F_QUIVER_OBJg0414961	GO:0016021, GO:0055085
000038F_QUIVER_OBJg0414971	GO:0005634, GO:0000977, GO:0001228, GO:0045944
000038F_QUIVER_OBJg0414981	GO:0005634, GO:0000977, GO:0001228, GO:0045944
000038F_QUIVER_OBJg0414991	GO:0005634, GO:0003680, GO:0003700, GO:0006355, GO:0010228, GO:0005667, GO:0045449
000048F_QUIVER_SUBSEQ_1576434-1634116_OBJg0415021	GO:0005829, GO:0009507, GO:0000287, GO:0004363, GO:0005524, GO:0042803, GO:0043295, GO:0006750, GO:0009753
000048F_QUIVER_SUBSEQ_1576434-1634116_OBJg0415031	GO:0005829, GO:0009507, GO:0000287, GO:0004363, GO:0005524, GO:0042803, GO:0043295, GO:0047983, GO:0006750, GO:0009753
000048F_QUIVER_SUBSEQ_1576434-1634116_OBJg0415041	GO:0005829, GO:0009507, GO:0000287, GO:0004363, GO:0005524, GO:0042803, GO:0043295, GO:0006750, GO:0009753
000048F_QUIVER_SUBSEQ_1576434-1634116_OBJg0415051	GO:0004647, GO:0016311, GO:0006544, GO:0006563, GO:0006566
000048F_QUIVER_SUBSEQ_1576434-1634116_OBJg0415081	NA
000048F_QUIVER_SUBSEQ_1576434-1634116_OBJg0415091	NA
000048F_QUIVER_SUBSEQ_1576434-1634116_OBJg0415101	GO:0046423, GO:0009695
000048F_QUIVER_SUBSEQ_1576434-1634116_OBJg0415111	GO:0046423, GO:0009695
000048F_QUIVER_SUBSEQ_1576434-1634116_OBJg0415121	GO:0016021, GO:0010256
000048F_QUIVER_SUBSEQ_1576434-1634116_OBJg0415131	GO:0005887, GO:0005351, GO:0034219, GO:1902600
000048F_QUIVER_SUBSEQ_1576434-1634116_OBJg0415141	GO:0005968, GO:0005092, GO:0005096, GO:0016740, GO:0017137, GO:0006886, GO:0007264, GO:0018344, GO:0043547
000048F_QUIVER_SUBSEQ_1576434-1634116_OBJg0415151	GO:0005737, GO:0005092, GO:0016740, GO:0006810, GO:0007264, GO:0050790
000048F_QUIVER_SUBSEQ_1576434-1634116_OBJg0415161	GO:0005886, GO:0016021, GO:0004675, GO:0005524, GO:0006468, GO:0007178, GO:0009069
000048F_QUIVER_SUBSEQ_1576434-1634116_OBJg0415181	GO:0005886, GO:0016021, GO:0004675, GO:0005524, GO:0006468, GO:0007178, GO:0009069
000050F_QUIVER_SUBSEQ_1-95412_OBJg0415191	GO:0005634, GO:0018024, GO:0046872, GO:0034968, GO:0048578, GO:0006554
000050F_QUIVER_SUBSEQ_1-95412_OBJg0415201	GO:0000784, GO:0043564, GO:0003678, GO:0003684, GO:0003690, GO:0042162, GO:0000723, GO:0006303, GO:0009408, GO:0032508, GO:0071480, GO:0071481, GO:0005657
000050F_QUIVER_SUBSEQ_1-95412_OBJg0415211	GO:0005515, GO:0009451
000050F_QUIVER_SUBSEQ_1-95412_OBJg0415241	GO:0016021, GO:0030599, GO:0045330, GO:0046910, GO:0042545, GO:0043086, GO:0045490, GO:0005982, GO:0005985
000050F_QUIVER_SUBSEQ_1-95412_OBJg0415261	GO:0008234, GO:0006508
000051F_QUIVER_SUBSEQ_1-129044_OBJg0415281	GO:0004563, GO:0102148, GO:0005975, GO:0001575, GO:0006027, GO:0006040
000051F_QUIVER_SUBSEQ_1-129044_OBJg0415331	GO:0005623, GO:0005886, GO:0016021, GO:0010486, GO:0015086, GO:0015093, GO:0015341, GO:0006876, GO:0006879, GO:0006882, GO:0034755, GO:0070574, GO:0071421, GO:0071577, GO:1902600, GO:0015684
000051F_QUIVER_SUBSEQ_1-129044_OBJg0415341	GO:0005887, GO:0008271, GO:0015301, GO:1902358
000051F_QUIVER_SUBSEQ_1-129044_OBJg0415361	GO:0016021
000051F_QUIVER_SUBSEQ_1-129044_OBJg0415371	GO:0004180, GO:0016740, GO:0006508, GO:0032502
000051F_QUIVER_SUBSEQ_1-129044_OBJg0415381	GO:0032502
000051F_QUIVER_SUBSEQ_1-129044_OBJg0415391	GO:0005515, GO:0045174, GO:0010731, GO:0033355, GO:0055114, GO:0098869, GO:0006118
000051F_QUIVER_SUBSEQ_1-129044_OBJg0415401	NA
000051F_QUIVER_SUBSEQ_1-129044_OBJg0415411	GO:0048046
000051F_QUIVER_SUBSEQ_1-129044_OBJg0415431	GO:0048046
000051F_QUIVER_SUBSEQ_1-129044_OBJg0415441	GO:0048046
000051F_QUIVER_SUBSEQ_1-129044_OBJg0415451	GO:0048046
000051F_QUIVER_SUBSEQ_1-129044_OBJg0415461	GO:0005634, GO:0003676, GO:0005515, GO:0000398
000051F_QUIVER_SUBSEQ_1-129044_OBJg0415471	GO:0016020, GO:0003846, GO:0016787, GO:0042967, GO:0046486
000051F_QUIVER_SUBSEQ_1-129044_OBJg0415481	GO:0022625, GO:0003729, GO:0003735, GO:0000463, GO:0006412
000051F_QUIVER_SUBSEQ_1-129044_OBJg0415491	GO:0000145, GO:0006887, GO:0015031
000051F_QUIVER_SUBSEQ_1-129044_OBJg0415501	GO:0000145, GO:0006887, GO:0015031
000051F_QUIVER_SUBSEQ_1-129044_OBJg0415511	GO:0030570, GO:0046872, GO:0045490
000051F_QUIVER_SUBSEQ_1-129044_OBJg0415521	GO:0016020, GO:0016747, GO:0006633
000051F_QUIVER_SUBSEQ_1-129044_OBJg0415531	GO:0016020, GO:0016747, GO:0006633
000051F_QUIVER_SUBSEQ_1-129044_OBJg0415551	GO:0016020, GO:0016747, GO:0006633
000051F_QUIVER_SUBSEQ_1-129044_OBJg0415581	GO:0016020, GO:0016747, GO:0006633
000051F_QUIVER_SUBSEQ_1-129044_OBJg0415611	GO:0016020, GO:0016747, GO:0006633
000051F_QUIVER_SUBSEQ_1-129044_OBJg0415631	GO:0016020, GO:0016747, GO:0006633
000055F_QUIVER_SUBSEQ_1373263-1499920_OBJg0415661	GO:0005739, GO:0004370, GO:0006071, GO:0006641, GO:0016310, GO:0046167
000055F_QUIVER_SUBSEQ_1373263-1499920_OBJg0415671	GO:0016021, GO:0004427, GO:0009678, GO:1902600, GO:0006119, GO:0015992
000055F_QUIVER_SUBSEQ_1373263-1499920_OBJg0415681	GO:0016021, GO:0004427, GO:0009678, GO:1902600, GO:0006119, GO:0015992
000055F_QUIVER_SUBSEQ_1373263-1499920_OBJg0415701	GO:0000126, GO:0000995, GO:0006355, GO:0006383, GO:0070897
000055F_QUIVER_SUBSEQ_1373263-1499920_OBJg0415721	GO:0009507, GO:0004665, GO:0008977, GO:0033730, GO:0006571, GO:0055114, GO:0000162, GO:0009094
000055F_QUIVER_SUBSEQ_1373263-1499920_OBJg0415731	GO:0005747, GO:0003954, GO:0008270, GO:0051537, GO:0006120, GO:0006979, GO:0006118
000055F_QUIVER_SUBSEQ_1373263-1499920_OBJg0415741	GO:0005773, GO:0005509
000055F_QUIVER_SUBSEQ_1373263-1499920_OBJg0415761	GO:0005681, GO:0003723, GO:0004386, GO:0005524, GO:0008270, GO:0000398
000055F_QUIVER_SUBSEQ_1373263-1499920_OBJg0415771	GO:0050355, GO:0048364
000055F_QUIVER_SUBSEQ_1373263-1499920_OBJg0415781	NA
000055F_QUIVER_SUBSEQ_1373263-1499920_OBJg0415791	GO:0043531
000055F_QUIVER_SUBSEQ_1373263-1499920_OBJg0415801	GO:0097159, GO:1901363
000055F_QUIVER_SUBSEQ_1373263-1499920_OBJg0415811	NA
000058F_QUIVER_SUBSEQ_1-156621_OBJg0415841	GO:0008270, GO:0009451
000058F_QUIVER_SUBSEQ_1-156621_OBJg0415851	GO:0005515, GO:0008270, GO:0009451
000058F_QUIVER_SUBSEQ_1-156621_OBJg0415861	GO:0005515, GO:0008270, GO:0009451
000058F_QUIVER_SUBSEQ_1-156621_OBJg0415871	GO:0005515, GO:0008270, GO:0009451
000058F_QUIVER_SUBSEQ_1-156621_OBJg0415881	GO:0005515, GO:0008270, GO:0016787, GO:0009451
000058F_QUIVER_SUBSEQ_1-156621_OBJg0415891	GO:0009507, GO:0032153, GO:0003924, GO:0005525, GO:0016740, GO:0010020, GO:0051301
000058F_QUIVER_SUBSEQ_1-156621_OBJg0415901	NA
000058F_QUIVER_SUBSEQ_1-156621_OBJg0415911	GO:0000151, GO:0031624, GO:0032182, GO:0097602, GO:0009734, GO:0045116, GO:0051443
000058F_QUIVER_SUBSEQ_1-156621_OBJg0415921	NA
000058F_QUIVER_SUBSEQ_1-156621_OBJg0415931	GO:0008234, GO:0006508
000058F_QUIVER_SUBSEQ_1-156621_OBJg0415941	GO:0008234, GO:0006508
000058F_QUIVER_SUBSEQ_1-156621_OBJg0415971	GO:0016021
000058F_QUIVER_SUBSEQ_1-156621_OBJg0415981	GO:0008234, GO:0006508
000058F_QUIVER_SUBSEQ_1-156621_OBJg0416001	NA
000058F_QUIVER_SUBSEQ_1-156621_OBJg0416021	NA
000062F_QUIVER_SUBSEQ_1180112-1304188_OBJg0416061	GO:0005737, GO:0009330, GO:0016020, GO:0003677, GO:0003918, GO:0005524, GO:0006265
000062F_QUIVER_SUBSEQ_1180112-1304188_OBJg0416071	GO:0005681, GO:0003723, GO:0004386, GO:0005524, GO:0008270, GO:0000398
000062F_QUIVER_SUBSEQ_1180112-1304188_OBJg0416081	GO:0005694, GO:0005737, GO:0009330, GO:0016021, GO:0003677, GO:0003918, GO:0005524, GO:0006265
000062F_QUIVER_SUBSEQ_1180112-1304188_OBJg0416091	GO:0005694, GO:0005737, GO:0009330, GO:0003677, GO:0003918, GO:0005524, GO:0006265
000062F_QUIVER_SUBSEQ_1180112-1304188_OBJg0416101	GO:0003677, GO:0003918, GO:0005524, GO:0006265
000062F_QUIVER_SUBSEQ_1180112-1304188_OBJg0416121	GO:0005515, GO:0006355
000062F_QUIVER_SUBSEQ_1180112-1304188_OBJg0416131	GO:0016491, GO:0006355, GO:0055114
000062F_QUIVER_SUBSEQ_1180112-1304188_OBJg0416141	GO:0005737, GO:0009330, GO:0003677, GO:0003918, GO:0005524, GO:0006265
000062F_QUIVER_SUBSEQ_1180112-1304188_OBJg0416151	GO:0110165
000062F_QUIVER_SUBSEQ_1180112-1304188_OBJg0416161	GO:0005681, GO:0003723, GO:0004386, GO:0005524, GO:0008270, GO:0000398
000062F_QUIVER_SUBSEQ_1180112-1304188_OBJg0416171	GO:0005737, GO:0009330, GO:0016020, GO:0003677, GO:0003918, GO:0005524, GO:0006265
000062F_QUIVER_SUBSEQ_1180112-1304188_OBJg0416181	GO:0005681, GO:0003723, GO:0004386, GO:0005524, GO:0008270, GO:0000398
000062F_QUIVER_SUBSEQ_1180112-1304188_OBJg0416191	NA
000062F_QUIVER_SUBSEQ_1180112-1304188_OBJg0416211	GO:0043229, GO:0097159, GO:1901363
000062F_QUIVER_SUBSEQ_1180112-1304188_OBJg0416231	GO:0008270, GO:0006355
000065F_QUIVER_SUBSEQ_1-39545_OBJg0416261	GO:0005515
000065F_QUIVER_SUBSEQ_1-39545_OBJg0416281	GO:0005509, GO:0005515, GO:0016491, GO:0055114
000065F_QUIVER_SUBSEQ_1-39545_OBJg0416291	GO:0003676, GO:0004523, GO:0005515, GO:0090502, GO:0051252
000065F_QUIVER_SUBSEQ_1-39545_OBJg0416311	GO:0003676, GO:0004523, GO:0051252
000067F_QUIVER_OBJg0416351	GO:0015645, GO:0016405
000067F_QUIVER_OBJg0416361	GO:0016021, GO:0043531, GO:0007165
000067F_QUIVER_OBJg0416391	GO:0016021
000067F_QUIVER_OBJg0416421	GO:0016021
000067F_QUIVER_OBJg0416441	GO:0016020, GO:0005515, GO:0043531, GO:0007165
000067F_QUIVER_OBJg0416451	GO:0043531
000067F_QUIVER_OBJg0416471	GO:0005737, GO:0070042, GO:0070475
000067F_QUIVER_OBJg0416481	GO:0004497, GO:0005506, GO:0016705, GO:0020037, GO:0047987, GO:0016125, GO:0055114
000067F_QUIVER_OBJg0416511	GO:0000502, GO:0005634, GO:0005829, GO:0043248
000067F_QUIVER_OBJg0416521	GO:0016021, GO:0005515
000067F_QUIVER_OBJg0416531	GO:0005515, GO:0016301, GO:0016310
000067F_QUIVER_OBJg0416541	GO:0005634, GO:0005834, GO:0001664, GO:0003924, GO:0005525, GO:0031683, GO:0007188, GO:0042742
000067F_QUIVER_OBJg0416551	GO:0043531, GO:0007165
000067F_QUIVER_OBJg0416581	GO:0016021, GO:0005515
000067F_QUIVER_OBJg0416591	GO:0004462, GO:0008233, GO:0006508, GO:0005975, GO:0006090
000067F_QUIVER_OBJg0416621	GO:0005829, GO:0004575, GO:0033926, GO:0005987, GO:0005982, GO:0017177
000067F_QUIVER_OBJg0416631	GO:0016021, GO:0016301, GO:0016310
000067F_QUIVER_OBJg0416641	GO:0043531
000067F_QUIVER_OBJg0416671	GO:0043531
000067F_QUIVER_OBJg0416681	GO:0043531, GO:0007165
000067F_QUIVER_OBJg0416691	GO:0043531, GO:0007165
000067F_QUIVER_OBJg0416701	GO:0043531, GO:0007165
000067F_QUIVER_OBJg0416711	GO:0016021, GO:0005515, GO:0043531, GO:0007165
000067F_QUIVER_OBJg0416721	GO:0043531
000067F_QUIVER_OBJg0416741	GO:0045486, GO:0046872, GO:0055114, GO:0009813
000067F_QUIVER_OBJg0416751	GO:0045486, GO:0046872, GO:0055114, GO:0009813
000067F_QUIVER_OBJg0416761	GO:0045486, GO:0046872, GO:0055114, GO:0009813
000067F_QUIVER_OBJg0416771	GO:0016301, GO:0016310
000067F_QUIVER_OBJg0416781	GO:0005634, GO:0016020, GO:0004674, GO:0005524, GO:0000184, GO:0006468, GO:0009069
000067F_QUIVER_OBJg0416791	GO:0005634, GO:0016021, GO:0004674, GO:0005524, GO:0000184, GO:0006468, GO:0009069
000067F_QUIVER_OBJg0416801	GO:0005634, GO:0004674, GO:0005524, GO:0000184, GO:0006468, GO:0009069
000068F_QUIVER_SUBSEQ_1-101858_OBJg0416811	GO:0008234, GO:0006508
000068F_QUIVER_SUBSEQ_1-101858_OBJg0416821	GO:0004553, GO:0005975
000068F_QUIVER_SUBSEQ_1-101858_OBJg0416831	GO:0008422, GO:0102483, GO:0005975
000068F_QUIVER_SUBSEQ_1-101858_OBJg0416841	GO:0008422, GO:0102483, GO:0005975
000068F_QUIVER_SUBSEQ_1-101858_OBJg0416851	GO:0004553, GO:0005975
000068F_QUIVER_SUBSEQ_1-101858_OBJg0416871	GO:0008234, GO:0006508
000068F_QUIVER_SUBSEQ_1-101858_OBJg0416881	GO:0008234, GO:0006508
000068F_QUIVER_SUBSEQ_1-101858_OBJg0416891	GO:0008234, GO:0006508
000068F_QUIVER_SUBSEQ_1-101858_OBJg0416901	GO:0008234, GO:0006508
000068F_QUIVER_SUBSEQ_1-101858_OBJg0416921	GO:0008234, GO:0006508
000068F_QUIVER_SUBSEQ_1173961-1301853_OBJg0416931	GO:0008234, GO:0006508
000068F_QUIVER_SUBSEQ_1173961-1301853_OBJg0416941	GO:0008234, GO:0006508
000068F_QUIVER_SUBSEQ_1173961-1301853_OBJg0416951	GO:0005829, GO:0009570, GO:0000287, GO:0004743, GO:0016301, GO:0030955, GO:0006096, GO:0010431, GO:0006094, GO:0006144, GO:0015976
000068F_QUIVER_SUBSEQ_1173961-1301853_OBJg0416961	GO:0008234, GO:0006508
000068F_QUIVER_SUBSEQ_1173961-1301853_OBJg0416971	GO:0016021, GO:0043231, GO:0008194, GO:0016758
000068F_QUIVER_SUBSEQ_1173961-1301853_OBJg0416981	GO:0016021, GO:0043231, GO:0008194, GO:0016758
000068F_QUIVER_SUBSEQ_1173961-1301853_OBJg0416991	GO:0008234, GO:0006508
000068F_QUIVER_SUBSEQ_1173961-1301853_OBJg0417001	GO:0008234, GO:0006508
000069F_QUIVER_OBJg0417031	GO:0016020, GO:0005515, GO:0010997, GO:0097027, GO:0051301, GO:1904668
000069F_QUIVER_OBJg0417041	GO:0000408, GO:0005634, GO:0005737, GO:0016787, GO:0046872, GO:0061711, GO:0002949
000069F_QUIVER_OBJg0417051	GO:0000408, GO:0005634, GO:0005737, GO:0046872, GO:0061711, GO:0002949
000072F_QUIVER_SUBSEQ_1132780-1208993_OBJg0417061	GO:0043231, GO:0080043, GO:0080044
000072F_QUIVER_SUBSEQ_1132780-1208993_OBJg0417071	GO:0043231, GO:0080043, GO:0080044
000072F_QUIVER_SUBSEQ_1132780-1208993_OBJg0417091	GO:0006355
000072F_QUIVER_SUBSEQ_1132780-1208993_OBJg0417131	GO:0003676, GO:0004523, GO:0090502, GO:0051252
000072F_QUIVER_SUBSEQ_1132780-1208993_OBJg0417141	GO:0043231, GO:0080043, GO:0080044
000072F_QUIVER_SUBSEQ_1132780-1208993_OBJg0417151	GO:0043231, GO:0080043, GO:0080044
000072F_QUIVER_SUBSEQ_1132780-1208993_OBJg0417161	GO:0043231, GO:0080043, GO:0080044
000072F_QUIVER_SUBSEQ_1132780-1208993_OBJg0417181	GO:0043231, GO:0080043, GO:0080044
000072F_QUIVER_SUBSEQ_1132780-1208993_OBJg0417191	GO:0016021
000072F_QUIVER_SUBSEQ_1132780-1208993_OBJg0417201	GO:0000139, GO:0016021, GO:0005385, GO:0008378, GO:0006486, GO:0071577
000072F_QUIVER_SUBSEQ_1132780-1208993_OBJg0417211	GO:0043231, GO:0080043, GO:0080044
000072F_QUIVER_SUBSEQ_1132780-1208993_OBJg0417221	GO:0043231, GO:0080043, GO:0080044
000072F_QUIVER_SUBSEQ_1132780-1208993_OBJg0417231	GO:0043231, GO:0080043, GO:0080044
000072F_QUIVER_SUBSEQ_1132780-1208993_OBJg0417241	GO:0043231, GO:0080043, GO:0080044
000072F_QUIVER_SUBSEQ_1132780-1208993_OBJg0417251	GO:0043231, GO:0080043, GO:0080044
000072F_QUIVER_SUBSEQ_1132780-1208993_OBJg0417261	GO:0043231, GO:0080043, GO:0080044
000077F_QUIVER_SUBSEQ_1-96031_OBJg0417281	GO:0016021, GO:0003723
000077F_QUIVER_SUBSEQ_1-96031_OBJg0417291	GO:0003676, GO:0008270, GO:0015074
000077F_QUIVER_SUBSEQ_1-96031_OBJg0417311	GO:0003723
000077F_QUIVER_SUBSEQ_1-96031_OBJg0417321	GO:0005634, GO:0009524, GO:0017150, GO:0050660, GO:0002943, GO:0055114
000077F_QUIVER_SUBSEQ_1-96031_OBJg0417331	GO:0002161, GO:0004823, GO:0005524, GO:0017150, GO:0050660, GO:0002943, GO:0006429, GO:0055114, GO:0106074, GO:0009097, GO:0009098, GO:0009099
000077F_QUIVER_SUBSEQ_1-96031_OBJg0417341	GO:0002161, GO:0004823, GO:0005524, GO:0017150, GO:0050660, GO:0002943, GO:0006429, GO:0055114, GO:0106074, GO:0009097, GO:0009098, GO:0009099
000077F_QUIVER_SUBSEQ_1-96031_OBJg0417351	GO:0002161, GO:0004823, GO:0005524, GO:0017150, GO:0050660, GO:0002943, GO:0006429, GO:0055114, GO:0106074, GO:0009097, GO:0009098, GO:0009099
000077F_QUIVER_SUBSEQ_1-96031_OBJg0417361	GO:0002161, GO:0004823, GO:0005524, GO:0017150, GO:0050660, GO:0002943, GO:0006429, GO:0055114, GO:0106074, GO:0009097, GO:0009098, GO:0009099
000077F_QUIVER_SUBSEQ_1-96031_OBJg0417371	GO:0005623, GO:0045454
000077F_QUIVER_SUBSEQ_1-96031_OBJg0417381	GO:0016021, GO:0009987
000077F_QUIVER_SUBSEQ_1-96031_OBJg0417391	GO:0005634, GO:0005884, GO:0098973, GO:0009653, GO:0009793, GO:0010227, GO:0048488, GO:0098974
000077F_QUIVER_SUBSEQ_1-96031_OBJg0417401	GO:0005576, GO:0004650, GO:0009901, GO:0010047, GO:0045490, GO:0048235, GO:0071555, GO:0005982, GO:0005985
000077F_QUIVER_SUBSEQ_1-96031_OBJg0417411	GO:0005576, GO:0016021, GO:0004650, GO:0009901, GO:0010047, GO:0045490, GO:0048235, GO:0071555, GO:0005982, GO:0005985
000077F_QUIVER_SUBSEQ_1-96031_OBJg0417421	GO:0005576, GO:0004650, GO:0009901, GO:0010047, GO:0045490, GO:0048235, GO:0071555, GO:0005982, GO:0005985
000077F_QUIVER_SUBSEQ_1-96031_OBJg0417431	GO:0005576, GO:0004650, GO:0009901, GO:0010047, GO:0045490, GO:0048235, GO:0071555, GO:0005982, GO:0005985
000077F_QUIVER_SUBSEQ_964419-1072308_OBJg0417441	NA
000077F_QUIVER_SUBSEQ_964419-1072308_OBJg0417491	GO:0005506, GO:0016709, GO:0020037, GO:0055114
000077F_QUIVER_SUBSEQ_964419-1072308_OBJg0417501	GO:0005506, GO:0016709, GO:0020037, GO:0055114
000077F_QUIVER_SUBSEQ_964419-1072308_OBJg0417511	GO:0005506, GO:0016709, GO:0020037, GO:0055114
000077F_QUIVER_SUBSEQ_964419-1072308_OBJg0417521	GO:0005506, GO:0016709, GO:0020037, GO:0055114
000077F_QUIVER_SUBSEQ_964419-1072308_OBJg0417541	GO:0005506, GO:0016705, GO:0020037, GO:0055114
000077F_QUIVER_SUBSEQ_964419-1072308_OBJg0417551	GO:0016021, GO:0003676, GO:0003964, GO:0004491, GO:0004519, GO:0004674, GO:0005524, GO:0008270, GO:0043531, GO:0006278, GO:0006468, GO:0007165, GO:0015074, GO:0055114, GO:0090305, GO:0006020, GO:0006550, GO:0006552, GO:0006574, GO:0009069
000077F_QUIVER_SUBSEQ_964419-1072308_OBJg0417561	GO:0003677, GO:0046983
000078F_QUIVER_SUBSEQ_894979-907310_OBJg0417581	GO:0016021, GO:0005096, GO:0005515, GO:0046872, GO:0043547
000078F_QUIVER_SUBSEQ_907311-1129827_OBJg0417601	GO:0005643, GO:0005737, GO:0005049, GO:0008536, GO:0006611, GO:0007165
000078F_QUIVER_SUBSEQ_907311-1129827_OBJg0417611	GO:0005643, GO:0005737, GO:0005049, GO:0006611, GO:0007165
000078F_QUIVER_SUBSEQ_907311-1129827_OBJg0417641	GO:0008234, GO:0006508
000078F_QUIVER_SUBSEQ_907311-1129827_OBJg0417651	GO:0008234, GO:0006508
000078F_QUIVER_SUBSEQ_907311-1129827_OBJg0417721	GO:0008234, GO:0006508
000083F_QUIVER_SUBSEQ_1094748-1130949_OBJg0417731	GO:0022625, GO:0003735, GO:0005515, GO:0006412, GO:0042254
000085F_QUIVER_SUBSEQ_963817-1072375_OBJg0417741	GO:0005886, GO:0009506, GO:0016021, GO:0004672, GO:0005524, GO:0046777
000085F_QUIVER_SUBSEQ_963817-1072375_OBJg0417751	GO:0005886, GO:0009506, GO:0016021, GO:0004672, GO:0005524, GO:0046777
000085F_QUIVER_SUBSEQ_963817-1072375_OBJg0417761	GO:0000502, GO:0016282, GO:0033290, GO:0071541, GO:0003743, GO:0001732, GO:0005840, GO:0006446
000085F_QUIVER_SUBSEQ_963817-1072375_OBJg0417771	GO:0010005, GO:0032991, GO:0006413, GO:0043622
000085F_QUIVER_SUBSEQ_963817-1072375_OBJg0417781	GO:0016282, GO:0033290, GO:0071541, GO:0003743, GO:0080030, GO:0080031, GO:0080032, GO:0001732, GO:0009694, GO:0009696, GO:0005840, GO:0006446
000085F_QUIVER_SUBSEQ_963817-1072375_OBJg0417791	GO:0004721, GO:0006470
000085F_QUIVER_SUBSEQ_963817-1072375_OBJg0417801	GO:0051513
000085F_QUIVER_SUBSEQ_963817-1072375_OBJg0417811	GO:0005669, GO:0046982
000085F_QUIVER_SUBSEQ_963817-1072375_OBJg0417821	GO:0005634, GO:0003700, GO:0043565, GO:0006355, GO:0005667, GO:0045449
000085F_QUIVER_SUBSEQ_963817-1072375_OBJg0417841	GO:0016747
000085F_QUIVER_SUBSEQ_963817-1072375_OBJg0417851	GO:0016747
000085F_QUIVER_SUBSEQ_963817-1072375_OBJg0417861	GO:0016747
000085F_QUIVER_SUBSEQ_963817-1072375_OBJg0417871	GO:0016747
000085F_QUIVER_SUBSEQ_963817-1072375_OBJg0417881	GO:0016747
000085F_QUIVER_SUBSEQ_963817-1072375_OBJg0417891	NA
000085F_QUIVER_SUBSEQ_963817-1072375_OBJg0417901	GO:0016747
000085F_QUIVER_SUBSEQ_963817-1072375_OBJg0417911	GO:0016747
000091F_QUIVER_SUBSEQ_1026196-1109043_OBJg0417951	GO:0004721, GO:0043169, GO:0006470
000091F_QUIVER_SUBSEQ_1026196-1109043_OBJg0417961	GO:0031410, GO:0004040, GO:0030674, GO:0060178, GO:0006525, GO:0006558, GO:0006560, GO:0006568, GO:0018874, GO:0042207
000091F_QUIVER_SUBSEQ_1026196-1109043_OBJg0417971	GO:0016021, GO:0004040, GO:0006525, GO:0006558, GO:0006560, GO:0006568, GO:0018874, GO:0042207
000091F_QUIVER_SUBSEQ_1026196-1109043_OBJg0417991	GO:0003676
000091F_QUIVER_SUBSEQ_1026196-1109043_OBJg0418001	GO:0016021
000091F_QUIVER_SUBSEQ_1026196-1109043_OBJg0418011	GO:0016021, GO:0005524
000091F_QUIVER_SUBSEQ_1026196-1109043_OBJg0418021	GO:0016021, GO:0005524
000091F_QUIVER_SUBSEQ_1026196-1109043_OBJg0418041	GO:0016021, GO:0005524, GO:0046872
000091F_QUIVER_SUBSEQ_1026196-1109043_OBJg0418051	GO:0009570, GO:0009579, GO:0016021, GO:0005524, GO:0016787, GO:0046863, GO:0043085
000091F_QUIVER_SUBSEQ_1026196-1109043_OBJg0418061	GO:0005886, GO:0016021, GO:0004714, GO:0005524, GO:0030246, GO:0018108, GO:0007169
000092F_QUIVER_SUBSEQ_1-307637_OBJg0418071	GO:0016020
000092F_QUIVER_SUBSEQ_1-307637_OBJg0418081	GO:0016021, GO:0005515, GO:0016311
000092F_QUIVER_SUBSEQ_1-307637_OBJg0418111	GO:0016021
000092F_QUIVER_SUBSEQ_1-307637_OBJg0418121	GO:0016021, GO:0004725, GO:0035335, GO:0006570
000092F_QUIVER_SUBSEQ_1-307637_OBJg0418131	GO:0016021, GO:0004725, GO:0035335, GO:0006570
000092F_QUIVER_SUBSEQ_1-307637_OBJg0418141	GO:0016021, GO:0004725, GO:0035335, GO:0006570
000092F_QUIVER_SUBSEQ_1-307637_OBJg0418151	GO:0016020
000092F_QUIVER_SUBSEQ_1-307637_OBJg0418161	GO:0016021, GO:0004725, GO:0035335, GO:0006570
000092F_QUIVER_SUBSEQ_1-307637_OBJg0418221	GO:0016021, GO:0016311
000092F_QUIVER_SUBSEQ_1-307637_OBJg0418231	GO:0016021
000092F_QUIVER_SUBSEQ_1-307637_OBJg0418241	GO:0016021, GO:0005515
000092F_QUIVER_SUBSEQ_1-307637_OBJg0418251	GO:0003676, GO:0008270, GO:0016779, GO:0015074
000092F_QUIVER_SUBSEQ_1-307637_OBJg0418281	GO:0003824
000092F_QUIVER_SUBSEQ_1-307637_OBJg0418311	NA
000092F_QUIVER_SUBSEQ_1-307637_OBJg0418321	NA
000092F_QUIVER_SUBSEQ_1-307637_OBJg0418331	NA
000092F_QUIVER_SUBSEQ_1-307637_OBJg0418341	GO:0016151, GO:0006807
000092F_QUIVER_SUBSEQ_1-307637_OBJg0418351	GO:0022627, GO:0003735, GO:0006412, GO:0042254
000092F_QUIVER_SUBSEQ_1-307637_OBJg0418361	GO:0005515
000092F_QUIVER_SUBSEQ_1-307637_OBJg0418371	GO:0016021
000092F_QUIVER_SUBSEQ_1-307637_OBJg0418381	GO:0016021
000092F_QUIVER_SUBSEQ_1-307637_OBJg0418391	GO:0016021
000092F_QUIVER_SUBSEQ_1-307637_OBJg0418401	GO:0016021, GO:0003700, GO:0006355, GO:0005667, GO:0045449
000092F_QUIVER_SUBSEQ_1-307637_OBJg0418411	GO:0005634, GO:0003700, GO:0006355, GO:0005667, GO:0045449
000092F_QUIVER_SUBSEQ_1-307637_OBJg0418421	GO:0016021, GO:0000155, GO:0000160, GO:0006511, GO:0023014, GO:0009365
000092F_QUIVER_SUBSEQ_1-307637_OBJg0418431	GO:0005634, GO:1990904, GO:0003723
000092F_QUIVER_SUBSEQ_1-307637_OBJg0418441	GO:0005886, GO:0009506, GO:0016021, GO:0004672, GO:0005524, GO:0046777
000092F_QUIVER_SUBSEQ_1-307637_OBJg0418451	GO:0005886, GO:0009506, GO:0016021, GO:0004672, GO:0005524, GO:0046777
000092F_QUIVER_SUBSEQ_1-307637_OBJg0418461	GO:0005886, GO:0009506, GO:0016021, GO:0004672, GO:0005524, GO:0046777
000092F_QUIVER_SUBSEQ_1-307637_OBJg0418471	GO:0005886, GO:0009506, GO:0016021, GO:0004672, GO:0005524, GO:0046777
000092F_QUIVER_SUBSEQ_1-307637_OBJg0418511	GO:0003676, GO:0015074
000092F_QUIVER_SUBSEQ_1-307637_OBJg0418521	GO:0043531, GO:0007165
000092F_QUIVER_SUBSEQ_1-307637_OBJg0418531	GO:0005515, GO:0043531, GO:0007165
000097F_QUIVER_OBJg0418551	GO:0005657, GO:0033065, GO:0000400, GO:0005524, GO:0008094, GO:0008821, GO:0000722, GO:0045003, GO:0071140, GO:0090656, GO:0006308
000097F_QUIVER_OBJg0418561	GO:0005657, GO:0033065, GO:0000400, GO:0005524, GO:0008094, GO:0008821, GO:0000722, GO:0045003, GO:0071140, GO:0090656, GO:0006308
000098F_QUIVER_SUBSEQ_1-54066_OBJg0418581	GO:0005886, GO:0012505, GO:0016021, GO:0031201, GO:0000149, GO:0005484, GO:0016788, GO:0006886, GO:0006887, GO:0006906, GO:0048278
000098F_QUIVER_SUBSEQ_1-54066_OBJg0418591	GO:0016021, GO:0005484, GO:0008296, GO:0016888, GO:0006886, GO:0016192, GO:0061025, GO:0090305, GO:0005622, GO:0006308
000098F_QUIVER_SUBSEQ_1-54066_OBJg0418601	GO:0005886, GO:0012505, GO:0016021, GO:0031201, GO:0000149, GO:0005484, GO:0016788, GO:0006886, GO:0006887, GO:0006906, GO:0048278
000098F_QUIVER_SUBSEQ_1-54066_OBJg0418611	GO:0005886, GO:0012505, GO:0016021, GO:0031201, GO:0000149, GO:0005484, GO:0016788, GO:0006886, GO:0006887, GO:0006906, GO:0048278
000098F_QUIVER_SUBSEQ_1-54066_OBJg0418621	GO:0005886, GO:0012505, GO:0016021, GO:0031201, GO:0000149, GO:0005484, GO:0006886, GO:0006887, GO:0006906, GO:0048278
000098F_QUIVER_SUBSEQ_1-54066_OBJg0418631	GO:0000407, GO:0031410, GO:1990072, GO:0006888, GO:0030242, GO:0032258, GO:0034497
000098F_QUIVER_SUBSEQ_1-54066_OBJg0418641	GO:0000407, GO:0031410, GO:1990072, GO:0006888, GO:0030242, GO:0032258, GO:0034497
000098F_QUIVER_SUBSEQ_1-54066_OBJg0418651	GO:0000407, GO:0031410, GO:1990072, GO:0006888, GO:0030242, GO:0032258, GO:0034497
000098F_QUIVER_SUBSEQ_1-54066_OBJg0418661	GO:0005634, GO:0000166, GO:0003723, GO:0016787
000098F_QUIVER_SUBSEQ_1-54066_OBJg0418671	GO:0005634, GO:0016021, GO:0003723, GO:0004386, GO:0005524
000098F_QUIVER_SUBSEQ_1-54066_OBJg0418681	GO:0005634, GO:0003723, GO:0004386, GO:0005524
000098F_QUIVER_SUBSEQ_1-54066_OBJg0418691	GO:0005634, GO:0003723, GO:0004386, GO:0005524
000098F_QUIVER_SUBSEQ_1-54066_OBJg0418701	GO:0016021, GO:0004674, GO:0005524, GO:0030246, GO:0006468, GO:0009069
000101F_QUIVER_SUBSEQ_747276-767148_OBJg0418721	GO:0005515
000101F_QUIVER_SUBSEQ_767149-1002860_OBJg0418731	GO:0016021
000101F_QUIVER_SUBSEQ_767149-1002860_OBJg0418741	GO:0005829, GO:0003743, GO:0005092, GO:0071074, GO:0001731, GO:0001732, GO:0050790, GO:0005840, GO:0006446
000101F_QUIVER_SUBSEQ_767149-1002860_OBJg0418751	GO:0016021, GO:0008270
000101F_QUIVER_SUBSEQ_767149-1002860_OBJg0418761	GO:0016021, GO:0004842, GO:0008270, GO:0016567
000101F_QUIVER_SUBSEQ_767149-1002860_OBJg0418771	GO:0016021, GO:0055085, GO:0065007
000101F_QUIVER_SUBSEQ_767149-1002860_OBJg0418791	GO:0016021
000101F_QUIVER_SUBSEQ_767149-1002860_OBJg0418801	GO:0032783, GO:0006355
000101F_QUIVER_SUBSEQ_767149-1002860_OBJg0418811	GO:0032783, GO:0006355
000101F_QUIVER_SUBSEQ_767149-1002860_OBJg0418821	GO:0005759, GO:0046872, GO:0051082, GO:0051087, GO:0051085
000101F_QUIVER_SUBSEQ_767149-1002860_OBJg0418831	GO:0005634, GO:0008270, GO:0006511, GO:0007275
000101F_QUIVER_SUBSEQ_767149-1002860_OBJg0418841	GO:0005634, GO:0042025, GO:0004839, GO:0005515, GO:0008270, GO:0016746, GO:0006511, GO:0007275, GO:0031396
000101F_QUIVER_SUBSEQ_767149-1002860_OBJg0418861	GO:0005634, GO:0042025, GO:0003677, GO:0005515, GO:0008270, GO:0006511, GO:0007275
000101F_QUIVER_SUBSEQ_767149-1002860_OBJg0418871	GO:0046872, GO:0030001
000101F_QUIVER_SUBSEQ_767149-1002860_OBJg0418881	GO:0016021, GO:0005515
000101F_QUIVER_SUBSEQ_767149-1002860_OBJg0418891	GO:0016021, GO:0005515
000101F_QUIVER_SUBSEQ_767149-1002860_OBJg0418901	GO:0005515
000101F_QUIVER_SUBSEQ_767149-1002860_OBJg0418921	GO:0016021, GO:0005515
000101F_QUIVER_SUBSEQ_767149-1002860_OBJg0418931	GO:0046872, GO:0030001, GO:0055073, GO:0071585
000101F_QUIVER_SUBSEQ_767149-1002860_OBJg0418941	GO:0005739, GO:0004479, GO:0046872, GO:0006413, GO:0030001, GO:0071951, GO:0006555, GO:0046653
000101F_QUIVER_SUBSEQ_767149-1002860_OBJg0418951	GO:0005515, GO:0043531
000101F_QUIVER_SUBSEQ_767149-1002860_OBJg0418961	NA
000101F_QUIVER_SUBSEQ_767149-1002860_OBJg0418971	GO:0005737, GO:0004674, GO:0005524, GO:0023014, GO:0032147, GO:0009069
000101F_QUIVER_SUBSEQ_767149-1002860_OBJg0418991	GO:0005737, GO:0016021, GO:0004674, GO:0005524, GO:0023014, GO:0032147, GO:0009069
000101F_QUIVER_SUBSEQ_767149-1002860_OBJg0419001	GO:0005737, GO:0004674, GO:0005524, GO:0023014, GO:0032147, GO:0009069
000101F_QUIVER_SUBSEQ_767149-1002860_OBJg0419011	GO:0000244
000101F_QUIVER_SUBSEQ_767149-1002860_OBJg0419021	GO:0005685, GO:0005794, GO:0016021, GO:0003729, GO:0005457, GO:0015297, GO:0006376, GO:0015783
000101F_QUIVER_SUBSEQ_767149-1002860_OBJg0419041	GO:0005886, GO:0015171, GO:0003333
000101F_QUIVER_SUBSEQ_767149-1002860_OBJg0419051	GO:0016020
000101F_QUIVER_SUBSEQ_767149-1002860_OBJg0419061	GO:0005730, GO:0003723, GO:0005524, GO:0016787
000101F_QUIVER_SUBSEQ_767149-1002860_OBJg0419071	GO:0016021, GO:0005216, GO:0034220
000101F_QUIVER_SUBSEQ_767149-1002860_OBJg0419081	GO:0008234, GO:0006508
000102F_QUIVER_SUBSEQ_688166-718439_OBJg0419111	GO:0016787, GO:0019538
000102F_QUIVER_SUBSEQ_688166-718439_OBJg0419121	GO:0016787, GO:0019538
000102F_QUIVER_SUBSEQ_688166-718439_OBJg0419131	GO:0019538
000102F_QUIVER_SUBSEQ_688166-718439_OBJg0419141	GO:0019538
000105F_QUIVER_SUBSEQ_1-351896_OBJg0419171	GO:0005684, GO:0003824, GO:0043169, GO:0034247
000105F_QUIVER_SUBSEQ_1-351896_OBJg0419181	GO:0005774, GO:0003924, GO:0005525, GO:0006886, GO:0032482
000105F_QUIVER_SUBSEQ_1-351896_OBJg0419191	GO:0005634, GO:0003677, GO:0008270
000105F_QUIVER_SUBSEQ_1-351896_OBJg0419201	GO:0005634, GO:0003677, GO:0008270
000105F_QUIVER_SUBSEQ_1-351896_OBJg0419211	GO:0005634, GO:0003677, GO:0005515, GO:0008270
000105F_QUIVER_SUBSEQ_1-351896_OBJg0419221	GO:0005634, GO:0003677, GO:0008270
000105F_QUIVER_SUBSEQ_1-351896_OBJg0419241	GO:0016021
000105F_QUIVER_SUBSEQ_1-351896_OBJg0419251	GO:0016021
000105F_QUIVER_SUBSEQ_1-351896_OBJg0419261	GO:0005634, GO:0003677, GO:0008270
000105F_QUIVER_SUBSEQ_1-351896_OBJg0419271	NA
000105F_QUIVER_SUBSEQ_1-351896_OBJg0419281	NA
000105F_QUIVER_SUBSEQ_1-351896_OBJg0419331	GO:0005737, GO:0005886, GO:0004430, GO:0046854, GO:0048015
000105F_QUIVER_SUBSEQ_1-351896_OBJg0419341	GO:0005737, GO:0005886, GO:0016021, GO:0004430, GO:0046854, GO:0048015
000105F_QUIVER_SUBSEQ_1-351896_OBJg0419361	GO:0005634, GO:0005737, GO:0004017, GO:0005524, GO:0016887, GO:0016310, GO:0046940, GO:0006144, GO:0046034
000105F_QUIVER_SUBSEQ_1-351896_OBJg0419371	GO:0005762, GO:0003735, GO:0006412, GO:0042254
000105F_QUIVER_SUBSEQ_1-351896_OBJg0419381	GO:0016592, GO:0006355, GO:0009631, GO:0010150, GO:0042542, GO:0048364
000105F_QUIVER_SUBSEQ_1-351896_OBJg0419391	GO:0016021, GO:1904423, GO:0016765, GO:0001525, GO:0019408
000105F_QUIVER_SUBSEQ_1-351896_OBJg0419401	GO:0005887, GO:0005351, GO:0034219, GO:1902600
000105F_QUIVER_SUBSEQ_1-351896_OBJg0419411	GO:0005887, GO:0005351, GO:0034219, GO:1902600
000105F_QUIVER_SUBSEQ_1-351896_OBJg0419471	GO:0016021
000105F_QUIVER_SUBSEQ_1-351896_OBJg0419481	GO:0005887, GO:0005351, GO:0034219, GO:1902600
000105F_QUIVER_SUBSEQ_1-351896_OBJg0419501	GO:0004722, GO:0046872, GO:0006470, GO:0008287
000105F_QUIVER_SUBSEQ_1-351896_OBJg0419551	GO:0005887, GO:0005351, GO:0034219, GO:1902600
000105F_QUIVER_SUBSEQ_1-351896_OBJg0419561	GO:0005887, GO:0005351, GO:0034219, GO:1902600
000105F_QUIVER_SUBSEQ_1-351896_OBJg0419571	GO:0005887, GO:0005351, GO:0034219, GO:1902600
000109F_QUIVER_OBJg0419601	GO:0003824
000109F_QUIVER_OBJg0419641	GO:0005515
000109F_QUIVER_OBJg0419651	GO:0005504, GO:0009627
000109F_QUIVER_OBJg0419661	GO:0005623, GO:0005774, GO:0005886, GO:0016021, GO:0015385, GO:0015386, GO:0009651, GO:0051453, GO:0055075, GO:0071805, GO:0098656, GO:0098719, GO:1902600, GO:0015992
000109F_QUIVER_OBJg0419671	GO:0005623, GO:0005774, GO:0005886, GO:0016021, GO:0015385, GO:0015386, GO:0009651, GO:0051453, GO:0055075, GO:0071805, GO:0098656, GO:0098719, GO:1902600, GO:0015992
000109F_QUIVER_OBJg0419691	GO:0008889, GO:0006071, GO:0009395, GO:0046486
000109F_QUIVER_OBJg0419711	GO:0005576, GO:0004650, GO:0016829, GO:0071555, GO:0005982, GO:0005985
000109F_QUIVER_OBJg0419721	GO:0005576, GO:0004650, GO:0071555, GO:0005982, GO:0005985
000109F_QUIVER_OBJg0419731	GO:0005789, GO:0016021, GO:0009979, GO:0016717, GO:0006633, GO:0055114
000109F_QUIVER_OBJg0419741	GO:0005789, GO:0016021, GO:0009979, GO:0016717, GO:0006633, GO:0055114
000109F_QUIVER_OBJg0419751	GO:0005789, GO:0016021, GO:0009979, GO:0016717, GO:0006633, GO:0055114
000109F_QUIVER_OBJg0419761	GO:0005789, GO:0016021, GO:0009979, GO:0016717, GO:0006633, GO:0055114
000109F_QUIVER_OBJg0419801	GO:0005789, GO:0016021, GO:0009979, GO:0016717, GO:0006633, GO:0055114
000109F_QUIVER_OBJg0419821	GO:0005789, GO:0016021, GO:0009979, GO:0016717, GO:0006633, GO:0055114
000109F_QUIVER_OBJg0419831	GO:0005789, GO:0016021, GO:0009979, GO:0016717, GO:0006633, GO:0055114
000109F_QUIVER_OBJg0419841	GO:0005789, GO:0016021, GO:0009979, GO:0016717, GO:0006633, GO:0055114
000109F_QUIVER_OBJg0419851	GO:0005789, GO:0016021, GO:0009979, GO:0016717, GO:0006633, GO:0055114
000109F_QUIVER_OBJg0419861	GO:0005789, GO:0016021, GO:0009979, GO:0016717, GO:0006633, GO:0055114
000109F_QUIVER_OBJg0419871	GO:0016020, GO:0016717, GO:0055114
000109F_QUIVER_OBJg0419881	GO:0005789, GO:0016021, GO:0009979, GO:0016717, GO:0006633, GO:0055114
000109F_QUIVER_OBJg0419891	GO:0005789, GO:0016021, GO:0009979, GO:0016717, GO:0006633, GO:0055114
000109F_QUIVER_OBJg0419911	GO:0005789, GO:0016021, GO:0009979, GO:0016717, GO:0006633, GO:0055114
000109F_QUIVER_OBJg0419921	GO:0016020, GO:0016717, GO:0055114
000109F_QUIVER_OBJg0419931	GO:0005789, GO:0016021, GO:0009979, GO:0016717, GO:0006633, GO:0055114
000109F_QUIVER_OBJg0419941	NA
000109F_QUIVER_OBJg0419951	GO:0000139, GO:0005797, GO:0016021, GO:0050513, GO:0006487, GO:0031204, GO:0048367
000109F_QUIVER_OBJg0419961	GO:0016021
000109F_QUIVER_OBJg0419971	GO:0000172, GO:0005730, GO:0030677, GO:0000171, GO:0004526, GO:0033204, GO:0006364, GO:0008033, GO:0090502, GO:0051252
000109F_QUIVER_OBJg0419981	GO:0005743, GO:0016021, GO:0016627, GO:0016653, GO:0006784, GO:0055114
000109F_QUIVER_OBJg0419991	GO:0022627, GO:0003735, GO:0000462, GO:0006412
000109F_QUIVER_OBJg0420001	GO:0016021, GO:0016787
000109F_QUIVER_OBJg0420051	GO:0016491, GO:0071949, GO:0055114
000109F_QUIVER_OBJg0420061	GO:0005634, GO:0003677, GO:0006355
000109F_QUIVER_OBJg0420081	GO:0016021, GO:0016787, GO:0016829
000109F_QUIVER_OBJg0420101	GO:0016021, GO:0004674, GO:0005524, GO:0006468, GO:0009069
000109F_QUIVER_OBJg0420121	GO:0016021
000109F_QUIVER_OBJg0420141	GO:0005634, GO:0003677, GO:0006355
000109F_QUIVER_OBJg0420151	GO:0016021, GO:0004672, GO:0005515, GO:0005524, GO:0006468
000109F_QUIVER_OBJg0420161	GO:0003676, GO:0004523, GO:0051252
000109F_QUIVER_OBJg0420171	GO:0000325, GO:0005774, GO:0042765, GO:0005524, GO:0016887, GO:0042626, GO:0016255, GO:0055085
000109F_QUIVER_OBJg0420181	GO:0000325, GO:0005774, GO:0016021, GO:0003677, GO:0005524, GO:0016887, GO:0042626, GO:0006270, GO:0055085
000109F_QUIVER_OBJg0420191	GO:0000325, GO:0005774, GO:0016021, GO:0003677, GO:0005524, GO:0016887, GO:0042626, GO:0006270, GO:0055085
000109F_QUIVER_OBJg0420201	GO:0005634, GO:0003677, GO:0006355
000109F_QUIVER_OBJg0420221	GO:0005634, GO:0003677, GO:0006355
000109F_QUIVER_OBJg0420231	GO:0016021
000109F_QUIVER_OBJg0420241	GO:0005634, GO:0003677
000109F_QUIVER_OBJg0420251	GO:0016021, GO:0004672, GO:0005524, GO:0006468
000109F_QUIVER_OBJg0420261	GO:0046872, GO:0030001
000109F_QUIVER_OBJg0420271	GO:0009941, GO:0042721, GO:0008320, GO:0045036, GO:0045039, GO:0071806
000109F_QUIVER_OBJg0420281	GO:0022627, GO:0003735, GO:0016747, GO:0006412, GO:0042254
000109F_QUIVER_OBJg0420291	GO:0005871, GO:0005874, GO:0005524, GO:0008017, GO:0008574, GO:0007018, GO:0045298
000109F_QUIVER_OBJg0420301	GO:0005871, GO:0005874, GO:0005524, GO:0008017, GO:0008574, GO:0007018, GO:0045298
000109F_QUIVER_OBJg0420311	NA
000109F_QUIVER_OBJg0420321	GO:0003723, GO:0005515, GO:0016787, GO:0009825, GO:0009933, GO:0009956, GO:0009965, GO:0010305, GO:0010540
000109F_QUIVER_OBJg0420331	GO:0005634, GO:1990904, GO:0003723
000109F_QUIVER_OBJg0420351	GO:0005737, GO:0004674, GO:0005524, GO:0006468, GO:0035556, GO:0009069
000109F_QUIVER_OBJg0420361	GO:0005515
000109F_QUIVER_OBJg0420371	GO:0005829, GO:0004843, GO:0016579, GO:0030433, GO:0030968
000109F_QUIVER_OBJg0420381	GO:0005829, GO:0004843, GO:0016579, GO:0030433, GO:0030968
000109F_QUIVER_OBJg0420391	GO:0009908, GO:0030154
000109F_QUIVER_OBJg0420401	GO:0009908, GO:0030154
000109F_QUIVER_OBJg0420411	GO:0009908, GO:0030154
000109F_QUIVER_OBJg0420421	GO:0009908, GO:0030154
000109F_QUIVER_OBJg0420431	GO:0003677
000109F_QUIVER_OBJg0420441	GO:0005634, GO:0003700, GO:0043565, GO:0006355, GO:0005667, GO:0045449
000109F_QUIVER_OBJg0420451	GO:0005634, GO:0003700, GO:0043565, GO:0006355, GO:0005667, GO:0045449
000109F_QUIVER_OBJg0420461	GO:0003677
000109F_QUIVER_OBJg0420471	GO:0005634, GO:0003700, GO:0043565, GO:0006355, GO:0005667, GO:0045449
000109F_QUIVER_OBJg0420481	GO:0005634, GO:0003700, GO:0043565, GO:0006355, GO:0005667, GO:0045449
000109F_QUIVER_OBJg0420491	GO:0005634, GO:0003700, GO:0043565, GO:0006355, GO:0005667, GO:0045449
000109F_QUIVER_OBJg0420501	GO:0005634, GO:0003700, GO:0043565, GO:0006355, GO:0005667, GO:0045449
000109F_QUIVER_OBJg0420541	GO:0016021, GO:0005515
000109F_QUIVER_OBJg0420561	GO:0005634, GO:0045893
000109F_QUIVER_OBJg0420581	GO:0015934, GO:0016021, GO:0003735, GO:0006412, GO:0042254
000109F_QUIVER_OBJg0420601	NA
000109F_QUIVER_OBJg0420611	GO:0016021
000109F_QUIVER_OBJg0420621	GO:0016021
000109F_QUIVER_OBJg0420631	GO:0003690, GO:0006355, GO:0032502
000109F_QUIVER_OBJg0420641	GO:0003723, GO:0046872
000109F_QUIVER_OBJg0420651	GO:0003723, GO:0046872
000109F_QUIVER_OBJg0420701	GO:0016021, GO:0050660
000109F_QUIVER_OBJg0420711	GO:0016020, GO:0005515
000109F_QUIVER_OBJg0420731	GO:0000325, GO:0005774, GO:0016021, GO:0005524, GO:0016887, GO:0042626, GO:0055085
000109F_QUIVER_OBJg0420741	GO:0000325, GO:0005774, GO:0016021, GO:0005524, GO:0016887, GO:0042626, GO:0055085
000109F_QUIVER_OBJg0420751	GO:0003676, GO:0008270
000109F_QUIVER_OBJg0420761	GO:0000325, GO:0005774, GO:0016021, GO:0005524, GO:0016887, GO:0042626, GO:0055085
000109F_QUIVER_OBJg0420771	GO:0000325, GO:0005774, GO:0016021, GO:0005524, GO:0016887, GO:0042626, GO:0055085
000109F_QUIVER_OBJg0420781	GO:0000325, GO:0005774, GO:0016021, GO:0005524, GO:0016887, GO:0042626, GO:0055085
000109F_QUIVER_OBJg0420791	GO:0000325, GO:0005774, GO:0016021, GO:0005524, GO:0016887, GO:0042626, GO:0055085
000109F_QUIVER_OBJg0420801	GO:0005506, GO:0016709, GO:0020037, GO:0055114
000109F_QUIVER_OBJg0420811	GO:0005506, GO:0016709, GO:0020037, GO:0055114
000109F_QUIVER_OBJg0420821	GO:0005506, GO:0016709, GO:0020037, GO:0055114
000109F_QUIVER_OBJg0420841	GO:0005623, GO:0019898, GO:0006623, GO:0045053
000109F_QUIVER_OBJg0420851	NA
000109F_QUIVER_OBJg0420861	GO:0005506, GO:0016709, GO:0020037, GO:0055114
000109F_QUIVER_OBJg0420871	GO:0005506, GO:0016709, GO:0020037, GO:0055114
000109F_QUIVER_OBJg0420881	GO:0016020
000109F_QUIVER_OBJg0420891	GO:0005506, GO:0016709, GO:0020037, GO:0055114
000109F_QUIVER_OBJg0420901	GO:0005506, GO:0016709, GO:0020037, GO:0055114
000109F_QUIVER_OBJg0420911	GO:0005506, GO:0016709, GO:0020037, GO:0055114
000110F_QUIVER_SUBSEQ_1-101814_OBJg0420931	GO:0005634, GO:0005840, GO:0005886, GO:0016021, GO:0003713, GO:0003735, GO:0004252, GO:0005524, GO:0015299, GO:0031490, GO:0046872, GO:0006412, GO:0006508, GO:1902600, GO:0005667, GO:0045941, GO:0042254, GO:0006885, GO:0000785
000110F_QUIVER_SUBSEQ_1-101814_OBJg0420941	GO:0016021, GO:0102983, GO:0006486
000110F_QUIVER_SUBSEQ_1-101814_OBJg0420951	GO:0009507, GO:0016787
000110F_QUIVER_SUBSEQ_1-101814_OBJg0420961	GO:0005783, GO:0000774, GO:0050790
000110F_QUIVER_SUBSEQ_1-101814_OBJg0420971	GO:0005730, GO:0005829, GO:0015030, GO:0005515, GO:0000398, GO:0009409
000110F_QUIVER_SUBSEQ_1-101814_OBJg0420981	GO:0016020, GO:0008289
000110F_QUIVER_SUBSEQ_1-101814_OBJg0420991	GO:0008289
000110F_QUIVER_SUBSEQ_1-101814_OBJg0421001	GO:0005829, GO:0005840, GO:0018444, GO:0016149, GO:1990825, GO:0002184, GO:0006444, GO:0006449
000110F_QUIVER_SUBSEQ_1-101814_OBJg0421021	NA
000110F_QUIVER_SUBSEQ_1-101814_OBJg0421031	GO:0005634, GO:0005829, GO:0005968, GO:0005092, GO:0017137, GO:0007264, GO:0016192, GO:0018344, GO:0050790
000112F_QUIVER_OBJg0421051	GO:0016021, GO:0055085
000112F_QUIVER_OBJg0421061	GO:0005634, GO:0003723, GO:0003724, GO:0005524, GO:0000398
000112F_QUIVER_OBJg0421071	GO:0005634, GO:0004693, GO:0005524, GO:0008353, GO:0006468, GO:0051726, GO:0000074, GO:0009069
000112F_QUIVER_OBJg0421081	GO:0008270, GO:0006355
000112F_QUIVER_OBJg0421091	GO:0008270, GO:0006355
000120F_QUIVER_SUBSEQ_1-67036_OBJg0421101	GO:0005684, GO:0016787, GO:0043169, GO:0034247
000120F_QUIVER_SUBSEQ_1-67036_OBJg0421131	GO:0016021
000120F_QUIVER_SUBSEQ_1-67036_OBJg0421141	GO:0016021
000120F_QUIVER_SUBSEQ_1-67036_OBJg0421181	GO:0016021, GO:0004497, GO:0005506, GO:0016705, GO:0020037, GO:0055114
000120F_QUIVER_SUBSEQ_1-67036_OBJg0421191	GO:0016021, GO:0004497, GO:0005506, GO:0016705, GO:0020037, GO:0055114
000124F_QUIVER_SUBSEQ_644612-846607_OBJg0421231	GO:0016020, GO:0005515
000124F_QUIVER_SUBSEQ_644612-846607_OBJg0421241	NA
000124F_QUIVER_SUBSEQ_644612-846607_OBJg0421251	GO:0005684, GO:0003824, GO:0043169, GO:0034247
000124F_QUIVER_SUBSEQ_644612-846607_OBJg0421271	GO:0005515, GO:0009451
000124F_QUIVER_SUBSEQ_644612-846607_OBJg0421281	GO:0005515, GO:0009451
000124F_QUIVER_SUBSEQ_644612-846607_OBJg0421291	GO:0005515, GO:0009451
000124F_QUIVER_SUBSEQ_644612-846607_OBJg0421301	GO:0009451
000124F_QUIVER_SUBSEQ_644612-846607_OBJg0421331	GO:0005515
000124F_QUIVER_SUBSEQ_644612-846607_OBJg0421341	GO:0005623, GO:0005886, GO:0016021, GO:0005524, GO:0008553, GO:0016787, GO:0051453, GO:0120029, GO:0006119, GO:0015992
000124F_QUIVER_SUBSEQ_644612-846607_OBJg0421351	GO:0016021, GO:0009451
000124F_QUIVER_SUBSEQ_644612-846607_OBJg0421361	GO:0005515, GO:0009451
000124F_QUIVER_SUBSEQ_644612-846607_OBJg0421371	GO:0005515, GO:0009451
000124F_QUIVER_SUBSEQ_644612-846607_OBJg0421391	GO:0016020, GO:0005515
000124F_QUIVER_SUBSEQ_644612-846607_OBJg0421411	GO:0016020, GO:0005515
000124F_QUIVER_SUBSEQ_644612-846607_OBJg0421421	GO:0005623, GO:0005886, GO:0016021, GO:0005524, GO:0008553, GO:0016787, GO:0051453, GO:0120029, GO:0006119, GO:0015992
000124F_QUIVER_SUBSEQ_644612-846607_OBJg0421431	NA
000124F_QUIVER_SUBSEQ_644612-846607_OBJg0421441	GO:0046872, GO:0044267
000124F_QUIVER_SUBSEQ_644612-846607_OBJg0421451	GO:0016021, GO:0005515, GO:0010997, GO:0097027, GO:0051301, GO:1904668
000124F_QUIVER_SUBSEQ_644612-846607_OBJg0421461	GO:0016021, GO:0005515, GO:0010997, GO:0097027, GO:0051301, GO:1904668
000124F_QUIVER_SUBSEQ_644612-846607_OBJg0421471	GO:0008289, GO:0006869
000124F_QUIVER_SUBSEQ_644612-846607_OBJg0421481	GO:0005634, GO:0003677, GO:0003700, GO:0006355, GO:0005667, GO:0045449
000124F_QUIVER_SUBSEQ_644612-846607_OBJg0421501	GO:0005634, GO:0003677, GO:0003700, GO:0006355, GO:0005667, GO:0045449
000124F_QUIVER_SUBSEQ_644612-846607_OBJg0421511	GO:0005634, GO:0003677, GO:0003700, GO:0006355, GO:0005667, GO:0045449
000124F_QUIVER_SUBSEQ_644612-846607_OBJg0421531	GO:0005634, GO:0003677, GO:0003700, GO:0006355, GO:0005667, GO:0045449
000124F_QUIVER_SUBSEQ_644612-846607_OBJg0421541	GO:0005634, GO:0003677, GO:0003700, GO:0006355, GO:0005667, GO:0045449
000124F_QUIVER_SUBSEQ_644612-846607_OBJg0421551	GO:0008180
000124F_QUIVER_SUBSEQ_644612-846607_OBJg0421571	GO:0016021, GO:0005515
000130F_QUIVER_SUBSEQ_1-67655_OBJg0421601	GO:0005524, GO:0016887
000135F_QUIVER_OBJg0421631	NA
000135F_QUIVER_OBJg0421691	GO:0004497, GO:0005488, GO:0008152
000135F_QUIVER_OBJg0421701	GO:0005506, GO:0019133, GO:0051537, GO:0044237, GO:0055114
000136F_QUIVER_OBJg0421711	GO:0005657, GO:0033065, GO:0000400, GO:0005524, GO:0008094, GO:0008821, GO:0000722, GO:0045003, GO:0071140, GO:0090656, GO:0006308
000136F_QUIVER_OBJg0421721	GO:0005657, GO:0033065, GO:0000400, GO:0005524, GO:0008094, GO:0008821, GO:0000722, GO:0045003, GO:0071140, GO:0090656, GO:0006308
000136F_QUIVER_OBJg0421731	GO:0005657, GO:0033065, GO:0000400, GO:0005524, GO:0008094, GO:0008821, GO:0000722, GO:0045003, GO:0071140, GO:0090656, GO:0006308
000136F_QUIVER_OBJg0421751	GO:0005657, GO:0033065, GO:0000400, GO:0005524, GO:0008094, GO:0008821, GO:0000722, GO:0045003, GO:0071140, GO:0090656, GO:0006308
000136F_QUIVER_OBJg0421761	GO:0005664, GO:0003688, GO:0016787, GO:0018024, GO:0006270, GO:0009744, GO:0034968, GO:0046809, GO:0006554
000136F_QUIVER_OBJg0421771	GO:0016021, GO:0005506, GO:0020037, GO:0070330, GO:0055114
000136F_QUIVER_OBJg0421781	GO:0000151, GO:0004842, GO:0008270, GO:0010029, GO:0016567
000136F_QUIVER_OBJg0421791	GO:0000151, GO:0004842, GO:0008270, GO:0010029, GO:0016567
000136F_QUIVER_OBJg0421801	GO:0005737, GO:0016021, GO:0000287, GO:0004743, GO:0016301, GO:0030955, GO:0006096, GO:0006094, GO:0006144, GO:0015976
000136F_QUIVER_OBJg0421811	GO:0005737, GO:0000287, GO:0004743, GO:0016301, GO:0030955, GO:0006096, GO:0006094, GO:0006144, GO:0015976
000138F_QUIVER_OBJg0421841	GO:0016020, GO:0005085, GO:0005504, GO:0009627, GO:0043087
000140F_QUIVER_SUBSEQ_1-55486_OBJg0421861	GO:0043231, GO:0080043, GO:0080044
000140F_QUIVER_SUBSEQ_1-55486_OBJg0421871	GO:0043231, GO:0080043, GO:0080044
000140F_QUIVER_SUBSEQ_1-55486_OBJg0421881	GO:0043231, GO:0080043, GO:0080044
000140F_QUIVER_SUBSEQ_1-55486_OBJg0421891	GO:0016021
000140F_QUIVER_SUBSEQ_1-55486_OBJg0421911	GO:0016021, GO:0008168
000140F_QUIVER_SUBSEQ_1-55486_OBJg0421921	GO:0043231, GO:0080043, GO:0080044
000140F_QUIVER_SUBSEQ_1-55486_OBJg0421931	GO:0035251
000147F_QUIVER_SUBSEQ_1-121747_OBJg0421951	GO:0005506, GO:0016709, GO:0020037, GO:0055114
000147F_QUIVER_SUBSEQ_1-121747_OBJg0421961	GO:0016021, GO:0004497, GO:0005506, GO:0016705, GO:0020037, GO:0055114
000147F_QUIVER_SUBSEQ_1-121747_OBJg0421971	GO:0016021, GO:0005506, GO:0016709, GO:0020037, GO:0055114
000147F_QUIVER_SUBSEQ_1-121747_OBJg0421981	GO:0016021, GO:0003676, GO:0008270, GO:0008519, GO:0015074, GO:0072488
000147F_QUIVER_SUBSEQ_1-121747_OBJg0422001	GO:0016021, GO:0004497, GO:0005506, GO:0016705, GO:0020037, GO:0055114
000147F_QUIVER_SUBSEQ_1-121747_OBJg0422031	GO:0016021, GO:0004497, GO:0005506, GO:0016705, GO:0020037, GO:0055114
000147F_QUIVER_SUBSEQ_1-121747_OBJg0422041	GO:0016021, GO:0005506, GO:0016709, GO:0020037, GO:0055114
000147F_QUIVER_SUBSEQ_1-121747_OBJg0422051	GO:0016021, GO:0005506, GO:0020037, GO:0102876, GO:0055114
000147F_QUIVER_SUBSEQ_1-121747_OBJg0422061	GO:0016021, GO:0004497, GO:0005506, GO:0016705, GO:0020037, GO:0055114
000147F_QUIVER_SUBSEQ_1-121747_OBJg0422071	GO:0016021, GO:0004497, GO:0005506, GO:0016705, GO:0020037, GO:0055114
000147F_QUIVER_SUBSEQ_1-121747_OBJg0422081	GO:0016021, GO:0004497, GO:0005506, GO:0016705, GO:0020037, GO:0055114
000147F_QUIVER_SUBSEQ_1-121747_OBJg0422101	GO:0016021, GO:0004497, GO:0005506, GO:0016705, GO:0020037, GO:0055114
000147F_QUIVER_SUBSEQ_1-121747_OBJg0422111	GO:0016021, GO:0004497, GO:0005506, GO:0016705, GO:0020037, GO:0055114
000147F_QUIVER_SUBSEQ_1-121747_OBJg0422121	GO:0016021, GO:0005506, GO:0016709, GO:0020037, GO:0055114
000147F_QUIVER_SUBSEQ_1-121747_OBJg0422131	GO:0009507
000147F_QUIVER_SUBSEQ_1-121747_OBJg0422141	GO:0016021, GO:0005506, GO:0016709, GO:0020037, GO:0055114
000147F_QUIVER_SUBSEQ_1-121747_OBJg0422151	GO:0005684, GO:0004722, GO:0046872, GO:0006470, GO:0034247, GO:0008287
000147F_QUIVER_SUBSEQ_1-121747_OBJg0422181	GO:0016021, GO:0005506, GO:0016709, GO:0020037, GO:0055114
000148F_QUIVER_SUBSEQ_603030-649029_OBJg0422191	GO:0016021
000148F_QUIVER_SUBSEQ_603030-649029_OBJg0422201	GO:0005634, GO:0000977, GO:0001228, GO:0045944
000148F_QUIVER_SUBSEQ_603030-649029_OBJg0422211	GO:0005634, GO:0000977, GO:0001228, GO:0045944
000148F_QUIVER_SUBSEQ_603030-649029_OBJg0422221	GO:0005634, GO:0000977, GO:0001228
000148F_QUIVER_SUBSEQ_603030-649029_OBJg0422231	GO:0005634, GO:0000977, GO:0001228, GO:0045944
000148F_QUIVER_SUBSEQ_603030-649029_OBJg0422241	GO:0005634, GO:0000977, GO:0001228, GO:0045944
000148F_QUIVER_SUBSEQ_603030-649029_OBJg0422251	GO:0005634, GO:0003680, GO:0003700, GO:0006355, GO:0010228, GO:0005667, GO:0045449
000149F_QUIVER_SUBSEQ_1-85094_OBJg0422261	NA
000149F_QUIVER_SUBSEQ_1-85094_OBJg0422271	GO:0003676, GO:0008270
000150F_QUIVER_SUBSEQ_553758-668847_OBJg0422331	GO:0005515
000150F_QUIVER_SUBSEQ_553758-668847_OBJg0422341	GO:0000307, GO:0005634, GO:0005737, GO:0005813, GO:0042025, GO:0004672, GO:0016538, GO:0019901, GO:0000079, GO:0044772, GO:0000074
000150F_QUIVER_SUBSEQ_553758-668847_OBJg0422351	GO:0000786, GO:0005634, GO:0010369, GO:0003677, GO:0046982
000150F_QUIVER_SUBSEQ_553758-668847_OBJg0422361	GO:0003676, GO:0015074
000150F_QUIVER_SUBSEQ_553758-668847_OBJg0422371	GO:0016021, GO:0003676, GO:0003964, GO:0016787, GO:0022857, GO:0006278, GO:0015074, GO:0055085
000150F_QUIVER_SUBSEQ_553758-668847_OBJg0422381	GO:0005794, GO:0016021, GO:0005464, GO:0015297, GO:0015790
000150F_QUIVER_SUBSEQ_553758-668847_OBJg0422391	GO:0005515
000150F_QUIVER_SUBSEQ_553758-668847_OBJg0422411	GO:0005681, GO:0003712, GO:0031490, GO:0000398, GO:0006355, GO:0005667, GO:0045449, GO:0000785
000150F_QUIVER_SUBSEQ_553758-668847_OBJg0422421	GO:0005681, GO:0003712, GO:0031490, GO:0000398, GO:0006355, GO:0005667, GO:0045449, GO:0000785
000150F_QUIVER_SUBSEQ_553758-668847_OBJg0422431	GO:0005681, GO:0003712, GO:0031490, GO:0000398, GO:0006355, GO:0005667, GO:0045449, GO:0000785
000150F_QUIVER_SUBSEQ_553758-668847_OBJg0422441	GO:0003712, GO:0031490, GO:0006355, GO:0005667, GO:0045449, GO:0000785
000150F_QUIVER_SUBSEQ_553758-668847_OBJg0422461	GO:0016021, GO:0004674, GO:0005524, GO:0030246, GO:0006468, GO:0009069
000150F_QUIVER_SUBSEQ_553758-668847_OBJg0422471	GO:0016021, GO:0004674, GO:0005524, GO:0030246, GO:0006468, GO:0009069
000150F_QUIVER_SUBSEQ_553758-668847_OBJg0422491	GO:0005515
000150F_QUIVER_SUBSEQ_553758-668847_OBJg0422511	GO:0016021, GO:0004674, GO:0005524, GO:0030246, GO:0006468, GO:0009069
000150F_QUIVER_SUBSEQ_553758-668847_OBJg0422521	GO:0016021, GO:0004674, GO:0005524, GO:0030246, GO:0006468, GO:0009069
000150F_QUIVER_SUBSEQ_553758-668847_OBJg0422531	GO:0016021, GO:0004674, GO:0005524, GO:0030246, GO:0006468, GO:0009069
000150F_QUIVER_SUBSEQ_553758-668847_OBJg0422541	GO:0016021, GO:0004674, GO:0005524, GO:0030246, GO:0006468, GO:0009069
000150F_QUIVER_SUBSEQ_553758-668847_OBJg0422551	GO:0016021, GO:0004674, GO:0005524, GO:0030246, GO:0006468, GO:0009069
000150F_QUIVER_SUBSEQ_553758-668847_OBJg0422561	GO:0016021, GO:0004674, GO:0005524, GO:0030246, GO:0006468, GO:0009069
000150F_QUIVER_SUBSEQ_553758-668847_OBJg0422571	GO:0016021, GO:0004674, GO:0005524, GO:0030246, GO:0006468, GO:0009069
000150F_QUIVER_SUBSEQ_553758-668847_OBJg0422581	GO:0016021, GO:0004674, GO:0005524, GO:0030246, GO:0006468, GO:0009069
000150F_QUIVER_SUBSEQ_553758-668847_OBJg0422591	GO:0005515, GO:0009451
000150F_QUIVER_SUBSEQ_553758-668847_OBJg0422601	GO:0005515, GO:0009451
000152F_QUIVER_OBJg0422611	NA
000152F_QUIVER_OBJg0422621	NA
000152F_QUIVER_OBJg0422651	GO:0032040, GO:0034388, GO:0005515, GO:0016787, GO:0006629
000152F_QUIVER_OBJg0422661	GO:0005509
000152F_QUIVER_OBJg0422681	GO:0005634, GO:0005737, GO:0004674, GO:0005524, GO:0006468, GO:0035556, GO:0009069
000157F_QUIVER_SUBSEQ_442272-596970_OBJg0422711	NA
000157F_QUIVER_SUBSEQ_442272-596970_OBJg0422721	GO:0005634, GO:0031207, GO:0003676, GO:0003678, GO:0005524, GO:0006307, GO:0006401, GO:0006614, GO:0006620, GO:0032508, GO:0005657
000157F_QUIVER_SUBSEQ_442272-596970_OBJg0422731	GO:0003677, GO:0046872
000157F_QUIVER_SUBSEQ_442272-596970_OBJg0422741	GO:0003677
000157F_QUIVER_SUBSEQ_442272-596970_OBJg0422751	GO:0003677
000157F_QUIVER_SUBSEQ_442272-596970_OBJg0422761	GO:0005829, GO:0016021, GO:0004024, GO:0008270, GO:0051903, GO:0046294, GO:0055114
000157F_QUIVER_SUBSEQ_442272-596970_OBJg0422771	GO:0008168, GO:0008270, GO:0016491, GO:0032259, GO:0055114
000157F_QUIVER_SUBSEQ_442272-596970_OBJg0422781	GO:0010287
000157F_QUIVER_SUBSEQ_442272-596970_OBJg0422791	GO:0016021, GO:0005506, GO:0020037, GO:0036204, GO:0007275, GO:0010268, GO:0016125, GO:0016132, GO:0055114
000157F_QUIVER_SUBSEQ_442272-596970_OBJg0422801	GO:0030570, GO:0046872, GO:0045490
000157F_QUIVER_SUBSEQ_442272-596970_OBJg0422811	GO:0005681, GO:0005688, GO:0046540, GO:0003723, GO:0016740, GO:0000398
000157F_QUIVER_SUBSEQ_442272-596970_OBJg0422821	GO:0016021, GO:0004672, GO:0005524, GO:0006468
000157F_QUIVER_SUBSEQ_442272-596970_OBJg0422831	GO:0016021, GO:0004672, GO:0005524, GO:0006468
000157F_QUIVER_SUBSEQ_442272-596970_OBJg0422841	GO:0016021, GO:0015250, GO:0006833, GO:0055085
000157F_QUIVER_SUBSEQ_442272-596970_OBJg0422851	GO:0016787
000157F_QUIVER_SUBSEQ_442272-596970_OBJg0422861	GO:0008270
000157F_QUIVER_SUBSEQ_442272-596970_OBJg0422871	GO:0005783, GO:0016021, GO:0008289, GO:0006869
000158F_QUIVER_OBJg0422881	GO:0016021
000158F_QUIVER_OBJg0422921	GO:0016021
000158F_QUIVER_OBJg0422971	GO:0016021
000158F_QUIVER_OBJg0422981	GO:0005739
000160F_QUIVER_SUBSEQ_529068-602109_OBJg0423001	GO:0005829, GO:0000049, GO:0004828, GO:0005524, GO:0006434, GO:0006544, GO:0006563, GO:0006566
000160F_QUIVER_SUBSEQ_529068-602109_OBJg0423011	GO:0009507, GO:0003676, GO:0005524
000160F_QUIVER_SUBSEQ_529068-602109_OBJg0423051	GO:0005576, GO:0033612, GO:0045168
000160F_QUIVER_SUBSEQ_529068-602109_OBJg0423081	GO:0016021, GO:0017176
000160F_QUIVER_SUBSEQ_529068-602109_OBJg0423091	GO:0016021, GO:0017176
000160F_QUIVER_SUBSEQ_529068-602109_OBJg0423101	GO:0005515
000160F_QUIVER_SUBSEQ_529068-602109_OBJg0423111	GO:0005759, GO:0005524, GO:0016740, GO:0030060, GO:0005975, GO:0006108, GO:0008033, GO:0006090, GO:0019643, GO:0046487
000160F_QUIVER_SUBSEQ_529068-602109_OBJg0423121	GO:0005739, GO:0005524, GO:0030060, GO:0052381, GO:0005975, GO:0006108, GO:0006400, GO:0009691, GO:0006090, GO:0019643, GO:0046487
000160F_QUIVER_SUBSEQ_529068-602109_OBJg0423131	GO:0005794, GO:0016020, GO:0016413, GO:0042967
000160F_QUIVER_SUBSEQ_529068-602109_OBJg0423141	GO:0005776, GO:0061908, GO:0005524, GO:0016740, GO:0030060, GO:0005975, GO:0006108, GO:0008033, GO:0006090, GO:0019643, GO:0046487
000160F_QUIVER_SUBSEQ_529068-602109_OBJg0423151	GO:0005776, GO:0061908, GO:0005524, GO:0016740, GO:0030060, GO:0005975, GO:0006108, GO:0008033, GO:0006090, GO:0019643, GO:0046487
000160F_QUIVER_SUBSEQ_529068-602109_OBJg0423161	GO:0005776, GO:0061908, GO:0016614, GO:0044237, GO:0044238, GO:0071704
000160F_QUIVER_SUBSEQ_529068-602109_OBJg0423171	GO:0005776, GO:0061908, GO:0000166, GO:0016615, GO:0016616, GO:0044238, GO:0071704, GO:0006099
000160F_QUIVER_SUBSEQ_529068-602109_OBJg0423181	GO:0005776, GO:0061908, GO:0005524, GO:0016740, GO:0030060, GO:0005975, GO:0006108, GO:0008033, GO:0006090, GO:0019643, GO:0046487
000160F_QUIVER_SUBSEQ_529068-602109_OBJg0423191	GO:0005634, GO:1990904, GO:0003729, GO:0006397
000161F_QUIVER_SUBSEQ_491572-549582_OBJg0423201	GO:0008233, GO:0006508
000161F_QUIVER_SUBSEQ_491572-549582_OBJg0423221	NA
000161F_QUIVER_SUBSEQ_491572-549582_OBJg0423261	GO:0005515
000163F_QUIVER_SUBSEQ_551926-578703_OBJg0423321	NA
000167F_QUIVER_SUBSEQ_498536-579690_OBJg0423391	GO:0016021, GO:0009734, GO:0055085
000167F_QUIVER_SUBSEQ_498536-579690_OBJg0423401	GO:0016021, GO:0009734, GO:0055085
000167F_QUIVER_SUBSEQ_498536-579690_OBJg0423411	GO:0016021, GO:0009734, GO:0055085
000167F_QUIVER_SUBSEQ_498536-579690_OBJg0423421	GO:0046983
000167F_QUIVER_SUBSEQ_498536-579690_OBJg0423451	GO:0005643, GO:0003723, GO:0043130, GO:0000972
000168F_QUIVER_SUBSEQ_359405-413873_OBJg0423461	GO:0005886, GO:0016301, GO:0019210, GO:0033673
000168F_QUIVER_SUBSEQ_359405-413873_OBJg0423471	GO:0003352
000168F_QUIVER_SUBSEQ_359405-413873_OBJg0423481	GO:0016021, GO:0005515
000168F_QUIVER_SUBSEQ_359405-413873_OBJg0423521	GO:0016020, GO:0016747, GO:0006633
000168F_QUIVER_SUBSEQ_359405-413873_OBJg0423531	GO:0016020, GO:0016747, GO:0006633
000168F_QUIVER_SUBSEQ_413874-534357_OBJg0423581	GO:0005829, GO:0003960, GO:0034599, GO:0055114, GO:0006118
000168F_QUIVER_SUBSEQ_413874-534357_OBJg0423591	GO:0005829, GO:0003960, GO:0034599, GO:0055114, GO:0006118
000168F_QUIVER_SUBSEQ_413874-534357_OBJg0423601	GO:0005576, GO:0016021, GO:0019953
000168F_QUIVER_SUBSEQ_413874-534357_OBJg0423611	GO:0005576, GO:0016491, GO:0019953, GO:0055114
000168F_QUIVER_SUBSEQ_413874-534357_OBJg0423621	GO:0003824
000168F_QUIVER_SUBSEQ_413874-534357_OBJg0423631	GO:0045486, GO:0046872, GO:0055114, GO:0080167, GO:0009813
000168F_QUIVER_SUBSEQ_413874-534357_OBJg0423641	GO:0016021, GO:0003924, GO:0005525
000168F_QUIVER_SUBSEQ_413874-534357_OBJg0423651	GO:0016021, GO:0003924, GO:0005525, GO:0006886, GO:0032482
000168F_QUIVER_SUBSEQ_413874-534357_OBJg0423661	GO:0005634, GO:0003677, GO:0008270, GO:0009651, GO:0009723, GO:0009733, GO:0009739, GO:0009753, GO:0046686
000168F_QUIVER_SUBSEQ_413874-534357_OBJg0423671	GO:0046872, GO:0009793
000168F_QUIVER_SUBSEQ_413874-534357_OBJg0423681	GO:0016021
000168F_QUIVER_SUBSEQ_413874-534357_OBJg0423701	GO:0016021
000168F_QUIVER_SUBSEQ_413874-534357_OBJg0423711	GO:0016020, GO:0004553, GO:0004725, GO:0008138, GO:0051015, GO:0005975, GO:0035335, GO:0006570
000168F_QUIVER_SUBSEQ_413874-534357_OBJg0423721	GO:0004553, GO:0004725, GO:0008138, GO:0051015, GO:0005975, GO:0035335, GO:0006570
000168F_QUIVER_SUBSEQ_413874-534357_OBJg0423731	GO:0004725, GO:0008138, GO:0016301, GO:0016310, GO:0035335, GO:0006570
000168F_QUIVER_SUBSEQ_413874-534357_OBJg0423751	GO:0005840, GO:0016021, GO:0003735, GO:0006412, GO:0042254
000168F_QUIVER_SUBSEQ_413874-534357_OBJg0423771	GO:0003676, GO:0008270, GO:0016772, GO:0044260, GO:0090304
000168F_QUIVER_SUBSEQ_413874-534357_OBJg0423781	GO:0004055, GO:0005524, GO:0008422, GO:0102483, GO:0005975, GO:0006526, GO:0006522, GO:0006531, GO:0006560
000168F_QUIVER_SUBSEQ_413874-534357_OBJg0423791	GO:0016021, GO:0008422, GO:0102483, GO:0005975
000168F_QUIVER_SUBSEQ_413874-534357_OBJg0423811	GO:0016020
000168F_QUIVER_SUBSEQ_413874-534357_OBJg0423841	GO:0005576, GO:0012511, GO:0016021, GO:0019915, GO:0019953
000168F_QUIVER_SUBSEQ_413874-534357_OBJg0423851	GO:0005634, GO:0003677, GO:0003700, GO:0006355, GO:0005667, GO:0045449
000168F_QUIVER_SUBSEQ_413874-534357_OBJg0423861	GO:0005634, GO:0003677, GO:0003700, GO:0006355, GO:0005667, GO:0045449
000168F_QUIVER_SUBSEQ_413874-534357_OBJg0423871	GO:0005634, GO:0003677, GO:0003700, GO:0006355, GO:0005667, GO:0045449
000168F_QUIVER_SUBSEQ_413874-534357_OBJg0423881	GO:0003872, GO:0005524, GO:0006002, GO:0061615, GO:0005945, GO:0006000, GO:0006012, GO:0006013, GO:0006094, GO:0006098
000168F_QUIVER_SUBSEQ_413874-534357_OBJg0423891	GO:0003872, GO:0006096, GO:0005945, GO:0006000, GO:0006012, GO:0006013, GO:0006094, GO:0006098
000168F_QUIVER_SUBSEQ_413874-534357_OBJg0423901	GO:0003872, GO:0016787, GO:0006002, GO:0044255, GO:0061615, GO:0005945, GO:0006000, GO:0006012, GO:0006013, GO:0006094, GO:0006098
000169F_QUIVER_OBJg0423911	GO:0005829, GO:0016020, GO:0005094, GO:0048365, GO:0007266, GO:0050790
000169F_QUIVER_OBJg0423921	GO:0016021, GO:0046658, GO:0051015, GO:0009834, GO:0051017
000169F_QUIVER_OBJg0423931	GO:0005737, GO:0005884, GO:0032432, GO:0051015, GO:0051017, GO:0051639
000169F_QUIVER_OBJg0423941	GO:0000151, GO:0005515
000169F_QUIVER_OBJg0423951	GO:0005096, GO:0017137, GO:0006886, GO:0090630
000169F_QUIVER_OBJg0423981	NA
000169F_QUIVER_OBJg0423991	NA
000169F_QUIVER_OBJg0424001	GO:0016021
000169F_QUIVER_OBJg0424011	GO:0048583
000169F_QUIVER_OBJg0424021	GO:0016021
000169F_QUIVER_OBJg0424041	GO:0016021
000169F_QUIVER_OBJg0424051	GO:0005509
000169F_QUIVER_OBJg0424061	GO:0000124, GO:0005669, GO:0046695, GO:0003743, GO:0046982, GO:0006325, GO:0006357, GO:0009860, GO:0051123, GO:0005840, GO:0006446
000169F_QUIVER_OBJg0424071	GO:0005515
000169F_QUIVER_OBJg0424081	GO:0003743, GO:0005840, GO:0006446
000169F_QUIVER_OBJg0424091	GO:0016021, GO:0003743, GO:0005840, GO:0006446
000169F_QUIVER_OBJg0424101	GO:0005615, GO:0008289
000169F_QUIVER_OBJg0424111	GO:0005615, GO:0005774, GO:0001530, GO:0010468, GO:1903409
000169F_QUIVER_OBJg0424121	GO:0005615, GO:0005774, GO:0001530, GO:0010468, GO:1903409
000169F_QUIVER_OBJg0424131	GO:0008289, GO:0016787
000169F_QUIVER_OBJg0424141	GO:0005739, GO:0004315, GO:0006633, GO:0005835, GO:0042967
000169F_QUIVER_OBJg0424151	GO:0005634, GO:0004725, GO:0008138, GO:0033549, GO:0000188, GO:0035335, GO:0006570
000169F_QUIVER_OBJg0424161	NA
000169F_QUIVER_OBJg0424171	GO:0005743, GO:0006850
000169F_QUIVER_OBJg0424181	GO:0031305, GO:0050833, GO:0006850
000169F_QUIVER_OBJg0424201	GO:0031305, GO:0050833, GO:0006850
000169F_QUIVER_OBJg0424211	GO:0031305, GO:0050833, GO:0006850
000169F_QUIVER_OBJg0424241	GO:0005739, GO:0005829, GO:0005543, GO:0008915, GO:0009245, GO:2001289
000169F_QUIVER_OBJg0424261	GO:0004806, GO:0016042, GO:0046486
000169F_QUIVER_OBJg0424271	GO:0004806, GO:0016042, GO:0046486
000169F_QUIVER_OBJg0424281	GO:0004806, GO:0016042, GO:0046486
000169F_QUIVER_OBJg0424291	GO:0016788
000169F_QUIVER_OBJg0424301	GO:0004806, GO:0016042, GO:0046486
000169F_QUIVER_OBJg0424311	GO:0043229
000169F_QUIVER_OBJg0424321	GO:0005634, GO:0005737, GO:1990423, GO:0006888, GO:0007094, GO:0032527
000169F_QUIVER_OBJg0424331	GO:0005634, GO:0005737, GO:1990423, GO:0006888, GO:0007094, GO:0032527
000169F_QUIVER_OBJg0424341	GO:0005634, GO:0005737, GO:1990423, GO:0006888, GO:0007094, GO:0032527
000169F_QUIVER_OBJg0424351	GO:0005623, GO:0003756, GO:0045454
000169F_QUIVER_OBJg0424371	NA
000169F_QUIVER_OBJg0424381	GO:0016021, GO:0016788, GO:0016042
000169F_QUIVER_OBJg0424391	GO:0016021, GO:0016788, GO:0016042
000169F_QUIVER_OBJg0424401	GO:0016788, GO:0016042
000169F_QUIVER_OBJg0424411	GO:0016788, GO:0016042
000169F_QUIVER_OBJg0424421	GO:0016021, GO:0006629
000169F_QUIVER_OBJg0424441	GO:0005852, GO:0016282, GO:0033290, GO:0003743, GO:0005515, GO:0001732, GO:0005840, GO:0006446
000169F_QUIVER_OBJg0424451	NA
000169F_QUIVER_OBJg0424461	GO:0031305, GO:0050833, GO:0006850
000169F_QUIVER_OBJg0424481	GO:0005634, GO:0003677, GO:0003700, GO:0006355, GO:0005667, GO:0045449
000169F_QUIVER_OBJg0424501	GO:0046872
000169F_QUIVER_OBJg0424511	GO:0046872
000169F_QUIVER_OBJg0424521	GO:0003676, GO:0004386, GO:0004527, GO:0031047, GO:0090305
000169F_QUIVER_OBJg0424531	GO:0003676, GO:0005515, GO:0031047
000169F_QUIVER_OBJg0424541	GO:0003676, GO:0005515, GO:0031047
000169F_QUIVER_OBJg0424551	NA
000169F_QUIVER_OBJg0424571	GO:0005737, GO:0004725, GO:0035335, GO:1900424, GO:0006570
000169F_QUIVER_OBJg0424591	GO:0009815, GO:0031418, GO:0046872, GO:0051213, GO:0009693, GO:0009835, GO:0055114
000169F_QUIVER_OBJg0424601	NA
000169F_QUIVER_OBJg0424611	GO:0033588, GO:0002098
000169F_QUIVER_OBJg0424631	GO:0009815, GO:0031418, GO:0046872, GO:0051213, GO:0009693, GO:0009835, GO:0055114
000169F_QUIVER_OBJg0424641	GO:0016787
000169F_QUIVER_OBJg0424661	GO:0005515
000169F_QUIVER_OBJg0424671	GO:0005789, GO:0016021, GO:0009979, GO:0016717, GO:0006633, GO:0055114
000169F_QUIVER_OBJg0424681	GO:0016020
000169F_QUIVER_OBJg0424691	GO:0005789, GO:0016021, GO:0009979, GO:0016717, GO:0006633, GO:0055114
000169F_QUIVER_OBJg0424701	GO:0005789, GO:0016021, GO:0009979, GO:0016717, GO:0006633, GO:0055114
000169F_QUIVER_OBJg0424711	GO:0005789, GO:0016021, GO:0009979, GO:0016717, GO:0006633, GO:0055114
000169F_QUIVER_OBJg0424721	GO:0005789, GO:0016021, GO:0009979, GO:0016717, GO:0006633, GO:0055114
000169F_QUIVER_OBJg0424731	GO:0005789, GO:0016021, GO:0009979, GO:0016717, GO:0006633, GO:0055114
000169F_QUIVER_OBJg0424741	GO:0005789, GO:0016021, GO:0009979, GO:0016717, GO:0006633, GO:0055114
000169F_QUIVER_OBJg0424781	GO:0008234, GO:0006508
000169F_QUIVER_OBJg0424791	GO:0005789, GO:0016021, GO:0009979, GO:0016717, GO:0006633, GO:0055114
000169F_QUIVER_OBJg0424801	GO:0046658, GO:0042973, GO:0005982, GO:0005985
000169F_QUIVER_OBJg0424811	GO:0005634, GO:0031386, GO:0044389, GO:0016925
000169F_QUIVER_OBJg0424821	GO:0016021
000169F_QUIVER_OBJg0424831	GO:0016021
000169F_QUIVER_OBJg0424841	GO:0016021, GO:0022857, GO:0031023, GO:0051225, GO:0055085
000169F_QUIVER_OBJg0424851	GO:0031023, GO:0051225
000169F_QUIVER_OBJg0424871	GO:0009506, GO:0016021, GO:0022857, GO:0031023, GO:0051225, GO:0055085
000169F_QUIVER_OBJg0424881	GO:0016021, GO:0022857, GO:0055085
000169F_QUIVER_OBJg0424891	GO:0016021, GO:0022857, GO:0055085
000169F_QUIVER_OBJg0424901	GO:0016021, GO:0022857, GO:0008643, GO:0055085
000169F_QUIVER_OBJg0424911	GO:0016021, GO:0022857, GO:0008643, GO:0055085
000169F_QUIVER_OBJg0424921	GO:0016021, GO:0008810, GO:0022857, GO:0030245, GO:0055085, GO:0005982, GO:0005985
000169F_QUIVER_OBJg0424931	GO:0016021, GO:0008810, GO:0022857, GO:0030245, GO:0055085, GO:0005982, GO:0005985
000169F_QUIVER_OBJg0424941	GO:0008810, GO:0030245, GO:0005982, GO:0005985
000169F_QUIVER_OBJg0424951	GO:0016021, GO:0008810, GO:0015112, GO:0010167, GO:0015706, GO:0030245, GO:0055085, GO:0005982, GO:0005985
000169F_QUIVER_OBJg0424961	GO:0005739, GO:0015934, GO:0003735, GO:0006412, GO:0042254
000169F_QUIVER_OBJg0424971	GO:0003723, GO:0003872, GO:0005524, GO:0046872, GO:0047334, GO:0006002, GO:0009749, GO:0015979, GO:0046835, GO:0061615, GO:0005945, GO:0006000, GO:0006012, GO:0006013, GO:0006094, GO:0006098
000169F_QUIVER_OBJg0424981	GO:0005634, GO:1990904, GO:0003729, GO:0006397
000169F_QUIVER_OBJg0424991	GO:0005829, GO:0043130, GO:0000045, GO:0007030, GO:0031468, GO:0043161, GO:0061025
000169F_QUIVER_OBJg0425001	GO:0005634, GO:0005768, GO:0005886, GO:0009506, GO:0015630, GO:0003723, GO:0042803, GO:0043565, GO:0006355, GO:0009934, GO:0010582, GO:0048440
000169F_QUIVER_OBJg0425021	GO:0003682, GO:0046872, GO:0000785
000169F_QUIVER_OBJg0425031	GO:0000159, GO:0003682, GO:0019888, GO:0046872, GO:0007165, GO:0043666, GO:0000785
000171F_QUIVER_SUBSEQ_312620-480633_OBJg0425041	GO:0016787
000171F_QUIVER_SUBSEQ_312620-480633_OBJg0425051	GO:0016301, GO:0009638, GO:0016310
000171F_QUIVER_SUBSEQ_312620-480633_OBJg0425061	GO:0016787, GO:0097159, GO:1901363, GO:0009987
000171F_QUIVER_SUBSEQ_312620-480633_OBJg0425071	GO:0016021, GO:0004673, GO:0000160, GO:0006468, GO:0009365
000171F_QUIVER_SUBSEQ_312620-480633_OBJg0425081	NA
000171F_QUIVER_SUBSEQ_312620-480633_OBJg0425091	GO:0000287, GO:0003941, GO:0005524, GO:0008721, GO:0018114, GO:0030170, GO:0030378, GO:0006563, GO:0042866, GO:0070179, GO:0006094, GO:0006534, GO:0006544, GO:0006566
000171F_QUIVER_SUBSEQ_312620-480633_OBJg0425101	GO:0009507, GO:0016491, GO:0006783
000171F_QUIVER_SUBSEQ_312620-480633_OBJg0425131	GO:0005515
000174F_QUIVER_SUBSEQ_1-130718_OBJg0425161	GO:0005634, GO:0043565, GO:0046982, GO:0045893
000174F_QUIVER_SUBSEQ_1-130718_OBJg0425171	NA
000174F_QUIVER_SUBSEQ_1-130718_OBJg0425181	GO:0016021, GO:0004672, GO:0016787, GO:0006468, GO:0046467, GO:0055072, GO:1901031
000174F_QUIVER_SUBSEQ_1-130718_OBJg0425191	GO:0016021, GO:0004672, GO:0016787, GO:0006468, GO:0046467, GO:0055072, GO:1901031
000174F_QUIVER_SUBSEQ_1-130718_OBJg0425201	GO:0005515
000174F_QUIVER_SUBSEQ_1-130718_OBJg0425211	GO:0009507, GO:0003690, GO:0006355, GO:0032502
000174F_QUIVER_SUBSEQ_1-130718_OBJg0425221	GO:0005634, GO:0003700, GO:0043565, GO:0044212, GO:0006355, GO:0030154, GO:0005667, GO:0045449
000174F_QUIVER_SUBSEQ_1-130718_OBJg0425231	GO:0005634, GO:0003700, GO:0043565, GO:0044212, GO:0006355, GO:0030154, GO:0005667, GO:0045449
000174F_QUIVER_SUBSEQ_1-130718_OBJg0425241	GO:0005634, GO:0003700, GO:0043565, GO:0044212, GO:0006355, GO:0030154, GO:0005667, GO:0045449
000174F_QUIVER_SUBSEQ_1-130718_OBJg0425251	GO:0016021, GO:0005506, GO:0016709, GO:0020037, GO:0055114
000174F_QUIVER_SUBSEQ_1-130718_OBJg0425271	NA
000174F_QUIVER_SUBSEQ_1-130718_OBJg0425281	GO:0005886, GO:0016021, GO:0000048, GO:0036374, GO:0006412, GO:0006508, GO:0006751
000174F_QUIVER_SUBSEQ_1-130718_OBJg0425291	NA
000174F_QUIVER_SUBSEQ_1-130718_OBJg0425301	GO:0005684, GO:0034247
000174F_QUIVER_SUBSEQ_130719-139234_OBJg0425331	GO:0005886, GO:0016021, GO:0005524, GO:0016887, GO:0042626, GO:0055085
000176F_QUIVER_SUBSEQ_1-51860_OBJg0425341	GO:0016021
000176F_QUIVER_SUBSEQ_1-51860_OBJg0425351	GO:0008460, GO:0050377, GO:0050662, GO:0009225, GO:0009117, GO:0019872, GO:0030639
000178F_QUIVER_OBJg0425381	GO:0000408, GO:0005634, GO:0005737, GO:0046872, GO:0061711, GO:0002949
000178F_QUIVER_OBJg0425411	GO:0016021, GO:0005515, GO:0010997, GO:0097027, GO:0051301, GO:1904668
000178F_QUIVER_OBJg0425451	GO:0043531
000178F_QUIVER_OBJg0425461	GO:0043531
000178F_QUIVER_OBJg0425471	NA
000178F_QUIVER_OBJg0425511	GO:0003824
000178F_QUIVER_OBJg0425521	GO:0008234, GO:0006508
000178F_QUIVER_OBJg0425531	GO:0008234, GO:0006508
000178F_QUIVER_OBJg0425551	GO:0016021
000178F_QUIVER_OBJg0425561	GO:0000408, GO:0005634, GO:0005829, GO:0046872, GO:0061711, GO:0002949
000178F_QUIVER_OBJg0425571	GO:0005515, GO:0010997, GO:0097027, GO:0051301, GO:1904668
000178F_QUIVER_OBJg0425581	GO:0000408, GO:0005634, GO:0005737, GO:0016758, GO:0016787, GO:0046872, GO:0061711, GO:0002949
000178F_QUIVER_OBJg0425591	NA
000178F_QUIVER_OBJg0425601	GO:0003723
000178F_QUIVER_OBJg0425611	GO:0005829, GO:0008865, GO:0006000, GO:0046835, GO:0005982, GO:0005985, GO:0006013
000178F_QUIVER_OBJg0425621	NA
000178F_QUIVER_OBJg0425631	GO:0008234, GO:0006508
000178F_QUIVER_OBJg0425651	GO:0016021, GO:0005388, GO:0005516, GO:0005524, GO:0070588, GO:0016529
000178F_QUIVER_OBJg0425661	GO:0016020
000178F_QUIVER_OBJg0425671	GO:0005634, GO:0008270, GO:0006355, GO:0009640
000178F_QUIVER_OBJg0425701	GO:0016021
000178F_QUIVER_OBJg0425711	GO:0031305, GO:0004174, GO:0005525, GO:0048039, GO:0051539, GO:0006552, GO:0009646, GO:0022904
000178F_QUIVER_OBJg0425721	GO:0031305, GO:0004174, GO:0048039, GO:0051539, GO:0006552, GO:0009646, GO:0022904
000178F_QUIVER_OBJg0425731	NA
000178F_QUIVER_OBJg0425761	NA
000178F_QUIVER_OBJg0425771	NA
000178F_QUIVER_OBJg0425781	GO:0003824
000178F_QUIVER_OBJg0425801	GO:0031305, GO:0004174, GO:0048039, GO:0051539, GO:0006552, GO:0009646, GO:0022904
000178F_QUIVER_OBJg0425811	GO:0004018, GO:0070626, GO:0006189, GO:0044208, GO:0006144, GO:0006522, GO:0006531
000178F_QUIVER_OBJg0425821	GO:0004018, GO:0070626, GO:0006189, GO:0044208, GO:0006144, GO:0006522, GO:0006531
000178F_QUIVER_OBJg0425831	GO:0004018, GO:0070626, GO:0006189, GO:0044208, GO:0006144, GO:0006522, GO:0006531
000178F_QUIVER_OBJg0425841	GO:0005634, GO:0003700, GO:0006355, GO:0005667, GO:0045449
000178F_QUIVER_OBJg0425851	GO:0005488
000178F_QUIVER_OBJg0425881	GO:0016021, GO:0005506, GO:0016709, GO:0020037, GO:0055114
000178F_QUIVER_OBJg0425891	GO:0016021, GO:0005506, GO:0016709, GO:0020037, GO:0055114
000178F_QUIVER_OBJg0425901	GO:0005515
000178F_QUIVER_OBJg0425911	GO:0000785, GO:0003723, GO:0006378, GO:0009553, GO:0009911, GO:0010228, GO:0031048
000178F_QUIVER_OBJg0425921	GO:0005747, GO:0016491, GO:0055114
000178F_QUIVER_OBJg0425961	GO:0004721, GO:0005515, GO:0006470
000178F_QUIVER_OBJg0425981	GO:0005730, GO:0030687
000178F_QUIVER_OBJg0425991	GO:0005730, GO:0030687
000180F_QUIVER_SUBSEQ_1-71898_OBJg0426001	GO:0016021, GO:0004672, GO:0005524, GO:0006468
000180F_QUIVER_SUBSEQ_1-71898_OBJg0426031	GO:0008234, GO:0006508
000180F_QUIVER_SUBSEQ_71899-126958_OBJg0426061	GO:0016020, GO:0030599, GO:0045330, GO:0046910, GO:0042545, GO:0043086, GO:0045490, GO:0005982, GO:0005985
000180F_QUIVER_SUBSEQ_71899-126958_OBJg0426071	GO:0016020, GO:0030599, GO:0045330, GO:0046910, GO:0042545, GO:0043086, GO:0045490, GO:0005982, GO:0005985
000180F_QUIVER_SUBSEQ_71899-126958_OBJg0426081	GO:0044212
000180F_QUIVER_SUBSEQ_71899-126958_OBJg0426091	GO:0097428
000180F_QUIVER_SUBSEQ_71899-126958_OBJg0426101	GO:0016593, GO:0035327, GO:0000993, GO:0003682, GO:0000160, GO:0006368, GO:0016570
000180F_QUIVER_SUBSEQ_71899-126958_OBJg0426111	GO:0016593, GO:0035327, GO:0000993, GO:0003682, GO:0006368, GO:0016570
000181F_QUIVER_SUBSEQ_1-149378_OBJg0426121	GO:0005886, GO:0016021, GO:0005385, GO:0071577
000181F_QUIVER_SUBSEQ_1-149378_OBJg0426201	GO:0043231, GO:0035251
000181F_QUIVER_SUBSEQ_1-149378_OBJg0426211	GO:0043231, GO:0008194, GO:0016758
000181F_QUIVER_SUBSEQ_1-149378_OBJg0426221	GO:0043231, GO:0047893, GO:0102360, GO:0102425, GO:0009813
000181F_QUIVER_SUBSEQ_1-149378_OBJg0426231	GO:0005886, GO:0016021, GO:0004674, GO:0005524, GO:0030247, GO:0006468, GO:0009069
000181F_QUIVER_SUBSEQ_1-149378_OBJg0426241	GO:0005886, GO:0016021, GO:0004674, GO:0005509, GO:0005524, GO:0030247, GO:0006468, GO:0009069
000181F_QUIVER_SUBSEQ_1-149378_OBJg0426251	GO:0043231, GO:0035251
000181F_QUIVER_SUBSEQ_1-149378_OBJg0426261	GO:0043231, GO:0035251
000181F_QUIVER_SUBSEQ_1-149378_OBJg0426271	NA
000181F_QUIVER_SUBSEQ_1-149378_OBJg0426281	GO:0005886, GO:0016021, GO:0004674, GO:0005509, GO:0005524, GO:0030247, GO:0006468, GO:0009069
000181F_QUIVER_SUBSEQ_1-149378_OBJg0426291	GO:0005886, GO:0016021, GO:0004674, GO:0005509, GO:0005524, GO:0030247, GO:0006468, GO:0009069
000181F_QUIVER_SUBSEQ_1-149378_OBJg0426301	GO:0005886, GO:0016021, GO:0004674, GO:0005509, GO:0005524, GO:0030247, GO:0006468, GO:0009069
000181F_QUIVER_SUBSEQ_1-149378_OBJg0426311	GO:0043231, GO:0008194, GO:0016758
000181F_QUIVER_SUBSEQ_1-149378_OBJg0426321	GO:0043231, GO:0008194, GO:0016758
000190F_QUIVER_SUBSEQ_1-42266_OBJg0426331	GO:0005515
000190F_QUIVER_SUBSEQ_1-42266_OBJg0426341	NA
000191F_QUIVER_SUBSEQ_342237-349197_OBJg0426361	GO:0005506, GO:0016705, GO:0020037, GO:0055114
000191F_QUIVER_SUBSEQ_349198-490585_OBJg0426371	NA
000191F_QUIVER_SUBSEQ_349198-490585_OBJg0426381	GO:0016021
000191F_QUIVER_SUBSEQ_349198-490585_OBJg0426391	GO:0008234, GO:0006508
000191F_QUIVER_SUBSEQ_349198-490585_OBJg0426401	GO:0008234, GO:0006508
000191F_QUIVER_SUBSEQ_349198-490585_OBJg0426411	GO:0008234, GO:0006508
000191F_QUIVER_SUBSEQ_349198-490585_OBJg0426421	GO:0008234, GO:0006508
000191F_QUIVER_SUBSEQ_349198-490585_OBJg0426431	GO:0016021, GO:0005515
000191F_QUIVER_SUBSEQ_349198-490585_OBJg0426451	NA
000191F_QUIVER_SUBSEQ_349198-490585_OBJg0426461	GO:0005737, GO:0031967, GO:0043231, GO:0006605, GO:0072594
000191F_QUIVER_SUBSEQ_349198-490585_OBJg0426471	NA
000191F_QUIVER_SUBSEQ_349198-490585_OBJg0426481	GO:0005694, GO:0003677, GO:0005524, GO:0016889, GO:0000706, GO:0000724, GO:0000737, GO:0007131, GO:0042138
000191F_QUIVER_SUBSEQ_349198-490585_OBJg0426491	GO:0003676, GO:0003964, GO:0004523, GO:0006278, GO:0090502, GO:0051252
000191F_QUIVER_SUBSEQ_349198-490585_OBJg0426501	GO:0005694, GO:0003677, GO:0005524, GO:0016889, GO:0000737
000191F_QUIVER_SUBSEQ_349198-490585_OBJg0426521	GO:0016020, GO:0005515
000191F_QUIVER_SUBSEQ_349198-490585_OBJg0426531	GO:0005623, GO:0005887, GO:0009705, GO:0022841, GO:0030007, GO:0030322, GO:0071805
000191F_QUIVER_SUBSEQ_349198-490585_OBJg0426541	GO:0016021
000191F_QUIVER_SUBSEQ_349198-490585_OBJg0426551	GO:0016021, GO:0004121, GO:0004124, GO:0030170, GO:0006535, GO:0006555, GO:0009333
000191F_QUIVER_SUBSEQ_349198-490585_OBJg0426561	NA
000191F_QUIVER_SUBSEQ_349198-490585_OBJg0426571	GO:0016021
000191F_QUIVER_SUBSEQ_349198-490585_OBJg0426581	GO:0005634, GO:0042393, GO:2000779
000196F_QUIVER_OBJg0426611	GO:0005634, GO:0001228, GO:0046983, GO:0045944
000196F_QUIVER_OBJg0426621	GO:0005634, GO:0001228, GO:0046983, GO:0045944
000196F_QUIVER_OBJg0426641	NA
000196F_QUIVER_OBJg0426651	GO:0061630, GO:0016567
000196F_QUIVER_OBJg0426661	NA
000197F_QUIVER_OBJg0426671	NA
000197F_QUIVER_OBJg0426681	NA
000197F_QUIVER_OBJg0426691	GO:0016021
000197F_QUIVER_OBJg0426701	NA
000197F_QUIVER_OBJg0426711	GO:0005623, GO:0005634, GO:0005829, GO:0009055, GO:0015035, GO:0006879, GO:0022900, GO:0045454, GO:0006118
000197F_QUIVER_OBJg0426721	GO:0005623, GO:0009055, GO:0015035, GO:0022900, GO:0045454, GO:0006118
000197F_QUIVER_OBJg0426751	GO:0016021
000197F_QUIVER_OBJg0426761	GO:0000307, GO:0000790, GO:0003676, GO:0004693, GO:0005524, GO:0008353, GO:0032968, GO:0051726, GO:0070816, GO:0000074, GO:0009069
000197F_QUIVER_OBJg0426771	GO:0000307, GO:0000790, GO:0004693, GO:0005524, GO:0008353, GO:0032968, GO:0051726, GO:0070816, GO:0000074, GO:0009069
000197F_QUIVER_OBJg0426791	GO:0044545, GO:0004076, GO:0043995, GO:0043996, GO:0046972, GO:0051536, GO:0009102, GO:0043981, GO:0043982, GO:0043984, GO:0042967
000197F_QUIVER_OBJg0426801	GO:0004076, GO:0008270, GO:0051537, GO:0051539, GO:0009102
000197F_QUIVER_OBJg0426811	GO:0000049, GO:0002161, GO:0004822, GO:0005524, GO:0006428, GO:0106074, GO:0009097, GO:0009098, GO:0009099
000197F_QUIVER_OBJg0426821	GO:0016021, GO:0000049, GO:0002161, GO:0004822, GO:0005524, GO:0006428, GO:0106074, GO:0009097, GO:0009098, GO:0009099
000197F_QUIVER_OBJg0426831	GO:0016021, GO:0000049, GO:0002161, GO:0004822, GO:0005524, GO:0006428, GO:0106074, GO:0009097, GO:0009098, GO:0009099
000202F_QUIVER_SUBSEQ_334316-388121_OBJg0426851	GO:0005634, GO:0048476, GO:0003677, GO:0004518, GO:0006281, GO:0090305
000202F_QUIVER_SUBSEQ_334316-388121_OBJg0426861	GO:0005634, GO:0048476, GO:0003677, GO:0004518, GO:0006281, GO:0090305
000205F_QUIVER_SUBSEQ_312386-384988_OBJg0426871	GO:0000932, GO:0016021, GO:0030015, GO:0003676, GO:0004535, GO:0017148, GO:0043928, GO:0090503, GO:0051252
000205F_QUIVER_SUBSEQ_312386-384988_OBJg0426881	GO:0016021, GO:0044611, GO:0017056, GO:0006606
000205F_QUIVER_SUBSEQ_312386-384988_OBJg0426901	GO:0005515
000205F_QUIVER_SUBSEQ_312386-384988_OBJg0426911	NA
000205F_QUIVER_SUBSEQ_312386-384988_OBJg0426921	GO:0005886, GO:0016021, GO:0004930, GO:0015276, GO:0007186, GO:0034220
000205F_QUIVER_SUBSEQ_312386-384988_OBJg0426931	GO:0005886, GO:0016021, GO:0015276, GO:0034220
000205F_QUIVER_SUBSEQ_312386-384988_OBJg0426941	GO:0005886, GO:0016021, GO:0004930, GO:0015276, GO:0007186, GO:0034220
000205F_QUIVER_SUBSEQ_312386-384988_OBJg0426951	GO:0005886, GO:0016021, GO:0004674, GO:0005509, GO:0005524, GO:0030247, GO:0006468, GO:0009069
000205F_QUIVER_SUBSEQ_312386-384988_OBJg0426961	GO:0005886, GO:0016021, GO:0004674, GO:0005509, GO:0005524, GO:0030247, GO:0006468, GO:0009069
000206F_QUIVER_OBJg0426981	NA
000206F_QUIVER_OBJg0426991	NA
000206F_QUIVER_OBJg0427011	GO:0008234, GO:0006508
000206F_QUIVER_OBJg0427021	GO:0003677, GO:0005524, GO:0008094, GO:0006281
000206F_QUIVER_OBJg0427041	NA
000206F_QUIVER_OBJg0427071	NA
000206F_QUIVER_OBJg0427101	GO:0004843, GO:0006511, GO:0016579
000206F_QUIVER_OBJg0427111	GO:0003676, GO:0004190, GO:0008270, GO:0006508
000206F_QUIVER_OBJg0427121	GO:0005488
000206F_QUIVER_OBJg0427131	GO:0003676, GO:0004190, GO:0008270, GO:0006508
000206F_QUIVER_OBJg0427151	GO:0003676, GO:0003824, GO:0008270, GO:0006807, GO:0043170, GO:0044238
000208F_QUIVER_SUBSEQ_1-142940_OBJg0427161	GO:0016021, GO:0003824, GO:0008270
000208F_QUIVER_SUBSEQ_1-142940_OBJg0427171	GO:0005634, GO:0003723
000208F_QUIVER_SUBSEQ_1-142940_OBJg0427181	GO:0005634, GO:0003723
000208F_QUIVER_SUBSEQ_1-142940_OBJg0427191	GO:0005634, GO:0004843, GO:0019784, GO:0043130, GO:0071108
000208F_QUIVER_SUBSEQ_1-142940_OBJg0427201	GO:0005634, GO:0004843, GO:0019784, GO:0043130, GO:0071108
000208F_QUIVER_SUBSEQ_1-142940_OBJg0427211	GO:0016021, GO:0004869, GO:0010951
000208F_QUIVER_SUBSEQ_1-142940_OBJg0427221	NA
000208F_QUIVER_SUBSEQ_1-142940_OBJg0427241	GO:0005634, GO:0003700, GO:0044212, GO:0009414, GO:0009651, GO:0009723, GO:0009737, GO:0009751, GO:0009753, GO:0019760, GO:0045893, GO:0071497, GO:0005667, GO:0045449
000208F_QUIVER_SUBSEQ_1-142940_OBJg0427261	GO:0016020
000208F_QUIVER_SUBSEQ_1-142940_OBJg0427281	NA
000208F_QUIVER_SUBSEQ_311646-384621_OBJg0427311	GO:0016021, GO:0015079, GO:0071805
000208F_QUIVER_SUBSEQ_311646-384621_OBJg0427321	GO:0016021, GO:0015079, GO:0071805
000208F_QUIVER_SUBSEQ_311646-384621_OBJg0427331	GO:0005783, GO:0005794, GO:0016021, GO:0019706, GO:0006612, GO:0018230, GO:0042967
000208F_QUIVER_SUBSEQ_311646-384621_OBJg0427341	GO:0003723
000208F_QUIVER_SUBSEQ_311646-384621_OBJg0427351	GO:0005783, GO:0016021, GO:0000247, GO:0004769, GO:0047750, GO:0016126, GO:0008207, GO:0008209, GO:0008210
000208F_QUIVER_SUBSEQ_311646-384621_OBJg0427361	GO:0016021, GO:0047750, GO:0016125, GO:0006694
000208F_QUIVER_SUBSEQ_311646-384621_OBJg0427391	GO:0000347, GO:0005829, GO:0042555, GO:0003688, GO:0003697, GO:0005524, GO:0017116, GO:0043138, GO:0000727, GO:0006267, GO:0006268, GO:0009793, GO:0010082, GO:0042127, GO:1902975, GO:1905775, GO:0046809, GO:0005657, GO:0017117
000208F_QUIVER_SUBSEQ_311646-384621_OBJg0427401	GO:0005634, GO:0042555, GO:0003688, GO:0003697, GO:0005524, GO:0017116, GO:0043138, GO:0000727, GO:0006267, GO:0006268, GO:1902975, GO:1905775, GO:0046809, GO:0005657, GO:0017117
000208F_QUIVER_SUBSEQ_311646-384621_OBJg0427411	GO:0005783, GO:0005789, GO:0016021, GO:0005509, GO:0030246, GO:0051082, GO:0006457, GO:0030968
000208F_QUIVER_SUBSEQ_311646-384621_OBJg0427421	GO:0005783, GO:0005789, GO:0016021, GO:0005509, GO:0051082, GO:0006457, GO:0030968
000208F_QUIVER_SUBSEQ_311646-384621_OBJg0427431	GO:0016021, GO:0005515, GO:0008270, GO:0009451
000208F_QUIVER_SUBSEQ_311646-384621_OBJg0427441	GO:0005515
000208F_QUIVER_SUBSEQ_311646-384621_OBJg0427451	GO:0005634
000213F_QUIVER_OBJg0427461	GO:0004722, GO:0046872, GO:0006470, GO:0008287
000213F_QUIVER_OBJg0427471	GO:0005634, GO:0005694, GO:0005515, GO:0008270, GO:0018024, GO:0034968, GO:0006554
000213F_QUIVER_OBJg0427481	GO:0005634, GO:0005694, GO:0016020, GO:0008270, GO:0018024, GO:0034968, GO:0006554
000213F_QUIVER_OBJg0427491	GO:0005634, GO:0005694, GO:0008270, GO:0018024, GO:0034968, GO:0006554
000213F_QUIVER_OBJg0427511	GO:0043531
000213F_QUIVER_OBJg0427521	GO:0043531
000213F_QUIVER_OBJg0427531	GO:0005681, GO:0003723, GO:0003724, GO:0005524, GO:0008270, GO:0000398
000213F_QUIVER_OBJg0427541	GO:0016021
000213F_QUIVER_OBJg0427551	GO:0008270, GO:0006355
000213F_QUIVER_OBJg0427561	GO:0005634, GO:0005694, GO:0016020, GO:0008270, GO:0018024, GO:0034968, GO:0006554
000213F_QUIVER_OBJg0427601	GO:0005681, GO:0003723, GO:0004386, GO:0005524, GO:0008270, GO:0000398
000213F_QUIVER_OBJg0427611	GO:0005622, GO:0110165, GO:0003677, GO:0003918, GO:0005524, GO:0006265
000215F_QUIVER_SUBSEQ_1-101643_OBJg0427681	GO:0008234, GO:0006508
000215F_QUIVER_SUBSEQ_1-101643_OBJg0427741	GO:0003676, GO:0016779, GO:0015074
000215F_QUIVER_SUBSEQ_1-101643_OBJg0427771	GO:0016491, GO:0055114
000215F_QUIVER_SUBSEQ_1-101643_OBJg0427781	GO:0016491, GO:0055114
000215F_QUIVER_SUBSEQ_101644-137062_OBJg0427641	GO:0016491, GO:0055114
000215F_QUIVER_SUBSEQ_101644-137062_OBJg0427651	GO:0008234, GO:0006508
000216F_QUIVER_OBJg0427791	GO:0016021, GO:0003755, GO:0000413, GO:0015031, GO:0016192
000216F_QUIVER_OBJg0427811	GO:0005886, GO:0016021, GO:0004674, GO:0005515, GO:0005524, GO:0006468, GO:0009069
000216F_QUIVER_OBJg0427821	GO:0005886, GO:0016021, GO:0004674, GO:0005524, GO:0006468, GO:0009069
000216F_QUIVER_OBJg0427831	GO:0005886, GO:0016021, GO:0004674, GO:0005524, GO:0006468, GO:0009069
000216F_QUIVER_OBJg0427841	GO:0006282
000216F_QUIVER_OBJg0427851	GO:0000166, GO:0006282
000216F_QUIVER_OBJg0427861	GO:0005871, GO:0005874, GO:0003777, GO:0005524, GO:0008017, GO:0016887, GO:0006282, GO:0007018, GO:0045298
000216F_QUIVER_OBJg0427871	GO:0005871, GO:0005874, GO:0003777, GO:0005524, GO:0008017, GO:0016887, GO:0007018, GO:0045298
000216F_QUIVER_OBJg0427881	GO:0016021
000216F_QUIVER_OBJg0427891	GO:0016021, GO:0004332, GO:0004849, GO:0005524, GO:0006096, GO:0009116, GO:0044206, GO:0044211, GO:0006000, GO:0006013, GO:0006020, GO:0006094, GO:0006098, GO:0015976, GO:0006206
000216F_QUIVER_OBJg0427901	GO:0005829, GO:0016021, GO:0004332, GO:0004849, GO:0005524, GO:0006096, GO:0009116, GO:0030388, GO:0044206, GO:0044211, GO:0006000, GO:0006013, GO:0006020, GO:0006094, GO:0006098, GO:0015976, GO:0006206
000216F_QUIVER_OBJg0427911	GO:0005739, GO:0009570, GO:0016021, GO:0004332, GO:0004849, GO:0005524, GO:0008047, GO:0006096, GO:0009116, GO:0043085, GO:0044206, GO:0044211, GO:0006000, GO:0006013, GO:0006020, GO:0006094, GO:0006098, GO:0015976, GO:0006206
000216F_QUIVER_OBJg0427921	GO:0046872, GO:0030001
000216F_QUIVER_OBJg0427931	GO:0000151, GO:0031624, GO:0032182, GO:0097602, GO:0045116, GO:0051443
000216F_QUIVER_OBJg0427941	GO:0046872, GO:0030001
000216F_QUIVER_OBJg0427951	GO:0046872, GO:0030001
000216F_QUIVER_OBJg0427961	GO:0016021, GO:0005515
000216F_QUIVER_OBJg0427971	GO:0046872, GO:0030001
000216F_QUIVER_OBJg0427981	GO:0005515, GO:0009451
000216F_QUIVER_OBJg0427991	GO:0046872, GO:0030001
000216F_QUIVER_OBJg0428011	GO:0005515
000216F_QUIVER_OBJg0428021	GO:0046872, GO:0030001
000216F_QUIVER_OBJg0428031	GO:0046872, GO:0030001
000216F_QUIVER_OBJg0428041	GO:0046872, GO:0030001
000216F_QUIVER_OBJg0428081	GO:0046872, GO:0030001
000216F_QUIVER_OBJg0428171	GO:0046872, GO:0030001
000216F_QUIVER_OBJg0428181	GO:0046872, GO:0030001
000216F_QUIVER_OBJg0428191	GO:0046872, GO:0030001
000216F_QUIVER_OBJg0428201	GO:0004180, GO:0008236, GO:0008239, GO:0006508
000216F_QUIVER_OBJg0428211	GO:0004252, GO:0005515, GO:0006508
000216F_QUIVER_OBJg0428221	GO:0005615, GO:0004252, GO:0006508
000216F_QUIVER_OBJg0428231	GO:0004252, GO:0006508
000216F_QUIVER_OBJg0428241	NA
000216F_QUIVER_OBJg0428251	GO:0005730, GO:0003723, GO:0004252, GO:0006508
000216F_QUIVER_OBJg0428261	GO:0005829, GO:0005515, GO:0006355, GO:0010072
000216F_QUIVER_OBJg0428271	GO:0016787
000216F_QUIVER_OBJg0428281	NA
000216F_QUIVER_OBJg0428291	NA
000216F_QUIVER_OBJg0428301	GO:0005634, GO:0005829, GO:0016021, GO:0004190, GO:0031593, GO:0043565, GO:0006351, GO:0006508, GO:0046686
000216F_QUIVER_OBJg0428331	GO:0016021
000216F_QUIVER_OBJg0428341	GO:0000932, GO:0031087
000216F_QUIVER_OBJg0428351	GO:0000932, GO:0005515, GO:0031087
000216F_QUIVER_OBJg0428361	NA
000216F_QUIVER_OBJg0428381	GO:0016787
000216F_QUIVER_OBJg0428391	GO:0005515, GO:0006355
000216F_QUIVER_OBJg0428411	GO:0005730, GO:0003723, GO:0004252, GO:0006508
000216F_QUIVER_OBJg0428421	GO:0016757, GO:0016798
000216F_QUIVER_OBJg0428431	GO:0012511, GO:0016021, GO:0019915
000223F_QUIVER_OBJg0428451	GO:0005886, GO:0016021, GO:0004675, GO:0005524, GO:0030246, GO:0002229, GO:0006468, GO:0007178, GO:0042742, GO:0009069
000223F_QUIVER_OBJg0428461	NA
000223F_QUIVER_OBJg0428471	GO:0005886, GO:0016021, GO:0004675, GO:0005524, GO:0030246, GO:0002229, GO:0006468, GO:0007178, GO:0042742, GO:0009069
000223F_QUIVER_OBJg0428481	GO:0005886, GO:0016021, GO:0004675, GO:0005524, GO:0030246, GO:0002229, GO:0006468, GO:0007178, GO:0042742, GO:0009069
000223F_QUIVER_OBJg0428491	GO:0005886, GO:0016021, GO:0004675, GO:0005524, GO:0030246, GO:0002229, GO:0006468, GO:0007178, GO:0042742, GO:0009069
000223F_QUIVER_OBJg0428501	GO:0005886, GO:0016021, GO:0004675, GO:0005524, GO:0030246, GO:0002229, GO:0006468, GO:0007178, GO:0042742, GO:0009069
000223F_QUIVER_OBJg0428511	GO:0005886, GO:0016021, GO:0004675, GO:0005524, GO:0030246, GO:0002229, GO:0006468, GO:0007178, GO:0042742, GO:0009069
000223F_QUIVER_OBJg0428521	GO:0005886, GO:0004675, GO:0005524, GO:0030246, GO:0002229, GO:0016310, GO:0042742, GO:0007178, GO:0009069
000223F_QUIVER_OBJg0428531	GO:0005886, GO:0016021, GO:0004675, GO:0005524, GO:0030246, GO:0002229, GO:0006468, GO:0007178, GO:0042742, GO:0009069
000223F_QUIVER_OBJg0428541	GO:0005886, GO:0016021, GO:0004675, GO:0005524, GO:0030246, GO:0002229, GO:0006468, GO:0007178, GO:0042742, GO:0009069
000223F_QUIVER_OBJg0428551	GO:0005886, GO:0016021, GO:0004675, GO:0005524, GO:0030246, GO:0002229, GO:0006468, GO:0007178, GO:0042742, GO:0009069
000223F_QUIVER_OBJg0428561	GO:0008168, GO:0032259
000223F_QUIVER_OBJg0428571	GO:0005886, GO:0016021, GO:0004675, GO:0005524, GO:0030246, GO:0002229, GO:0006468, GO:0007178, GO:0042742, GO:0009069
000223F_QUIVER_OBJg0428581	GO:0005886, GO:0016021, GO:0004675, GO:0005524, GO:0030246, GO:0002229, GO:0006468, GO:0007178, GO:0042742, GO:0009069
000223F_QUIVER_OBJg0428591	GO:0005886, GO:0016021, GO:0004675, GO:0005524, GO:0030246, GO:0002229, GO:0006468, GO:0007178, GO:0042742, GO:0009069
000223F_QUIVER_OBJg0428611	GO:0005886, GO:0016021, GO:0004675, GO:0005524, GO:0030246, GO:0002229, GO:0006468, GO:0007178, GO:0042742, GO:0009069
000223F_QUIVER_OBJg0428621	GO:0005886, GO:0016021, GO:0004675, GO:0005524, GO:0030246, GO:0002229, GO:0006468, GO:0007178, GO:0042742, GO:0009069
000223F_QUIVER_OBJg0428631	GO:0005634, GO:0003677, GO:0006355
000223F_QUIVER_OBJg0428641	GO:0005774, GO:0005840, GO:0008540, GO:0009506, GO:0003723, GO:0003735, GO:0006412, GO:0043248, GO:0042254
000223F_QUIVER_OBJg0428651	GO:0005774, GO:0008540, GO:0009506, GO:0043248
000223F_QUIVER_OBJg0428661	GO:0005840, GO:0003735, GO:0070181, GO:0006412, GO:0042254
000223F_QUIVER_OBJg0428681	GO:0016020
000223F_QUIVER_OBJg0428691	GO:0022626, GO:0005515
000223F_QUIVER_OBJg0428701	GO:0022626, GO:0005515
000223F_QUIVER_OBJg0428711	GO:0003677, GO:0003700, GO:0006355, GO:0005667, GO:0045449
000223F_QUIVER_OBJg0428741	GO:0000151, GO:0046872
000223F_QUIVER_OBJg0428751	NA
000223F_QUIVER_OBJg0428761	GO:0005840, GO:0003723, GO:0008276, GO:0006479
000223F_QUIVER_OBJg0428781	GO:0016021
000223F_QUIVER_OBJg0428791	GO:0005783, GO:0016021, GO:0016192
000223F_QUIVER_OBJg0428801	GO:0005737, GO:0004674, GO:0005524, GO:0023014, GO:0032147, GO:0009069
000223F_QUIVER_OBJg0428811	NA
000223F_QUIVER_OBJg0428831	GO:0004724, GO:0006470, GO:0005963
000223F_QUIVER_OBJg0428841	GO:0005634, GO:0016020, GO:0003677, GO:0003700, GO:0046872, GO:0006355, GO:0009908, GO:0005667, GO:0045449
000223F_QUIVER_OBJg0428851	GO:0016020
000223F_QUIVER_OBJg0428861	GO:0016021, GO:0004674, GO:0005515, GO:0005524, GO:0006468, GO:0009069
000223F_QUIVER_OBJg0428871	GO:0016021, GO:0004674, GO:0005515, GO:0005524, GO:0016491, GO:0016787, GO:0006468, GO:0009069
000223F_QUIVER_OBJg0428881	GO:0003857, GO:0008691, GO:0070403, GO:0055114, GO:0006550, GO:0006552, GO:0006554, GO:0006568, GO:0006574, GO:0006633, GO:0018874
000223F_QUIVER_OBJg0428891	GO:0003857, GO:0070403, GO:0055114, GO:0006550, GO:0006552, GO:0006554, GO:0006568, GO:0006574, GO:0006633, GO:0018874
000223F_QUIVER_OBJg0428901	GO:0003857, GO:0070403, GO:0055114, GO:0006550, GO:0006552, GO:0006554, GO:0006568, GO:0006574, GO:0006633, GO:0018874
000223F_QUIVER_OBJg0428911	GO:0005739, GO:0005886
000223F_QUIVER_OBJg0428921	GO:0005634, GO:0016021, GO:0003677, GO:0015297, GO:0042910, GO:0042908, GO:0055085
000223F_QUIVER_OBJg0428931	GO:0005634, GO:0016021, GO:0003677, GO:0015297, GO:0042910, GO:0042908, GO:0055085
000223F_QUIVER_OBJg0428941	GO:0016021, GO:0015297, GO:0042910, GO:0042908, GO:0055085
000223F_QUIVER_OBJg0428951	GO:0005634, GO:0003677
000223F_QUIVER_OBJg0428961	GO:0005634, GO:0003677
000223F_QUIVER_OBJg0428971	GO:0005634, GO:0003677
000223F_QUIVER_OBJg0429001	GO:0005634, GO:0003677
000223F_QUIVER_OBJg0429011	GO:0005634, GO:0003677
000223F_QUIVER_OBJg0429021	GO:0005634, GO:0003677
000223F_QUIVER_OBJg0429031	GO:0005634, GO:0003677
000223F_QUIVER_OBJg0429051	GO:0005634, GO:0003677
000223F_QUIVER_OBJg0429061	GO:0019904, GO:0051117, GO:0090378
000223F_QUIVER_OBJg0429071	GO:0016020, GO:0015297, GO:0042910, GO:0055085
000223F_QUIVER_OBJg0429081	GO:0016021, GO:0015297, GO:0042910, GO:0042908, GO:0055085
000223F_QUIVER_OBJg0429091	GO:0016021, GO:0015297, GO:0042910, GO:0042908, GO:0055085
000223F_QUIVER_OBJg0429101	GO:0016021, GO:0015297, GO:0042910, GO:0042908, GO:0055085
000223F_QUIVER_OBJg0429111	GO:0016020, GO:0015297, GO:0042910, GO:0055085
000223F_QUIVER_OBJg0429121	GO:0016021, GO:0015297, GO:0042910, GO:0042908, GO:0055085
000223F_QUIVER_OBJg0429131	GO:0016021, GO:0015297, GO:0042910, GO:0042908, GO:0055085
000223F_QUIVER_OBJg0429141	GO:0016021, GO:0015211, GO:0015860
000223F_QUIVER_OBJg0429151	GO:0005737, GO:0003676, GO:0004386, GO:0008408, GO:0090305
000223F_QUIVER_OBJg0429161	GO:0016021, GO:0015211, GO:0015860
000230F_QUIVER_OBJg0429201	GO:0005634, GO:0005737, GO:0009927, GO:0043424, GO:0000160, GO:0006468, GO:0009736
000230F_QUIVER_OBJg0429211	GO:0005634, GO:0005737, GO:0009927, GO:0043424, GO:0000160, GO:0006468, GO:0009736
000230F_QUIVER_OBJg0429241	GO:0005634, GO:0005737, GO:0009927, GO:0043424, GO:0000160, GO:0006468, GO:0009736
000230F_QUIVER_OBJg0429251	GO:0005634, GO:0005737, GO:0009927, GO:0043424, GO:0000160, GO:0006468, GO:0009736
000230F_QUIVER_OBJg0429271	GO:0005634, GO:0005737, GO:0009927, GO:0043424, GO:0000160, GO:0006468, GO:0009736
000230F_QUIVER_OBJg0429281	GO:0005840, GO:0003735, GO:0006414, GO:0042254
000230F_QUIVER_OBJg0429301	GO:0005634, GO:0000977, GO:0008134, GO:0046983, GO:0007275, GO:0005667
000230F_QUIVER_OBJg0429311	NA
000235F_QUIVER_SUBSEQ_1-227049_OBJg0429361	GO:0004553, GO:0005975
000235F_QUIVER_SUBSEQ_1-227049_OBJg0429371	GO:0008422, GO:0005975, GO:0009651, GO:0019762
000235F_QUIVER_SUBSEQ_1-227049_OBJg0429381	GO:0008422, GO:0005975, GO:0009651, GO:0019762
000235F_QUIVER_SUBSEQ_1-227049_OBJg0429391	GO:0008422, GO:0005975, GO:0009651, GO:0019762
000235F_QUIVER_SUBSEQ_1-227049_OBJg0429401	GO:0016021, GO:0008422, GO:0005975, GO:0009651, GO:0019762
000235F_QUIVER_SUBSEQ_1-227049_OBJg0429411	GO:0016021, GO:0008422, GO:0005975, GO:0009651, GO:0019762
000235F_QUIVER_SUBSEQ_1-227049_OBJg0429421	GO:0008422, GO:0005975, GO:0009651, GO:0019762
000235F_QUIVER_SUBSEQ_1-227049_OBJg0429431	GO:0008422, GO:0005975, GO:0009651, GO:0019762
000235F_QUIVER_SUBSEQ_1-227049_OBJg0429461	GO:0043231, GO:0008194, GO:0016758
000235F_QUIVER_SUBSEQ_1-227049_OBJg0429471	GO:0043231, GO:0008194, GO:0016758
000235F_QUIVER_SUBSEQ_1-227049_OBJg0429481	NA
000235F_QUIVER_SUBSEQ_1-227049_OBJg0429491	GO:0016021
000235F_QUIVER_SUBSEQ_1-227049_OBJg0429501	GO:0016021, GO:0005506, GO:0016709, GO:0020037, GO:0055114
000235F_QUIVER_SUBSEQ_236416-292690_OBJg0429531	GO:0016021, GO:0005388, GO:0005524, GO:0070588, GO:0016529
000235F_QUIVER_SUBSEQ_236416-292690_OBJg0429541	NA
000235F_QUIVER_SUBSEQ_236416-292690_OBJg0429551	GO:0016021
000235F_QUIVER_SUBSEQ_236416-292690_OBJg0429581	GO:0016021, GO:0016491, GO:0055114
000235F_QUIVER_SUBSEQ_236416-292690_OBJg0429591	GO:0016021, GO:0016491, GO:0055114
000240F_QUIVER_OBJg0429651	GO:0005634, GO:0005737, GO:0009927, GO:0043424, GO:0000160, GO:0006468, GO:0009736
000240F_QUIVER_OBJg0429661	GO:0005634, GO:0005737, GO:0009927, GO:0043424, GO:0000160, GO:0006468, GO:0009736
000240F_QUIVER_OBJg0429671	GO:0005634, GO:0005737, GO:0009927, GO:0043424, GO:0000160, GO:0006468, GO:0009736
000240F_QUIVER_OBJg0429701	GO:0005634, GO:0005737, GO:0009927, GO:0043424, GO:0000160, GO:0006468, GO:0009736
000240F_QUIVER_OBJg0429711	GO:0005634, GO:0005737, GO:0009927, GO:0043424, GO:0000160, GO:0006468, GO:0009736
000240F_QUIVER_OBJg0429721	GO:0005634, GO:0005829, GO:0016021, GO:0009927, GO:0043424, GO:0000160, GO:0006468, GO:0080038
000240F_QUIVER_OBJg0429731	GO:0003755, GO:0005515, GO:0000413, GO:0006457
000240F_QUIVER_OBJg0429741	GO:0005634, GO:0005737, GO:0005886, GO:0004674, GO:0005524, GO:0006468, GO:0009069
000240F_QUIVER_OBJg0429751	GO:0005634, GO:0005737, GO:0005886, GO:0004674, GO:0005524, GO:0006468, GO:0009069
000240F_QUIVER_OBJg0429761	GO:0005634, GO:0005737, GO:0005886, GO:0004674, GO:0005524, GO:0006468, GO:0009069
000240F_QUIVER_OBJg0429771	GO:0004725, GO:0035335, GO:0006570
000240F_QUIVER_OBJg0429781	GO:0009507, GO:0004575, GO:0033926, GO:0005987, GO:0005982, GO:0017177
000243F_QUIVER_SUBSEQ_1-85263_OBJg0429791	GO:0005634, GO:0003677, GO:0003700, GO:0006355, GO:0005667, GO:0045449
000243F_QUIVER_SUBSEQ_1-85263_OBJg0429801	GO:0005634, GO:0003677, GO:0003700, GO:0006355, GO:0005667, GO:0045449
000243F_QUIVER_SUBSEQ_1-85263_OBJg0429811	GO:0016020, GO:0015297, GO:0042910, GO:0055085
000243F_QUIVER_SUBSEQ_1-85263_OBJg0429821	GO:0005634, GO:0003677, GO:0003700, GO:0006355, GO:0005667, GO:0045449
000243F_QUIVER_SUBSEQ_1-85263_OBJg0429831	GO:0005515, GO:0043531
000243F_QUIVER_SUBSEQ_1-85263_OBJg0429841	GO:0043531
000243F_QUIVER_SUBSEQ_1-85263_OBJg0429861	GO:0043531
000243F_QUIVER_SUBSEQ_1-85263_OBJg0429881	GO:0016020
000246F_QUIVER_OBJg0429901	GO:0008234, GO:0006508
000246F_QUIVER_OBJg0429911	GO:0008234, GO:0006508
000248F_QUIVER_OBJg0429931	GO:0016021, GO:0004674, GO:0005524, GO:0008889, GO:0030247, GO:0006468, GO:0009069, GO:0006071, GO:0009395, GO:0046486
000248F_QUIVER_OBJg0429941	GO:0004672, GO:0005524, GO:0008889, GO:0006468, GO:0006071, GO:0009395, GO:0046486
000248F_QUIVER_OBJg0429951	GO:0004674, GO:0004795, GO:0005524, GO:0008889, GO:0006468, GO:0006544, GO:0006563, GO:0009088, GO:0042816, GO:0006071, GO:0009395, GO:0046486
000248F_QUIVER_OBJg0429961	GO:0016021, GO:0004672, GO:0005524, GO:0030247, GO:0006468
000248F_QUIVER_OBJg0429971	GO:0016021, GO:0004674, GO:0005524, GO:0008889, GO:0006468, GO:0009069, GO:0006071, GO:0009395, GO:0046486
000248F_QUIVER_OBJg0429981	GO:0016021, GO:0004672, GO:0005524, GO:0030247, GO:0006468
000248F_QUIVER_OBJg0430001	NA
000248F_QUIVER_OBJg0430011	GO:0008234, GO:0006508
000248F_QUIVER_OBJg0430051	NA
000248F_QUIVER_OBJg0430061	GO:0016021
000248F_QUIVER_OBJg0430071	GO:0016021
000248F_QUIVER_OBJg0430081	GO:0016021, GO:0004674, GO:0005524, GO:0006468, GO:0009069
000248F_QUIVER_OBJg0430091	NA
000248F_QUIVER_OBJg0430101	NA
000248F_QUIVER_OBJg0430111	GO:0016021, GO:0004672, GO:0005524, GO:0030247, GO:0006468
000248F_QUIVER_OBJg0430121	GO:0016021, GO:0004672, GO:0005524, GO:0008889, GO:0030247, GO:0006468, GO:0006071, GO:0009395, GO:0046486
000248F_QUIVER_OBJg0430151	GO:0016020
000248F_QUIVER_OBJg0430161	GO:0016021, GO:0003676, GO:0003964, GO:0016787, GO:0022857, GO:0006278, GO:0015074, GO:0055085
000248F_QUIVER_OBJg0430171	GO:0016021, GO:0004672, GO:0005524, GO:0030247, GO:0006468
000248F_QUIVER_OBJg0430181	NA
000248F_QUIVER_OBJg0430191	GO:0008234, GO:0006508
000248F_QUIVER_OBJg0430211	GO:0005681, GO:0003723, GO:0048026
000248F_QUIVER_OBJg0430221	GO:0016021, GO:0004672, GO:0005524, GO:0008889, GO:0006468, GO:0006071, GO:0009395, GO:0046486
000248F_QUIVER_OBJg0430231	GO:0004672, GO:0005524, GO:0008889, GO:0006468, GO:0006071, GO:0009395, GO:0046486
000250F_QUIVER_OBJg0430281	GO:0009733
000250F_QUIVER_OBJg0430291	GO:0009733
000250F_QUIVER_OBJg0430301	GO:0005783, GO:0005789, GO:0005811, GO:0000250, GO:0042300, GO:0019745, GO:0006694
000250F_QUIVER_OBJg0430341	NA
000250F_QUIVER_OBJg0430351	GO:0016021
000250F_QUIVER_OBJg0430361	GO:0005515, GO:0043531, GO:0007165
000250F_QUIVER_OBJg0430371	GO:0009733
000250F_QUIVER_OBJg0430381	GO:0008234, GO:0006508
000250F_QUIVER_OBJg0430391	GO:0009733
000250F_QUIVER_OBJg0430401	GO:0009733
000250F_QUIVER_OBJg0430411	GO:0009733
000250F_QUIVER_OBJg0430421	GO:0009733
000250F_QUIVER_OBJg0430431	GO:0009733
000250F_QUIVER_OBJg0430451	GO:0009733
000250F_QUIVER_OBJg0430461	GO:0009733
000250F_QUIVER_OBJg0430471	GO:0009733
000250F_QUIVER_OBJg0430481	GO:0009733
000250F_QUIVER_OBJg0430491	GO:0009733
000250F_QUIVER_OBJg0430501	GO:0009733
000250F_QUIVER_OBJg0430511	GO:0009733
000250F_QUIVER_OBJg0430521	GO:0009733
000250F_QUIVER_OBJg0430531	NA
000250F_QUIVER_OBJg0430551	GO:0009733
000250F_QUIVER_OBJg0430571	GO:0009733
000250F_QUIVER_OBJg0430581	GO:0009733
000251F_QUIVER_OBJg0430591	GO:0003676, GO:0005524, GO:0008270, GO:0016818
000251F_QUIVER_OBJg0430601	GO:0016021
000251F_QUIVER_OBJg0430671	GO:0005743, GO:0016021, GO:0046872
000251F_QUIVER_OBJg0430701	GO:0016020
000251F_QUIVER_OBJg0430721	GO:0005684, GO:0003824, GO:0043169, GO:0034247
000251F_QUIVER_OBJg0430741	GO:0005730, GO:0003682, GO:0016791, GO:0005975, GO:0016311, GO:0000785
000251F_QUIVER_OBJg0430751	GO:0005730, GO:0003682, GO:0000785
000251F_QUIVER_OBJg0430761	GO:0005737, GO:0031931, GO:0031932, GO:0070209, GO:0032006
000251F_QUIVER_OBJg0430771	GO:0005743, GO:0016021, GO:0046872
000251F_QUIVER_OBJg0430811	GO:0016021, GO:0005515
000251F_QUIVER_OBJg0430821	GO:0016021
000251F_QUIVER_OBJg0430831	GO:0003676, GO:0004523, GO:0016491, GO:0016747, GO:0046872, GO:0090502, GO:0051252
000251F_QUIVER_OBJg0430841	GO:0005739, GO:0005840, GO:0003735, GO:0006412, GO:0042254
000251F_QUIVER_OBJg0430851	GO:0005634, GO:0000977, GO:0008134, GO:0046983, GO:0048481, GO:0005667
000251F_QUIVER_OBJg0430861	GO:0008234, GO:0006508
000251F_QUIVER_OBJg0430871	GO:0008234, GO:0006508
000252F_QUIVER_OBJg0430891	GO:0003824
000253F_QUIVER_OBJg0430921	GO:0005634, GO:0003677, GO:0003678, GO:0003700, GO:0005524, GO:0046872, GO:0006355, GO:0032508, GO:0005657, GO:0005667, GO:0045449
000253F_QUIVER_OBJg0430931	GO:0005634, GO:0003677, GO:0003678, GO:0003700, GO:0005524, GO:0046872, GO:0006355, GO:0032508, GO:0005657, GO:0005667, GO:0045449
000253F_QUIVER_OBJg0430941	GO:0005634, GO:0003677, GO:0003678, GO:0003700, GO:0005524, GO:0008168, GO:0046872, GO:0006355, GO:0032259, GO:0032508, GO:0005657, GO:0005667, GO:0045449
000253F_QUIVER_OBJg0430951	GO:0005634, GO:0003677, GO:0003700, GO:0005524, GO:0046872, GO:0006355, GO:0005667, GO:0045449
000253F_QUIVER_OBJg0430961	GO:0005634, GO:0003677, GO:0003700, GO:0005524, GO:0046872, GO:0006355, GO:0005667, GO:0045449
000253F_QUIVER_OBJg0430971	GO:0005634, GO:0003677, GO:0003700, GO:0004386, GO:0005515, GO:0005524, GO:0016740, GO:0046872, GO:0006355, GO:0005667, GO:0045449
000253F_QUIVER_OBJg0430981	NA
000253F_QUIVER_OBJg0430991	NA
000253F_QUIVER_OBJg0431001	GO:0005737, GO:0003723, GO:0004672, GO:0005515, GO:0005524, GO:0006468
000253F_QUIVER_OBJg0431011	GO:0009507, GO:0003723, GO:0004672, GO:0005524, GO:0008270, GO:0000373, GO:0006468, GO:0009658, GO:0010468, GO:0015979
000253F_QUIVER_OBJg0431021	GO:0009507, GO:0003723, GO:0004672, GO:0005524, GO:0008270, GO:0000373, GO:0006468, GO:0009658, GO:0010468, GO:0015979
000253F_QUIVER_OBJg0431031	GO:0016021, GO:0015079, GO:0071805
000253F_QUIVER_OBJg0431041	GO:0016021, GO:0015079, GO:0071805
000253F_QUIVER_OBJg0431061	GO:0016021, GO:0015079, GO:0071805
000253F_QUIVER_OBJg0431071	GO:0016021, GO:0015079, GO:0071805
000253F_QUIVER_OBJg0431081	GO:0016021, GO:0015079, GO:0071805
000253F_QUIVER_OBJg0431091	GO:0008670, GO:0055114
000253F_QUIVER_OBJg0431101	GO:0016021
000253F_QUIVER_OBJg0431111	GO:0005634, GO:0016021, GO:0000977, GO:0003700, GO:0008134, GO:0046983, GO:0045944, GO:0048316, GO:0005667, GO:0045449
000253F_QUIVER_OBJg0431121	GO:0005634, GO:0016021, GO:0000977, GO:0003700, GO:0008134, GO:0046983, GO:0045944, GO:0048316, GO:0005667, GO:0045449
000253F_QUIVER_OBJg0431131	GO:0016021, GO:0016757, GO:0006486
000253F_QUIVER_OBJg0431141	GO:0016021, GO:0102983, GO:0006486
000253F_QUIVER_OBJg0431151	GO:0047627, GO:0006790
000253F_QUIVER_OBJg0431161	GO:0005524, GO:0032542, GO:0034599, GO:0055114, GO:0098869
000253F_QUIVER_OBJg0431171	GO:0032542, GO:0034599, GO:0055114, GO:0098869
000253F_QUIVER_OBJg0431181	GO:0031209, GO:0048365, GO:0000902, GO:0016477, GO:0030031, GO:0030866
000253F_QUIVER_OBJg0431191	GO:0005634, GO:0005789, GO:0031209, GO:0048365, GO:0007015, GO:0009825, GO:0010090, GO:0016477, GO:0030031, GO:0030866, GO:0045893
000253F_QUIVER_OBJg0431201	GO:0016021, GO:0005524
000253F_QUIVER_OBJg0431211	GO:0005829, GO:0009507, GO:0005524, GO:0051082, GO:0006458, GO:0042026, GO:0045041
000253F_QUIVER_OBJg0431221	GO:0005515
000253F_QUIVER_OBJg0431231	GO:0005515
000253F_QUIVER_OBJg0431241	GO:0005515
000253F_QUIVER_OBJg0431251	GO:0005515
000253F_QUIVER_OBJg0431261	GO:0005515
000253F_QUIVER_OBJg0431281	GO:0016021, GO:0016301, GO:0016310
000253F_QUIVER_OBJg0431291	GO:0005515
000253F_QUIVER_OBJg0431301	GO:0005739, GO:0005960, GO:0005524, GO:0019464
000253F_QUIVER_OBJg0431311	NA
000253F_QUIVER_OBJg0431321	GO:0005960, GO:0005515, GO:0019464
000253F_QUIVER_OBJg0431331	GO:0005634, GO:0005737, GO:0019773, GO:0004298, GO:0010499, GO:0043161
000253F_QUIVER_OBJg0431341	GO:0005634, GO:0005737, GO:0019773, GO:0004298, GO:0010499, GO:0043161
000253F_QUIVER_OBJg0431351	GO:0005634, GO:0003700, GO:0006355, GO:0048316, GO:0005667, GO:0045449
000253F_QUIVER_OBJg0431361	GO:0005778, GO:0005829, GO:0005524, GO:0042623, GO:0016558
000253F_QUIVER_OBJg0431371	GO:0005634, GO:0003677, GO:0005515, GO:0006355
000256F_QUIVER_OBJg0431381	GO:0016021, GO:0003697, GO:0005507, GO:0005524, GO:0016787, GO:0043682, GO:0035434, GO:0072511
000256F_QUIVER_OBJg0431391	GO:0005768, GO:0005802, GO:0016021, GO:0005507, GO:0005524, GO:0043682, GO:0009723, GO:0010119, GO:0030001, GO:0098655
000256F_QUIVER_OBJg0431401	GO:0016020, GO:0000166, GO:0046872, GO:0006812
000256F_QUIVER_OBJg0431421	GO:0016607, GO:0003723, GO:0000381, GO:0045292
000256F_QUIVER_OBJg0431431	GO:0004105, GO:0031210, GO:0006657
000256F_QUIVER_OBJg0431441	GO:0016021
000256F_QUIVER_OBJg0431451	GO:0016021, GO:0004650, GO:0005982, GO:0005985
000256F_QUIVER_OBJg0431461	GO:0016021, GO:0004650, GO:0005982, GO:0005985
000256F_QUIVER_OBJg0431471	GO:0016021, GO:0004650, GO:0005982, GO:0005985
000256F_QUIVER_OBJg0431481	GO:0016021, GO:0004650, GO:0016829, GO:0005982, GO:0005985
000256F_QUIVER_OBJg0431491	GO:0047652, GO:0006144
000256F_QUIVER_OBJg0431501	GO:0008237, GO:0047652, GO:0006508, GO:0006144
000256F_QUIVER_OBJg0431531	GO:0016021, GO:0005515, GO:0016301, GO:0016310
000256F_QUIVER_OBJg0431541	GO:0016021, GO:0005515
000256F_QUIVER_OBJg0431551	GO:0016021, GO:0005515, GO:0016301, GO:0016310
000256F_QUIVER_OBJg0431561	GO:0016021
000256F_QUIVER_OBJg0431571	GO:0016021
000256F_QUIVER_OBJg0431581	GO:0005886, GO:0016021, GO:0005385, GO:0071577
000256F_QUIVER_OBJg0431591	GO:0005783, GO:0005789, GO:0005886, GO:0012507, GO:0016021, GO:0033116, GO:0005385, GO:0016491, GO:0070072, GO:0071577
000256F_QUIVER_OBJg0431601	GO:0005773, GO:0005783, GO:0005789, GO:0012507, GO:0016021, GO:0033116, GO:0005385, GO:0070072, GO:0071577
000256F_QUIVER_OBJg0431611	GO:0005634, GO:0003677, GO:0006355
000256F_QUIVER_OBJg0431621	GO:0005525, GO:0019843, GO:0043024, GO:0000028
000256F_QUIVER_OBJg0431631	GO:0004842, GO:0008134, GO:0006355, GO:0009909, GO:0010074, GO:0010193, GO:0016567, GO:0030154, GO:0031146, GO:0042127, GO:1901342, GO:0005667
000256F_QUIVER_OBJg0431641	GO:0005739, GO:0005829, GO:0005525, GO:0019843, GO:0043024, GO:0097177, GO:0000028
000256F_QUIVER_OBJg0431651	GO:0004842, GO:0005515, GO:0006355, GO:0009909, GO:0010074, GO:0010193, GO:0016567, GO:0030154, GO:0031146, GO:0042127, GO:1901342
000256F_QUIVER_OBJg0431661	GO:0043231, GO:0008194, GO:0016758
000256F_QUIVER_OBJg0431671	GO:0043231, GO:0047213, GO:0009813
000256F_QUIVER_OBJg0431681	GO:0005634, GO:0005657, GO:0035861, GO:0003684, GO:0003887, GO:0009314, GO:0042276, GO:0006260, GO:0042575
000256F_QUIVER_OBJg0431691	GO:0005634, GO:0005657, GO:0035861, GO:0003684, GO:0003887, GO:0009314, GO:0042276, GO:0006260, GO:0042575
000256F_QUIVER_OBJg0431701	GO:0004842, GO:0006355, GO:0009909, GO:0010074, GO:0010193, GO:0016567, GO:0030154, GO:0031146, GO:0042127, GO:1901342
000256F_QUIVER_OBJg0431711	GO:0043231, GO:0008194, GO:0016758
000256F_QUIVER_OBJg0431721	GO:0005634, GO:0005657, GO:0035861, GO:0003684, GO:0003887, GO:0009314, GO:0042276, GO:0006260, GO:0042575
000256F_QUIVER_OBJg0431731	GO:0005634, GO:0005657, GO:0035861, GO:0003684, GO:0003887, GO:0009314, GO:0042276, GO:0006260, GO:0042575
000256F_QUIVER_OBJg0431741	GO:0005634, GO:0005737, GO:0019773, GO:0004298, GO:0010499, GO:0043161
000256F_QUIVER_OBJg0431751	GO:0005634, GO:0005737, GO:0019773, GO:0004298, GO:0006511
000256F_QUIVER_OBJg0431761	GO:0016021, GO:0004605, GO:0016301, GO:0022857, GO:0016310, GO:0032049, GO:0055085
000256F_QUIVER_OBJg0431771	GO:0004605, GO:0032049
000256F_QUIVER_OBJg0431781	GO:0016021, GO:0004605, GO:0005313, GO:0015189, GO:0015813, GO:0032049, GO:0051938, GO:1903401, GO:0015819
000256F_QUIVER_OBJg0431791	GO:0005515, GO:0009793
000257F_QUIVER_SUBSEQ_1-75678_OBJg0431801	GO:0043231, GO:0008194, GO:0016758
000257F_QUIVER_SUBSEQ_1-75678_OBJg0431811	GO:0043231, GO:0008194, GO:0016758
000257F_QUIVER_SUBSEQ_1-75678_OBJg0431831	GO:0043231, GO:0008194, GO:0016758
000257F_QUIVER_SUBSEQ_1-75678_OBJg0431841	GO:0043231, GO:0035251
000257F_QUIVER_SUBSEQ_1-75678_OBJg0431881	GO:0005886, GO:0016021, GO:0004674, GO:0005509, GO:0005524, GO:0030247, GO:0006468, GO:0009069
000260F_QUIVER_OBJg0431911	NA
000265F_QUIVER_OBJg0432001	GO:0005515, GO:0009451
000265F_QUIVER_OBJg0432011	GO:0005743, GO:0016021, GO:0005471, GO:0015866, GO:0015867, GO:0055085
000265F_QUIVER_OBJg0432021	NA
000265F_QUIVER_OBJg0432031	GO:0016021
000265F_QUIVER_OBJg0432041	GO:0016021, GO:0046658, GO:0007155, GO:0009651, GO:0009733, GO:0009735, GO:0009737, GO:0009739, GO:0048364, GO:0048367, GO:0090376
000265F_QUIVER_OBJg0432061	GO:0035529, GO:0047631, GO:0051287, GO:0006144
000265F_QUIVER_OBJg0432091	GO:0016021
000265F_QUIVER_OBJg0432121	GO:0016020
000265F_QUIVER_OBJg0432131	GO:0005886, GO:0016021, GO:0004674, GO:0005515, GO:0005524, GO:0046777, GO:0009069
000265F_QUIVER_OBJg0432141	GO:0005886, GO:0016021, GO:0004674, GO:0005524, GO:0046777, GO:0009069
000265F_QUIVER_OBJg0432171	GO:0009733
000265F_QUIVER_OBJg0432181	GO:0009733
000265F_QUIVER_OBJg0432191	GO:0000786, GO:0005634, GO:0003677, GO:0046982, GO:0006334
000265F_QUIVER_OBJg0432201	GO:0009733
000265F_QUIVER_OBJg0432211	GO:0009733
000265F_QUIVER_OBJg0432221	GO:0005783, GO:0005794, GO:0019706, GO:0006612, GO:0018230, GO:0042967
000265F_QUIVER_OBJg0432231	GO:0016021, GO:0019706, GO:0042967
000265F_QUIVER_OBJg0432241	GO:0005783, GO:0005794, GO:0016021, GO:0005515, GO:0019706, GO:0006612, GO:0018230, GO:0042967
000265F_QUIVER_OBJg0432251	GO:0005783, GO:0005794, GO:0016021, GO:0019706, GO:0006612, GO:0018230, GO:0042967
000265F_QUIVER_OBJg0432281	GO:0005737, GO:0000287, GO:0004427, GO:0097159, GO:0140101, GO:1901363, GO:0006399, GO:0006119
000265F_QUIVER_OBJg0432291	GO:0009507, GO:0016020, GO:0000287, GO:0004427, GO:0050896, GO:0006119
000265F_QUIVER_OBJg0432311	GO:0016020, GO:0055085
000265F_QUIVER_OBJg0432321	GO:0016021, GO:0030127, GO:0008270, GO:0006886, GO:0006888, GO:0055085
000265F_QUIVER_OBJg0432331	GO:0005515, GO:0016787, GO:0043531
000265F_QUIVER_OBJg0432341	GO:0016787, GO:0043531
000265F_QUIVER_OBJg0432351	GO:0043531
000265F_QUIVER_OBJg0432431	GO:0043531
000269F_QUIVER_OBJg0432461	GO:0008234, GO:0006508
000269F_QUIVER_OBJg0432471	GO:0008234, GO:0006508
000272F_QUIVER_OBJg0432491	GO:0003700, GO:0006355, GO:0005667, GO:0045449
000272F_QUIVER_OBJg0432541	GO:0008234, GO:0006508
000272F_QUIVER_OBJg0432571	GO:0016020
000275F_QUIVER_OBJg0432591	GO:0016021
000275F_QUIVER_OBJg0432611	GO:0008234, GO:0006508
000275F_QUIVER_OBJg0432621	GO:0008234, GO:0006508
000275F_QUIVER_OBJg0432661	GO:0005634, GO:0009507, GO:0043565, GO:0052624, GO:0006355, GO:0032259, GO:0042372
000275F_QUIVER_OBJg0432671	GO:0005634, GO:0009507, GO:0043565, GO:0052624, GO:0006355, GO:0032259, GO:0042372
000275F_QUIVER_OBJg0432681	GO:0005886, GO:0009506, GO:0016021, GO:0004674, GO:0005524, GO:0010193, GO:0046777, GO:0009069
000275F_QUIVER_OBJg0432691	GO:0005886, GO:0009506, GO:0016021, GO:0004674, GO:0005524, GO:0010193, GO:0046777, GO:0009069
000275F_QUIVER_OBJg0432741	NA
000275F_QUIVER_OBJg0432751	GO:0005634, GO:0009507, GO:0043565, GO:0052624, GO:0006355, GO:0032259, GO:0042372
000275F_QUIVER_OBJg0432761	GO:0005886, GO:0009506, GO:0016021, GO:0004674, GO:0005524, GO:0010193, GO:0046777, GO:0009069
000275F_QUIVER_OBJg0432771	GO:0016021, GO:0004674, GO:0004715, GO:0005524, GO:0018108, GO:0009069
000275F_QUIVER_OBJg0432781	GO:0005576, GO:0004650, GO:0071555, GO:0005982, GO:0005985
000275F_QUIVER_OBJg0432791	GO:0030599, GO:0046910, GO:0043086, GO:0005982, GO:0005985
000275F_QUIVER_OBJg0432801	GO:0005886, GO:0009705, GO:0016021, GO:0015112, GO:0015706, GO:0055085, GO:0071249
000275F_QUIVER_OBJg0432811	GO:0005524, GO:0016301, GO:0016310
000275F_QUIVER_OBJg0432821	GO:0005524, GO:0102216, GO:0102218, GO:0016310
000275F_QUIVER_OBJg0432841	NA
000275F_QUIVER_OBJg0432851	GO:0005739, GO:0005515
000275F_QUIVER_OBJg0432861	GO:0016021, GO:0016787
000275F_QUIVER_OBJg0432871	GO:0008483, GO:0016846
000275F_QUIVER_OBJg0432881	GO:0008483, GO:0016846
000275F_QUIVER_OBJg0432891	GO:0016021, GO:0030131, GO:0004672, GO:0005524, GO:0006468, GO:0006886, GO:0016192
000275F_QUIVER_OBJg0432901	GO:0016021, GO:0030131, GO:0004672, GO:0005524, GO:0006468, GO:0006886, GO:0016192
000275F_QUIVER_OBJg0432911	GO:0016021, GO:0008270
000275F_QUIVER_OBJg0432931	GO:0016021, GO:0030131, GO:0004672, GO:0005524, GO:0006468, GO:0006886, GO:0016192
000275F_QUIVER_OBJg0432941	GO:0005576, GO:0009505, GO:0009506, GO:0016021, GO:0004601, GO:0020037, GO:0046872, GO:0006979, GO:0042744, GO:0055114, GO:0098869, GO:0006804
000275F_QUIVER_OBJg0432951	GO:0005576, GO:0009505, GO:0009506, GO:0016021, GO:0004601, GO:0020037, GO:0046872, GO:0006979, GO:0042744, GO:0055114, GO:0098869, GO:0006804
000275F_QUIVER_OBJg0432961	NA
000275F_QUIVER_OBJg0432971	NA
000275F_QUIVER_OBJg0432991	GO:0005829, GO:0009570, GO:0003921, GO:0016757, GO:0006177, GO:0006144
000275F_QUIVER_OBJg0433001	GO:0005576, GO:0004650, GO:0071555, GO:0005982, GO:0005985
000276F_QUIVER_OBJg0433091	GO:0009507, GO:0042646, GO:0003690, GO:0006355, GO:0032502
000277F_QUIVER_OBJg0433121	GO:0005634, GO:0003700, GO:0043565, GO:0044212, GO:0006355, GO:0009723, GO:0009733, GO:0009739, GO:0030154, GO:0005667, GO:0045449
000277F_QUIVER_OBJg0433131	GO:0009507, GO:0031977, GO:0004124, GO:0030170, GO:0006535, GO:0009643, GO:0010310, GO:0015979, GO:0090322, GO:0009333
000277F_QUIVER_OBJg0433141	GO:0003676, GO:0008270, GO:0009908, GO:0030154
000277F_QUIVER_OBJg0433151	GO:0009535, GO:0016021, GO:0005515, GO:0048564, GO:0051301
000277F_QUIVER_OBJg0433161	NA
000277F_QUIVER_OBJg0433181	GO:0016021, GO:0102983, GO:0006486
000277F_QUIVER_OBJg0433191	GO:0016021, GO:0102983, GO:0006486
000277F_QUIVER_OBJg0433221	GO:0005783, GO:0005886, GO:0009505, GO:0016021, GO:0004128, GO:0022900, GO:0006040, GO:0006118
000277F_QUIVER_OBJg0433231	GO:0016021, GO:0004742, GO:0016787, GO:0046872, GO:0006094, GO:0006096, GO:0042967
000277F_QUIVER_OBJg0433271	GO:0008234, GO:0006508
000277F_QUIVER_OBJg0433281	GO:0008234, GO:0006508
000277F_QUIVER_OBJg0433291	GO:0016021, GO:0022857, GO:0006857, GO:0055085
000277F_QUIVER_OBJg0433301	GO:0016021, GO:0022857, GO:0006857, GO:0055085
000278F_QUIVER_OBJg0433371	GO:0008234, GO:0006508
000281F_QUIVER_OBJg0433381	GO:0016021, GO:0004672, GO:0005524, GO:0006468
000281F_QUIVER_OBJg0433391	GO:0016021, GO:0004672, GO:0005524, GO:0006468
000281F_QUIVER_OBJg0433421	NA
000281F_QUIVER_OBJg0433441	GO:0016021, GO:0000064, GO:1990575
000281F_QUIVER_OBJg0433451	GO:0016021, GO:0003755, GO:0000413
000281F_QUIVER_OBJg0433491	GO:0003677
000281F_QUIVER_OBJg0433501	GO:0005634, GO:0003677
000281F_QUIVER_OBJg0433511	GO:0003677
000281F_QUIVER_OBJg0433521	GO:0005634, GO:0003677
000281F_QUIVER_OBJg0433531	GO:0003676, GO:0004197, GO:0006508
000281F_QUIVER_OBJg0433551	GO:0008234, GO:0006508
000282F_QUIVER_OBJg0433561	GO:0003676, GO:0004523, GO:0015074, GO:0051252
000284F_QUIVER_OBJg0433621	GO:0008234, GO:0006508
000284F_QUIVER_OBJg0433651	GO:0016021, GO:0003712, GO:0004506, GO:0031490, GO:0050660, GO:0006355, GO:0016126, GO:0055114, GO:0005667, GO:0045449, GO:0016114, GO:0000785
000284F_QUIVER_OBJg0433661	GO:0003712, GO:0031490, GO:0006355, GO:0005667, GO:0045449, GO:0000785
000284F_QUIVER_OBJg0433671	GO:0003676
000284F_QUIVER_OBJg0433711	GO:0005681, GO:0003676, GO:0008270, GO:0033260, GO:0033314, GO:0044773, GO:0048478
000284F_QUIVER_OBJg0433721	GO:0003677, GO:0046983
000284F_QUIVER_OBJg0433731	GO:0005634, GO:0000977, GO:0008134, GO:0046983, GO:0007275, GO:0045944, GO:0005667
000284F_QUIVER_OBJg0433741	NA
000284F_QUIVER_OBJg0433751	GO:0005666, GO:0005736, GO:0001054, GO:0001056, GO:0003677, GO:0046983, GO:0006360, GO:0006383
000284F_QUIVER_OBJg0433761	GO:0005634, GO:0005829, GO:0003712, GO:0044212, GO:0046982, GO:0005667, GO:0045449
000284F_QUIVER_OBJg0433771	GO:0016021, GO:0004672, GO:0005524, GO:0008889, GO:0030247, GO:0006468, GO:0006071, GO:0009395, GO:0046486
000284F_QUIVER_OBJg0433781	GO:0016020, GO:0000166, GO:0004672, GO:0016310
000284F_QUIVER_OBJg0433791	GO:0016021, GO:0004672, GO:0005524, GO:0016787, GO:0030247, GO:0006468
000285F_QUIVER_OBJg0433841	GO:0009507, GO:0016021, GO:0016874
000285F_QUIVER_OBJg0433851	GO:0009507, GO:0016874
000285F_QUIVER_OBJg0433861	GO:0005737
000285F_QUIVER_OBJg0433881	GO:0005768, GO:0005802, GO:0016021
000285F_QUIVER_OBJg0433891	GO:0005794, GO:0016020
000285F_QUIVER_OBJg0433901	GO:0005768, GO:0005802, GO:0016021
000285F_QUIVER_OBJg0433911	GO:0005768, GO:0005802, GO:0016021, GO:0010222
000285F_QUIVER_OBJg0433931	GO:0005971, GO:0004748, GO:0005524, GO:0006260, GO:0009263, GO:0055114, GO:0006144, GO:0006206, GO:0009186
000285F_QUIVER_OBJg0433941	GO:0005634, GO:0003677, GO:0003700, GO:0006355, GO:0005667, GO:0045449
000285F_QUIVER_OBJg0433951	GO:0005515
000285F_QUIVER_OBJg0433961	GO:0005515
000285F_QUIVER_OBJg0433981	GO:0016021, GO:0005515
000285F_QUIVER_OBJg0433991	GO:0005515
000285F_QUIVER_OBJg0434001	GO:0005515
000285F_QUIVER_OBJg0434011	GO:0016021
000285F_QUIVER_OBJg0434021	NA
000285F_QUIVER_OBJg0434051	NA
000285F_QUIVER_OBJg0434061	NA
000285F_QUIVER_OBJg0434071	GO:0004857, GO:0043086
000285F_QUIVER_OBJg0434081	GO:0005515
000285F_QUIVER_OBJg0434101	GO:0005783, GO:0005794, GO:0016021, GO:0016491, GO:0019706, GO:0006612, GO:0018230, GO:0055114, GO:0042967
000287F_QUIVER_OBJg0434121	GO:0009507, GO:0004059, GO:0030187, GO:0006568, GO:0042967
000287F_QUIVER_OBJg0434131	NA
000287F_QUIVER_OBJg0434151	GO:0016021, GO:0003723
000287F_QUIVER_OBJg0434161	GO:0008234, GO:0006508
000287F_QUIVER_OBJg0434171	NA
000287F_QUIVER_OBJg0434181	NA
000287F_QUIVER_OBJg0434201	NA
000287F_QUIVER_OBJg0434211	GO:0003723
000287F_QUIVER_OBJg0434221	GO:0005634, GO:0009524, GO:0017150, GO:0050660, GO:0002943, GO:0055114
000287F_QUIVER_OBJg0434231	GO:0002161, GO:0004823, GO:0005524, GO:0017150, GO:0050660, GO:0002943, GO:0006429, GO:0055114, GO:0106074, GO:0009097, GO:0009098, GO:0009099
000287F_QUIVER_OBJg0434241	GO:0005634, GO:0009524, GO:0017150, GO:0050660, GO:0002943, GO:0055114
000287F_QUIVER_OBJg0434261	GO:0005623, GO:0045454
000287F_QUIVER_OBJg0434271	GO:0016021, GO:0007165
000287F_QUIVER_OBJg0434281	GO:0005634, GO:0005884, GO:0098973, GO:0009653, GO:0009793, GO:0010227, GO:0048488, GO:0098974
000287F_QUIVER_OBJg0434291	GO:0005634, GO:0005884, GO:0098973, GO:0006325, GO:0009653, GO:0009793, GO:0010227, GO:0048488, GO:0098974
000287F_QUIVER_OBJg0434311	GO:0005576, GO:0004650, GO:0016829, GO:0009901, GO:0010047, GO:0045490, GO:0048235, GO:0071555, GO:0005982, GO:0005985
000287F_QUIVER_OBJg0434321	GO:0005576, GO:0004650, GO:0009901, GO:0010047, GO:0045490, GO:0048235, GO:0071555, GO:0005982, GO:0005985
000287F_QUIVER_OBJg0434331	GO:0005576, GO:0004650, GO:0009901, GO:0010047, GO:0045490, GO:0048235, GO:0071555, GO:0005982, GO:0005985
000287F_QUIVER_OBJg0434341	GO:0005576, GO:0004650, GO:0009901, GO:0010047, GO:0045490, GO:0048235, GO:0071555, GO:0005982, GO:0005985
000287F_QUIVER_OBJg0434351	GO:0003677, GO:0046872
000287F_QUIVER_OBJg0434361	GO:0003677, GO:0046872
000287F_QUIVER_OBJg0434371	GO:0003677
000287F_QUIVER_OBJg0434381	GO:0003676, GO:0016740, GO:0015074
000287F_QUIVER_OBJg0434391	GO:0003677, GO:0046872
000287F_QUIVER_OBJg0434401	GO:0005634, GO:0003677, GO:0006355
000290F_QUIVER_OBJg0434411	GO:0016021
000290F_QUIVER_OBJg0434421	NA
000290F_QUIVER_OBJg0434441	GO:0005634, GO:0008270, GO:0043565, GO:0045893
000290F_QUIVER_OBJg0434451	GO:0005515, GO:0043531, GO:0007165
000290F_QUIVER_OBJg0434461	GO:0005515, GO:0016787, GO:0043531, GO:0007165
000290F_QUIVER_OBJg0434471	GO:0016020
000290F_QUIVER_OBJg0434481	GO:0016021, GO:0043531, GO:0007165
000290F_QUIVER_OBJg0434491	GO:0003677, GO:0016787, GO:0043531, GO:0007165
000290F_QUIVER_OBJg0434511	NA
000290F_QUIVER_OBJg0434521	GO:0003676, GO:0003964, GO:0006278, GO:0015074
000290F_QUIVER_OBJg0434531	GO:0016020, GO:0005515, GO:0043531, GO:0007165
000290F_QUIVER_OBJg0434541	GO:0016020, GO:0005515, GO:0043531, GO:0007165
000290F_QUIVER_OBJg0434551	GO:0016021, GO:0016874
000290F_QUIVER_OBJg0434561	GO:0000932, GO:0016021, GO:0030015, GO:0000288, GO:0017148
000290F_QUIVER_OBJg0434571	GO:0000932, GO:0016021, GO:0030015, GO:0000288, GO:0017148
000290F_QUIVER_OBJg0434581	GO:0030015, GO:0006417
000290F_QUIVER_OBJg0434591	GO:0000932, GO:0016021, GO:0030015, GO:0000288, GO:0017148
000290F_QUIVER_OBJg0434611	GO:0005784, GO:0016021, GO:0031205, GO:0005086, GO:0015450, GO:0006616, GO:0031204, GO:0043087, GO:0009941
000290F_QUIVER_OBJg0434621	GO:0016021, GO:0019005, GO:0004842, GO:0016567, GO:0031146
000290F_QUIVER_OBJg0434631	GO:0016021, GO:0019005, GO:0004842, GO:0005515, GO:0016567, GO:0031146
000290F_QUIVER_OBJg0434641	GO:0005634, GO:0046983
000290F_QUIVER_OBJg0434651	GO:0019901, GO:0000079
000290F_QUIVER_OBJg0434671	GO:0005576, GO:0019953
000290F_QUIVER_OBJg0434681	GO:0003676
000290F_QUIVER_OBJg0434691	GO:0003676
000291F_QUIVER_OBJg0434721	GO:0008234, GO:0006508
000291F_QUIVER_OBJg0434771	GO:0008234, GO:0006508
000291F_QUIVER_OBJg0434781	GO:0043531, GO:0007165
000291F_QUIVER_OBJg0434801	GO:0005576, GO:0031982, GO:0080155, GO:2000008
000291F_QUIVER_OBJg0434811	GO:0043531, GO:0007165
000291F_QUIVER_OBJg0434841	GO:0005576, GO:0031982, GO:0080155, GO:2000008
000291F_QUIVER_OBJg0434861	GO:0005576, GO:0031982, GO:0080155, GO:2000008
000291F_QUIVER_OBJg0434881	GO:0005576, GO:0031982, GO:0080155, GO:2000008
000291F_QUIVER_OBJg0434911	GO:0005794, GO:0016021
000291F_QUIVER_OBJg0434921	GO:0005794, GO:0016021
000291F_QUIVER_OBJg0434931	GO:0005794, GO:0016021
000299F_QUIVER_OBJg0435001	GO:0008234, GO:0006508
000299F_QUIVER_OBJg0435011	NA
000300F_QUIVER_OBJg0435061	GO:0016021, GO:0009540, GO:0052662, GO:0052663, GO:0071949, GO:0055114
000300F_QUIVER_OBJg0435071	GO:0016709, GO:0071949
000300F_QUIVER_OBJg0435131	NA
000300F_QUIVER_OBJg0435141	GO:0005634, GO:0003676, GO:0004190, GO:0006508, GO:0015074
000300F_QUIVER_OBJg0435151	GO:0071949, GO:0102099, GO:0055114
000300F_QUIVER_OBJg0435161	GO:0005515
000300F_QUIVER_OBJg0435181	GO:0003676, GO:0004523, GO:0071949, GO:0102099, GO:0055114, GO:0090502, GO:0051252
000300F_QUIVER_OBJg0435191	GO:0005515
000300F_QUIVER_OBJg0435211	GO:0016021, GO:0071949, GO:0102099, GO:0055114
000300F_QUIVER_OBJg0435221	GO:0003824, GO:0097159, GO:1901363
000303F_QUIVER_OBJg0435291	GO:0005515
000303F_QUIVER_OBJg0435301	GO:0016021, GO:0003676, GO:0004713, GO:0005524, GO:0008270, GO:0018108
000303F_QUIVER_OBJg0435311	GO:0016021, GO:0003676, GO:0004674, GO:0004713, GO:0005524, GO:0008270, GO:0018108, GO:0009069
000303F_QUIVER_OBJg0435321	GO:0016021, GO:0003676, GO:0004674, GO:0005524, GO:0008270, GO:0006468, GO:0009069
000303F_QUIVER_OBJg0435331	GO:0004672, GO:0005524, GO:0006468
000303F_QUIVER_OBJg0435371	GO:0005634, GO:0005667, GO:0000976, GO:0000981, GO:0006357, GO:0045892, GO:0048856
000303F_QUIVER_OBJg0435381	GO:0003677, GO:0046983
000303F_QUIVER_OBJg0435391	GO:0003677, GO:0046983
000303F_QUIVER_OBJg0435401	GO:0044212, GO:0046983
000303F_QUIVER_OBJg0435411	GO:2000028
000303F_QUIVER_OBJg0435421	GO:0016021
000303F_QUIVER_OBJg0435431	GO:0016021
000303F_QUIVER_OBJg0435441	GO:0016021
000303F_QUIVER_OBJg0435451	GO:0005634, GO:0003678, GO:0003729, GO:0005524, GO:0006307, GO:0032508, GO:0005657
000303F_QUIVER_OBJg0435461	GO:0005515, GO:0009451
000303F_QUIVER_OBJg0435471	GO:0005515, GO:0009451
000303F_QUIVER_OBJg0435481	GO:0030696, GO:0009409, GO:0030488
000303F_QUIVER_OBJg0435491	GO:0016021, GO:0022627, GO:0003735, GO:0006412, GO:0042254
000303F_QUIVER_OBJg0435501	GO:0016021, GO:0008375
000303F_QUIVER_OBJg0435511	GO:0005783, GO:0010179, GO:0009850, GO:0006807
000303F_QUIVER_OBJg0435521	GO:0005634, GO:0003677, GO:0030246, GO:0046983
000303F_QUIVER_OBJg0435531	GO:0005488
000303F_QUIVER_OBJg0435541	GO:0005634, GO:0003677, GO:0030246, GO:0046983
000303F_QUIVER_OBJg0435551	GO:0016021
000303F_QUIVER_OBJg0435571	GO:0000815, GO:0005771, GO:0015031, GO:0032509, GO:0045324
000303F_QUIVER_OBJg0435581	GO:0016021, GO:0006811
000303F_QUIVER_OBJg0435601	GO:0003924, GO:0005525, GO:0006886, GO:0032482
000303F_QUIVER_OBJg0435611	GO:0022625, GO:0003735, GO:0006412, GO:0042254
000303F_QUIVER_OBJg0435651	GO:0022625, GO:0003735, GO:0006412, GO:0042254
000303F_QUIVER_OBJg0435661	NA
000303F_QUIVER_OBJg0435671	NA
000304F_QUIVER_OBJg0435681	GO:0043231, GO:0080043, GO:0080044
000304F_QUIVER_OBJg0435711	GO:0043231, GO:0080043, GO:0080044
000304F_QUIVER_OBJg0435721	GO:0043231, GO:0080043, GO:0080044
000304F_QUIVER_OBJg0435731	GO:0000778, GO:0004672, GO:0005524, GO:0006468, GO:0007094, GO:0051754
000304F_QUIVER_OBJg0435751	GO:0016021
000304F_QUIVER_OBJg0435761	GO:0043231, GO:0080043, GO:0080044
000304F_QUIVER_OBJg0435771	GO:0043231, GO:0080043, GO:0080044
000304F_QUIVER_OBJg0435781	GO:0043231, GO:0080043, GO:0080044
000304F_QUIVER_OBJg0435801	GO:0043231, GO:0080043, GO:0080044
000304F_QUIVER_OBJg0435811	GO:0043231, GO:0080043, GO:0080044
000304F_QUIVER_OBJg0435821	GO:0043231, GO:0080043, GO:0080044
000304F_QUIVER_OBJg0435841	GO:0043231, GO:0080043, GO:0080044
000304F_QUIVER_OBJg0435851	GO:0043231, GO:0080043, GO:0080044
000304F_QUIVER_OBJg0435871	GO:0043231, GO:0080043, GO:0080044
000304F_QUIVER_OBJg0435881	GO:0043231, GO:0080043, GO:0080044
000304F_QUIVER_OBJg0435901	GO:0043231, GO:0080043, GO:0080044
000304F_QUIVER_OBJg0435911	GO:0043231, GO:0080043, GO:0080044
000304F_QUIVER_OBJg0435921	GO:0043231, GO:0080043, GO:0080044
000304F_QUIVER_OBJg0435931	GO:0043231, GO:0003676, GO:0008270, GO:0047792, GO:0080043, GO:0080044, GO:0006570
000311F_QUIVER_OBJg0436001	GO:0008234, GO:0006508
000313F_QUIVER_OBJg0436061	GO:0005515, GO:0009451
000313F_QUIVER_OBJg0436071	GO:0005515, GO:0009451
000313F_QUIVER_OBJg0436081	GO:0005515, GO:0009451
000313F_QUIVER_OBJg0436091	GO:0005515
000313F_QUIVER_OBJg0436101	GO:0016020, GO:0003755, GO:0000413
000313F_QUIVER_OBJg0436111	GO:0016021, GO:0005509
000313F_QUIVER_OBJg0436121	GO:0005768, GO:0005802, GO:0016021, GO:0017119, GO:0005509, GO:0061630, GO:0006511, GO:0006623, GO:0006896, GO:0016567
000313F_QUIVER_OBJg0436131	GO:0000427, GO:0009508, GO:0009534, GO:0005515, GO:0016279, GO:0009658, GO:0010027, GO:0018026, GO:0042793
000313F_QUIVER_OBJg0436141	GO:0016021, GO:0005509, GO:0005515
000313F_QUIVER_OBJg0436161	GO:0000427, GO:0009508, GO:0009534, GO:0005515, GO:0016279, GO:0009658, GO:0010027, GO:0018026, GO:0042793
000313F_QUIVER_OBJg0436171	GO:0000427, GO:0009508, GO:0009534, GO:0016279, GO:0009658, GO:0010027, GO:0018026, GO:0042793
000313F_QUIVER_OBJg0436181	GO:0016021, GO:0005509, GO:0005515
000313F_QUIVER_OBJg0436191	GO:0005515, GO:0009793
000313F_QUIVER_OBJg0436201	GO:0016021, GO:0004605, GO:0005313, GO:0015189, GO:0015813, GO:0032049, GO:0051938, GO:1903401, GO:0015819
000313F_QUIVER_OBJg0436211	GO:0004605, GO:0032049
000313F_QUIVER_OBJg0436231	GO:0016021, GO:0004605, GO:0022857, GO:0032049, GO:0055085
000313F_QUIVER_OBJg0436241	GO:0005634, GO:0005737, GO:0019773, GO:0004298, GO:0006511
000313F_QUIVER_OBJg0436251	GO:0005634, GO:0005737, GO:0019773, GO:0004298, GO:0010499, GO:0043161
000315F_QUIVER_OBJg0436281	GO:0016021, GO:0005506, GO:0016709, GO:0020037, GO:0055114
000315F_QUIVER_OBJg0436291	GO:0016020, GO:0004497, GO:0005506, GO:0016705, GO:0020037, GO:0055114
000315F_QUIVER_OBJg0436301	GO:0016021, GO:0015297, GO:0042910, GO:0042908, GO:0055085
000315F_QUIVER_OBJg0436311	GO:0016021, GO:0015297, GO:0042910, GO:0042908, GO:0055085
000315F_QUIVER_OBJg0436321	NA
000315F_QUIVER_OBJg0436331	GO:0016021, GO:0008270, GO:0015297, GO:0042910, GO:0009451, GO:0042908, GO:0055085
000315F_QUIVER_OBJg0436341	GO:0005515, GO:0008270, GO:0009451
000315F_QUIVER_OBJg0436351	GO:0003677, GO:0046872
000315F_QUIVER_OBJg0436361	GO:0003677
000315F_QUIVER_OBJg0436371	GO:0003677
000315F_QUIVER_OBJg0436381	GO:0005840, GO:0016021, GO:0003735, GO:0006412, GO:0042254
000315F_QUIVER_OBJg0436401	GO:0005634, GO:0003700, GO:0043565, GO:0044212, GO:0045893, GO:0005667, GO:0045449
000315F_QUIVER_OBJg0436411	GO:0003677, GO:0005524
000315F_QUIVER_OBJg0436431	GO:0005777, GO:0003997, GO:0005504, GO:0071949, GO:0001676, GO:0033540, GO:0055088, GO:0006637
000315F_QUIVER_OBJg0436471	GO:0016021, GO:0016757, GO:0006486
000315F_QUIVER_OBJg0436511	GO:0010494, GO:0010603, GO:0034063
000315F_QUIVER_OBJg0436521	GO:0008234, GO:0006508
000315F_QUIVER_OBJg0436531	GO:0008234, GO:0006508
000316F_QUIVER_OBJg0436591	GO:0016020
000316F_QUIVER_OBJg0436601	GO:0016021
000316F_QUIVER_OBJg0436631	GO:0016021, GO:0005515, GO:0043531, GO:0007165
000316F_QUIVER_OBJg0436651	GO:0016021
000316F_QUIVER_OBJg0436661	GO:0016021, GO:0043531, GO:0007165
000316F_QUIVER_OBJg0436691	GO:0016021
000316F_QUIVER_OBJg0436701	GO:0016021
000318F_QUIVER_OBJg0436761	GO:0004722, GO:0046872, GO:0006470, GO:0008287
000319F_QUIVER_OBJg0436811	GO:0005634, GO:0003700, GO:0043565, GO:0044212, GO:0006355, GO:0010119, GO:0030154, GO:0005667, GO:0045449
000319F_QUIVER_OBJg0436831	GO:0005515, GO:0007166
000319F_QUIVER_OBJg0436841	GO:0005507, GO:0008131, GO:0048038, GO:0009308, GO:0055114
000319F_QUIVER_OBJg0436851	GO:0016021, GO:0003723, GO:0003724, GO:0005524
000319F_QUIVER_OBJg0436861	GO:0003723, GO:0004386, GO:0005524
000319F_QUIVER_OBJg0436871	GO:0016021, GO:0016740, GO:0016874
000319F_QUIVER_OBJg0436881	GO:0005886, GO:0016491, GO:0055114
000319F_QUIVER_OBJg0436891	GO:0005773, GO:0005886, GO:0016021, GO:0004675, GO:0005524, GO:0030246, GO:0002229, GO:0006468, GO:0007178, GO:0042742, GO:0009069
000319F_QUIVER_OBJg0436901	GO:0005773, GO:0005886, GO:0016021, GO:0004675, GO:0005524, GO:0030246, GO:0002229, GO:0006468, GO:0007178, GO:0042742, GO:0009069
000319F_QUIVER_OBJg0436911	GO:0005515
000319F_QUIVER_OBJg0436921	GO:0005680, GO:0090266
000319F_QUIVER_OBJg0436931	GO:0016021
000319F_QUIVER_OBJg0436941	GO:0016020
000319F_QUIVER_OBJg0436951	GO:0008270
000319F_QUIVER_OBJg0436961	GO:0008270
000319F_QUIVER_OBJg0436971	GO:0005515, GO:0008270
000319F_QUIVER_OBJg0436981	GO:0004674, GO:0004712, GO:0005524, GO:0006468, GO:0009069
000319F_QUIVER_OBJg0436991	GO:0005515, GO:0008270, GO:0009451
000319F_QUIVER_OBJg0437001	NA
000319F_QUIVER_OBJg0437011	GO:0016021
000319F_QUIVER_OBJg0437021	GO:0005634, GO:0005694, GO:0005524, GO:0016787, GO:0007131, GO:0042138, GO:0051598
000319F_QUIVER_OBJg0437041	GO:0005515
000319F_QUIVER_OBJg0437051	NA
000319F_QUIVER_OBJg0437061	NA
000319F_QUIVER_OBJg0437071	GO:0005730, GO:0009535, GO:0009941, GO:0042644, GO:0048046, GO:0003746, GO:0003924, GO:0005525, GO:0009658, GO:0048366, GO:0005840, GO:0006448
000319F_QUIVER_OBJg0437081	GO:0005730, GO:0009535, GO:0009941, GO:0042644, GO:0048046, GO:0003746, GO:0003924, GO:0004674, GO:0005524, GO:0005525, GO:0006468, GO:0009658, GO:0048366, GO:0005840, GO:0006448, GO:0009069
000319F_QUIVER_OBJg0437091	GO:0005737, GO:0004674, GO:0005524, GO:0006468, GO:0035556, GO:0009069
000319F_QUIVER_OBJg0437101	GO:0005840, GO:0003735, GO:0006412, GO:0042254
000319F_QUIVER_OBJg0437121	GO:0005737, GO:0004309, GO:0006798, GO:0006144
000319F_QUIVER_OBJg0437131	GO:0005737, GO:0004309, GO:0006798, GO:0006144
000319F_QUIVER_OBJg0437141	GO:0005886, GO:0016021, GO:0015112, GO:0010167, GO:0015706, GO:0042128
000319F_QUIVER_OBJg0437151	GO:0008987, GO:0047631, GO:0047734, GO:0051539, GO:0009435, GO:0019805, GO:0019804, GO:0006144, GO:0046486
000319F_QUIVER_OBJg0437161	GO:0009507, GO:0008987, GO:0016787, GO:0051539, GO:0019805, GO:0034628, GO:0019804
000319F_QUIVER_OBJg0437171	GO:0005506, GO:0016705, GO:0020037, GO:0055114
000319F_QUIVER_OBJg0437181	GO:0016021, GO:0004497, GO:0005506, GO:0016705, GO:0020037, GO:0055114
000319F_QUIVER_OBJg0437191	GO:0016021, GO:0005506, GO:0016709, GO:0020037, GO:0055114
000319F_QUIVER_OBJg0437201	GO:0016021, GO:0005506, GO:0016709, GO:0020037, GO:0055114
000319F_QUIVER_OBJg0437211	GO:0016021, GO:0005506, GO:0016709, GO:0020037, GO:0055114
000319F_QUIVER_OBJg0437221	GO:0016021, GO:0005506, GO:0016709, GO:0020037, GO:0055114
000319F_QUIVER_OBJg0437231	GO:0004672, GO:0005524, GO:0006468
000319F_QUIVER_OBJg0437241	GO:0016021, GO:0005506, GO:0016709, GO:0020037, GO:0055114
000319F_QUIVER_OBJg0437251	GO:0004672, GO:0005524, GO:0006468
000319F_QUIVER_OBJg0437261	GO:0004674, GO:0004712, GO:0005524, GO:0006468, GO:0009069
000319F_QUIVER_OBJg0437271	GO:0016020, GO:0004497, GO:0005506, GO:0016705, GO:0020037, GO:0055114
000320F_QUIVER_OBJg0437291	GO:0005886, GO:0016021, GO:0004674, GO:0005515, GO:0005524, GO:0046777, GO:0009069
000320F_QUIVER_OBJg0437301	GO:0005886, GO:0016021, GO:0004674, GO:0005524, GO:0046777, GO:0009069
000320F_QUIVER_OBJg0437351	GO:0016021, GO:0000064, GO:1990575
000320F_QUIVER_OBJg0437371	GO:0016021
000320F_QUIVER_OBJg0437381	NA
000320F_QUIVER_OBJg0437401	GO:0005634, GO:0003677
000320F_QUIVER_OBJg0437411	GO:0005634, GO:0003677
000320F_QUIVER_OBJg0437421	GO:0003676, GO:0004197, GO:0006508
000322F_QUIVER_OBJg0437461	GO:0008234, GO:0006508
000322F_QUIVER_OBJg0437471	NA
000323F_QUIVER_OBJg0437511	GO:0016021, GO:0008270
000323F_QUIVER_OBJg0437521	GO:0016020
000323F_QUIVER_OBJg0437531	GO:0005739, GO:0003973, GO:0047545, GO:0055114, GO:0046487
000323F_QUIVER_OBJg0437541	GO:0005739, GO:0003973, GO:0047545, GO:0055114, GO:0046487
000323F_QUIVER_OBJg0437561	GO:0016021, GO:0008270
000323F_QUIVER_OBJg0437581	GO:0016021
000323F_QUIVER_OBJg0437591	GO:0005739, GO:0003973, GO:0047545, GO:0055114, GO:0046487
000323F_QUIVER_OBJg0437601	NA
000323F_QUIVER_OBJg0437611	GO:0005634, GO:0016021, GO:0003677
000323F_QUIVER_OBJg0437621	GO:0005634, GO:0016021, GO:0003677
000325F_QUIVER_OBJg0437701	GO:0016021, GO:0022857, GO:0055085
000325F_QUIVER_OBJg0437711	GO:0005634, GO:0042555, GO:0003678, GO:0003688, GO:0003697, GO:0005524, GO:0000724, GO:0006270, GO:0032508, GO:0005657, GO:0046809
000325F_QUIVER_OBJg0437721	GO:0016021
000325F_QUIVER_OBJg0437741	GO:0005686, GO:0005689, GO:0071004, GO:0071013, GO:0003729, GO:0000245
000325F_QUIVER_OBJg0437751	GO:0005686, GO:0005689, GO:0071004, GO:0071013, GO:0003729, GO:0000245
000325F_QUIVER_OBJg0437761	NA
000325F_QUIVER_OBJg0437781	GO:0031429, GO:0034513, GO:0000454
000325F_QUIVER_OBJg0437791	GO:0019904
000325F_QUIVER_OBJg0437801	GO:0016021
000325F_QUIVER_OBJg0437811	GO:0005515
000325F_QUIVER_OBJg0437821	GO:0009507, GO:0016021, GO:0004659, GO:0009772, GO:0010236, GO:0032194, GO:0042371, GO:0042372
000325F_QUIVER_OBJg0437831	GO:0009507, GO:0016021, GO:0004659, GO:0009772, GO:0010236, GO:0032194, GO:0042371, GO:0042372
000325F_QUIVER_OBJg0437841	GO:0005886, GO:0016021, GO:0005524, GO:0016887, GO:0042626, GO:0055085
000325F_QUIVER_OBJg0437851	GO:0005840, GO:0005886, GO:0016021, GO:0003723, GO:0003735, GO:0005524, GO:0016887, GO:0042626, GO:0006412, GO:0055085, GO:0042254
000325F_QUIVER_OBJg0437861	GO:0005886, GO:0016021, GO:0005524, GO:0016887, GO:0042626, GO:0055085
000325F_QUIVER_OBJg0437871	GO:0008234, GO:0006508
000325F_QUIVER_OBJg0437901	GO:0016791, GO:0046872, GO:0016311
000325F_QUIVER_OBJg0437911	GO:0005886, GO:0016021, GO:0005524, GO:0016887, GO:0042626, GO:0055085
000326F_QUIVER_OBJg0437941	GO:0003676, GO:0004523, GO:0005506, GO:0016705, GO:0020037, GO:0055114, GO:0090502, GO:0051252
000326F_QUIVER_OBJg0437961	GO:0048188, GO:0003677, GO:0009737, GO:0090359, GO:1902074
000326F_QUIVER_OBJg0438001	GO:0016021
000327F_QUIVER_OBJg0438021	GO:0008234, GO:0006508
000328F_QUIVER_OBJg0438051	GO:0005886, GO:0016021, GO:0004674, GO:0005509, GO:0005524, GO:0030247, GO:0006468, GO:0009069
000328F_QUIVER_OBJg0438071	GO:0005886, GO:0016021, GO:0004674, GO:0005509, GO:0005524, GO:0030247, GO:0006468, GO:0009069
000328F_QUIVER_OBJg0438081	GO:0005886, GO:0016021, GO:0004674, GO:0005509, GO:0005524, GO:0030247, GO:0006468, GO:0009069
000328F_QUIVER_OBJg0438101	GO:0005886, GO:0016021, GO:0004930, GO:0015276, GO:0007186, GO:0034220
000328F_QUIVER_OBJg0438111	GO:0005886, GO:0016021, GO:0004930, GO:0015276, GO:0007186, GO:0034220
000328F_QUIVER_OBJg0438131	GO:0005515
000328F_QUIVER_OBJg0438151	GO:0000151, GO:0005737, GO:0016746, GO:0016874, GO:0031624, GO:0046872, GO:0061630, GO:0000209, GO:0032436
000328F_QUIVER_OBJg0438161	GO:0000932, GO:0016021, GO:0030015, GO:0003676, GO:0004535, GO:0017148, GO:0043928, GO:0090503, GO:0051252
000329F_QUIVER_OBJg0438171	GO:0005634, GO:0003677, GO:0046983
000329F_QUIVER_OBJg0438191	GO:0005886, GO:0016021, GO:0015171, GO:0003333
000329F_QUIVER_OBJg0438201	GO:0005886, GO:0016021, GO:0015171, GO:0003333
000329F_QUIVER_OBJg0438211	GO:0005623, GO:0009507, GO:0005515, GO:0009055, GO:0015035, GO:0022900, GO:0045454, GO:0006118
000329F_QUIVER_OBJg0438221	GO:0043531
000329F_QUIVER_OBJg0438231	GO:0005737, GO:0008479, GO:0046872, GO:0101030, GO:0008616
000329F_QUIVER_OBJg0438241	GO:0005794, GO:0016021, GO:0030775, GO:0009834, GO:0032259, GO:0045492
000329F_QUIVER_OBJg0438251	GO:0005794, GO:0016021, GO:0030775, GO:0009834, GO:0032259, GO:0045492
000329F_QUIVER_OBJg0438261	GO:0016020, GO:0005515
000329F_QUIVER_OBJg0438271	GO:0009941, GO:0016788
000329F_QUIVER_OBJg0438281	GO:0004806, GO:0016042, GO:0046486
000329F_QUIVER_OBJg0438291	GO:0043231, GO:0008194, GO:0016758
000329F_QUIVER_OBJg0438301	GO:0004806, GO:0016042, GO:0046486
000329F_QUIVER_OBJg0438311	GO:0043231, GO:0008194, GO:0016758
000329F_QUIVER_OBJg0438321	GO:0043231, GO:0008194, GO:0016758
000329F_QUIVER_OBJg0438331	GO:0016021, GO:0043231, GO:0008194, GO:0016758
000329F_QUIVER_OBJg0438341	GO:0005634, GO:0016905, GO:0006468, GO:0008380, GO:0009069, GO:0016459
000332F_QUIVER_OBJg0438401	GO:0005773, GO:0004185, GO:0051603
000332F_QUIVER_OBJg0438411	GO:0008270
000332F_QUIVER_OBJg0438421	GO:0005515, GO:0008270, GO:0009451
000332F_QUIVER_OBJg0438431	GO:0009570, GO:0004072, GO:0009088, GO:0009089, GO:0009090, GO:0016310, GO:0006544, GO:0006563
000332F_QUIVER_OBJg0438441	GO:0016787
000332F_QUIVER_OBJg0438451	GO:0009507
000332F_QUIVER_OBJg0438461	GO:0005737, GO:0005886, GO:0016021, GO:0004675, GO:0005096, GO:0005524, GO:0046872, GO:0002229, GO:0006468, GO:0007178, GO:0042742, GO:0043547, GO:0009069
000332F_QUIVER_OBJg0438471	GO:0005737, GO:0005096, GO:0005515, GO:0046872, GO:0043547
000332F_QUIVER_OBJg0438481	GO:0005576, GO:0004650, GO:0071555, GO:0005982, GO:0005985
000332F_QUIVER_OBJg0438521	GO:0003677
000332F_QUIVER_OBJg0438541	GO:0005634, GO:0005694, GO:0005515, GO:0008270, GO:0018024, GO:0034968, GO:0006554
000332F_QUIVER_OBJg0438551	GO:0003723, GO:0005524
000332F_QUIVER_OBJg0438561	GO:0005524
000332F_QUIVER_OBJg0438571	GO:0008234, GO:0006508
000332F_QUIVER_OBJg0438591	GO:0008234, GO:0006508
000333F_QUIVER_OBJg0438611	GO:0016020, GO:0004672, GO:0005509, GO:0016310
000333F_QUIVER_OBJg0438621	GO:0005886, GO:0016021, GO:0004674, GO:0005524, GO:0030247, GO:0006468, GO:0009069
000334F_QUIVER_OBJg0438641	GO:0016021, GO:0003676, GO:0005515
000334F_QUIVER_OBJg0438661	GO:0016021
000334F_QUIVER_OBJg0438671	GO:0016021, GO:0003676
000334F_QUIVER_OBJg0438681	GO:0016021
000334F_QUIVER_OBJg0438691	NA
000334F_QUIVER_OBJg0438701	GO:0016021
000334F_QUIVER_OBJg0438711	GO:0016021
000334F_QUIVER_OBJg0438721	GO:0016021
000334F_QUIVER_OBJg0438731	GO:0016021
000334F_QUIVER_OBJg0438761	GO:0016021
000334F_QUIVER_OBJg0438771	GO:0016021, GO:0005515
000334F_QUIVER_OBJg0438781	GO:0016021
000334F_QUIVER_OBJg0438791	GO:0016021
000334F_QUIVER_OBJg0438801	GO:0003723
000334F_QUIVER_OBJg0438821	GO:0005506, GO:0016705, GO:0020037, GO:0055114
000334F_QUIVER_OBJg0438831	GO:0005737, GO:0051301
000334F_QUIVER_OBJg0438841	GO:0000502, GO:0005654, GO:0005829, GO:0042025, GO:0003684, GO:0031593, GO:0043130, GO:0070628, GO:0006289, GO:0043161
000334F_QUIVER_OBJg0438851	GO:0005840, GO:0003735, GO:0006412, GO:0042254
000334F_QUIVER_OBJg0438871	GO:0005829, GO:0003958, GO:0010181, GO:0050660, GO:0050661, GO:0016226, GO:0055114, GO:0006118
000334F_QUIVER_OBJg0438881	GO:0016020
000335F_QUIVER_OBJg0438901	GO:0016593, GO:0035327, GO:0000993, GO:0003682, GO:0000160, GO:0006368, GO:0016570
000335F_QUIVER_OBJg0438911	GO:0016593, GO:0035327, GO:0000993, GO:0003682, GO:0000160, GO:0006368, GO:0016570
000335F_QUIVER_OBJg0438921	GO:0016593, GO:0035327, GO:0000993, GO:0003682, GO:0000160, GO:0006368, GO:0016570
000335F_QUIVER_OBJg0438931	NA
000335F_QUIVER_OBJg0438961	GO:0044212
000335F_QUIVER_OBJg0438971	GO:0016021, GO:0030599, GO:0045330, GO:0046910, GO:0042545, GO:0043086, GO:0045490, GO:0005982, GO:0005985
000335F_QUIVER_OBJg0438981	GO:0016021, GO:0030599, GO:0045330, GO:0046910, GO:0042545, GO:0043086, GO:0045490, GO:0005982, GO:0005985
000335F_QUIVER_OBJg0438991	GO:0110165, GO:0030599, GO:0046910, GO:0042545, GO:0005982, GO:0005985
000335F_QUIVER_OBJg0439001	GO:0110165, GO:0030599, GO:0045330, GO:0046910, GO:0042545, GO:0043086, GO:0045490, GO:0005982, GO:0005985
000335F_QUIVER_OBJg0439031	GO:0005515, GO:0009451
000335F_QUIVER_OBJg0439041	GO:0005515, GO:0009451
000335F_QUIVER_OBJg0439051	GO:0000784, GO:0043564, GO:0003678, GO:0003684, GO:0003690, GO:0042162, GO:0000723, GO:0006303, GO:0009408, GO:0032508, GO:0071480, GO:0071481, GO:0005657
000335F_QUIVER_OBJg0439061	GO:0000784, GO:0043564, GO:0003678, GO:0003684, GO:0003690, GO:0042162, GO:0000723, GO:0006303, GO:0009408, GO:0032508, GO:0071480, GO:0071481, GO:0005657
000335F_QUIVER_OBJg0439071	GO:0005634, GO:0003677, GO:0005515, GO:0018024, GO:0046872, GO:0006355, GO:0034968, GO:0048578, GO:0006554
000335F_QUIVER_OBJg0439081	GO:0001709
000335F_QUIVER_OBJg0439091	GO:0016021, GO:0004190, GO:0006508, GO:0030163
000336F_QUIVER_OBJg0439121	GO:0005615, GO:0005764, GO:0004197, GO:0051603
000336F_QUIVER_OBJg0439131	GO:0005615, GO:0005764, GO:0004197, GO:0051603
000336F_QUIVER_OBJg0439141	GO:0005615, GO:0005764, GO:0004197, GO:0051603
000336F_QUIVER_OBJg0439151	GO:0005615, GO:0005764, GO:0004197, GO:0051603
000336F_QUIVER_OBJg0439161	GO:0030247
000336F_QUIVER_OBJg0439171	GO:0005515
000336F_QUIVER_OBJg0439181	GO:0005634, GO:0016021, GO:0005515
000336F_QUIVER_OBJg0439191	GO:0005515
000336F_QUIVER_OBJg0439201	GO:0005737, GO:0016020, GO:0003924, GO:0005525, GO:0008017, GO:0045298
000336F_QUIVER_OBJg0439231	GO:0005737, GO:0004364, GO:0006749, GO:0006803
000336F_QUIVER_OBJg0439241	GO:0005623, GO:0005515, GO:0016740, GO:0045454
000336F_QUIVER_OBJg0439261	NA
000336F_QUIVER_OBJg0439291	GO:0005634, GO:0004839, GO:0005524, GO:0016746, GO:0061631, GO:0006301, GO:0070534, GO:0031396
000337F_QUIVER_OBJg0439311	GO:0005634, GO:0003723, GO:0004386, GO:0005524, GO:0000398
000337F_QUIVER_OBJg0439321	GO:0016021, GO:0055085
000337F_QUIVER_OBJg0439341	GO:0016021, GO:0055085
000337F_QUIVER_OBJg0439381	GO:0016021, GO:0055085
000337F_QUIVER_OBJg0439401	GO:0016021, GO:0055085
000337F_QUIVER_OBJg0439431	GO:0005634, GO:0000977, GO:0001228, GO:0045944
000337F_QUIVER_OBJg0439441	GO:0005634, GO:0000977, GO:0001228, GO:0045944
000337F_QUIVER_OBJg0439451	GO:0005634, GO:0000977, GO:0001228, GO:0045944
000337F_QUIVER_OBJg0439461	GO:0005634, GO:0003680, GO:0003700, GO:0006355, GO:0010228, GO:0005667, GO:0045449
000338F_QUIVER_OBJg0439481	GO:0016021, GO:0005506, GO:0016705, GO:0020037, GO:0055114
000338F_QUIVER_OBJg0439491	GO:0009507, GO:0000049
000338F_QUIVER_OBJg0439501	GO:0005829, GO:0004477, GO:0004488, GO:0035999, GO:0055114, GO:0046487, GO:0009396
000338F_QUIVER_OBJg0439511	GO:0005829, GO:0004477, GO:0004488, GO:0035999, GO:0055114, GO:0046487, GO:0009396
000338F_QUIVER_OBJg0439531	GO:0005886, GO:0016021, GO:0004674, GO:0004869, GO:0005524, GO:0010951, GO:0046777, GO:0009069
000338F_QUIVER_OBJg0439541	GO:0005886, GO:0004674, GO:0005524, GO:0046777, GO:0009069
000338F_QUIVER_OBJg0439551	GO:0005886, GO:0004674, GO:0005515, GO:0005524, GO:0046777, GO:0009069
000338F_QUIVER_OBJg0439561	GO:0005829, GO:0004477, GO:0004488, GO:0035999, GO:0055114, GO:0046487, GO:0009396
000338F_QUIVER_OBJg0439571	GO:0005829, GO:0004477, GO:0004488, GO:0035999, GO:0055114, GO:0046487, GO:0009396
000338F_QUIVER_OBJg0439581	GO:0005886, GO:0016021, GO:0004674, GO:0005524, GO:0046777, GO:0009069
000338F_QUIVER_OBJg0439591	GO:0005886, GO:0004674, GO:0005524, GO:0046777, GO:0009069
000338F_QUIVER_OBJg0439601	GO:0005762, GO:0003735, GO:0042254
000338F_QUIVER_OBJg0439611	GO:0005886, GO:0016021, GO:0004674, GO:0005524, GO:0046777, GO:0009069
000339F_QUIVER_OBJg0439621	GO:0016020, GO:0005515
000339F_QUIVER_OBJg0439631	GO:0016021, GO:0016192
000339F_QUIVER_OBJg0439681	NA
000339F_QUIVER_OBJg0439691	GO:0005744, GO:0030150
000339F_QUIVER_OBJg0439701	GO:0005744, GO:0016021, GO:0030150
000339F_QUIVER_OBJg0439711	GO:0005840
000339F_QUIVER_OBJg0439751	NA
000339F_QUIVER_OBJg0439761	GO:0003824
000339F_QUIVER_OBJg0439771	GO:0003824
000340F_QUIVER_OBJg0439791	GO:0016020, GO:0005515
000340F_QUIVER_OBJg0439811	GO:0008234, GO:0006508
000340F_QUIVER_OBJg0439821	GO:0016021, GO:0003723
000340F_QUIVER_OBJg0439831	GO:0004197, GO:0004843, GO:0006511, GO:0016579
000340F_QUIVER_OBJg0439841	GO:0004197, GO:0004843, GO:0006511, GO:0016579
000340F_QUIVER_OBJg0439861	GO:0016020
000340F_QUIVER_OBJg0439871	NA
000340F_QUIVER_OBJg0439881	GO:0016021
000340F_QUIVER_OBJg0439891	GO:0016021
000340F_QUIVER_OBJg0439901	GO:0016021
000340F_QUIVER_OBJg0439911	GO:0016020
000340F_QUIVER_OBJg0439921	GO:0016021
000340F_QUIVER_OBJg0439931	GO:0016020, GO:0005515
000341F_QUIVER_OBJg0439941	GO:0003676, GO:0004190, GO:0008270, GO:0006508
000341F_QUIVER_OBJg0439951	GO:0016021, GO:0004672, GO:0005524, GO:0030247, GO:0006468
000341F_QUIVER_OBJg0439971	GO:0005666, GO:0001056, GO:0006384
000341F_QUIVER_OBJg0439981	GO:0016021, GO:0004672, GO:0005524, GO:0008889, GO:0030247, GO:0006468, GO:0006071, GO:0009395, GO:0046486
000341F_QUIVER_OBJg0439991	GO:0016020, GO:0005488
000341F_QUIVER_OBJg0440001	GO:0016021, GO:0004674, GO:0005524, GO:0016787, GO:0006468, GO:0009069
000341F_QUIVER_OBJg0440011	NA
000341F_QUIVER_OBJg0440021	GO:0005666, GO:0001056, GO:0006384
000341F_QUIVER_OBJg0440041	GO:0016021, GO:0004672, GO:0005524, GO:0030247, GO:0006468
000341F_QUIVER_OBJg0440061	GO:0016021, GO:0004674, GO:0005524, GO:0008889, GO:0030247, GO:0006468, GO:0009069, GO:0006071, GO:0009395, GO:0046486
000341F_QUIVER_OBJg0440071	GO:0016021, GO:0004672, GO:0005524, GO:0030247, GO:0006468
000341F_QUIVER_OBJg0440081	NA
000341F_QUIVER_OBJg0440111	GO:0016021, GO:0004674, GO:0005524, GO:0008889, GO:0006468, GO:0009069, GO:0006071, GO:0009395, GO:0046486
000342F_QUIVER_OBJg0440141	GO:0035529, GO:0047631, GO:0051287, GO:0006144
000342F_QUIVER_OBJg0440151	GO:0005634, GO:0032041, GO:0070403, GO:0000122, GO:0070932
000342F_QUIVER_OBJg0440171	GO:0005634, GO:0003682, GO:0016853, GO:0043565, GO:0046982, GO:0009738, GO:0009785, GO:0010262, GO:0040029, GO:0045723, GO:0045893, GO:0000785
000342F_QUIVER_OBJg0440181	GO:0016021, GO:0005507, GO:0005524, GO:0016787, GO:0043682, GO:0035434, GO:0072511
000342F_QUIVER_OBJg0440191	GO:0016161, GO:0102229, GO:0000272, GO:0005982, GO:0005985
000342F_QUIVER_OBJg0440231	GO:0003723
000342F_QUIVER_OBJg0440241	GO:0003723
000342F_QUIVER_OBJg0440251	GO:0005634, GO:0016020, GO:0043565, GO:0046982, GO:0045893
000342F_QUIVER_OBJg0440261	GO:0005634, GO:0042393, GO:2000779
000342F_QUIVER_OBJg0440311	GO:0016021, GO:0004121, GO:0004124, GO:0030170, GO:0006535, GO:0006555, GO:0009333
000343F_QUIVER_OBJg0440321	GO:0003866, GO:0009423, GO:0000162, GO:0006571, GO:0009094
000343F_QUIVER_OBJg0440331	GO:0016021, GO:0003824, GO:0050662
000343F_QUIVER_OBJg0440361	GO:0016772, GO:0006388
000343F_QUIVER_OBJg0440371	GO:0016787, GO:0043531
000343F_QUIVER_OBJg0440401	GO:0000215, GO:0006388
000343F_QUIVER_OBJg0440411	GO:0005886, GO:0016021, GO:0004675, GO:0005524, GO:0006468, GO:0007178, GO:0009069
000343F_QUIVER_OBJg0440421	GO:0008168, GO:0032259
000343F_QUIVER_OBJg0440431	GO:0005730, GO:0022627, GO:0003735, GO:0070181, GO:0006412, GO:0042254
000343F_QUIVER_OBJg0440441	GO:0005840, GO:0003723, GO:0003735, GO:0002181, GO:0042254
000343F_QUIVER_OBJg0440461	GO:0016020
000343F_QUIVER_OBJg0440491	GO:0005783, GO:0005794, GO:0016021, GO:0019706, GO:0006612, GO:0018230, GO:0042967
000343F_QUIVER_OBJg0440501	GO:0005783, GO:0005794, GO:0016021, GO:0019706, GO:0006612, GO:0018230, GO:0042967
000343F_QUIVER_OBJg0440511	GO:0005783, GO:0005794, GO:0016021, GO:0019706, GO:0006612, GO:0018230, GO:0042967
000343F_QUIVER_OBJg0440521	GO:0016616, GO:0050662, GO:0055114
000343F_QUIVER_OBJg0440531	GO:0016616, GO:0050662, GO:0055114
000343F_QUIVER_OBJg0440541	GO:0005737, GO:0016616, GO:0050662, GO:0009646, GO:0010422, GO:0055114
000343F_QUIVER_OBJg0440551	GO:0016616, GO:0050662, GO:0055114
000343F_QUIVER_OBJg0440611	GO:0003854, GO:0050662, GO:0006694, GO:0055114, GO:0008207, GO:0008209, GO:0008210
000343F_QUIVER_OBJg0440621	GO:0016616, GO:0050662, GO:0055114
000343F_QUIVER_OBJg0440631	GO:0016616, GO:0050662, GO:0055114
000343F_QUIVER_OBJg0440641	GO:0006904
000343F_QUIVER_OBJg0440651	GO:0016740, GO:0006904
000343F_QUIVER_OBJg0440661	GO:0006904
000343F_QUIVER_OBJg0440671	GO:0005515
000343F_QUIVER_OBJg0440681	GO:0005783, GO:0016021, GO:0005515
000343F_QUIVER_OBJg0440691	GO:0005789, GO:0016021, GO:0000254, GO:0005506, GO:0016126, GO:0055114
000343F_QUIVER_OBJg0440701	GO:0005789, GO:0016021, GO:0000254, GO:0005506, GO:0016126, GO:0055114
000344F_QUIVER_OBJg0440721	GO:0042409, GO:0046872, GO:0009809, GO:0032259, GO:0009805, GO:0009811
000344F_QUIVER_OBJg0440731	GO:0042409, GO:0046872, GO:0009809, GO:0032259, GO:0009805, GO:0009811
000344F_QUIVER_OBJg0440751	GO:0061630, GO:0016567
000344F_QUIVER_OBJg0440761	GO:0046983
000344F_QUIVER_OBJg0440771	GO:0016021
000344F_QUIVER_OBJg0440781	GO:0008081, GO:0006629
000344F_QUIVER_OBJg0440791	GO:0008081, GO:0006629
000344F_QUIVER_OBJg0440801	GO:0008081, GO:0006629
000344F_QUIVER_OBJg0440811	GO:0005886, GO:0016021, GO:0004675, GO:0005524, GO:0006468, GO:0007178, GO:0009069
000344F_QUIVER_OBJg0440821	GO:0043531
000344F_QUIVER_OBJg0440831	GO:0043531
000344F_QUIVER_OBJg0440841	GO:0043531
000344F_QUIVER_OBJg0440851	GO:0043531
000344F_QUIVER_OBJg0440861	GO:0005777, GO:0004519, GO:0010468, GO:0090305
000344F_QUIVER_OBJg0440871	GO:0005623, GO:0005737, GO:0008047, GO:0015035, GO:0016671, GO:0047134, GO:0006662, GO:0043085, GO:0045454, GO:0055114, GO:0006118
000344F_QUIVER_OBJg0440891	GO:0005739, GO:1905202, GO:0004485, GO:0008270, GO:0050897, GO:0006552, GO:0006550, GO:0006574
000344F_QUIVER_OBJg0440901	GO:0005739, GO:1905202, GO:0004485, GO:0006552, GO:0006550, GO:0006574
000344F_QUIVER_OBJg0440921	GO:0005634, GO:0005829, GO:0036524, GO:0036529, GO:0106046
000344F_QUIVER_OBJg0440931	GO:0005634, GO:0005829, GO:0036524, GO:0036529, GO:0106046
000344F_QUIVER_OBJg0440951	GO:0005634, GO:0003700, GO:0006355, GO:0005667, GO:0045449
000344F_QUIVER_OBJg0440971	GO:0005515, GO:0008270, GO:0009451
000344F_QUIVER_OBJg0440981	GO:0008270
000344F_QUIVER_OBJg0440991	GO:0016020, GO:0016740
000344F_QUIVER_OBJg0441001	GO:0016020, GO:0016740
000344F_QUIVER_OBJg0441021	GO:0016021, GO:0032580, GO:0018392, GO:0006486, GO:0036065
000345F_QUIVER_OBJg0441031	GO:0005634, GO:0003700, GO:0006355, GO:0005667, GO:0045449
000345F_QUIVER_OBJg0441051	GO:0003677, GO:0003723
000345F_QUIVER_OBJg0441081	NA
000345F_QUIVER_OBJg0441091	GO:0071249
000345F_QUIVER_OBJg0441101	GO:0030915, GO:0006281, GO:0071249
000345F_QUIVER_OBJg0441111	GO:0016021
000345F_QUIVER_OBJg0441121	GO:0016740
000345F_QUIVER_OBJg0441131	GO:0005886, GO:0016021, GO:0004672, GO:0005524, GO:0042802, GO:0006468
000345F_QUIVER_OBJg0441141	GO:0005576, GO:0004650, GO:0071555, GO:0005982, GO:0005985
000346F_QUIVER_OBJg0441151	GO:0005615, GO:0005764, GO:0004197, GO:0051603
000346F_QUIVER_OBJg0441171	GO:0005737, GO:0004364, GO:0005509, GO:0005515, GO:0006749, GO:0006803
000346F_QUIVER_OBJg0441191	GO:0005737, GO:0004364, GO:0005509, GO:0005515, GO:0006749, GO:0006803
000346F_QUIVER_OBJg0441201	GO:0005737, GO:0004364, GO:0005509, GO:0005515, GO:0006749, GO:0006803
000346F_QUIVER_OBJg0441221	GO:0005737, GO:0004364, GO:0005509, GO:0005515, GO:0006749, GO:0006803
000346F_QUIVER_OBJg0441251	GO:0005794, GO:0016021, GO:0016757, GO:0006004
000346F_QUIVER_OBJg0441261	GO:0043231, GO:0008194, GO:0016758
000346F_QUIVER_OBJg0441271	GO:0043231, GO:0008194, GO:0016758
000346F_QUIVER_OBJg0441311	GO:0043531, GO:0007165
000347F_QUIVER_OBJg0441321	GO:0005515, GO:0043531
000347F_QUIVER_OBJg0441341	GO:0009507, GO:0016021, GO:0015299, GO:0033743, GO:0006813, GO:0055114, GO:1902600, GO:0006885
000347F_QUIVER_OBJg0441351	GO:0009507, GO:0016020, GO:0015672, GO:0055085
000347F_QUIVER_OBJg0441361	GO:0016021, GO:0015299, GO:0033743, GO:0046872, GO:0006979, GO:0030091, GO:0055114, GO:1902600, GO:0006885
000347F_QUIVER_OBJg0441371	GO:0008883, GO:0050661, GO:0006779, GO:0055114
000347F_QUIVER_OBJg0441381	GO:0005634, GO:0005737, GO:0034657, GO:0004842, GO:0016874, GO:0016567, GO:0043161
000347F_QUIVER_OBJg0441401	GO:0005794, GO:0016021, GO:0016413, GO:0042967
000347F_QUIVER_OBJg0441411	GO:0005794, GO:0016021, GO:0016413, GO:0042967
000347F_QUIVER_OBJg0441421	GO:0005829, GO:0003824
000347F_QUIVER_OBJg0441431	GO:0016021, GO:0004040, GO:0006525, GO:0006558, GO:0006560, GO:0006568, GO:0018874, GO:0042207
000347F_QUIVER_OBJg0441451	GO:0005515
000347F_QUIVER_OBJg0441471	GO:0005886, GO:0016021, GO:0051119, GO:0034219
000347F_QUIVER_OBJg0441481	GO:0016021, GO:0051119, GO:0034219
000348F_QUIVER_OBJg0441511	GO:0030170, GO:0080130, GO:0006520, GO:0009058
000348F_QUIVER_OBJg0441531	GO:0005886, GO:0016021, GO:0004675, GO:0005524, GO:0030246, GO:0002229, GO:0006468, GO:0007178, GO:0042742, GO:0009069
000348F_QUIVER_OBJg0441541	GO:0005886, GO:0016021, GO:0004675, GO:0005524, GO:0030246, GO:0002229, GO:0006468, GO:0007178, GO:0042742, GO:0009069
000348F_QUIVER_OBJg0441551	GO:0016020, GO:0016301, GO:0030246, GO:0006952, GO:0008152, GO:0009987
000348F_QUIVER_OBJg0441561	GO:0005886, GO:0016021, GO:0004675, GO:0004693, GO:0005524, GO:0030246, GO:0002229, GO:0006468, GO:0007178, GO:0042742, GO:0051726, GO:0009069, GO:0000074
000348F_QUIVER_OBJg0441571	GO:0005886, GO:0016021, GO:0004675, GO:0005524, GO:0030246, GO:0002229, GO:0006468, GO:0007178, GO:0042742, GO:0009069
000348F_QUIVER_OBJg0441581	GO:0005886, GO:0016021, GO:0004675, GO:0005524, GO:0030246, GO:0002229, GO:0006468, GO:0007178, GO:0042742, GO:0009069
000348F_QUIVER_OBJg0441591	GO:0005886, GO:0016021, GO:0004675, GO:0005524, GO:0030246, GO:0002229, GO:0006468, GO:0007178, GO:0042742, GO:0009069
000348F_QUIVER_OBJg0441601	GO:0005886, GO:0016021, GO:0004675, GO:0005524, GO:0030246, GO:0002229, GO:0006468, GO:0042742, GO:0007178, GO:0009069
000348F_QUIVER_OBJg0441611	GO:0005886, GO:0016021, GO:0004675, GO:0005524, GO:0030246, GO:0002229, GO:0006468, GO:0042742, GO:0007178, GO:0009069
000348F_QUIVER_OBJg0441621	GO:0005886, GO:0016021, GO:0004675, GO:0005524, GO:0030246, GO:0002229, GO:0006468, GO:0007178, GO:0042742, GO:0009069
000348F_QUIVER_OBJg0441631	GO:0005886, GO:0016021, GO:0004675, GO:0005524, GO:0030246, GO:0002229, GO:0006468, GO:0007178, GO:0042742, GO:0009069
000348F_QUIVER_OBJg0441641	GO:0005886, GO:0016021, GO:0004675, GO:0005524, GO:0030246, GO:0002229, GO:0006468, GO:0007178, GO:0042742, GO:0009069
000348F_QUIVER_OBJg0441671	GO:0016021, GO:0008270
000348F_QUIVER_OBJg0441681	GO:0005886, GO:0016021, GO:0004675, GO:0005524, GO:0030246, GO:0002229, GO:0006468, GO:0007178, GO:0042742, GO:0009069
000348F_QUIVER_OBJg0441691	GO:0016020, GO:0004672, GO:0005524, GO:0030246, GO:0006468, GO:0098542
000348F_QUIVER_OBJg0441701	GO:0005886, GO:0016021, GO:0004675, GO:0005524, GO:0030246, GO:0002229, GO:0006468, GO:0007178, GO:0042742, GO:0009069
000348F_QUIVER_OBJg0441711	NA
000348F_QUIVER_OBJg0441721	NA
000348F_QUIVER_OBJg0441731	NA
000348F_QUIVER_OBJg0441741	GO:0005886, GO:0016021, GO:0004675, GO:0005524, GO:0030246, GO:0002229, GO:0006468, GO:0042742, GO:0007178, GO:0009069
000348F_QUIVER_OBJg0441751	GO:0008168, GO:0032259
000348F_QUIVER_OBJg0441761	GO:0016020, GO:0004672, GO:0005524, GO:0030246, GO:0006468, GO:0098542
000348F_QUIVER_OBJg0441771	GO:0008168, GO:0032259
000349F_QUIVER_OBJg0441801	NA
000349F_QUIVER_OBJg0441811	GO:0008234, GO:0006508
000349F_QUIVER_OBJg0441821	GO:0016021
000349F_QUIVER_OBJg0441841	GO:0005739, GO:0004370, GO:0006071, GO:0006641, GO:0016310, GO:0046167
000349F_QUIVER_OBJg0441851	GO:0016021, GO:0004427, GO:0009678, GO:1902600, GO:0006119, GO:0015992
000349F_QUIVER_OBJg0441881	GO:0000126, GO:0000995, GO:0006355, GO:0006383, GO:0070897
000349F_QUIVER_OBJg0441901	GO:0009507, GO:0004665, GO:0008977, GO:0006571, GO:0055114, GO:0000162, GO:0009094
000349F_QUIVER_OBJg0441911	GO:0005747, GO:0003954, GO:0008270, GO:0051537, GO:0006120, GO:0006979, GO:0006118
000349F_QUIVER_OBJg0441921	GO:0005747, GO:0008137, GO:0008270, GO:0051537, GO:0006120, GO:0006979, GO:0006744, GO:0006814, GO:0015992
[truncated: 34,400 more rows]
