# Supplementary material for: Transport capacity is uncoupled with endodormancy breaking in sweet cherry buds: physiological and molecular insights
Source: Front Plant Sci. 2023 Nov 14;14:1240642. doi: 10.3389/fpls.2023.1240642 (PMC11094712; doi:10.3389/fpls.2023.1240642)
Supplement: Supplementary Table 4 — GO enrichment analysis indicating Molecular Functions (MF) and Biological Processes (BP) over-represented in DEGs compared to the entire gene set of reference genome, based on a classic Fisher algorithm. [file Table_4.xlsx]

## Sheet: topGO_all_DEGs
TableS4. GO enrichment analysis indicating Molecular Functions (MF) and Biological Processes (BP) over-represented in DEGs compared to the entire gene set of reference genome, based on a classic Fisher algorithm. Enriched GO terms were filtered with a p-value < 0.005 and the twenty GO terms with the lowest p-value were selected.
GO.ID	Term	Annotated	Significant	Expected	pvalue	ontology
GO:0016491	oxidoreductase activity	3068	1142	919.07	3.1e-20	MF
GO:0003700	DNA-binding transcription factor activit...	927	406	277.7	9.1e-20	MF
GO:0140110	transcription regulator activity	1081	444	323.83	1.5e-15	MF
GO:0043565	sequence-specific DNA binding	825	341	247.14	1.2e-12	MF
GO:0042973	glucan endo-1,3-beta-D-glucosidase activ...	63	43	18.87	4.0e-10	MF
GO:0003777	microtubule motor activity	126	69	37.75	5.5e-09	MF
GO:0003677	DNA binding	2756	954	825.61	1.5e-08	MF
GO:0003774	cytoskeletal motor activity	155	78	46.43	8.2e-08	MF
GO:0022857	transmembrane transporter activity	2000	704	599.13	8.9e-08	MF
GO:0005215	transporter activity	2038	716	610.52	9.6e-08	MF
GO:0016614	oxidoreductase activity, acting on CH-OH...	434	179	130.01	3.1e-07	MF
GO:0008017	microtubule binding	207	96	62.01	4.4e-07	MF
GO:0016616	oxidoreductase activity, acting on the C...	372	155	111.44	9.2e-07	MF
GO:0015631	tubulin binding	224	101	67.1	1.1e-06	MF
GO:0016538	cyclin-dependent protein serine/threonin...	56	34	16.78	1.8e-06	MF
GO:0015103	inorganic anion transmembrane transporte...	132	65	39.54	2.5e-06	MF
GO:0015171	amino acid transmembrane transporter act...	102	53	30.56	2.7e-06	MF
GO:0008574	plus-end-directed microtubule motor acti...	27	20	8.09	2.9e-06	MF
GO:0043178	alcohol binding	62	36	18.57	3.9e-06	MF
GO:0050734	hydroxycinnamoyltransferase activity	18	15	5.39	4.2e-06	MF
GO:0000278	mitotic cell cycle	291	144	88.12	4.3e-12	BP
GO:0015979	photosynthesis	142	80	43	9.4e-11	BP
GO:1901362	organic cyclic compound biosynthetic pro...	3410	1192	1032.61	1.1e-10	BP
GO:1903047	mitotic cell cycle process	239	118	72.37	4.3e-10	BP
GO:1901700	response to oxygen-containing compound	598	251	181.08	5.7e-10	BP
GO:0005996	monosaccharide metabolic process	500	213	151.41	2.6e-09	BP
GO:0005975	carbohydrate metabolic process	1955	701	592.01	1.8e-08	BP
GO:0055085	transmembrane transport	2086	741	631.68	4.0e-08	BP
GO:0006355	regulation of DNA-templated transcriptio...	2099	745	635.61	4.2e-08	BP
GO:1903506	regulation of nucleic acid-templated tra...	2105	746	637.43	5.5e-08	BP
GO:2001141	regulation of RNA biosynthetic process	2105	746	637.43	5.5e-08	BP
GO:0007018	microtubule-based movement	117	63	35.43	9.0e-08	BP
GO:0044770	cell cycle phase transition	117	63	35.43	9.0e-08	BP
GO:0019438	aromatic compound biosynthetic process	3213	1100	972.95	1.1e-07	BP
GO:0009699	phenylpropanoid biosynthetic process	137	71	41.49	1.1e-07	BP
GO:0042221	response to chemical	1425	519	431.51	1.7e-07	BP
GO:0044550	secondary metabolite biosynthetic proces...	207	97	62.68	3.6e-07	BP
GO:0007017	microtubule-based process	263	118	79.64	3.8e-07	BP
GO:0018130	heterocycle biosynthetic process	3197	1087	968.11	5.6e-07	BP
GO:0019318	hexose metabolic process	439	181	132.94	5.9e-07	BP
