# Supplementary material for: Transport capacity is uncoupled with endodormancy breaking in sweet cherry buds: physiological and molecular insights
Source: Front Plant Sci. 2023 Nov 14;14:1240642. doi: 10.3389/fpls.2023.1240642 (PMC11094712; doi:10.3389/fpls.2023.1240642)
Supplement: Supplementary Table 5 — Information on the candidate genes evaluated in the study. [file Table_5.xls]

## Sheet: table_genes.csv
Table S5. Information on the candidate genes evaluated in the study. The list is based on identified “in silico” genes annotated in the sweet cherry ‘Regina’ genome, by searching keywords associated with transport capacity and vascular systems such as glucan hydrolase, endoglucanase, beta glucosidase, plasmodesmata, callose synthase, plasma membrane intrinsic, tonoplastic intrinsic, cellulose syn…
Name	gene_id	pathway	class	Tair.desc	mercator.desc	Eggnog.desc
beta glucosidase 2_9	PAV06g0285911	symplasmic	cell to cell communication	beta glucosidase 2	Beta-glucosidase 11	Belongs to the glycosyl hydrolase 1 family
beta glucosidase 36_38	PAV02g0106971	symplasmic	cell to cell communication	beta glucosidase 36	Beta-glucosidase 12	Belongs to the glycosyl hydrolase 1 family
beta glucosidase 6_2	PAV07g0336641	symplasmic	cell to cell communication	beta glucosidase 6	Beta-glucosidase 12	Belongs to the glycosyl hydrolase 1 family
CELLULOSE SYNTHASE 5_1	PAV07g0358461	apoplastic	cell wall	cellulose synthase 5	Cellulose synthase A	Belongs to the glycosyltransferase 2 family. Plant cellulose synthase subfamily
CELLULOSE SYNTHASE A4_2	PAV08g0395601	apoplastic	cell wall	cellulose synthase A4	Cellulose synthase A	Belongs to the glycosyltransferase 2 family. Plant cellulose synthase subfamily
CELLULOSE SYNTHASE A4_3	PAV08g0395591	apoplastic	cell wall	cellulose synthase A4	catalytic component	Belongs to the glycosyltransferase 2 family. Plant cellulose synthase subfamily
CELLULOSE SYNTHASE-like G3_4	PAV05g0246471	apoplastic	cell wall	cellulose synthase like G3	Cellulose synthase-l	Belongs to the glycosyltransferase 2 family
CELLULOSE SYNTHASE-like G3_5	PAV05g0246461	apoplastic	cell wall	cellulose synthase like G3	Cellulose synthase-l	Belongs to the glycosyltransferase 2 family
CELLULOSE SYNTHASE-like_3_1	PAV07g0358471	apoplastic	cell wall	Cellulose synthase family protein	catalytic component	Belongs to the glycosyltransferase 2 family. Plant cellulose synthase subfamily
CELLULOSE SYNTHASE-like_5_2	PAV04g0193021	apoplastic	cell wall	cellulose synthase family protein	catalytic component	Belongs to the glycosyltransferase 2 family. Plant cellulose synthase subfamily
CLAVATA3/ESR-RELATED 42	PAV08g0393611	vascular	xylem formation	CLAVATA3/ESR-RELATED 44	no hits	NA
GH-like_8	PAV06g0272691	symplasmic	cell to cell communication	Glycosyl hydrolase superfamily protein	Glucan endo-1,3-beta-glucosidase	Glucan endo-1,3-beta-glucosidase-like
GH17_29	PAV04g0184211	symplasmic	cell to cell communication	O-Glycosyl hydrolases family 17 protein	Glucan endo-1,3-beta-glucosidase	Belongs to the glycosyl hydrolase 17 family
heteroglycan glucosidase 1_1	PAV05g0235761	symplasmic	cell to cell communication	heteroglycan glucosidase 1	hydrolases. glycosylase	Belongs to the glycosyl hydrolase 31 family
myb domain protein 4	PAV03g0162121	vascular	xylem formation	myb domain protein 4	transcription factor	NA
PECTIN_INHIB_9	PAV05g0240131	apoplastic	cell wall	pectin methylesterase inhibitor 1	Pectinesterase inhibitor	21 kDa protein-like
PECTINESTERASE-like_33	PAV03g0177131	apoplastic	cell wall	pectin methylesterase 31	pectin methylesterase	Pectinesterase
PIP2D2	PAV02g0122851	symplasmic	water channels	plasma membrane intrinsic protein 2;5	plasma membrane intrinsic protein	Belongs to the MIP aquaporin (TC 1.A.8) family
WUSCHEL related homeobox 14	PAV05g0238571	vascular	xylem formation	WUSCHEL related homeobox 4	transcription factor	NA
Carbohydrate-binding X8_6	PAV06g0307711	symplasmic	cell to cell communication	Carbohydrate-binding X8 domain superfamily protein	Glucan endo-1,3-beta	Possibly involved in carbohydrate binding
CELLULOSE SYNTHASE-like B4_2	PAV03g0170401	apoplastic	cell wall	cellulose synthase-like B4	Cellulose synthase-l	Belongs to the glycosyltransferase 2 family
CELLULOSE SYNTHASE-like G1_2	PAV01g0004451	apoplastic	cell wall	Protein of unknown function (DUF677)	Cellulose synthase-l	Belongs to the glycosyltransferase 2 family
DELTA-TIP	PAV03g0147511	symplasmic	water channels	delta tonoplast integral protein	tonoplast intrinsic	Belongs to the MIP aquaporin (TC 1.A.8) family
GH17_13	PAV07g0318011	symplasmic	cell to cell communication	O-Glycosyl hydrolases family 17 protein	Glucan endo-1,3-beta-glucosidase	Belongs to the glycosyl hydrolase 17 family
GSL_3	PAV06g0263991	symplasmic	cell to cell communication	glucan synthase-like 12	Callose synthase 3 O	Callose synthase
Leucin-rich kinase_1	PAV02g0131331	vascular	xylem formation	Leucine-rich repeat protein kinase family protein	Probable leucine-rich repeat protein kinase	Leucine-rich repeat receptor-like protein kinase
PECTINESTERASE-like_23	PAV07g0348681	apoplastic	cell wall	Plant invertase/pectin methylesterase inhibitor superfamily	pectin methylesterase	Pectinesterase
PECTINESTERASE-like_5	PAV07g0348671	apoplastic	cell wall	Plant invertase/pectin methylesterase inhibitor superfamily	Probable pectinesterase	Pectinesterase
PIP1B3	PAV02g0116471	symplasmic	water channels	plasma membrane intrinsic protein 1B	plasma membrane intrinsic protein	Belongs to the MIP aquaporin (TC 1.A.8) family
beta glucosidase 2_8	PAV07g0336541	symplasmic	cell to cell communication	beta glucosidase 2	Cyanogenic beta-glucosidase	Belongs to the glycosyl hydrolase 1 family
beta glucosidase 36_18	PAV07g0336551	symplasmic	cell to cell communication	beta glucosidase 36	Beta-glucosidase 12	Belongs to the glycosyl hydrolase 1 family
beta glucosidase 41_3	PAV04g0212661	symplasmic	cell to cell communication	beta glucosidase 41	Putative beta-glucososidase	Belongs to the glycosyl hydrolase 1 family
Beta-glucosidase, GBA2_6	PAV01g0000631	symplasmic	cell to cell communication	Beta-glucosidase, GBA2 type family protein	Enzyme classification	Non-lysosomal glucosylceramidase that catalyzes the conversion of glucosylceramide to free glucose and ceramide
Beta-glucosidase, GBA2_7	PAV01g0000621	symplasmic	cell to cell communication	Beta-glucosidase, GBA2 type family protein	Enzyme classification	Non-lysosomal glucosylceramidase that catalyzes the conversion of glucosylceramide to free glucose and ceramide
CALS_1B	PAV03g0164981	symplasmic	cell to cell communication	callose synthase 1	Putative callose synthase	Putative callose synthase 6 OS=Arabidopsis thaliana (sp|q9lys6|cals6_arath : 84.7)
CELLULOSE SYNTHASE-like B6_2	PAV02g0116831	apoplastic	cell wall	cellulose synthase-like B6	no hits	G-quadruplex DNA unwinding
CELLULOSE SYNTHASE-like E1_7	PAV06g0265791	apoplastic	cell wall	cellulose synthase like E1	Cellulose synthase-l	Belongs to the glycosyltransferase 2 family
GH17_17	PAV06g0280451	symplasmic	cell to cell communication	Glycosyl hydrolase superfamily protein	Glucan endo-1,3-beta-glucosidase	Belongs to the glycosyl hydrolase 17 family
GSL_10C	PAV05g0251341	symplasmic	cell to cell communication	glucan synthase-like 8	Callose synthase 10	callose synthase
PDIT	PAV06g0304911	symplasmic	cell to cell communication	phosphoenolpyruvate carboxylase-related / PEP carboxylase-related	SIEL plasmodesmata i	snRNA processing
TIP3	PAV06g0273661	symplasmic	water channels	tonoplast intrinsic protein 1;3	tonoplast intrinsic	Belongs to the MIP aquaporin (TC 1.A.8) family
beta glucosidase 2_10	PAV06g0285811	symplasmic	cell to cell communication	beta glucosidase 2	Beta-glucosidase 11	Belongs to the glycosyl hydrolase 1 family
beta glucosidase 36_19	PAV07g0336501	symplasmic	cell to cell communication	beta glucosidase 36	Cyanogenic beta-glucosidase	Belongs to the glycosyl hydrolase 1 family
beta-glucosidase 47_4	PAV04g0187001	symplasmic	cell to cell communication	beta-glucosidase 47	coniferin beta-glucosidase	Belongs to the glycosyl hydrolase 1 family
BG_1A	PAV07g0328831	symplasmic	cell to cell communication	beta-1,3-glucanase 1	Enzyme classification	Glucan endo-1,3-beta-glucosidase, basic
BG_3B	PAV07g0328991	symplasmic	cell to cell communication	beta-1,3-glucanase 3	Enzyme classification	Glucan endo-1,3-beta-glucosidase, basic
BG_3C	PAV07g0328961	symplasmic	cell to cell communication	beta-1,3-glucanase 3	Glucan endo-1,3-beta	Glucan endo-1,3-beta-glucosidase, basic
CELLULOSE SYNTHASE-like E1_4	PAV06g0265821	apoplastic	cell wall	cellulose synthase like E1	Cellulose synthase-l	Belongs to the glycosyltransferase 2 family
CELLULOSE SYNTHASE-like E2	PAV04g0211991	apoplastic	cell wall	COBRA-like protein 6 precursor	Cellulose synthase-l	Belongs to the glycosyltransferase 2 family
CELLULOSE SYNTHASE-like_11	PAV03g0170371	apoplastic	cell wall	Protein kinase superfamily protein	Cellulose synthase-l	Belongs to the glycosyltransferase 2 family
cytochrome P450	PAV07g0336511	symplasmic	cell to cell communication	cytochrome P450, family 81, subfamily G, polypeptide 1	Beta-glucosidase 12	Belongs to the glycosyl hydrolase 1 family
GH-31_5	PAV04g0198421	symplasmic	cell to cell communication	Glycosyl hydrolases family 31 protein	Alpha-glucosidase	Belongs to the glycosyl hydrolase 31 family
GH-like_32	PAV01g0020791	symplasmic	cell to cell communication	alpha/beta-Hydrolases superfamily protein	no hits	1,4-beta-D-glucanase-like
GH-like_34	PAV01g0020781	symplasmic	cell to cell communication	alpha/beta-Hydrolases superfamily protein	Endo-1,3;1,4-beta-D-	1,4-beta-D-glucanase-like
GH17_22	PAV04g0221611	symplasmic	cell to cell communication	Glycosyl hydrolase superfamily protein	hydrolases. glycosylase	Belongs to the glycosyl hydrolase 17 family
GH9_1B	PAV05g0247791	symplasmic	cell to cell communication	cellulase 2	Endoglucanase 1	Endoglucanase
myb domain protein 7	PAV03g0144681	vascular	xylem formation	myb domain protein 7	transcription factor	NA
PECTIN_INHIB_4	PAV02g0131731	apoplastic	cell wall	Plant invertase/pectin methylesterase inhibitor superfamily protein	Pectinesterase inhibitor	21 kDa protein-like
PECTIN_INHIB_like_11	PAV08g0401921	apoplastic	cell wall	Plant invertase/pectin methylesterase inhibitor superfamily	pectin methylesterase	pectinesterase pectinesterase inhibitor
PIP1B2	PAV02g0127431	symplasmic	water channels	plasma membrane intrinsic protein 1B	plasma membrane intrinsic protein	Belongs to the MIP aquaporin (TC 1.A.8) family
B-S glucosidase 44_2	PAV05g0260891	symplasmic	cell to cell communication	B-S glucosidase 44	Beta-glucosidase 44	Belongs to the glycosyl hydrolase 1 family
beta glucosidase 2_7	PAV08g0367851	symplasmic	cell to cell communication	beta glucosidase 2	Beta-glucosidase 24	Belongs to the glycosyl hydrolase 1 family
beta glucosidase 25	PAV03g0175391	symplasmic	cell to cell communication	beta glucosidase 25	no hits	NA
beta glucosidase 36_11	PAV08g0387931	symplasmic	cell to cell communication	beta glucosidase 36	Beta-glucosidase 12	Belongs to the glycosyl hydrolase 1 family
beta glucosidase 36_24	PAV06g0281221	symplasmic	cell to cell communication	beta glucosidase 36	Beta-glucosidase 12	Belongs to the glycosyl hydrolase 1 family
beta glucosidase 40_1	PAV01g0043871	symplasmic	cell to cell communication	beta glucosidase 40	Beta-glucosidase 40	Belongs to the glycosyl hydrolase 1 family
BG_3E	PAV07g0328941	symplasmic	cell to cell communication	beta-1,3-glucanase 3	Enzyme classification	Glucan endo-1,3-beta-glucosidase, basic
Carbohydrate-binding X8_1	PAV04g0206001	symplasmic	cell to cell communication	Carbohydrate-binding X8 domain superfamily protein	Glucan endo-1,3-beta	Glucan endo-1,3-beta-glucosidase-like
cell wall invertase 4_1	PAV07g0336231	apoplastic	cell wall	Enzyme classification.EC_3 hydrolases.EC_3.2 glycosylase	no hits	Belongs to the glycosyl hydrolase 32 family
CELLULOSE SYNTHASE A2_1	PAV08g0365351	apoplastic	cell wall	cellulose synthase A2	catalytic component	Belongs to the glycosyltransferase 2 family. Plant cellulose synthase subfamily
CELLULOSE SYNTHASE-like D3_4	PAV05g0232421	apoplastic	cell wall	cellulose synthase-like D3	mannan synthase	Belongs to the glycosyltransferase 2 family
CELLULOSE SYNTHASE-like_16	PAV01g0062831	apoplastic	cell wall	Late embryogenesis abundant protein	microtubule-interact	0
GAMMA-TIP1	PAV07g0339741	symplasmic	water channels	gamma tonoplast intrinsic protein	tonoplast intrinsic	Belongs to the MIP aquaporin (TC 1.A.8) family
GH-17-like_2	PAV01g0039141	symplasmic	cell to cell communication	O-Glycosyl hydrolases family 17 protein	Enzyme classificatio	Glycosyl hydrolases family 17
GH-31_3	PAV04g0198451	symplasmic	cell to cell communication	Glycosyl hydrolases family 31 protein	Alpha-glucosidase	Belongs to the glycosyl hydrolase 31 family
GH-like_1	PAV07g0318841	symplasmic	cell to cell communication	Glycosyl hydrolase family protein	hydrolases. glycosylase	Lysosomal beta glucosidase-like
GH-like_17	PAV02g0127071	symplasmic	cell to cell communication	Glycosyl hydrolase superfamily protein	hydrolases. glycosylase	NA
GH-like_35	PAV01g0020771	symplasmic	cell to cell communication	alpha/beta-Hydrolases superfamily protein	Endo-1,3;1,4-beta-D-	1,4-beta-D-glucanase-like
GH-like_37	PAV01g0020721	symplasmic	cell to cell communication	alpha/beta-Hydrolases superfamily protein	Endo-1,3;1,4-beta-D-	1,4-beta-D-glucanase-like
GH-like_5	PAV06g0284891	symplasmic	cell to cell communication	Glycosyl hydrolase family protein	hydrolases. glycosylase	Lysosomal beta glucosidase-like
GH17_10	PAV07g0352081	symplasmic	cell to cell communication	O-Glycosyl hydrolases family 17 protein	Glucan endo-1,3-beta-glucosidase	Belongs to the glycosyl hydrolase 17 family
GH17_14	PAV06g0296071	symplasmic	cell to cell communication	O-Glycosyl hydrolases family 17 protein	Glucan endo-1,3-beta-glucosidase	Belongs to the glycosyl hydrolase 17 family
GH17_19	PAV06g0263241	symplasmic	cell to cell communication	O-Glycosyl hydrolases family 17 protein	Glucan endo-1,3-beta-glucosidase	Belongs to the glycosyl hydrolase 17 family
GH17_21	PAV05g0233511	symplasmic	cell to cell communication	Carbohydrate-binding X8 domain superfamily protein	Glucan endo-1,3-beta-glucosidase	Belongs to the glycosyl hydrolase 17 family
GH17_25	PAV04g0216711	symplasmic	cell to cell communication	O-Glycosyl hydrolases family 17 protein	hydrolases. glycosylase	Belongs to the glycosyl hydrolase 17 family
GH17_28	PAV04g0186481	symplasmic	cell to cell communication	O-Glycosyl hydrolases family 17 protein	Glucan endo-1,3-beta-glucosidase	Belongs to the glycosyl hydrolase 17 family
GH17_3	PAV08g0392491	symplasmic	cell to cell communication	O-Glycosyl hydrolases family 17 protein	Probable glucan endo-1,3-beta-glucosidase	Belongs to the glycosyl hydrolase 17 family
GH17_30	PAV03g0169861	symplasmic	cell to cell communication	O-Glycosyl hydrolases family 17 protein	Glucan endo-1,3-beta-glucosidase	Belongs to the glycosyl hydrolase 17 family
GH17_32	PAV03g0140681	symplasmic	cell to cell communication	O-Glycosyl hydrolases family 17 protein	Glucan endo-1,3-beta-glucosidase	Belongs to the glycosyl hydrolase 17 family
GH17_34	PAV02g0125711	symplasmic	cell to cell communication	Glycosyl hydrolase superfamily protein	Glucan endo-1,3-beta-glucosidase	Belongs to the glycosyl hydrolase 17 family
GH17_37	PAV01g0055951	symplasmic	cell to cell communication	Glycosyl hydrolase family 17 protein	Glucan endo-1,3-beta-glucosidase	Belongs to the glycosyl hydrolase 17 family
GH17_39	PAV01g0026401	symplasmic	cell to cell communication	O-Glycosyl hydrolases family 17 protein	Probable glucan endo-1,3-beta-glucosidase	Belongs to the glycosyl hydrolase 17 family
GH17_5	PAV08g0377661	symplasmic	cell to cell communication	O-Glycosyl hydrolases family 17 protein	Glucan endo-1,3-beta-glucosidase	Belongs to the glycosyl hydrolase 17 family
GH17_6	PAV07g0355751	symplasmic	cell to cell communication	Glycosyl hydrolase superfamily protein	Glucan endo-1,3-beta-glucosidase	Belongs to the glycosyl hydrolase 17 family
GH17_9	PAV07g0353161	symplasmic	cell to cell communication	O-Glycosyl hydrolases family 17 protein	Glucan endo-1,3-beta-glucosidase	Belongs to the glycosyl hydrolase 17 family
GH9_17	PAV08g0401951	symplasmic	cell to cell communication	glycosyl hydrolase 9B13	Endoglucanase 17	Endoglucanase
GH9_5	PAV01g0054461	symplasmic	cell to cell communication	glycosyl hydrolase 9B5	Endoglucanase 2	Endoglucanase
GH9_6	PAV05g0245661	symplasmic	cell to cell communication	glycosyl hydrolase 9C2	Endoglucanase 6	Endoglucanase
GH9_9B3	PAV01g0049301	symplasmic	cell to cell communication	glycosyl hydrolase 9B1	Endoglucanase 8	Endoglucanase
homeobox-3	PAV06g0284871	symplasmic	cell to cell communication	homeobox-3	hydrolases. glycosylase	Lysosomal beta glucosidase-like
methyltransferase	PAV01g0001741	vascular	xylem formation	S-adenosyl-L-methionine-dependent methyltransferases superfamily protein	thermospermine synthase	NA
myb domain protein 85	PAV03g0140721	vascular	xylem formation	myb domain protein 85	transcription factor	NA
PDCB3A	PAV05g0256931	symplasmic	cell to cell communication	plasmodesmata callose-binding protein 3	PLASMODESMATA CALLOSE-BINDING PROTEIN	Glucan endo-1,3-beta-glucosidase-like protein
PDCB5A	PAV03g0156831	symplasmic	cell to cell communication	Carbohydrate-binding X8 domain superfamily protein	PLASMODESMATA CALLOSE-BINDING PROTEIN	Glucan endo-1,3-beta-glucosidase-like protein
PDCB5B	PAV04g0184851	symplasmic	cell to cell communication	Carbohydrate-binding X8 domain superfamily protein	Glucan endo-1,3-beta-glucosidase	PLASMODESMATA CALLOSE-BINDING PROTEIN 5-like
PDLP2	PAV01g0006331	symplasmic	cell to cell communication	plasmodesmata-located protein 2	plasmodesmal protein	Cysteine-rich repeat secretory protein
PDLP6B	PAV01g0049461	symplasmic	cell to cell communication	plasmodesmata-located protein 6	no description avail	Cysteine-rich repeat secretory protein
PDLP8	PAV02g0111681	symplasmic	cell to cell communication	plasmodesmata-located protein 8	plasmodesmal protein	Cysteine-rich repeat secretory protein
PECTIN_INHIB_3	PAV07g0349161	apoplastic	cell wall	Protein of unknown function (DUF677)	Pectinesterase inhibitor	21 kDa protein
PECTIN_INHIB_6	PAV08g0401671	apoplastic	cell wall	unknown protein	Pectinesterase inhibitor	21 kDa protein-like
PECTIN_INHIB_like_12	PAV07g0348661	apoplastic	cell wall	pectin methylesterase 44	pectin methylesterase	pectinesterase pectinesterase inhibitor
PECTIN_INHIB_like_14	PAV02g0135461	apoplastic	cell wall	Plant invertase/pectin methylesterase inhibitor superfamily	pectin methylesterase	pectinesterase pectinesterase inhibitor
PECTIN_INHIB_like_19	PAV02g0104711	apoplastic	cell wall	Plant invertase/pectin methylesterase inhibitor superfamily	pectin methylesterase	pectinesterase pectinesterase inhibitor
PECTIN_INHIB_like_3	PAV01g0014921	apoplastic	cell wall	myb domain protein 106	Pectinesterase inhib	Pectinesterase inhibitor-like
PECTINESTERASE-like_17	PAV07g0352141	apoplastic	cell wall	Pectin lyase-like superfamily protein	no hits	pectinesterase
PECTINESTERASE-like_19	PAV07g0348971	apoplastic	cell wall	Pectin lyase-like superfamily protein	pectin methylesterase	Pectinesterase-like
PECTINESTERASE-like_3	PAV07g0352151	apoplastic	cell wall	Pectin lyase-like superfamily protein	Probable pectinesterase	pectinesterase
PECTINESTERASE-like_30	PAV05g0239141	apoplastic	cell wall	Pectin lyase-like superfamily protein	pectin methylesterase	Pectinesterase
PECTINESTERASE-like_31	PAV04g0219551	apoplastic	cell wall	Pectin lyase-like superfamily protein	pectin methylesterase	Pectinesterase
PIP1B1	PAV03g0170631	symplasmic	water channels	plasma membrane intrinsic protein 1B	small basic intrinsincprotein	Belongs to the MIP aquaporin (TC 1.A.8) family
PIP1C	PAV05g0243601	symplasmic	water channels	plasma membrane intrinsic protein 1C	plasma membrane intrinsic protein	Belongs to the MIP aquaporin (TC 1.A.8) family
PIP2D1	PAV06g0298271	symplasmic	water channels	plasma membrane intrinsic protein 2;5	plasma membrane intrinsic protein	Belongs to the MIP aquaporin (TC 1.A.8) family
PIP2F	PAV06g0276611	symplasmic	water channels	plasma membrane intrinsic protein 2;4	plasma membrane intrinsic protein	Belongs to the MIP aquaporin (TC 1.A.8) family
PIP3B	PAV08g0388041	symplasmic	water channels	plasma membrane intrinsic protein 2;8	plasma membrane intrinsic protein	Belongs to the MIP aquaporin (TC 1.A.8) family
TED-type cellulose synthase	PAV08g0362501	apoplastic	cell wall	tracheary element differentiation-related 6	TED-type cellulose	proline-rich receptor-like protein kinase
acyl-transferase family protein	PAV07g0332671	symplasmic	cell to cell communication	HXXXD-type acyl-transferase family protein	Beta-glucosidase 12	beta-glucosidase activity
ATP-dependent Clp protease	F_QUIVER_OBJg0423781	symplasmic	cell to cell communication	ATP-dependent Clp protease	Beta-glucosidase 19	Belongs to the glycosyl hydrolase 1 family
B-S glucosidase 44_1	PAV08g0367961	symplasmic	cell to cell communication	B-S glucosidase 44	Beta-glucosidase 11	Belongs to the glycosyl hydrolase 1 family
B-S glucosidase 44_3	PAV05g0229031	symplasmic	cell to cell communication	B-S glucosidase 44	Beta-glucosidase 44	Belongs to the glycosyl hydrolase 1 family
B-S glucosidase 44_4	PAV08g0382711	symplasmic	cell to cell communication	B-S glucosidase 44	Myrosinase 5	Plant mobile domain
beta glucosidase 11_1	F_QUIVER_OBJg0416851	symplasmic	cell to cell communication	beta glucosidase 11	Beta-glucosidase 11	Belongs to the glycosyl hydrolase 1 family
beta glucosidase 11_2	F_QUIVER_OBJg0416841	symplasmic	cell to cell communication	beta glucosidase 11	Beta-glucosidase 11	Belongs to the glycosyl hydrolase 1 family
beta glucosidase 11_3	F_QUIVER_OBJg0462291	symplasmic	cell to cell communication	beta glucosidase 11	no hits	Belongs to the glycosyl hydrolase 1 family
beta glucosidase 11_4	PAV07g0345601	symplasmic	cell to cell communication	beta glucosidase 11	no hits	NA
beta glucosidase 12_1	PAV01g0083261	symplasmic	cell to cell communication	beta glucosidase 12	Beta-glucosidase 12	beta-glucosidase activity
beta glucosidase 12_2	PAV06g0274221	symplasmic	cell to cell communication	beta glucosidase 12	Beta-glucosidase 24	Belongs to the glycosyl hydrolase 1 family
beta glucosidase 12_3	PAV01g0083231	symplasmic	cell to cell communication	beta glucosidase 12	Furostanol glycoside	Belongs to the glycosyl hydrolase 1 family
beta glucosidase 12_4	PAV03g0143351	symplasmic	cell to cell communication	beta glucosidase 12	no hits	Belongs to the glycosyl hydrolase 1 family
beta glucosidase 12_5	PAV03g0143021	symplasmic	cell to cell communication	beta glucosidase 12	Enzyme classificatio	Belongs to the glycosyl hydrolase 1 family
beta glucosidase 12_6	PAV02g0120121	symplasmic	cell to cell communication	beta glucosidase 12	no hits	Belongs to the glycosyl hydrolase 1 family
beta glucosidase 13_1	F_QUIVER_OBJg0429381	symplasmic	cell to cell communication	beta glucosidase 13	Non-cyanogenic beta-	Belongs to the glycosyl hydrolase 1 family
beta glucosidase 13_2	PAV06g0264881	symplasmic	cell to cell communication	beta glucosidase 13	no hits	Belongs to the glycosyl hydrolase 1 family
beta glucosidase 14_1	PAV06g0264771	symplasmic	cell to cell communication	beta glucosidase 14	Enzyme classification	beta-glucosidase activity
beta glucosidase 14_2	PAV06g0281291	symplasmic	cell to cell communication	beta glucosidase 14	Beta-glucosidase 13	Belongs to the glycosyl hydrolase 1 family
beta glucosidase 14_3	PAV06g0274251	symplasmic	cell to cell communication	beta glucosidase 14	Beta-glucosidase 24	Belongs to the glycosyl hydrolase 1 family
beta glucosidase 15_1	PAV06g0264801	symplasmic	cell to cell communication	beta glucosidase 15	Beta-glucosidase 24	beta-glucosidase activity
beta glucosidase 15_2	PAV06g0264751	symplasmic	cell to cell communication	beta glucosidase 15	Beta-glucosidase 24	beta-glucosidase activity
beta glucosidase 15_3	PAV06g0264741	symplasmic	cell to cell communication	beta glucosidase 15	Beta-glucosidase 12	beta-glucosidase activity
beta glucosidase 15_4	PAV01g0083271	symplasmic	cell to cell communication	beta glucosidase 15	Beta-glucosidase 11	beta-glucosidase activity
beta glucosidase 15_5	PAV06g0264871	symplasmic	cell to cell communication	beta glucosidase 15	Beta-glucosidase 12	Belongs to the glycosyl hydrolase 1 family
beta glucosidase 15_6	PAV06g0264721	symplasmic	cell to cell communication	beta glucosidase 15	no hits	Belongs to the glycosyl hydrolase 1 family
beta glucosidase 16_1	PAV06g0265311	symplasmic	cell to cell communication	beta glucosidase 16	Beta-glucosidase 13	beta-glucosidase activity
beta glucosidase 16_2	PAV08g0367901	symplasmic	cell to cell communication	beta glucosidase 16	Beta-glucosidase 11	Belongs to the glycosyl hydrolase 1 family
beta glucosidase 16_3	PAV06g0264731	symplasmic	cell to cell communication	beta glucosidase 16	Beta-glucosidase 12	Belongs to the glycosyl hydrolase 1 family
beta glucosidase 17_1	PAV06g0264641	symplasmic	cell to cell communication	beta glucosidase 17	Beta-glucosidase 24	beta-glucosidase activity
beta glucosidase 17_2	PAV06g0281341	symplasmic	cell to cell communication	beta glucosidase 17	Beta-glucosidase 12	Belongs to the glycosyl hydrolase 1 family
beta glucosidase 17_3	F_QUIVER_OBJg0414691	symplasmic	cell to cell communication	beta glucosidase 17	Cytochrome P450 CYP7	Cytochrome p450
beta glucosidase 17_4	PAV01g0006751	symplasmic	cell to cell communication	beta glucosidase 17	no hits	EF hand
beta glucosidase 19_1	PAV05g0250471	symplasmic	cell to cell communication	beta glucosidase 19	Beta-glucosidase 24	Belongs to the glycosyl hydrolase 1 family
beta glucosidase 19_2	PAV03g0143031	symplasmic	cell to cell communication	beta glucosidase 19	Beta-glucosidase 19	Belongs to the glycosyl hydrolase 1 family
beta glucosidase 2_1	PAV07g0332691	symplasmic	cell to cell communication	beta glucosidase 2	no hits	beta-glucosidase activity
beta glucosidase 2_11	PAV06g0285771	symplasmic	cell to cell communication	beta glucosidase 2	Beta-glucosidase 11	Belongs to the glycosyl hydrolase 1 family
beta glucosidase 2_12	PAV06g0264791	symplasmic	cell to cell communication	beta glucosidase 2	Beta-glucosidase 12	Belongs to the glycosyl hydrolase 1 family
beta glucosidase 2_13	PAV05g0251121	symplasmic	cell to cell communication	beta glucosidase 2	Beta-glucosidase 10	Belongs to the glycosyl hydrolase 1 family
beta glucosidase 2_14	PAV04g0211171	symplasmic	cell to cell communication	beta glucosidase 2	Beta-glucosidase 18	Belongs to the glycosyl hydrolase 1 family
beta glucosidase 2_15	PAV04g0211121	symplasmic	cell to cell communication	beta glucosidase 2	coniferin beta-glucosidase	Belongs to the glycosyl hydrolase 1 family
beta glucosidase 2_16	PAV04g0208321	symplasmic	cell to cell communication	beta glucosidase 2	Beta-glucosidase 24	Belongs to the glycosyl hydrolase 1 family
beta glucosidase 2_17	PAV02g0122271	symplasmic	cell to cell communication	beta glucosidase 2	Beta-glucosidase 11	Belongs to the glycosyl hydrolase 1 family
beta glucosidase 2_18	PAV06g0301561	symplasmic	cell to cell communication	beta glucosidase 2	no hits	Belongs to the glycosyl hydrolase 1 family
beta glucosidase 2_19	PAV04g0211511	symplasmic	cell to cell communication	beta glucosidase 2	no hits	0
beta glucosidase 2_2	F_QUIVER_OBJg0462301	symplasmic	cell to cell communication	beta glucosidase 2	Beta-glucosidase 11	Belongs to the glycosyl hydrolase 1 family
beta glucosidase 2_3	F_QUIVER_OBJg0416821	symplasmic	cell to cell communication	beta glucosidase 2	Beta-glucosidase 1 O	Belongs to the glycosyl hydrolase 1 family
beta glucosidase 2_4	PAV08g0368011	symplasmic	cell to cell communication	beta glucosidase 2	Beta-glucosidase 13	Belongs to the glycosyl hydrolase 1 family
beta glucosidase 2_5	PAV08g0367991	symplasmic	cell to cell communication	beta glucosidase 2	Furostanol glycoside	Belongs to the glycosyl hydrolase 1 family
beta glucosidase 2_6	PAV08g0367921	symplasmic	cell to cell communication	beta glucosidase 2	Furostanol glycoside	Belongs to the glycosyl hydrolase 1 family
beta glucosidase 24	PAV04g0207761	symplasmic	cell to cell communication	beta glucosidase 24	no hits	NA
beta glucosidase 27_1	F_QUIVER_OBJg0437841	symplasmic	cell to cell communication	beta glucosidase 11	Beta-glucosidase 11	Belongs to the glycosyl hydrolase 1 family
beta glucosidase 27_2	PAV07g0330181	symplasmic	cell to cell communication	beta glucosidase 27	no hits	NA
beta glucosidase 28	PAV02g0122241	symplasmic	cell to cell communication	beta glucosidase 28	no hits	Protein of unknown function (DUF674)
beta glucosidase 29	PAV07g0351441	symplasmic	cell to cell communication	beta glucosidase 29	Pentatricopeptide re	Pentatricopeptide repeat-containing protein
beta glucosidase 31_1	PAV01g0033921	symplasmic	cell to cell communication	beta glucosidase 31	UPF0481 protein At3g	UPF0481 protein At3g47200-like
beta glucosidase 31_2	PAV01g0028641	symplasmic	cell to cell communication	beta glucosidase 31	Pentatricopeptide	NA
beta glucosidase 32_1	F_QUIVER_OBJg0425891	symplasmic	cell to cell communication	beta glucosidase 32	Geraniol 8-hydroxylase	Belongs to the cytochrome P450 family
beta glucosidase 32_2	PAV01g0036161	symplasmic	cell to cell communication	beta glucosidase 32	Geraniol 8-hydroxylase	Belongs to the cytochrome P450 family
beta glucosidase 36_1	PAV07g0332681	symplasmic	cell to cell communication	beta glucosidase 36	Beta-glucosidase 12	beta-glucosidase activity
beta glucosidase 36_10	F_QUIVER_OBJg0429371	symplasmic	cell to cell communication	beta glucosidase 36	Non-cyanogenic beta-glucosidase	Belongs to the glycosyl hydrolase 1 family
beta glucosidase 36_12	PAV08g0372331	symplasmic	cell to cell communication	beta glucosidase 36	Beta-glucosidase 12	Belongs to the glycosyl hydrolase 1 family
beta glucosidase 36_13	PAV08g0372321	symplasmic	cell to cell communication	beta glucosidase 36	Beta-glucosidase 24	Belongs to the glycosyl hydrolase 1 family
beta glucosidase 36_14	PAV07g0336811	symplasmic	cell to cell communication	beta glucosidase 36	Beta-glucosidase 12	Belongs to the glycosyl hydrolase 1 family
beta glucosidase 36_15	PAV07g0336781	symplasmic	cell to cell communication	beta glucosidase 36	Beta-glucosidase 12	Belongs to the glycosyl hydrolase 1 family
beta glucosidase 36_16	PAV07g0336651	symplasmic	cell to cell communication	beta glucosidase 36	Beta-glucosidase 12	Belongs to the glycosyl hydrolase 1 family
beta glucosidase 36_17	PAV07g0336631	symplasmic	cell to cell communication	beta glucosidase 36	Cyanogenic beta-glucosidase	Belongs to the glycosyl hydrolase 1 family
beta glucosidase 36_2	PAV06g0283931	symplasmic	cell to cell communication	beta glucosidase 36	Enzyme classificatio	beta-glucosidase activity
beta glucosidase 36_20	PAV06g0283951	symplasmic	cell to cell communication	beta glucosidase 36	Beta-glucosidase 24	Belongs to the glycosyl hydrolase 1 family
beta glucosidase 36_21	PAV06g0281331	symplasmic	cell to cell communication	beta glucosidase 36	Beta-glucosidase 12	Belongs to the glycosyl hydrolase 1 family
beta glucosidase 36_22	PAV06g0281301	symplasmic	cell to cell communication	beta glucosidase 36	Cyanogenic beta-glucosidase	Belongs to the glycosyl hydrolase 1 family
beta glucosidase 36_23	PAV06g0281261	symplasmic	cell to cell communication	beta glucosidase 36	Beta-glucosidase 12	Belongs to the glycosyl hydrolase 1 family
beta glucosidase 36_25	PAV06g0281001	symplasmic	cell to cell communication	beta glucosidase 36	Beta-glucosidase 24	Belongs to the glycosyl hydrolase 1 family
beta glucosidase 36_26	PAV06g0265231	symplasmic	cell to cell communication	beta glucosidase 36	Raucaffricine-O-beta	Belongs to the glycosyl hydrolase 1 family
beta glucosidase 36_27	PAV06g0264861	symplasmic	cell to cell communication	beta glucosidase 36	Beta-glucosidase 12	Belongs to the glycosyl hydrolase 1 family
beta glucosidase 36_28	PAV06g0264781	symplasmic	cell to cell communication	beta glucosidase 36	Beta-glucosidase 12	Belongs to the glycosyl hydrolase 1 family
beta glucosidase 36_29	PAV06g0264711	symplasmic	cell to cell communication	beta glucosidase 36	Beta-glucosidase 12	Belongs to the glycosyl hydrolase 1 family
beta glucosidase 36_3	PAV06g0265211	symplasmic	cell to cell communication	beta glucosidase 36	Cyanogenic beta-glucosidase	beta-glucosidase activity
beta glucosidase 36_30	PAV06g0264691	symplasmic	cell to cell communication	beta glucosidase 36	Beta-glucosidase 12	Belongs to the glycosyl hydrolase 1 family
beta glucosidase 36_31	PAV06g0264601	symplasmic	cell to cell communication	beta glucosidase 36	Beta-glucosidase 13	Belongs to the glycosyl hydrolase 1 family
beta glucosidase 36_32	PAV02g0120201	symplasmic	cell to cell communication	beta glucosidase 36	Beta-glucosidase 12	Belongs to the glycosyl hydrolase 1 family
beta glucosidase 36_33	PAV02g0120191	symplasmic	cell to cell communication	beta glucosidase 36	Beta-glucosidase 12	Belongs to the glycosyl hydrolase 1 family
beta glucosidase 36_34	PAV02g0120161	symplasmic	cell to cell communication	beta glucosidase 36	Beta-glucosidase 12	Belongs to the glycosyl hydrolase 1 family
beta glucosidase 36_35	PAV02g0120141	symplasmic	cell to cell communication	beta glucosidase 36	Enzyme classificatio	Belongs to the glycosyl hydrolase 1 family
beta glucosidase 36_36	PAV02g0120111	symplasmic	cell to cell communication	beta glucosidase 36	Beta-glucosidase 12	Belongs to the glycosyl hydrolase 1 family
beta glucosidase 36_37	PAV02g0120101	symplasmic	cell to cell communication	beta glucosidase 36	Beta-glucosidase 11	Belongs to the glycosyl hydrolase 1 family
beta glucosidase 36_39	PAV02g0084591	symplasmic	cell to cell communication	beta glucosidase 36	Beta-glucosidase 17	Belongs to the glycosyl hydrolase 1 family
beta glucosidase 36_4	PAV01g0002101	symplasmic	cell to cell communication	beta glucosidase 36	Cyanogenic beta-glucosidase	beta-glucosidase activity
beta glucosidase 36_40	PAV02g0084631	symplasmic	cell to cell communication	beta glucosidase 36	Vicianin hydrolase (	Belongs to the glycosyl hydrolase 1 family
beta glucosidase 36_5	F_QUIVER_OBJg0429431	symplasmic	cell to cell communication	beta glucosidase 36	Beta-glucosidase 12	Belongs to the glycosyl hydrolase 1 family
beta glucosidase 36_6	F_QUIVER_OBJg0429421	symplasmic	cell to cell communication	beta glucosidase 36	Beta-glucosidase 12	Belongs to the glycosyl hydrolase 1 family
beta glucosidase 36_7	F_QUIVER_OBJg0429411	symplasmic	cell to cell communication	beta glucosidase 36	Beta-glucosidase 12	Belongs to the glycosyl hydrolase 1 family
beta glucosidase 36_8	F_QUIVER_OBJg0429401	symplasmic	cell to cell communication	beta glucosidase 36	Beta-glucosidase 12	Belongs to the glycosyl hydrolase 1 family
beta glucosidase 36_9	F_QUIVER_OBJg0429391	symplasmic	cell to cell communication	beta glucosidase 36	Beta-glucosidase 12	Belongs to the glycosyl hydrolase 1 family
beta glucosidase 40_2	PAV01g0043861	symplasmic	cell to cell communication	beta glucosidase 40	Beta-glucosidase 40	Belongs to the glycosyl hydrolase 1 family
beta glucosidase 40_3	F_QUIVER_OBJg0441941	symplasmic	cell to cell communication	beta glucosidase 40	no hits	NA
beta glucosidase 40_4	F_QUIVER_OBJg0415751	symplasmic	cell to cell communication	beta glucosidase 40	no hits	NA
beta glucosidase 40_5	PAV06g0301551	symplasmic	cell to cell communication	beta glucosidase 40	no hits	Belongs to the glycosyl hydrolase 1 family
beta glucosidase 40_6	PAV06g0291011	symplasmic	cell to cell communication	beta glucosidase 40	no hits	NA
beta glucosidase 40_7	PAV01g0018131	symplasmic	cell to cell communication	beta glucosidase 40	no hits	TPR and ankyrin repeat-containing protein
beta glucosidase 41_1	PAV06g0264811	symplasmic	cell to cell communication	beta glucosidase 41	no hits	beta-glucosidase activity
beta glucosidase 41_2	PAV06g0264761	symplasmic	cell to cell communication	beta glucosidase 41	Beta-glucosidase 13	Belongs to the glycosyl hydrolase 1 family
beta glucosidase 41_4	mRNA:SCA_180g0404951	symplasmic	cell to cell communication	beta glucosidase 41	no hits	NA
beta glucosidase 41_5	PAV04g0220541	symplasmic	cell to cell communication	beta glucosidase 41	no hits	NA
beta glucosidase 42_1	F_QUIVER_OBJg0459731	symplasmic	cell to cell communication	beta glucosidase 42	Beta-glucosidase 42	beta-glucosidase
beta glucosidase 42_2	PAV06g0317721	symplasmic	cell to cell communication	beta glucosidase 42	Beta-glucosidase 42	beta-glucosidase
beta glucosidase 42_3	PAV06g0317711	symplasmic	cell to cell communication	beta glucosidase 42	Beta-glucosidase 4 O	beta-glucosidase
beta glucosidase 42_4	PAV06g0317691	symplasmic	cell to cell communication	beta glucosidase 42	Beta-glucosidase 42	beta-glucosidase
beta glucosidase 46_1	PAV04g0187041	symplasmic	cell to cell communication	beta glucosidase 46	Beta-glucosidase 46	Belongs to the glycosyl hydrolase 1 family
beta glucosidase 46_2	PAV04g0187021	symplasmic	cell to cell communication	beta glucosidase 46	Beta-glucosidase 46	Belongs to the glycosyl hydrolase 1 family
beta glucosidase 5	F_QUIVER_OBJg0466201	symplasmic	cell to cell communication	beta glucosidase 5	no hits	B3 domain-containing
beta glucosidase 6_1	F_QUIVER_OBJg0429361	symplasmic	cell to cell communication	beta glucosidase 6	Beta-glucosidase 12	Belongs to the glycosyl hydrolase 1 family
beta glucosidase 6_3	F_QUIVER_OBJg0423791	symplasmic	cell to cell communication	beta glucosidase 6	no hits	Belongs to the glycosyl hydrolase 1 family
beta glucosidase 6_4	PAV05g0231171	symplasmic	cell to cell communication	beta glucosidase 6	no hits	NA
beta glucosidase 8	PAV05g0250441	symplasmic	cell to cell communication	beta glucosidase 8	Beta-glucosidase 13	Belongs to the glycosyl hydrolase 1 family
beta glucosidase-like	PAV07g0357431	symplasmic	cell to cell communication	Glucosidase II beta subunit-like (InterPro:IPR012913)	component OS9 of ER	Glucosidase II beta subunit-like protein
beta-glucosidase 45_1	PAV07g0335691	symplasmic	cell to cell communication	beta-glucosidase 45	no hits	NA
beta-glucosidase 45_2	PAV02g0086001	symplasmic	cell to cell communication	beta-glucosidase 45	no hits	RING-H2 finger protein
beta-glucosidase 47_1	PAV04g0211151	symplasmic	cell to cell communication	beta-glucosidase 47	Beta-glucosidase 18	Belongs to the glycosyl hydrolase 1 family
beta-glucosidase 47_2	PAV04g0211131	symplasmic	cell to cell communication	beta-glucosidase 47	Beta-glucosidase 18	Regulator of chromosome condensation (RCC1) repeat
beta-glucosidase 47_3	PAV04g0187031	symplasmic	cell to cell communication	beta-glucosidase 47	coniferin beta-glucosidase	Belongs to the glycosyl hydrolase 1 family
beta-glucosidase 47_5	PAV04g0186991	symplasmic	cell to cell communication	beta-glucosidase 47	Beta-glucosidase 45	Belongs to the glycosyl hydrolase 1 family
Beta-glucosidase, GBA2_1	PAV06g0268791	symplasmic	cell to cell communication	Beta-glucosidase, GBA2 type family protein	UDP-glycosyltransferase	UDP-Glycosyltransferase
Beta-glucosidase, GBA2_2	PAV04g0214941	symplasmic	cell to cell communication	Beta-glucosidase, GBA2 type family protein	no hits	NA
Beta-glucosidase, GBA2_3	PAV01g0083001	symplasmic	cell to cell communication	Beta-glucosidase, GBA2 type family protein	Enzyme classification	Non-lysosomal glucosylceramidase that catalyzes the conversion of glucosylceramide to free glucose and ceramide
Beta-glucosidase, GBA2_4	PAV01g0082991	symplasmic	cell to cell communication	Beta-glucosidase, GBA2 type family protein	Enzyme classification	Non-lysosomal glucosylceramidase that catalyzes the conversion of glucosylceramide to free glucose and ceramide
Beta-glucosidase, GBA2_5	PAV01g0075781	symplasmic	cell to cell communication	Beta-glucosidase, GBA2 type family protein	no hits	Encoded by
BG_3A	PAV07g0329001	symplasmic	cell to cell communication	beta-1,3-glucanase 3	Glucan endo-1,3-beta	Glucan endo-1,3-beta-glucosidase, basic
BG_3D	PAV07g0328951	symplasmic	cell to cell communication	beta-1,3-glucanase 3	Glucan endo-1,3-beta	Glucan endo-1,3-beta-glucosidase, basic
BG_3F	PAV04g0221581	symplasmic	cell to cell communication	beta-1,3-glucanase 3	Enzyme classification	Belongs to the glycosyl hydrolase 17 family
BG_5A	PAV07g0349951	symplasmic	cell to cell communication	beta-1,3-glucanase 5	Probable glucan endo	Belongs to the glycosyl hydrolase 17 family
BG_5B	PAV07g0349931	symplasmic	cell to cell communication	beta-1,3-glucanase 5	Enzyme classification	Belongs to the glycosyl hydrolase 17 family
BG_5C	PAV07g0349921	symplasmic	cell to cell communication	beta-1,3-glucanase 5	Enzyme classification	Belongs to the glycosyl hydrolase 17 family
BG_5D	PAV07g0342251	symplasmic	cell to cell communication	beta-1,3-glucanase 5	Putative glucan endo-1,3-beta-glucosidase	Belongs to the glycosyl hydrolase 17 family
BG_5E	PAV01g0068611	symplasmic	cell to cell communication	beta-1,3-glucanase 5	no hits	Plant protein of unknown function
BG-like	PAV01g0041671	symplasmic	cell to cell communication	beta-1,3-glucanase_putative	no hits	NA
BZR1	PAV01g0056241	vascular	xylem formation	Brassinosteroid signalling positive regulator (BZR1) family protein	transcription factor	NA
calmodulin-binding_1	PAV02g0124701	symplasmic	cell to cell communication	calmodulin-binding family protein	Beta-glucosidase 40	Belongs to the glycosyl hydrolase 1 family
calmodulin-binding_2	PAV06g0262731	symplasmic	cell to cell communication	calmodulin-binding protein	no hits	Glucosidase 2 subunit
calmodulin-binding_3	PAV03g0156901	symplasmic	cell to cell communication	calmodulin-binding protein	Glucosidase 2 subunit	Glucosidase 2 subunit
CALS_1A	PAV05g0235341	symplasmic	cell to cell communication	callose synthase 1	no hits	no hits & (original description: none)
CALS_1C	PAV01g0038231	symplasmic	cell to cell communication	callose synthase 1	no hits	no hits & (original description: none)
CALS_5A	F_QUIVER_OBJg0477941	symplasmic	cell to cell communication	callose synthase 5	no hits	no hits & (original description: none)
CALS_5B	F_QUIVER_OBJg0468631	symplasmic	cell to cell communication	callose synthase 5	no hits	no hits & (original description: none)
CALS_5C	PAV04g0225721	symplasmic	cell to cell communication	callose synthase 5	callose synthase	callose synthase
CALS_5D	PAV04g0225711	symplasmic	cell to cell communication	callose synthase 5	Callose synthase 5	Callose synthase 5 OS=Arabidopsis thaliana (sp|q3b724|cals5_arath : 620.0)
CALS_5E	PAV04g0225701	symplasmic	cell to cell communication	callose synthase 5	Callose synthase 5	Callose synthase 5 OS=Arabidopsis thaliana (sp|q3b724|cals5_arath : 133.0)
CALS_5F	PAV03g0164961	symplasmic	cell to cell communication	callose synthase 5	no hits	no hits & (original description: none)
CALS_5G	PAV01g0009921	symplasmic	cell to cell communication	callose synthase 5	no hits	no hits & (original description: none)
Carbohydrate-binding X8_2	PAV04g0196141	symplasmic	cell to cell communication	Carbohydrate-binding X8 domain superfamily protein	Glucan endo-1,3-beta	glucan endo-1,3-beta-glucosidase
Carbohydrate-binding X8_3	PAV03g0164671	symplasmic	cell to cell communication	Carbohydrate-binding X8 domain superfamily protein	Glucan endo-1,3-beta	glucan endo-1,3-beta-glucosidase
Carbohydrate-binding X8_4	F_QUIVER_OBJg0450091	symplasmic	cell to cell communication	Carbohydrate-binding X8 domain superfamily protein	Glucan endo-1,3-beta	Possibly involved in carbohydrate binding
Carbohydrate-binding X8_5	PAV07g0333061	symplasmic	cell to cell communication	Carbohydrate-binding X8 domain superfamily protein	Glucan endo-1,3-beta	Possibly involved in carbohydrate binding
Carbohydrate-binding X8_7	PAV04g0194541	symplasmic	cell to cell communication	Carbohydrate-binding X8 domain superfamily protein	Glucan endo-1,3-beta	Possibly involved in carbohydrate binding
Carbohydrate-binding X8_8	PAV03g0169161	symplasmic	cell to cell communication	Carbohydrate-binding X8 domain superfamily protein	Glucan endo-1,3-beta	X8 domain
Carbohydrate-binding X8_9	PAV04g0201751	symplasmic	cell to cell communication	Carbohydrate-binding X8 domain superfamily protein	Glucan endo-1,3-beta	Possibly involved in carbohydrate binding
cation-chloride co-transporter 1	PAV04g0211141	symplasmic	cell to cell communication	cation-chloride co-transporter 1	Beta-glucosidase 18	Belongs to the glycosyl hydrolase 1 family
cell wall invertase 2_1	F_QUIVER_OBJg0445521	apoplastic	cell wall	no hits & (original description: none)	no hits	NA
cell wall invertase 2_2	PAV07g0336211	apoplastic	cell wall	no hits & (original description: none)	no hits	Pfam:DUF3633
cell wall invertase 2_3	PAV07g0336191	apoplastic	cell wall	acid beta-fructofuranosidase (CWIN)	no hits	Belongs to the glycosyl hydrolase 32 family
cell wall invertase 4_2	PAV07g0336221	apoplastic	cell wall	Beta-fructofuranosidase, insoluble isoenzyme 1	no hits	Belongs to the glycosyl hydrolase 32 family
cell wall invertase 5_1	PAV08g0378281	apoplastic	cell wall	no hits & (original description: none)	no hits	Belongs to the glycosyl hydrolase 32 family
cell wall invertase 5_2	PAV07g0336201	apoplastic	cell wall	acid beta-fructofuranosidase (CWIN)	no hits	Belongs to the glycosyl hydrolase 32 family
CELLULOSE SYNTHASE 1	PAV01g0068721	apoplastic	cell wall	cellulose synthase 1	catalytic component	Belongs to the glycosyltransferase 2 family. Plant cellulose synthase subfamily
CELLULOSE SYNTHASE 5_2	PAV02g0137571	apoplastic	cell wall	cellulose synthase 5	no hits	NA
CELLULOSE SYNTHASE 6_1	mRNA:SCA_96g0412791	apoplastic	cell wall	cellulose synthase 6	catalytic component	Belongs to the glycosyltransferase 2 family. Plant cellulose synthase subfamily
CELLULOSE SYNTHASE 6_2	PAV04g0207971	apoplastic	cell wall	cellulose synthase 6	Receptor-like protein	Receptor-like protein 2
CELLULOSE SYNTHASE A2_2	PAV06g0287211	apoplastic	cell wall	cellulose synthase A2	catalytic component	Belongs to the glycosyltransferase 2 family. Plant cellulose synthase subfamily
CELLULOSE SYNTHASE A4_1	F_QUIVER_OBJg0470801	apoplastic	cell wall	cellulose synthase A4	catalytic component	Belongs to the glycosyltransferase 2 family. Plant cellulose synthase subfamily
CELLULOSE SYNTHASE A9	PAV07g0335311	apoplastic	cell wall	cellulose synthase A9	no hits	0
CELLULOSE SYNTHASE-like A01	PAV02g0133331	apoplastic	cell wall	cellulose synthase-like A01	no hits	Remorin, C-terminal region
CELLULOSE SYNTHASE-like A02	PAV06g0278991	apoplastic	cell wall	cellulose synthase-like A02	mannan synthase	Glucomannan 4-beta-mannosyltransferase
CELLULOSE SYNTHASE-like A11	PAV04g0227021	apoplastic	cell wall	cellulose synthase like A11	no hits	NA
CELLULOSE SYNTHASE-like A3_1	mRNA:SCA_197g0407091	apoplastic	cell wall	cellulose synthase-like A3	no hits	Plant transposase (Ptta/En/Spm family)
CELLULOSE SYNTHASE-like A3_2	PAV07g0323271	apoplastic	cell wall	cellulose synthase-like A3	no hits	Plant transposase (Ptta/En/Spm family)
CELLULOSE SYNTHASE-like B1	PAV05g0237221	apoplastic	cell wall	cellulose synthase-like B1	no hits	NA
CELLULOSE SYNTHASE-like B4_1	PAV03g0170411	apoplastic	cell wall	cellulose synthase-like B4	Cellulose synthase-l	Belongs to the glycosyltransferase 2 family
CELLULOSE SYNTHASE-like B6_1	PAV07g0348251	apoplastic	cell wall	cellulose synthase-like B6	no hits	0
CELLULOSE SYNTHASE-like D1_1	PAV06g0291101	apoplastic	cell wall	cellulose synthase-like D1	F-box/kelch-repeat	F-box kelch-repeat protein
CELLULOSE SYNTHASE-like D1_2	PAV05g0246401	apoplastic	cell wall	cellulose synthase-like D1	Cellulose synthase-l	Belongs to the glycosyltransferase 2 family
CELLULOSE SYNTHASE-like D1_3	PAV01g0063721	apoplastic	cell wall	cellulose synthase-like D1	serine carboxypeptid	Belongs to the peptidase S10 family
CELLULOSE SYNTHASE-like D1_4	PAV01g0000461	apoplastic	cell wall	cellulose synthase-like D1	mannan synthase	Belongs to the glycosyltransferase 2 family
CELLULOSE SYNTHASE-like D3_1	PAV06g0315271	apoplastic	cell wall	cellulose synthase-like D3	no hits	NA
CELLULOSE SYNTHASE-like D3_2	PAV06g0315121	apoplastic	cell wall	cellulose synthase-like D3	no hits	NA
CELLULOSE SYNTHASE-like D3_3	PAV05g0232441	apoplastic	cell wall	cellulose synthase-like D3	mannan synthase	Belongs to the glycosyltransferase 2 family
CELLULOSE SYNTHASE-like D3_5	PAV02g0137581	apoplastic	cell wall	cellulose synthase-like D3	mannan synthase	Belongs to the glycosyltransferase 2 family
CELLULOSE SYNTHASE-like D4_1	F_QUIVER_OBJg0428331	apoplastic	cell wall	cellulose synthase like D4	no hits	0
CELLULOSE SYNTHASE-like D4_2	PAV08g0390821	apoplastic	cell wall	cellulose synthase like D4	mannan synthase	Belongs to the glycosyltransferase 2 family
CELLULOSE SYNTHASE-like D5	PAV03g0178971	apoplastic	cell wall	cellulose synthase-like D5	RING-C2-class E3 lig	RING/Ubox like zinc-binding domain
CELLULOSE SYNTHASE-like E1_1	PAV06g0267651	apoplastic	cell wall	cellulose synthase like E1	no hits	Belongs to the glycosyltransferase 2 family
CELLULOSE SYNTHASE-like E1_2	PAV06g0267641	apoplastic	cell wall	cellulose synthase like E1	Cellulose synthase-l	Belongs to the glycosyltransferase 2 family
CELLULOSE SYNTHASE-like E1_3	PAV06g0265831	apoplastic	cell wall	cellulose synthase like E1	Cellulose synthase-l	Belongs to the glycosyltransferase 2 family
CELLULOSE SYNTHASE-like E1_5	PAV06g0265811	apoplastic	cell wall	cellulose synthase like E1	Cellulose synthase-l	Belongs to the glycosyltransferase 2 family
CELLULOSE SYNTHASE-like E1_6	PAV06g0265801	apoplastic	cell wall	cellulose synthase like E1	Cellulose synthase-l	Belongs to the glycosyltransferase 2 family
CELLULOSE SYNTHASE-like E1_8	PAV05g0262111	apoplastic	cell wall	cellulose synthase like E1	Cellulose synthase-l	Belongs to the glycosyltransferase 2 family
CELLULOSE SYNTHASE-like E1_9	PAV05g0262101	apoplastic	cell wall	cellulose synthase like E1	Cellulose synthase-l	Belongs to the glycosyltransferase 2 family
CELLULOSE SYNTHASE-like E1_10	PAV05g0254951	apoplastic	cell wall	cellulose synthase like E1	no hits	NA
CELLULOSE SYNTHASE-like E6	PAV05g0262091	apoplastic	cell wall	myosin heavy chain-related (TAIR:AT4G31340.2	Cellulose synthase-l	Belongs to the glycosyltransferase 2 family
CELLULOSE SYNTHASE-like G1_1	PAV01g0077821	apoplastic	cell wall	cellulose synthase like G1	no hits	Agamous-like MADS-box protein
CELLULOSE SYNTHASE-like G2_1	PAV04g0212031	apoplastic	cell wall	Protein of unknown function (DUF677)	Cellulose synthase-l	Belongs to the glycosyltransferase 2 family
CELLULOSE SYNTHASE-like G2_2	PAV01g0004501	apoplastic	cell wall	Protein kinase superfamily protein	Cellulose synthase-l	Belongs to the glycosyltransferase 2 family
CELLULOSE SYNTHASE-like G2_3	PAV01g0004471	apoplastic	cell wall	Protein of unknown function (DUF677)	Cellulose synthase-l	Belongs to the glycosyltransferase 2 family
CELLULOSE SYNTHASE-like G3_1	PAV07g0330741	apoplastic	cell wall	cellulose synthase like G3	no hits	Protein of unknown function (DUF674)
CELLULOSE SYNTHASE-like G3_2	PAV05g0246491	apoplastic	cell wall	cellulose synthase like G3	Cellulose synthase-l	Belongs to the glycosyltransferase 2 family
CELLULOSE SYNTHASE-like G3_3	PAV05g0246481	apoplastic	cell wall	cellulose synthase like G3	Cellulose synthase-l	Belongs to the glycosyltransferase 2 family
CELLULOSE SYNTHASE-like G3_6	PAV05g0246441	apoplastic	cell wall	cellulose synthase like G3	Cellulose synthase-l	Belongs to the glycosyltransferase 2 family
CELLULOSE SYNTHASE-like G3_7	PAV05g0246421	apoplastic	cell wall	cellulose synthase like G3	Cellulose synthase-l	Belongs to the glycosyltransferase 2 family
CELLULOSE SYNTHASE-like G3_8	PAV05g0246411	apoplastic	cell wall	cellulose synthase like G3	Cellulose synthase-l	Belongs to the glycosyltransferase 2 family
CELLULOSE SYNTHASE-like_1	F_QUIVER_OBJg0470811	apoplastic	cell wall	cellulose synthase family protein	Cellulose synthase A	Belongs to the glycosyltransferase 2 family. Plant cellulose synthase subfamily
CELLULOSE SYNTHASE-like_10	PAV03g0170391	apoplastic	cell wall	unknown protein	Putative cellulose s	Belongs to the glycosyltransferase 2 family
CELLULOSE SYNTHASE-like_12	PAV03g0141261	apoplastic	cell wall	Ubiquitin-specific protease family C19-related protein	SHOU4-type cellulose	membrane protein At1g16860-like
CELLULOSE SYNTHASE-like_13	PAV03g0141251	apoplastic	cell wall	Ubiquitin-specific protease family C19-related protein	SHOU4-type cellulose	membrane protein At1g16860-like
CELLULOSE SYNTHASE-like_14	PAV02g0086551	apoplastic	cell wall	Protein of unknown function (DUF288)	STELLO-type cellulos	STELLO glycosyltransferases
CELLULOSE SYNTHASE-like_15	PAV01g0070541	apoplastic	cell wall	Armadillo/beta-catenin-like repeat C2 calcium/lipid-binding domain (CaLB) protein	CSI-type cellulose s	Protein kinase C conserved region 2 (CalB)
CELLULOSE SYNTHASE-like_2	F_QUIVER_OBJg0418831	apoplastic	cell wall	Cellulose synthase family protein	no hits	E3 ubiquitin-protein ligase
CELLULOSE SYNTHASE-like_3_2	PAV05g0232351	apoplastic	cell wall	Cellulose synthase family protein	no hits	f-box protein
CELLULOSE SYNTHASE-like_4_1	PAV07g0348361	apoplastic	cell wall	Cellulose synthase family protein	no hits	NA
CELLULOSE SYNTHASE-like_4_2	PAV04g0211981	apoplastic	cell wall	Cellulose synthase family protein	Cellulose synthase-l	Belongs to the glycosyltransferase 2 family
CELLULOSE SYNTHASE-like_5_1	PAV07g0332401	apoplastic	cell wall	cellulose synthase like	no hits	C1 domain
CELLULOSE SYNTHASE-like_6_1	PAV03g0170381	apoplastic	cell wall	Cellulose synthase family protein	no hits	Belongs to the glycosyltransferase 2 family
CELLULOSE SYNTHASE-like_6_2	PAV07g0340701	apoplastic	cell wall	unknown protein	microtubule-interact	Late embryogenesis abundant protein
CELLULOSE SYNTHASE-like_7_1	PAV02g0086071	apoplastic	cell wall	Cellulose synthase family protein	catalytic component	Belongs to the glycosyltransferase 2 family. Plant cellulose synthase subfamily
CELLULOSE SYNTHASE-like_7_2	PAV07g0330131	apoplastic	cell wall	Protein of unknown function (DUF288)	STELLO-type cellulos	STELLO glycosyltransferases
CELLULOSE SYNTHASE-like_8	PAV06g0290111	apoplastic	cell wall	binding	CSI-type cellulose	Protein kinase C conserved region 2 (CalB)
CELLULOSE SYNTHASE-like_9	PAV06g0290101	apoplastic	cell wall	binding	Protein CELLULOSE	Protein kinase C conserved region 2 (CalB)
CELLULOSE SYNTHASE-likeD3	PAV05g0249321	apoplastic	cell wall	cellulose synthase-like D3	no hits	NA
CLAVATA3/ESR-RELATED 41	PAV04g0206101	vascular	xylem formation	CLAVATA3/ESR-RELATED 41	TDIF precursor	NA
CLAVATA3/ESR-RELATED 44	PAV04g0200381	vascular	xylem formation	CLAVATA3/ESR-RELATED 42	TDIF precursor	NA
cytochrome P450	PAV01g0074311	symplasmic	cell to cell communication	cytochrome P450, family 81, subfamily G, polypeptide 1	Beta-glucosidase 24	Belongs to the glycosyl hydrolase 1 family
DEA(D/H)-box RNA helicase	PAV06g0265221	symplasmic	cell to cell communication	DEA(D/H)-box RNA helicase family protein	Beta-glucosidase 13	Belongs to the glycosyl hydrolase 1 family
GAMMA-TIP3	PAV02g0124791	symplasmic	water channels	tonoplast intrinsic protein 1;3	tonoplast intrinsic	Belongs to the MIP aquaporin (TC 1.A.8) family
GDSL-like Lipase	PAV06g0276811	symplasmic	cell to cell communication	GDSL-like Lipase/Acylhydrolase superfamily protein	no hits	beta-glucosidase activity
GH-17-like_1	F_QUIVER_OBJg0424801	symplasmic	cell to cell communication	O-Glycosyl hydrolases family 17 protein	Glucan endo-1,3-beta	Belongs to the glycosyl hydrolase 17 family
GH-31_1	PAV04g0227081	symplasmic	cell to cell communication	Glycosyl hydrolases family 31 protein	Probable glucan 1,3-glucosidase	Belongs to the glycosyl hydrolase 31 family
GH-31_2	PAV04g0227071	symplasmic	cell to cell communication	Glycosyl hydrolases family 31 protein	subunit alpha of classII glucosidase	Belongs to the glycosyl hydrolase 31 family
GH-31_4	PAV04g0198441	symplasmic	cell to cell communication	Glycosyl hydrolases family 31 protein	Alpha-glucosidase	Belongs to the glycosyl hydrolase 31 family
GH-31_6	PAV03g0154791	symplasmic	cell to cell communication	Glycosyl hydrolases family 31 protein	Alpha-glucosidase	Belongs to the glycosyl hydrolase 31 family
GH-31_7	PAV03g0154781	symplasmic	cell to cell communication	Glycosyl hydrolases family 31 protein	Alpha-glucosidase	Belongs to the glycosyl hydrolase 31 family
GH-31_8	PAV03g0154771	symplasmic	cell to cell communication	Glycosyl hydrolases family 31 protein	Alpha-glucosidase	Belongs to the glycosyl hydrolase 31 family
GH-31_9	PAV03g0154721	symplasmic	cell to cell communication	Glycosyl hydrolases family 31 protein	Alpha-glucosidase	Belongs to the glycosyl hydrolase 31 family
GH-31-like	mRNA:SCA_181g0406051	symplasmic	cell to cell communication	Glycosyl hydrolases family 31 protein	Alpha-glucosidase	Belongs to the glycosyl hydrolase 31 family
GH-like_10	F_QUIVER_OBJg0461221	symplasmic	cell to cell communication	Glycosyl hydrolase superfamily protein	Beta-glucosidase 29	Belongs to the glycosyl hydrolase 1 family
GH-like_11	PAV08g0367971	symplasmic	cell to cell communication	Glycosyl hydrolase superfamily protein	Beta-glucosidase 13	Belongs to the glycosyl hydrolase 1 family
GH-like_12	PAV06g0285761	symplasmic	cell to cell communication	Glycosyl hydrolase superfamily protein	Beta-glucosidase 10	Belongs to the glycosyl hydrolase 1 family
GH-like_13	PAV06g0271671	symplasmic	cell to cell communication	Glycosyl hydrolase superfamily protein	Beta-glucosidase 11	Belongs to the glycosyl hydrolase 1 family
GH-like_14	PAV06g0265301	symplasmic	cell to cell communication	Glycosyl hydrolase superfamily protein	Beta-glucosidase 12	Belongs to the glycosyl hydrolase 1 family
GH-like_15	PAV04g0211161	symplasmic	cell to cell communication	Glycosyl hydrolase superfamily protein	Beta-glucosidase 18	Belongs to the glycosyl hydrolase 1 family
GH-like_16	PAV03g0143361	symplasmic	cell to cell communication	Glycosyl hydrolase superfamily protein	Beta-glucosidase 19	Belongs to the glycosyl hydrolase 1 family
GH-like_18	PAV02g0124601	symplasmic	cell to cell communication	Glycosyl hydrolase superfamily protein	Beta-glucosidase 29	Belongs to the glycosyl hydrolase 1 family
GH-like_19	PAV01g0083241	symplasmic	cell to cell communication	Glycosyl hydrolase superfamily protein	Beta-glucosidase 11	Belongs to the glycosyl hydrolase 1 family
GH-like_2	PAV07g0318831	symplasmic	cell to cell communication	Glycosyl hydrolase family protein	no hits	Lysosomal beta glucosidase-like
GH-like_20	PAV08g0399811	symplasmic	cell to cell communication	alpha/beta-Hydrolases superfamily protein	Endo-1,3;1,4-beta-D-glucanase	1,4-beta-D-glucanase-like
GH-like_21	PAV08g0359981	symplasmic	cell to cell communication	cellulase 3	endo-1,4-beta-glucanase	Endoglucanase
GH-like_22	PAV08g0392521	symplasmic	cell to cell communication	Homeodomain-like superfamily protein	no hits	Endo-1,3(4)-beta-glucanase
GH-like_23	PAV08g0392161	symplasmic	cell to cell communication	Homeodomain-like superfamily protein	no hits	Endo-1,3(4)-beta-glucanase
GH-like_24	PAV03g0176811	symplasmic	cell to cell communication	Homeodomain-like superfamily protein	no hits	Endo-1,3(4)-beta-glucanase
GH-like_25	PAV03g0174001	symplasmic	cell to cell communication	Homeodomain-like superfamily protein	no hits	Endo-1,3(4)-beta-glucanase
GH-like_26	PAV03g0150471	symplasmic	cell to cell communication	Late embryogenesis abundant (LEA) hydroxyproline-rich glycoprotein family	no hits	1,4-beta-D-glucanase-like
GH-like_27	PAV01g0082581	symplasmic	cell to cell communication	Homeodomain-like superfamily protein	no hits	Endo-1,3(4)-beta-glucanase
GH-like_28	PAV01g0028621	symplasmic	cell to cell communication	Cation efflux family protein	no hits	1,4-beta-D-glucanase-like
GH-like_29	PAV01g0026911	symplasmic	cell to cell communication	ETO1-like 2	no hits	1,4-beta-D-glucanase-like
GH-like_3	PAV07g0318811	symplasmic	cell to cell communication	Glycosyl hydrolase family protein	hydrolases. glycosylase	Lysosomal beta glucosidase-like
GH-like_30	PAV01g0025111	symplasmic	cell to cell communication	glycosyl hydrolase family 81 protein	no hits	Endo-1,3(4)-beta-glucanase
GH-like_31	PAV01g0023631	symplasmic	cell to cell communication	F-box and associated interaction domains-containing protein	no hits	1,4-beta-D-glucanase-like
GH-like_33	PAV01g0020801	symplasmic	cell to cell communication	alpha/beta-Hydrolases superfamily protein	Endo-1,3;1,4-beta-D-	hydrolase activity
GH-like_36	PAV01g0020751	symplasmic	cell to cell communication	alpha/beta-Hydrolases superfamily protein	Endo-1,3;1,4-beta-D-	1,4-beta-D-glucanase-like
GH-like_38	PAV08g0401491	symplasmic	cell to cell communication	Homeodomain-like superfamily protein	WD repeat-containing	Endo-1,3(4)-beta-glucanase
GH-like_39	PAV08g0392541	symplasmic	cell to cell communication	Homeodomain-like superfamily protein	no hits	Endo-1,3(4)-beta-glucanase
GH-like_4	PAV07g0318801	symplasmic	cell to cell communication	Glycosyl hydrolase family protein	no hits	Lysosomal beta glucosidase-like
GH-like_6	PAV06g0284851	symplasmic	cell to cell communication	Glycosyl hydrolase family protein	hydrolases. glycosylase	Lysosomal beta glucosidase-like
GH-like_7	PAV06g0272701	symplasmic	cell to cell communication	Glycosyl hydrolase superfamily protein	Glucan endo-1,3-beta-glucosidase	Glucan endo-1,3-beta-glucosidase-like
GH-like_9	PAV02g0097961	symplasmic	cell to cell communication	Glycosyl hydrolase family protein	no hits	Lysosomal beta glucosidase-like
GH17_1	F_QUIVER_OBJg0448111	symplasmic	cell to cell communication	Mnd1 family protein	Glucan endo-1,3-beta-glucosidase	Belongs to the glycosyl hydrolase 17 family
GH17_11	PAV07g0348501	symplasmic	cell to cell communication	O-Glycosyl hydrolases family 17 protein	Glucan endo-1,3-beta-glucosidase	Belongs to the glycosyl hydrolase 17 family
GH17_12	PAV07g0342241	symplasmic	cell to cell communication	poltergeist like 1	hydrolases. glycosylase	Belongs to the glycosyl hydrolase 17 family
GH17_15	PAV06g0288811	symplasmic	cell to cell communication	O-Glycosyl hydrolases family 17 protein	Glucan endo-1,3-beta-glucosidase	Belongs to the glycosyl hydrolase 17 family
GH17_16	PAV06g0288801	symplasmic	cell to cell communication	O-Glycosyl hydrolases family 17 protein	Glucan endo-1,3-beta-glucosidase	Belongs to the glycosyl hydrolase 17 family
GH17_18	PAV06g0268881	symplasmic	cell to cell communication	O-Glycosyl hydrolases family 17 protein	Glucan endo-1,3-beta-glucosidase	Belongs to the glycosyl hydrolase 17 family
GH17_2	F_QUIVER_OBJg0424801	symplasmic	cell to cell communication	O-Glycosyl hydrolases family 17 protein	Glucan endo-1,3-beta-glucosidase	Belongs to the glycosyl hydrolase 17 family
GH17_20	PAV05g0247981	symplasmic	cell to cell communication	Glycosyl hydrolase superfamily protein	Glucan endo-1,3-beta-glucosidase	Belongs to the glycosyl hydrolase 17 family
GH17_23	PAV04g0221571	symplasmic	cell to cell communication	Glycosyl hydrolase superfamily protein	Glucan endo-1,3-beta-glucosidase	Belongs to the glycosyl hydrolase 17 family
GH17_24	PAV04g0221561	symplasmic	cell to cell communication	Glycosyl hydrolase superfamily protein	hydrolases. glycosylase	Belongs to the glycosyl hydrolase 17 family
GH17_26	PAV04g0195341	symplasmic	cell to cell communication	Glycosyl hydrolase superfamily protein	Glucan endo-1,3-beta-glucosidase	Belongs to the glycosyl hydrolase 17 family
GH17_27	PAV04g0195251	symplasmic	cell to cell communication	Glycosyl hydrolase superfamily protein	Glucan endo-1,3-beta-glucosidase	Belongs to the glycosyl hydrolase 17 family
GH17_31	PAV03g0151101	symplasmic	cell to cell communication	Glycosyl hydrolase superfamily protein	Glucan endo-1,3-beta-glucosidase	Belongs to the glycosyl hydrolase 17 family
GH17_33	PAV02g0135971	symplasmic	cell to cell communication	O-Glycosyl hydrolases family 17 protein	Glucan endo-1,3-beta-glucosidase	Belongs to the glycosyl hydrolase 17 family
GH17_35	PAV01g0066541	symplasmic	cell to cell communication	O-Glycosyl hydrolases family 17 protein	Glucan endo-1,3-beta-glucosidase	Belongs to the glycosyl hydrolase 17 family
GH17_36	PAV01g0066531	symplasmic	cell to cell communication	O-Glycosyl hydrolases family 17 protein	Glucan endo-1,3-beta-glucosidase	Belongs to the glycosyl hydrolase 17 family
GH17_38	PAV01g0049371	symplasmic	cell to cell communication	O-Glycosyl hydrolases family 17 protein	Glucan endo-1,3-beta-glucosidase	Belongs to the glycosyl hydrolase 17 family
GH17_4	PAV08g0377731	symplasmic	cell to cell communication	O-Glycosyl hydrolases family 17 protein	Glucan endo-1,3-beta-glucosidase	Belongs to the glycosyl hydrolase 17 family
GH17_40	PAV01g0016281	symplasmic	cell to cell communication	Glycosyl hydrolase superfamily protein	hydrolases. glycosylase	Belongs to the glycosyl hydrolase 17 family
GH17_41	PAV01g0000091	symplasmic	cell to cell communication	O-Glycosyl hydrolases family 17 protein	Glucan endo-1,3-beta-glucosidase	Belongs to the glycosyl hydrolase 17 family
GH17_7	PAV07g0355741	symplasmic	cell to cell communication	Glycosyl hydrolase superfamily protein	hydrolases. glycosylase	Belongs to the glycosyl hydrolase 17 family
GH17_8	PAV07g0355721	symplasmic	cell to cell communication	Glycosyl hydrolase superfamily protein	hydrolases. glycosylase	Belongs to the glycosyl hydrolase 17 family
GH9_11A	F_QUIVER_OBJg0424941	symplasmic	cell to cell communication	glycosyl hydrolase 9B8	Endoglucanase 11	Endoglucanase
GH9_11B	F_QUIVER_OBJg0424931	symplasmic	cell to cell communication	Basic-leucine zipper (bZIP) transcription factor family protein	Endoglucanase 11	Endoglucanase
GH9_11C	F_QUIVER_OBJg0424921	symplasmic	cell to cell communication	glycosyl hydrolase 9B8	Endoglucanase 11	Endoglucanase
GH9_11D	PAV04g0216671	symplasmic	cell to cell communication	glycosyl hydrolase 9B8	Endoglucanase 11	Endoglucanase 11-like
GH9_11E	PAV03g0169971	symplasmic	cell to cell communication	glycosyl hydrolase 9B8	Endoglucanase 11	Endoglucanase
GH9_13	PAV02g0107071	symplasmic	cell to cell communication	glycosyl hydrolase 9B11	Endoglucanase 13	Endoglucanase
GH9_16	PAV01g0077791	symplasmic	cell to cell communication	alpha/beta-Hydrolases superfamily protein	Endo-1,3;1,4-beta-D-glucosidase	1,4-beta-D-glucanase-like
GH9_2	PAV01g0059101	symplasmic	cell to cell communication	glycosyl hydrolase 9A4	Endoglucanase 16	Belongs to the glycosyl hydrolase 9 (cellulase E) family
GH9_23	PAV08g0375451	symplasmic	cell to cell communication	glycosyl hydrolase 9B18	Endoglucanase 23	Endoglucanase
GH9_24A	PAV08g0375621	symplasmic	cell to cell communication	glycosyl hydrolase 9B18	Endoglucanase 24	Endoglucanase
GH9_24B	PAV07g0345271	symplasmic	cell to cell communication	glycosyl hydrolase 9B5	Endoglucanase 24	Belongs to the glycosyl hydrolase 9 (cellulase E) family
GH9_25_1	PAV03g0150361	symplasmic	cell to cell communication	glycosyl hydrolase 9A1	Endoglucanase 25	Endoglucanase
GH9_25_2	F_QUIVER_OBJg0463281	symplasmic	cell to cell communication	glycosyl hydrolase 9A1	Endoglucanase 25	Belongs to the glycosyl hydrolase 9 (cellulase E) family
GH9_4A	PAV02g0131651	symplasmic	cell to cell communication	glycosyl hydrolase 9B6	Endoglucanase 4	Endoglucanase
GH9_4B	PAV02g0108501	symplasmic	cell to cell communication	glycosyl hydrolase family 9 protein	Endoglucanase 4	Endoglucanase
GH9_4C	PAV02g0108311	symplasmic	cell to cell communication	glycosyl hydrolase family 9 protein	Endoglucanase 4	Endoglucanase
GH9_8A	PAV02g0131661	symplasmic	cell to cell communication	glycosyl hydrolase family 9 protein	Endoglucanase 8	Endoglucanase
GH9_8B	PAV01g0051411	symplasmic	cell to cell communication	glycosyl hydrolase 9C1	Endoglucanase 5	Belongs to the glycosyl hydrolase 9 (cellulase E) family
GH9_9A1	PAV08g0402471	symplasmic	cell to cell communication	glycosyl hydrolase 9A1	KOR-type cellulose	Endoglucanase
GH9_9A2	PAV03g0150371	symplasmic	cell to cell communication	glycosyl hydrolase 9A1	Endoglucanase 9	Endoglucanase
GH9_9A3	PAV01g0083731	symplasmic	cell to cell communication	glycosyl hydrolase 9A1	KOR-type cellulose	Endoglucanase
GH9_9B1	PAV05g0260081	symplasmic	cell to cell communication	glycosyl hydrolase 9A1	Endoglucanase 9	Belongs to the glycosyl hydrolase 9 (cellulase E) family
GH9_9B2	PAV05g0244231	symplasmic	cell to cell communication	glycosyl hydrolase 9B15	Endoglucanase	cellulase activity
GH9-like	PAV01g0083741	symplasmic	cell to cell communication	Seven transmembrane MLO family protein	MLO-like protein 13	Endoglucanase
glucosidase 1	PAV01g0036021	symplasmic	cell to cell communication	glucosidase 1	class-I glucosidase	Mannosyl-oligosaccharide glucosidase
glucoside glucohydrolase 2	PAV06g0265321	symplasmic	cell to cell communication	glucoside glucohydrolase 2	Beta-glucosidase 12	Belongs to the glycosyl hydrolase 1 family
Glycosyl hydrolase superfamily protein	F_QUIVER_OBJg0462311	symplasmic	cell to cell communication	Glycosyl hydrolase superfamily protein	Beta-glucosidase 22	Belongs to the glycosyl hydrolase 1 family
GSL_10A	PAV05g0253791	symplasmic	cell to cell communication	glucan synthase-like 8	Callose synthase 10	callose synthase
GSL_10B	PAV05g0251351	symplasmic	cell to cell communication	glucan synthase-like 8	Callose synthase 10	callose synthase
GSL_10D	PAV05g0251331	symplasmic	cell to cell communication	glucan synthase-like 8	Callose synthase 10	callose synthase
GSL_6	PAV03g0164941	symplasmic	cell to cell communication	glucan synthase-like 11	Putative callose synthase	callose synthase
GSL_7A	PAV03g0164971	symplasmic	cell to cell communication	glucan synthase-like 11	Callose synthase 7	callose synthase
GSL_7B	PAV03g0164951	symplasmic	cell to cell communication	glucan synthase-like 11	Callose synthase 7	callose synthase
GSL_7C	PAV03g0164921	symplasmic	cell to cell communication	glucan synthase-like 7	Callose synthase 7	callose synthase
GSL_8	PAV04g0205811	symplasmic	cell to cell communication	glucan synthase-like 4	Putative callose syn	callose synthase
GSL_9	PAV06g0263961	symplasmic	cell to cell communication	glucan synthase-like 10	Callose synthase 9	Callose synthase
GSL-like1	PAV06g0264001	symplasmic	cell to cell communication	glucan synthase-like 12	callose synthase	Callose synthase
GSL-like2	PAV06g0263951	symplasmic	cell to cell communication	glucan synthase-like 10	callose synthase	Callose synthase
GSL-like3	PAV05g0251361	symplasmic	cell to cell communication	glucan synthase-like 8	callose synthase	callose synthase
GSL-like3	PAV04g0205821	symplasmic	cell to cell communication	glucan synthase-like 4	callose synthase	callose synthase
GSL-like4	PAV04g0190631	symplasmic	cell to cell communication	glucan synthase-like 1	callose synthase	Callose synthase
GSL-like5	PAV04g0190621	symplasmic	cell to cell communication	glucan synthase-like 1	callose synthase	Callose synthase
GSL-like6	PAV03g0164931	symplasmic	cell to cell communication	glucan synthase-like 7	callose synthase	callose synthase
GSL-like7	PAV03g0160321	symplasmic	cell to cell communication	glucan synthase-like 5	callose synthase	callose synthase
GSL-like8	PAV02g0084271	symplasmic	cell to cell communication	glucan synthase-like 12	callose synthase	callose synthase
GSL-like9	PAV02g0084261	symplasmic	cell to cell communication	glucan synthase-like 3	callose synthase	Callose synthase
heteroglycan glucosidase 1_2	PAV05g0235751	symplasmic	cell to cell communication	heteroglycan glucosidase 1	Probable glucan 1,3-glucosidase	Belongs to the glycosyl hydrolase 31 family
heteroglycan glucosidase 1_3	PAV05g0235741	symplasmic	cell to cell communication	heteroglycan glucosidase 1	no hits	Belongs to the glycosyl hydrolase 31 family
heteroglycan glucosidase 1_4	PAV03g0148891	symplasmic	cell to cell communication	heteroglycan glucosidase 1	no hits	Thionin-like protein
heteroglycan glucosidase 1_5	PAV02g0115651	symplasmic	cell to cell communication	heteroglycan glucosidase 1	no hits	tRNA-specific adenosine deaminase
homeobox gene 8	PAV04g0204241	vascular	xylem formation	homeobox gene 8	no hits	NA
homeobox gene_1	PAV04g0196421	vascular	xylem formation	Homeobox-leucine zipper family protein / lipid-binding START domain-containing protein	transcription factor	NA
homeobox gene_2	F_QUIVER_OBJg0444511	vascular	xylem formation	Homeobox-leucine zipper family protein / lipid-binding START domain-containing protein	no hits	NA
homeobox gene_3	PAV03g0147121	vascular	xylem formation	Homeobox-leucine zipper family protein / lipid-binding START domain-containing protein	transcription factor	NA
homeobox gene_4	F_QUIVER_OBJg0445761	vascular	xylem formation	Homeodomain-like superfamily protein	no hits	NA
kinase-like	PAV04g0192941	vascular	xylem formation	Protein kinase superfamily protein	brassinosteroid signalling protein kinase	NA
KNOTTED-like homeobox of Arabidopsis thaliana 7	PAV05g0241721	vascular	xylem formation	KNOTTED-like homeobox of Arabidopsis thaliana 7	transcription factor	NA
Leucin-rich kinase_2	F_QUIVER_OBJg0422831	vascular	xylem formation	Leucine-rich repeat protein kinase family protein	Probable leucine-rich repeat protein kinase	NA
Mnd1 family protein	F_QUIVER_OBJg0448111	symplasmic	cell to cell communication	Mnd1 family protein	Glucan endo-1,3-beta-glucosidase	Belongs to the glycosyl hydrolase 17 family
MPB2C	PAV05g0257671	symplasmic	cell to cell communication	movement protein binding protein 2C	MPB2C plasmodesmata	binding protein 2c
myb domain protein 32	PAV02g0098641	vascular	xylem formation	myb domain protein 32	no hits	NA
myb domain protein 46	PAV08g0384001	vascular	xylem formation	myb domain protein 46	no hits	NA
myb domain protein 83	PAV04g0213771	vascular	xylem formation	myb domain protein 83	no hits	NA
NAC domain containing protein 83	PAV05g0249451	vascular	xylem formation	NAC domain containing protein 83	transcription factor	NA
NAC-domain protein 101	PAV02g0092171	vascular	xylem formation	NAC-domain protein 101	no hits	NA
NAD(P)-linked oxidoreductase	PAV06g0271661	symplasmic	cell to cell communication	NAD(P)-linked oxidoreductase	Beta-glucosidase 6	Belongs to the glycosyl hydrolase 1 family
Pathogenesis-related thaumatin superfamily protein	F_QUIVER_OBJg0463071	symplasmic	cell to cell communication	Pathogenesis-related thaumatin superfamily protein	Glucan endo-1,3-beta-glucosidase	Thaumatin-like protein
PDCB3	PAV01g0044021	symplasmic	cell to cell communication	plasmodesmata callose-binding protein 3	PLASMODESMATA CALLOSE-BINDING PROTEIN	Glucan endo-1,3-beta-glucosidase-like protein
PDCB3B	PAV04g0201701	symplasmic	cell to cell communication	Carbohydrate-binding X8 domain superfamily protein	PLASMODESMATA CALLOSE-BINDING PROTEIN	Possibly involved in carbohydrate binding
PDCB3C	PAV01g0001261	symplasmic	cell to cell communication	Carbohydrate-binding X8 domain superfamily protein	PLASMODESMATA CALLOSE-BINDING PROTEIN	Glucan endo-1,3-beta-glucosidase-like protein
PDLP1	PAV08g0395501	symplasmic	cell to cell communication	plasmodesmata-located protein 1	plasmodesmal protein	Cysteine-rich repeat secretory protein
PDLP4	PAV08g0380751	symplasmic	cell to cell communication	plasmodesmata-located protein 4	no hits	NA
PDLP6A	PAV01g0049471	symplasmic	cell to cell communication	plasmodesmata-located protein 6	no hits	Cysteine-rich repeat secretory protein
PDLP7	PAV06g0292321	symplasmic	cell to cell communication	plasmodesmata-located protein 7	component mtRPL23 of	RIBOSOMAL protein
PDLP7	PAV04g0187571	symplasmic	cell to cell communication	plasmodesmata-located protein 7	no hits	Cysteine-rich receptor-like protein kinase
pectin methylesterase inhibitor	PAV06g0281281	symplasmic	cell to cell communication	Plant invertase/pectin methylesterase inhibitor superfamily	Beta-glucosidase 12	Belongs to the glycosyl hydrolase 1 family
PECTIN_INHIB_4	mRNA:SCA_196g0406861	apoplastic	cell wall	Plant invertase/pectin methylesterase inhibitor superfamily	Probable pectinesterase	pectinesterase pectinesterase inhibitor
PECTIN_INHIB_4	PAV07g0348651	apoplastic	cell wall	pectin methylesterase 44	Pectinesterase	pectinesterase pectinesterase inhibitor
PECTIN_INHIB_5	PAV07g0348641	apoplastic	cell wall	Plant invertase/pectin methylesterase inhibitor superfamily	Pectinesterase	pectinesterase pectinesterase inhibitor
PECTIN_INHIB_9	F_QUIVER_OBJg0456841	apoplastic	cell wall	pectin methylesterase inhibitor 1	Pectinesterase inhibitor	21 kDa protein-like
PECTIN_INHIB_like_1	F_QUIVER_OBJg0438991	apoplastic	cell wall	Plant invertase/pectin methylesterase inhibitor superfamily	Probable pectinester	pectinesterase pectinesterase inhibitor
PECTIN_INHIB_like_10	PAV08g0401931	apoplastic	cell wall	Plant invertase/pectin methylesterase inhibitor superfamily	pectin methylesterase	pectinesterase pectinesterase inhibitor
PECTIN_INHIB_like_13	PAV06g0312831	apoplastic	cell wall	Pectin lyase-like superfamily protein	pectin methylesterase	pectinesterase pectinesterase inhibitor
PECTIN_INHIB_like_15	PAV02g0122201	apoplastic	cell wall	recovery protein 3	no hits	pectinesterase pectinesterase inhibitor
PECTIN_INHIB_like_16	PAV02g0122181	apoplastic	cell wall	Pectin lyase-like superfamily protein	pectin methylesterase	pectinesterase pectinesterase inhibitor
PECTIN_INHIB_like_17	PAV02g0104801	apoplastic	cell wall	Plant invertase/pectin methylesterase inhibitor superfamily	pectin methylesterase	pectinesterase pectinesterase inhibitor
PECTIN_INHIB_like_18	PAV02g0104751	apoplastic	cell wall	Plant invertase/pectin methylesterase inhibitor superfamily	pectin methylesterase	pectinesterase pectinesterase inhibitor
PECTIN_INHIB_like_2	F_QUIVER_OBJg0426061	apoplastic	cell wall	pectin methylesterase 61	Probable pectinesterase	pectinesterase pectinesterase inhibitor
PECTIN_INHIB_like_20	PAV02g0096981	apoplastic	cell wall	Plant invertase/pectin methylesterase inhibitor superfamily	pectin methylesterase	pectinesterase pectinesterase inhibitor
PECTIN_INHIB_like_21	PAV01g0074851	apoplastic	cell wall	Plant invertase/pectin methylesterase inhibitor superfamily	pectin methylesterase	pectinesterase pectinesterase inhibitor
PECTIN_INHIB_like_22	PAV01g0074831	apoplastic	cell wall	Plant invertase/pectin methylesterase inhibitor superfamily	pectin methylesterase	pectinesterase pectinesterase inhibitor
PECTIN_INHIB_like_23	PAV01g0015821	apoplastic	cell wall	Plant invertase/pectin methylesterase inhibitor superfamily protein	no hits	pectinesterase inhibitor
PECTIN_INHIB_like_4	F_QUIVER_OBJg0439001	apoplastic	cell wall	Plant invertase/pectin methylesterase inhibitor superfamily	no hits	pectinesterase pectinesterase inhibitor
PECTIN_INHIB_like_5	F_QUIVER_OBJg0438981	apoplastic	cell wall	Plant invertase/pectin methylesterase inhibitor superfamily	pectin methylesterase	pectinesterase pectinesterase inhibitor
PECTIN_INHIB_like_6	F_QUIVER_OBJg0438971	apoplastic	cell wall	pectin methylesterase 61	no hits	pectinesterase pectinesterase inhibitor
PECTIN_INHIB_like_7	9-126958_OBJg0426071	apoplastic	cell wall	Pectin lyase-like superfamily protein	pectin methylesterase	pectinesterase pectinesterase inhibitor
PECTIN_INHIB_like_8	F_QUIVER_OBJg0415241	apoplastic	cell wall	Pectin lyase-like superfamily protein	pectin methylesterase	pectinesterase pectinesterase inhibitor
PECTIN_INHIB_like_9	mRNA:SCA_196g0406871	apoplastic	cell wall	Plant invertase/pectin methylesterase inhibitor superfamily	pectin methylesterase	pectinesterase pectinesterase inhibitor
PECTINESTERASE-like_1	PAV01g0055671	apoplastic	cell wall	pectinesterase 11	pectin methylesterase	pectinesterase
PECTINESTERASE-like_10	PAV02g0111801	apoplastic	cell wall	Plant invertase/pectin methylesterase inhibitor superfamily	Probable pectinesterase	Pectinesterase
PECTINESTERASE-like_11	PAV02g0104761	apoplastic	cell wall	Plant invertase/pectin methylesterase inhibitor superfamily	Probable pectinester	pectinesterase pectinesterase inhibitor
PECTINESTERASE-like_12	PAV01g0070391	apoplastic	cell wall	Nse4, component of Smc5/6 DNA repair complex	Pectinesterase 2.2	Pectinesterase-like
PECTINESTERASE-like_13	PAV01g0000991	apoplastic	cell wall	Pectin lyase-like superfamily protein	Probable pectinesterase	pectinesterase
PECTINESTERASE-like_14	PAV01g0000891	apoplastic	cell wall	Pectin lyase-like superfamily protein	no hits	pectinesterase
PECTINESTERASE-like_15	mRNA:SCA_196g0406881	apoplastic	cell wall	Pectin lyase-like superfamily protein	pectin methylesterase	Pectinesterase
PECTINESTERASE-like_16	PAV08g0401941	apoplastic	cell wall	Pectin lyase-like superfamily protein	pectin methylesterase	pectinesterase
PECTINESTERASE-like_18	PAV07g0349011	apoplastic	cell wall	Pectin lyase-like superfamily protein	pectin methylesterase	pectinesterase
PECTINESTERASE-like_2	PAV01g0055621	apoplastic	cell wall	pectinesterase 11	pectin methylesterase	pectinesterase
PECTINESTERASE-like_20	PAV07g0348731	apoplastic	cell wall	Plant invertase/pectin methylesterase inhibitor superfamily	pectin methylesterase	Pectinesterase
PECTINESTERASE-like_21	PAV07g0348711	apoplastic	cell wall	Plant invertase/pectin methylesterase inhibitor superfamily protein	no hits	Pectinesterase
PECTINESTERASE-like_22	PAV07g0348691	apoplastic	cell wall	Plant invertase/pectin methylesterase inhibitor superfamily	pectin methylesterase	pectinesterase
PECTINESTERASE-like_24	PAV07g0339421	apoplastic	cell wall	Pectin lyase-like superfamily protein	pectin methylesterase	pectinesterase
PECTINESTERASE-like_25	PAV07g0329701	apoplastic	cell wall	Pectin lyase-like superfamily protein	pectin methylesterase	Pectinesterase
PECTINESTERASE-like_26	PAV06g0308731	apoplastic	cell wall	unknown protein	pectin methylesterase	Pectinesterase
PECTINESTERASE-like_27	PAV06g0295251	apoplastic	cell wall	Pectin lyase-like superfamily protein	pectin methylesterase	Pectinesterase
PECTINESTERASE-like_28	PAV06g0295231	apoplastic	cell wall	Peroxidase superfamily protein	pectin methylesterase	Pectinesterase
PECTINESTERASE-like_29	PAV06g0295221	apoplastic	cell wall	Pectin lyase-like superfamily protein	pectin methylesterase	Pectinesterase
PECTINESTERASE-like_32	PAV04g0219001	apoplastic	cell wall	Pectin lyase-like superfamily protein	pectin methylesterase	Pectinesterase
PECTINESTERASE-like_34	PAV03g0166831	apoplastic	cell wall	Pectin lyase-like superfamily protein	pectin methylesterase	pectinesterase
PECTINESTERASE-like_35	PAV03g0158241	apoplastic	cell wall	Pectin lyase-like superfamily protein	pectin methylesterase	Pectinesterase
PECTINESTERASE-like_36	PAV03g0144981	apoplastic	cell wall	Pectin lyase-like superfamily protein	pectin methylesterase	Pectinesterase
PECTINESTERASE-like_37	PAV03g0142721	apoplastic	cell wall	pectin methylesterase 1	pectin methylesterase	pectinesterase
PECTINESTERASE-like_38	PAV03g0139261	apoplastic	cell wall	pectin methylesterase 38	pectin methylesterase	Pectinesterase
PECTINESTERASE-like_39	PAV03g0138731	apoplastic	cell wall	Plant invertase/pectin methylesterase inhibitor superfamily	pectin methylesterase	Pectinesterase
PECTINESTERASE-like_4	PAV07g0348721	apoplastic	cell wall	Pectin lyase-like superfamily protein	pectin methylesterase	Pectinesterase
PECTINESTERASE-like_40	PAV02g0131611	apoplastic	cell wall	Pectin lyase-like superfamily protein	pectin methylesterase	Pectinesterase
PECTINESTERASE-like_41	PAV02g0130461	apoplastic	cell wall	Pectin lyase-like superfamily protein	pectin methylesterase	Pectinesterase
PECTINESTERASE-like_42	PAV02g0130441	apoplastic	cell wall	O-Glycosyl hydrolases family 17 protein	pectin methylesterase	Pectinesterase
PECTINESTERASE-like_43	PAV02g0130431	apoplastic	cell wall	Pectin lyase-like superfamily protein	pectin methylesterase	Pectinesterase
PECTINESTERASE-like_44	PAV02g0130411	apoplastic	cell wall	Pectin lyase-like superfamily protein	pectin methylesterase	Pectinesterase
PECTINESTERASE-like_45	PAV02g0130401	apoplastic	cell wall	Pectin lyase-like superfamily protein	pectin methylesterase	Pectinesterase
PECTINESTERASE-like_46	PAV02g0129981	apoplastic	cell wall	Protein of unknown function (DUF616)	pectin methylesterase	Pectinesterase
PECTINESTERASE-like_47	PAV02g0129971	apoplastic	cell wall	Pectin lyase-like superfamily protein	pectin methylesterase	Pectinesterase
PECTINESTERASE-like_48	PAV02g0111811	apoplastic	cell wall	Plant invertase/pectin methylesterase inhibitor superfamily	pectin methylesterase	Pectinesterase
PECTINESTERASE-like_49	PAV02g0111701	apoplastic	cell wall	Plant invertase/pectin methylesterase inhibitor superfamily	pectin methylesterase	Pectinesterase
PECTINESTERASE-like_50	PAV02g0096991	apoplastic	cell wall	Pectin lyase-like superfamily protein	pectin methylesterase	Pectinesterase
PECTINESTERASE-like_51	PAV01g0055661	apoplastic	cell wall	Pectin lyase-like superfamily protein	pectin methylesterase	Pectinesterase
PECTINESTERASE-like_52	PAV01g0015571	apoplastic	cell wall	Pectin lyase-like superfamily protein	pectin methylesterase	Pectinesterase
PECTINESTERASE-like_53	PAV01g0014091	apoplastic	cell wall	Pectin lyase-like superfamily protein	pectin methylesterase	Pectinesterase
PECTINESTERASE-like_54	PAV01g0001001	apoplastic	cell wall	DHHC-type zinc finger family protein	no hits	pectinesterase
PECTINESTERASE-like_55	PAV01g0000981	apoplastic	cell wall	Pectin lyase-like superfamily protein	pectin methylesterase	pectinesterase
PECTINESTERASE-like_56	PAV01g0000881	apoplastic	cell wall	Pectin lyase-like superfamily protein	pectin methylesterase	pectinesterase
PECTINESTERASE-like_6	PAV05g0254911	apoplastic	cell wall	Plant invertase/pectin methylesterase inhibitor superfamily	Pectinesterase 1	pectinesterase
PECTINESTERASE-like_7	PAV02g0130201	apoplastic	cell wall	4'-phosphopantetheinyl transferase superfamily	Putative pectinesterase	Pectinesterase
PECTINESTERASE-like_8	PAV02g0130191	apoplastic	cell wall	Pectin lyase-like superfamily protein	Probable pectinesterase	Pectinesterase
PECTINESTERASE-like_9	PAV02g0111911	apoplastic	cell wall	Plant invertase/pectin methylesterase inhibitor superfamily protein	Pectinesterase inhibitor	Plant invertase/pectin methylesterase inhibitor
PIP1A	F_QUIVER_OBJg0466681	symplasmic	water channels	plasma membrane intrinsic protein 1A	X-intrinsic protein	Belongs to the MIP aquaporin (TC 1.A.8) family
PIP1E	PAV01g0022001	symplasmic	water channels	plasma membrane intrinsic protein 1;4	no hits	TBC1 domain family member
PIP2A1	PAV04g0184691	symplasmic	water channels	plasma membrane intrinsic protein 2A	no hits	LRR-repeat protein
PIP2A2	PAV01g0065021	symplasmic	water channels	plasma membrane intrinsic protein 2A	component EMF1 of BA	protein EMBRYONIC FLOWER
PIP2D3	PAV02g0122641	symplasmic	water channels	plasma membrane intrinsic protein 2;5	Probable aquaporin	Belongs to the MIP aquaporin (TC 1.A.8) family
PIP2D4	PAV02g0122631	symplasmic	water channels	plasma membrane intrinsic protein 2;5	Probable aquaporin	Belongs to the MIP aquaporin (TC 1.A.8) family
protein kinase C substrate	PAV03g0158631	symplasmic	cell to cell communication	protein kinase C substrate, heavy chain-related	Glucosidase 2 subunit	Glucosidase 2 subunit
RAD3	PAV03g0147981	symplasmic	cell to cell communication	Ataxia telangiectasia-mutated and RAD3-related	Glucan endo-1,3-betaglucosidase	Deoxyhypusine
S-protein homologue 1	PAV05g0250731	symplasmic	cell to cell communication	S-protein homologue 1	Beta-glucosidase 24	Belongs to the glycosyl hydrolase 1 family
SET domain protein 2	PAV06g0264891	symplasmic	cell to cell communication	SET domain protein 2	Cyanogenic beta-glucosidase	Belongs to the glycosyl hydrolase 1 family
Six-hairpin glycosidases	PAV01g0036071	symplasmic	cell to cell communication	Six-hairpin glycosidases superfamily protein	associated factor	Mannosyl-oligosaccharide glucosidase
thioglucoside glucosidase 3	PAV01g0002091	symplasmic	cell to cell communication	thioglucoside glucosidase 3	Beta-glucosidase 13	beta-glucosidase activity
thioglucoside glucosidase 3	PAV08g0365011	symplasmic	cell to cell communication	thioglucoside glucosidase 3	no hits	NA
thioglucoside glucosidase 3	PAV06g0283921	symplasmic	cell to cell communication	thioglucoside glucosidase 3	no hits	Glycosyl hydrolase family 1
TIP-like	F_QUIVER_OBJg0422841	symplasmic	water channels	beta-tonoplast intrinsic protein	tonoplast intrinsic	Belongs to the MIP aquaporin (TC 1.A.8) family
TIP2A	F_QUIVER_OBJg0466671	symplasmic	water channels	tonoplast intrinsic protein 2	no hits	Belongs to the MIP aquaporin (TC 1.A.8) family
TIP2B	F_QUIVER_OBJg0446881	symplasmic	water channels	ATTIP2;3, TIP2;3, DELTA-TIP3	tonoplast intrinsic	Aquaporin TIP2-1 OS=Arabidopsis thaliana (sp|q41951|tip21_arath : 171.0)
TIP2C	PAV05g0238961	symplasmic	water channels	tonoplast intrinsic protein 2;2	tonoplast intrinsic	Belongs to the MIP aquaporin (TC 1.A.8) family
TIP4A	F_QUIVER_OBJg0447821	symplasmic	water channels	tonoplast intrinsic protein 4;1	no hits	Belongs to the MIP aquaporin (TC 1.A.8) family
TIP4B	PAV01g0064791	symplasmic	water channels	tonoplast intrinsic protein 4;1	tonoplast intrinsic	Belongs to the MIP aquaporin (TC 1.A.8) family
TIP5	PAV02g0131431	symplasmic	water channels	tonoplast intrinsic protein 5;1	tonoplast intrinsic	Belongs to the MIP aquaporin (TC 1.A.8) family
unknown protein	PAV05g0250461	symplasmic	cell to cell communication	unknown protein	Beta-glucosidase 24	Belongs to the glycosyl hydrolase 1 family
WUSCHEL related homeobox 4	PAV05g0261141	vascular	xylem formation	WUSCHEL related homeobox 14	transcription factor	NA
