# Supplementary material for: Transport capacity is uncoupled with endodormancy breaking in sweet cherry buds: physiological and molecular insights
Source: Front Plant Sci. 2023 Nov 14;14:1240642. doi: 10.3389/fpls.2023.1240642 (PMC11094712; doi:10.3389/fpls.2023.1240642)
Supplement: Supplementary Table 6 — Clustering on the differentially expressed genes among transport candidate genes. DEGs between each time point which were assessed using DEseq2 R Bioconductor package (Love et al., 2014), in the statistical software R (R Core Team 2022). Genes with an adjusted p-value (padj) < 0.05 and a log fold change > 1 were selected. [file Table_6.xlsx]

## Sheet: Feuil5
Table S6. Clustering on the differentially expressed genes among transport candidate genes. DEGs between each time point which were assessed using DEseq2 R Bioconductor package (Love et al., 2014), in the statistical software R (R Core Team 2022). Genes with an adjusted p-value (padj) < 0.05 and a log fold change > 1 were selected.
gene_id	name	pathway	cluster
PAV02g0106971	beta glucosidase 36_38	Symplamic or transcellular	1
PAV08g0395601	CELLULOSE SYNTHASE A4_2	Apoplastic	1
PAV08g0395591	CELLULOSE SYNTHASE A4_3	Apoplastic	1
PAV07g0358471	CELLULOSE SYNTHASE-like_3_1	Apoplastic	1
PAV04g0193021	CELLULOSE SYNTHASE-like_5_2	Apoplastic	1
PAV08g0393611	CLAVATA3/ESR-RELATED 42	Vascular	1
PAV05g0235761	heteroglycan glucosidase 1_1	Symplamic or transcellular	1
PAV03g0162121	myb domain protein 4	Vascular	1
PAV05g0240131	PECTIN_INHIB_9	Apoplastic	1
PAV05g0238571	WUSCHEL related homeobox 14	Vascular	1
PAV02g0131331	Leucin-rich kinase_1	Vascular	1
PAV07g0352081	GH17_10	Symplamic or transcellular	1
PAV05g0256931	PDCB3A	Symplamic or transcellular	1
PAV04g0184851	PDCB5B	Symplamic or transcellular	1
PAV03g0170631	PIP1B1	Symplamic or transcellular	1
PAV04g0211511	beta glucosidase 2_19	Symplamic or transcellular	1
PAV01g0056241	BZR1	Vascular	1
PAV04g0196141	Carbohydrate-binding X8_2	Symplamic or transcellular	1
PAV02g0086071	CELLULOSE SYNTHASE-like_7_1	Apoplastic	1
PAV04g0200381	CLAVATA3/ESR-RELATED 44	Vascular	1
PAV08g0399811	GH-like_20	Symplamic or transcellular	1
PAV01g0066541	GH17_35	Symplamic or transcellular	1
PAV01g0066531	GH17_36	Symplamic or transcellular	1
PAV04g0205811	GSL_8	Symplamic or transcellular	1
PAV05g0235741	heteroglycan glucosidase 1_3	Symplamic or transcellular	1
PAV08g0395501	PDLP1	Symplamic or transcellular	1
PAV01g0036071	Six-hairpin glycosidases	Symplamic or transcellular	1
PAV03g0170401	CELLULOSE SYNTHASE-like B4_2	Apoplastic	2
PAV03g0147511	DELTA-TIP	Symplamic or transcellular	2
PAV06g0263991	GSL_3	Symplamic or transcellular	2
PAV07g0348681	PECTINESTERASE-like_23	Apoplastic	2
PAV02g0116471	PIP1B3	Symplamic or transcellular	2
PAV08g0401951	GH9_17	Symplamic or transcellular	2
PAV03g0170391	CELLULOSE SYNTHASE-like_10	Apoplastic	2
PAV04g0196421	homeobox gene_1	Vascular	2
PAV05g0261141	WUSCHEL related homeobox 4	Vascular	2
PAV06g0285911	beta glucosidase 2_9	Symplamic or transcellular	3
PAV05g0246471	CELLULOSE SYNTHASE-like G3_4	Apoplastic	3
PAV05g0246461	CELLULOSE SYNTHASE-like G3_5	Apoplastic	3
PAV06g0272691	GH-like_8	Symplamic or transcellular	3
PAV04g0184211	GH17_29	Symplamic or transcellular	3
PAV03g0177131	PECTINESTERASE-like_33	Apoplastic	3
PAV01g0004451	CELLULOSE SYNTHASE-like G1_2	Apoplastic	3
PAV07g0318011	GH17_13	Symplamic or transcellular	3
PAV07g0348671	PECTINESTERASE-like_5	Apoplastic	3
PAV03g0164981	CALS_1B	Symplamic or transcellular	3
PAV02g0116831	CELLULOSE SYNTHASE-like B6_2	Apoplastic	3
PAV06g0265791	CELLULOSE SYNTHASE-like E1_7	Apoplastic	3
PAV05g0251341	GSL_10C	Symplamic or transcellular	3
PAV06g0304911	PDIT	Symplamic or transcellular	3
PAV03g0170371	CELLULOSE SYNTHASE-like_11	Apoplastic	3
PAV01g0020781	GH-like_34	Symplamic or transcellular	3
PAV04g0225711	CALS_5D	Symplamic or transcellular	3
PAV03g0164961	CALS_5F	Symplamic or transcellular	3
PAV03g0164971	GSL_7A	Symplamic or transcellular	3
PAV07g0336541	beta glucosidase 2_8	Symplamic or transcellular	4
PAV07g0336551	beta glucosidase 36_18	Symplamic or transcellular	4
PAV04g0212661	beta glucosidase 41_3	Symplamic or transcellular	4
PAV01g0000631	Beta-glucosidase, GBA2_6	Symplamic or transcellular	4
PAV01g0000621	Beta-glucosidase, GBA2_7	Symplamic or transcellular	4
PAV06g0280451	GH17_17	Symplamic or transcellular	4
PAV06g0273661	TIP3	Symplamic or transcellular	4
PAV06g0285811	beta glucosidase 2_10	Symplamic or transcellular	4
PAV07g0336501	beta glucosidase 36_19	Symplamic or transcellular	4
PAV07g0328831	BG_1A	Symplamic or transcellular	4
PAV07g0328991	BG_3B	Symplamic or transcellular	4
PAV07g0328961	BG_3C	Symplamic or transcellular	4
PAV06g0265821	CELLULOSE SYNTHASE-like E1_4	Apoplastic	4
PAV04g0211991	CELLULOSE SYNTHASE-like E2	Apoplastic	4
PAV04g0198421	GH-31_5	Symplamic or transcellular	4
PAV01g0020791	GH-like_32	Symplamic or transcellular	4
PAV04g0221611	GH17_22	Symplamic or transcellular	4
PAV03g0144681	myb domain protein 7	Vascular	4
PAV02g0131731	PECTIN_INHIB_4	Apoplastic	4
PAV08g0401921	PECTIN_INHIB_like_11	Apoplastic	4
PAV02g0127431	PIP1B2	Symplamic or transcellular	4
PAV07g0328941	BG_3E	Symplamic or transcellular	4
PAV06g0285771	beta glucosidase 2_11	Symplamic or transcellular	4
PAV03g0170411	CELLULOSE SYNTHASE-like B4_1	Apoplastic	4
PAV08g0390821	CELLULOSE SYNTHASE-like D4_2	Apoplastic	4
PAV03g0178971	CELLULOSE SYNTHASE-like D5	Apoplastic	4
PAV01g0004501	CELLULOSE SYNTHASE-like G2_2	Apoplastic	4
PAV05g0246481	CELLULOSE SYNTHASE-like G3_3	Apoplastic	4
PAV04g0211981	CELLULOSE SYNTHASE-like_4_2	Apoplastic	4
PAV06g0285761	GH-like_12	Symplamic or transcellular	4
PAV02g0122851	PIP2D2	Symplamic or transcellular	5
PAV04g0187001	beta-glucosidase 47_4	Symplamic or transcellular	5
PAV07g0336511	cytochrome P450	Symplamic or transcellular	5
PAV05g0247791	GH9_1B	Symplamic or transcellular	5
PAV05g0260891	B-S glucosidase 44_2	Symplamic or transcellular	5
PAV03g0175391	beta glucosidase 25	Symplamic or transcellular	5
PAV08g0387931	beta glucosidase 36_11	Symplamic or transcellular	5
PAV06g0281221	beta glucosidase 36_24	Symplamic or transcellular	5
PAV07g0336231	cell wall invertase 4_1	Apoplastic	5
PAV08g0365351	CELLULOSE SYNTHASE A2_1	Apoplastic	5
PAV05g0232421	CELLULOSE SYNTHASE-like D3_4	Apoplastic	5
PAV01g0062831	CELLULOSE SYNTHASE-like_16	Apoplastic	5
PAV07g0339741	GAMMA-TIP1	Symplamic or transcellular	5
PAV04g0198451	GH-31_3	Symplamic or transcellular	5
PAV07g0318841	GH-like_1	Symplamic or transcellular	5
PAV01g0020771	GH-like_35	Symplamic or transcellular	5
PAV01g0020721	GH-like_37	Symplamic or transcellular	5
PAV06g0284891	GH-like_5	Symplamic or transcellular	5
PAV06g0296071	GH17_14	Symplamic or transcellular	5
PAV06g0263241	GH17_19	Symplamic or transcellular	5
PAV05g0233511	GH17_21	Symplamic or transcellular	5
PAV04g0216711	GH17_25	Symplamic or transcellular	5
PAV04g0186481	GH17_28	Symplamic or transcellular	5
PAV08g0392491	GH17_3	Symplamic or transcellular	5
PAV03g0169861	GH17_30	Symplamic or transcellular	5
PAV03g0140681	GH17_32	Symplamic or transcellular	5
PAV02g0125711	GH17_34	Symplamic or transcellular	5
PAV01g0055951	GH17_37	Symplamic or transcellular	5
PAV08g0377661	GH17_5	Symplamic or transcellular	5
PAV07g0355751	GH17_6	Symplamic or transcellular	5
PAV01g0054461	GH9_5	Symplamic or transcellular	5
PAV05g0245661	GH9_6	Symplamic or transcellular	5
PAV01g0049301	GH9_9B3	Symplamic or transcellular	5
PAV01g0001741	methyltransferase	Vascular	5
PAV03g0140721	myb domain protein 85	Vascular	5
PAV03g0156831	PDCB5A	Symplamic or transcellular	5
PAV01g0006331	PDLP2	Symplamic or transcellular	5
PAV01g0049461	PDLP6B	Symplamic or transcellular	5
PAV02g0111681	PDLP8	Symplamic or transcellular	5
PAV07g0349161	PECTIN_INHIB_3	Apoplastic	5
PAV08g0401671	PECTIN_INHIB_6	Apoplastic	5
PAV07g0348661	PECTIN_INHIB_like_12	Apoplastic	5
PAV02g0135461	PECTIN_INHIB_like_14	Apoplastic	5
PAV02g0104711	PECTIN_INHIB_like_19	Apoplastic	5
PAV07g0352151	PECTINESTERASE-like_3	Apoplastic	5
PAV05g0243601	PIP1C	Symplamic or transcellular	5
PAV06g0298271	PIP2D1	Symplamic or transcellular	5
PAV06g0276611	PIP2F	Symplamic or transcellular	5
PAV08g0388041	PIP3B	Symplamic or transcellular	5
PAV07g0345601	beta glucosidase 11_4	Symplamic or transcellular	5
PAV07g0351441	beta glucosidase 29	Symplamic or transcellular	5
PAV08g0372331	beta glucosidase 36_12	Symplamic or transcellular	5
PAV06g0281331	beta glucosidase 36_21	Symplamic or transcellular	5
PAV02g0120141	beta glucosidase 36_35	Symplamic or transcellular	5
PAV05g0232441	CELLULOSE SYNTHASE-like D3_3	Apoplastic	5
PAV06g0265811	CELLULOSE SYNTHASE-like E1_5	Apoplastic	5
PAV01g0004471	CELLULOSE SYNTHASE-like G2_3	Apoplastic	5
PAV03g0141261	CELLULOSE SYNTHASE-like_12	Apoplastic	5
PAV04g0198441	GH-31_4	Symplamic or transcellular	5
PAV06g0268881	GH17_18	Symplamic or transcellular	5
PAV01g0049371	GH17_38	Symplamic or transcellular	5
PAV03g0169971	GH9_11E	Symplamic or transcellular	5
PAV08g0402471	GH9_9A1	Symplamic or transcellular	5
PAV01g0083741	GH9-like	Symplamic or transcellular	5
PAV07g0348651	PECTIN_INHIB_4	Apoplastic	5
PAV02g0104751	PECTIN_INHIB_like_18	Apoplastic	5
PAV01g0074851	PECTIN_INHIB_like_21	Apoplastic	5
