# Supplementary material for: Transport capacity is uncoupled with endodormancy breaking in sweet cherry buds: physiological and molecular insights
Source: Front Plant Sci. 2023 Nov 14;14:1240642. doi: 10.3389/fpls.2023.1240642 (PMC11094712; doi:10.3389/fpls.2023.1240642)
Supplement: Supplementary Data Sheet 1 — Raw read counts and transcript per million reads (TPM) for each annotated transcript and each sample. [file DataSheet_1.xlsx]

## Sheet: Sample description
Datasheet1. Raw read counts and transcript per million reads (TPM) for each annotated transcript and each sample, as described in the first sheet
samples	Condition	Date	Replicate
V-1-1	Orchard	2017-10-17	1
V-1-2	Orchard	2017-10-17	2
V-1-3	Orchard	2017-10-17	3
V0-1-2	Orchard	2017-12-08	1
V0-2	Orchard	2017-12-08	2
V0-3	Orchard	2017-12-08	3
V1-1-3	Orchard	2018-01-03	1
V1-2	Orchard	2018-01-03	2
V1-3	Orchard	2018-01-03	3
V2-1	Orchard	2018-01-15	1
V2-2	Orchard	2018-01-15	2
V2-3	Orchard	2018-01-15	3
V3-1	Orchard	2018-02-12	1
V3-2	Orchard	2018-02-12	2
V3-3	Orchard	2018-02-12	3
V4-1	Orchard	2018-03-12	1
V4-2	Orchard	2018-03-12	2
V4-3	Orchard	2018-03-12	3

## Sheet: Raw counts
gene_id	V-1-1	V-1-2	V-1-3	V0-1-2	V0-2	V0-3	V1-1-3	V1-2	V1-3	V2-1	V2-2	V2-3	V3-1	V3-2	V3-3	V4-1	V4-2	V4-3
000004F_QUIVER_SUBSEQ_1-227899_OBJg0413291	0	0	0	0	0	0	0	0	0	0	1	0	0	0	0	0	0	0
000004F_QUIVER_SUBSEQ_1-227899_OBJg0413301	0	0	0	0	0	0	0	0	0	0	0	0	0	0	0	0	0	0
000004F_QUIVER_SUBSEQ_1-227899_OBJg0413311	0	0	0	0	0	0	0	0	0	0	0	0	0	0	0	0	0	0
000004F_QUIVER_SUBSEQ_1-227899_OBJg0413321	15	14	14	8	8	3	7	11	22	17	15	8	8	11	6	2	5	3
000004F_QUIVER_SUBSEQ_1-227899_OBJg0413331	4	3	5	0	5	0	8	5	6	4	10	6	7	8	8	4	2	2
000004F_QUIVER_SUBSEQ_1-227899_OBJg0413341	0	0	0	0	0	0	0	0	0	0	0	0	0	0	0	0	0	0
000004F_QUIVER_SUBSEQ_1-227899_OBJg0413351	0	1	1	1	0	1	0	0	0	0	0	0	0	0	0	1	0	0
000004F_QUIVER_SUBSEQ_1-227899_OBJg0413361	0	0	0	0	0	0	0	0	0	0	0	0	0	0	0	0	0	0
000004F_QUIVER_SUBSEQ_1-227899_OBJg0413371	0	0	0	0	0	0	0	0	0	0	0	0	0	0	0	0	0	0
000004F_QUIVER_SUBSEQ_1-227899_OBJg0413381	0	0	0	0	0	0	0	0	0	0	0	0	0	0	0	0	0	0
000004F_QUIVER_SUBSEQ_1-227899_OBJg0413391	0	0	0	2	0	0	0	0	0	0	0	0	0	0	0	0	0	0
000004F_QUIVER_SUBSEQ_1-227899_OBJg0413401	1	4	10	8	0	5	5	7	6	10	14	10	10	10	6	8	23	12
000004F_QUIVER_SUBSEQ_1-227899_OBJg0413411	0	0	1	2	0	1	0	1	0	2	4	0	2	1	2	0	0	1
000004F_QUIVER_SUBSEQ_1-227899_OBJg0413421	0	0	0	0	0	0	0	0	0	0	0	0	0	0	0	0	0	0
000004F_QUIVER_SUBSEQ_1-227899_OBJg0413431	0	1	1	1	0	0	0	0	0	3	2	2	0	0	1	0	0	0
000004F_QUIVER_SUBSEQ_1-227899_OBJg0413441	112	140	155	512	487	361	1039	684	608	1135	3672	1069	1796	2188	1240	321	380	288
000004F_QUIVER_SUBSEQ_1-227899_OBJg0413451	50	66	41	53	62	48	110	53	37	62	164	88	120	143	109	26	42	44
000004F_QUIVER_SUBSEQ_1-227899_OBJg0413461	2	1	3	0	0	1	1	3	0	3	0	2	1	2	0	1	0	0
000004F_QUIVER_SUBSEQ_1-227899_OBJg0413471	21	45	34	76	102	37	338	185	202	714	2873	733	1237	1467	801	140	117	147
000004F_QUIVER_SUBSEQ_1-227899_OBJg0413481	0	0	0	0	0	0	0	0	0	0	0	0	0	0	0	0	0	0
000004F_QUIVER_SUBSEQ_1-227899_OBJg0413491	0	0	0	0	0	0	0	0	0	0	1	0	0	0	0	0	0	0
000004F_QUIVER_SUBSEQ_1-227899_OBJg0413501	239	326	339	381	204	244	458	347	367	362	522	305	291	171	196	163	145	163
000004F_QUIVER_SUBSEQ_1-227899_OBJg0413511	374	556	546	569	411	348	568	477	420	531	714	346	625	465	404	473	447	367
000004F_QUIVER_SUBSEQ_1-227899_OBJg0413521	0	0	0	0	0	0	0	0	0	0	0	0	0	0	0	0	0	0
000004F_QUIVER_SUBSEQ_1-227899_OBJg0413531	0	0	0	0	0	0	0	0	0	0	0	0	0	0	0	0	0	0
000004F_QUIVER_SUBSEQ_1-227899_OBJg0413541	0	0	0	0	0	0	0	0	0	0	0	0	0	0	0	0	0	0
000004F_QUIVER_SUBSEQ_1-227899_OBJg0413551	31	50	39	33	26	15	40	59	27	46	84	31	36	19	18	27	16	26
000004F_QUIVER_SUBSEQ_1-227899_OBJg0413561	0	0	1	0	0	0	0	0	0	0	0	0	0	1	0	0	0	0
000004F_QUIVER_SUBSEQ_1-227899_OBJg0413571	270	436	415	600	479	432	417	337	373	600	754	457	558	343	327	304	310	293
000004F_QUIVER_SUBSEQ_1-227899_OBJg0413581	5	12	3	6	8	4	34	25	20	22	26	56	40	123	39	655	611	430
000004F_QUIVER_SUBSEQ_1-227899_OBJg0413591	286	407	437	569	434	372	447	355	302	354	492	294	385	228	226	418	380	297
000004F_QUIVER_SUBSEQ_1-227899_OBJg0413601	713	1141	1233	1459	1017	1086	1437	1459	1415	1501	1671	1052	1263	689	660	673	638	565
000004F_QUIVER_SUBSEQ_1-227899_OBJg0413611	0	0	0	0	0	0	0	0	0	0	0	0	0	0	0	0	0	0
000004F_QUIVER_SUBSEQ_1-227899_OBJg0413621	0	0	0	0	0	0	0	0	0	0	0	0	0	0	0	0	0	0
000004F_QUIVER_SUBSEQ_1-227899_OBJg0413631	0	0	0	0	0	0	0	0	0	0	0	0	0	0	0	0	0	0
000004F_QUIVER_SUBSEQ_1-227899_OBJg0413641	0	0	0	0	0	0	0	0	0	0	0	0	0	0	0	0	0	0
000004F_QUIVER_SUBSEQ_1-227899_OBJg0413651	0	0	0	0	0	0	0	0	0	0	0	0	0	0	0	0	0	0
000004F_QUIVER_SUBSEQ_1-227899_OBJg0413661	0	0	0	0	0	0	0	0	0	0	0	0	0	0	0	0	0	0
000004F_QUIVER_SUBSEQ_1-227899_OBJg0413671	0	0	0	0	0	0	0	0	0	0	0	0	0	0	0	0	0	0
000004F_QUIVER_SUBSEQ_1-227899_OBJg0413681	0	0	0	0	0	0	0	0	0	0	0	0	0	0	0	30	18	46
000009F_QUIVER_SUBSEQ_1485927-1528746_OBJg0413691	0	0	0	0	0	0	0	0	0	0	0	0	0	0	0	0	0	0
000009F_QUIVER_SUBSEQ_1485927-1528746_OBJg0413701	0	0	0	0	0	0	0	0	0	0	0	0	0	0	0	0	0	0
000009F_QUIVER_SUBSEQ_1485927-1528746_OBJg0413711	0	0	1	0	0	0	2	0	0	1	1	1	4	0	1	1	0	0
000009F_QUIVER_SUBSEQ_1485927-1528746_OBJg0413721	0	0	0	0	0	0	0	0	0	0	0	0	0	0	0	0	0	0
000009F_QUIVER_SUBSEQ_1485927-1528746_OBJg0413731	0	0	0	0	0	0	0	0	0	0	0	0	0	0	0	0	0	1
000009F_QUIVER_SUBSEQ_1485927-1528746_OBJg0413741	0	0	0	0	0	0	0	0	0	0	0	0	0	0	0	0	0	0
000009F_QUIVER_SUBSEQ_1485927-1528746_OBJg0413751	0	0	0	0	0	0	0	0	0	0	0	0	0	0	0	0	0	0
000009F_QUIVER_SUBSEQ_1485927-1528746_OBJg0413761	0	0	0	0	0	0	0	0	0	0	0	0	0	0	0	0	0	0
000009F_QUIVER_SUBSEQ_1485927-1528746_OBJg0413771	0	0	0	0	0	0	0	0	0	0	0	0	0	0	0	0	0	0
000009F_QUIVER_SUBSEQ_1485927-1528746_OBJg0413781	0	0	0	0	0	0	0	0	0	0	0	0	0	0	0	0	0	0
000009F_QUIVER_SUBSEQ_1485927-1528746_OBJg0413791	0	0	0	0	0	0	0	0	0	0	0	0	0	0	0	0	0	0
000009F_QUIVER_SUBSEQ_1485927-1528746_OBJg0413801	0	0	0	0	0	0	0	0	0	0	0	0	0	0	0	0	0	0
000009F_QUIVER_SUBSEQ_1485927-1528746_OBJg0413811	0	0	0	0	0	0	0	0	0	0	0	0	0	0	0	0	0	0
000009F_QUIVER_SUBSEQ_1485927-1528746_OBJg0413821	0	0	1	1	0	0	0	0	0	0	0	0	0	0	0	0	1	0
000009F_QUIVER_SUBSEQ_1485927-1528746_OBJg0413831	0	8	3	7	6	0	9	3	8	7	9	2	7	2	3	7	3	4
000015F_QUIVER_SUBSEQ_2684117-2815753_OBJg0413841	0	1	0	0	0	0	0	0	0	0	0	0	0	0	0	0	0	1
000015F_QUIVER_SUBSEQ_2684117-2815753_OBJg0413851	1146	1739	1504	647	566	482	883	529	541	602	603	388	532	334	295	722	641	747
000015F_QUIVER_SUBSEQ_2684117-2815753_OBJg0413861	421	633	547	700	421	466	651	380	401	616	912	455	944	552	624	389	313	279
000015F_QUIVER_SUBSEQ_2684117-2815753_OBJg0413871	37	58	42	44	18	30	57	24	53	74	81	37	34	22	34	24	33	30
000015F_QUIVER_SUBSEQ_2684117-2815753_OBJg0413881	56	80	62	75	41	55	85	70	56	80	141	62	65	38	41	18	26	33
000015F_QUIVER_SUBSEQ_2684117-2815753_OBJg0413891	171	272	232	221	128	149	304	203	212	230	361	189	193	94	142	120	119	134
000015F_QUIVER_SUBSEQ_2684117-2815753_OBJg0413901	302	424	387	396	235	249	521	397	331	488	663	366	385	283	303	242	213	202
000015F_QUIVER_SUBSEQ_2684117-2815753_OBJg0413911	161	165	167	148	137	97	200	158	130	218	310	141	181	119	125	140	95	70
000015F_QUIVER_SUBSEQ_2684117-2815753_OBJg0413921	0	1	0	0	0	0	2	0	0	0	1	3	1	0	0	2	0	1
000015F_QUIVER_SUBSEQ_2684117-2815753_OBJg0413931	0	0	4	1	1	1	1	2	1	3	6	2	8	0	2	1	7	6
000015F_QUIVER_SUBSEQ_2684117-2815753_OBJg0413941	3	7	5	10	5	3	4	8	6	11	15	1	8	6	12	17	20	15
000015F_QUIVER_SUBSEQ_2684117-2815753_OBJg0413951	63	84	77	81	63	57	83	90	53	105	130	59	115	60	67	82	54	49
000015F_QUIVER_SUBSEQ_2684117-2815753_OBJg0413961	98	130	133	160	111	109	181	119	118	165	175	116	153	92	110	88	91	73
000015F_QUIVER_SUBSEQ_2684117-2815753_OBJg0413971	73	90	110	85	70	60	100	106	86	117	156	72	143	76	98	67	63	50
000015F_QUIVER_SUBSEQ_2684117-2815753_OBJg0413981	91	110	112	121	91	72	171	134	129	135	207	116	157	92	90	76	67	67
000015F_QUIVER_SUBSEQ_2684117-2815753_OBJg0413991	18	39	34	76	52	28	98	75	61	82	108	31	78	29	42	29	22	26
000015F_QUIVER_SUBSEQ_2684117-2815753_OBJg0414001	41	57	39	50	49	47	79	43	55	74	75	46	68	31	49	44	28	38
000015F_QUIVER_SUBSEQ_2684117-2815753_OBJg0414011	150	203	214	305	179	234	316	273	239	320	329	213	254	141	163	124	92	92
000015F_QUIVER_SUBSEQ_2684117-2815753_OBJg0414021	153	230	220	123	101	98	209	145	182	163	175	110	138	72	87	189	129	113
000015F_QUIVER_SUBSEQ_2684117-2815753_OBJg0414031	0	1	0	0	0	2	1	0	0	2	0	0	0	0	0	0	0	0
000015F_QUIVER_SUBSEQ_2684117-2815753_OBJg0414041	0	0	0	0	0	0	0	0	0	0	0	0	0	0	0	0	0	0
000015F_QUIVER_SUBSEQ_2684117-2815753_OBJg0414051	57	104	104	57	38	44	109	87	113	64	76	52	40	23	19	52	66	61
000015F_QUIVER_SUBSEQ_2684117-2815753_OBJg0414061	65	83	57	63	59	51	72	56	76	65	130	62	143	64	58	41	49	42
000015F_QUIVER_SUBSEQ_2684117-2815753_OBJg0414071	1	2	3	1	4	3	7	4	7	3	2	3	3	1	1	0	0	1
000015F_QUIVER_SUBSEQ_2684117-2815753_OBJg0414081	346	473	464	397	328	308	443	375	381	591	742	442	525	306	284	287	299	260
000015F_QUIVER_SUBSEQ_2684117-2815753_OBJg0414091	32	42	35	66	44	39	97	94	83	104	178	57	103	92	85	25	31	20
000015F_QUIVER_SUBSEQ_2684117-2815753_OBJg0414101	4	6	10	11	6	1	17	13	7	10	19	15	9	12	9	3	2	3
000015F_QUIVER_SUBSEQ_2684117-2815753_OBJg0414111	18	29	23	42	32	16	76	50	48	71	111	48	70	58	40	29	5	22
000015F_QUIVER_SUBSEQ_2684117-2815753_OBJg0414121	0	0	0	0	0	0	0	0	0	0	0	0	0	0	0	0	0	0
000015F_QUIVER_SUBSEQ_2684117-2815753_OBJg0414131	978	1557	1446	898	483	626	1077	951	761	1452	1922	1052	1110	726	750	864	800	739
000015F_QUIVER_SUBSEQ_2684117-2815753_OBJg0414141	0	0	0	0	0	0	0	0	0	0	0	0	0	0	0	0	0	0
000015F_QUIVER_SUBSEQ_2684117-2815753_OBJg0414151	0	0	0	0	0	0	0	0	0	0	0	0	0	0	0	0	0	0
000015F_QUIVER_SUBSEQ_2684117-2815753_OBJg0414161	0	1	2	0	0	0	0	0	1	0	0	0	0	0	0	1	0	1
000015F_QUIVER_SUBSEQ_2684117-2815753_OBJg0414171	5	3	4	1	3	2	4	0	1	2	1	4	5	1	0	6	0	3
000015F_QUIVER_SUBSEQ_2684117-2815753_OBJg0414181	2	6	4	4	4	1	0	1	2	0	2	2	4	0	3	5	14	7
000015F_QUIVER_SUBSEQ_2684117-2815753_OBJg0414191	3	9	11	9	5	5	1	2	2	2	3	8	7	2	0	13	7	7
000015F_QUIVER_SUBSEQ_2684117-2815753_OBJg0414201	294	427	416	449	274	304	458	386	297	509	639	342	465	307	277	299	262	233
000015F_QUIVER_SUBSEQ_2684117-2815753_OBJg0414211	20	24	26	15	3	9	16	7	14	34	26	8	46	54	18	63	11	13
000015F_QUIVER_SUBSEQ_2684117-2815753_OBJg0414221	134	220	188	150	91	120	244	104	111	209	456	174	384	429	261	332	272	267
000015F_QUIVER_SUBSEQ_2684117-2815753_OBJg0414231	11	3	6	5	3	4	7	5	5	6	16	7	16	13	7	10	22	15
000015F_QUIVER_SUBSEQ_2684117-2815753_OBJg0414241	0	0	0	0	0	0	0	0	0	0	0	0	0	0	0	0	0	0
000015F_QUIVER_SUBSEQ_2684117-2815753_OBJg0414251	0	0	0	0	0	0	0	0	0	0	0	0	0	0	0	0	0	0
000015F_QUIVER_SUBSEQ_2684117-2815753_OBJg0414261	0	0	0	0	0	0	0	0	0	0	0	0	0	0	0	0	0	0
000015F_QUIVER_SUBSEQ_2684117-2815753_OBJg0414271	0	0	0	0	0	0	0	0	0	0	0	0	0	0	0	0	0	0
000020F_QUIVER_OBJg0414281	0	0	0	0	0	0	0	0	0	0	0	0	0	0	0	0	0	0
000025F_QUIVER_SUBSEQ_1-70551_OBJg0414291	266	392	352	283	210	180	364	303	294	309	378	236	215	140	141	172	167	163
000025F_QUIVER_SUBSEQ_1-70551_OBJg0414301	0	0	0	0	0	0	0	0	0	0	0	0	0	0	0	0	0	0
000025F_QUIVER_SUBSEQ_1-70551_OBJg0414311	0	0	0	0	0	0	0	0	0	0	0	0	0	0	0	0	0	0
000025F_QUIVER_SUBSEQ_1-70551_OBJg0414321	0	0	0	0	0	0	0	0	0	0	0	0	0	0	0	0	0	0
000025F_QUIVER_SUBSEQ_1-70551_OBJg0414331	0	0	0	0	0	0	0	0	0	0	0	0	0	0	0	0	0	0
000025F_QUIVER_SUBSEQ_1-70551_OBJg0414341	0	0	0	0	0	0	0	1	0	0	3	1	0	0	0	1	2	0
000025F_QUIVER_SUBSEQ_1-70551_OBJg0414351	465	740	654	687	489	475	568	454	361	607	846	461	841	615	466	964	855	815
000025F_QUIVER_SUBSEQ_1-70551_OBJg0414361	166	271	236	413	213	247	221	233	211	476	524	341	376	138	205	237	256	203
000025F_QUIVER_SUBSEQ_1-70551_OBJg0414371	370	449	519	595	437	406	418	347	262	555	731	376	710	518	464	916	829	677
000025F_QUIVER_SUBSEQ_1-70551_OBJg0414381	993	1308	1341	1487	1131	937	1238	961	786	1290	1826	959	1743	1039	909	1859	1495	1357
000025F_QUIVER_SUBSEQ_1-70551_OBJg0414391	8	13	9	6	8	5	12	7	8	9	13	1	4	4	5	9	5	6
000025F_QUIVER_SUBSEQ_1-70551_OBJg0414401	0	0	1	0	0	0	0	0	0	0	0	0	0	1	0	0	0	0
000025F_QUIVER_SUBSEQ_1-70551_OBJg0414411	0	0	0	0	0	0	0	0	0	0	0	0	0	0	0	0	0	0
000026F_QUIVER_SUBSEQ_1-137920_OBJg0414421	0	0	0	0	0	0	0	0	0	0	0	0	0	0	0	0	0	0
000026F_QUIVER_SUBSEQ_1-137920_OBJg0414431	0	0	0	0	0	0	0	0	0	0	0	0	0	0	0	0	0	0
000026F_QUIVER_SUBSEQ_1-137920_OBJg0414441	0	0	0	0	0	0	0	0	0	0	0	0	0	0	0	0	0	0
000026F_QUIVER_SUBSEQ_1-137920_OBJg0414451	0	0	0	0	0	0	0	0	0	0	0	0	0	0	0	0	0	0
000026F_QUIVER_SUBSEQ_1-137920_OBJg0414461	373	599	496	385	228	293	429	308	329	361	468	269	566	373	368	332	349	316
000026F_QUIVER_SUBSEQ_1-137920_OBJg0414471	504	742	668	402	416	280	534	429	323	472	525	321	885	631	562	572	451	451
000026F_QUIVER_SUBSEQ_1-137920_OBJg0414481	0	0	0	0	0	0	0	0	0	0	0	0	0	0	0	0	0	0
000026F_QUIVER_SUBSEQ_1-137920_OBJg0414491	0	0	0	0	0	0	0	0	0	0	0	0	0	0	0	0	0	0
000026F_QUIVER_SUBSEQ_1-137920_OBJg0414501	546	794	645	30	34	21	18	21	10	27	31	21	26	9	16	28	33	12
000026F_QUIVER_SUBSEQ_1-137920_OBJg0414511	357	472	459	527	386	376	924	812	692	808	1032	592	482	279	299	234	198	203
000026F_QUIVER_SUBSEQ_1-137920_OBJg0414521	27	68	52	33	37	33	48	29	27	55	62	38	65	40	42	30	56	30
000026F_QUIVER_SUBSEQ_1-137920_OBJg0414531	87	117	81	88	41	59	144	63	56	113	200	112	162	217	143	260	227	198
000026F_QUIVER_SUBSEQ_1-137920_OBJg0414541	49	96	95	128	68	56	55	45	49	61	71	50	44	27	39	63	55	65
000026F_QUIVER_SUBSEQ_1-137920_OBJg0414551	130	188	163	180	139	140	253	190	152	290	308	160	219	116	130	191	188	166
000026F_QUIVER_SUBSEQ_1-137920_OBJg0414561	0	0	0	0	0	0	0	0	0	0	0	0	0	0	0	0	0	0
000026F_QUIVER_SUBSEQ_1-137920_OBJg0414571	5	6	5	1	5	0	8	3	2	1	5	2	3	3	3	12	6	8
000026F_QUIVER_SUBSEQ_1-137920_OBJg0414581	257	405	419	511	311	348	554	433	442	538	645	374	532	341	330	766	390	626
000026F_QUIVER_SUBSEQ_1-137920_OBJg0414591	838	1477	1211	1289	878	860	1588	1212	1097	1360	1882	1049	1359	847	885	901	874	757
000026F_QUIVER_SUBSEQ_1-137920_OBJg0414601	74	118	106	37	23	20	50	45	43	54	60	44	92	37	39	54	48	52
000029F_QUIVER_SUBSEQ_1-97909_OBJg0414611	9	15	7	0	0	0	0	1	0	2	3	2	1	6	1	1	5	4
000029F_QUIVER_SUBSEQ_1-97909_OBJg0414621	1	1	0	0	1	0	0	0	0	0	0	0	0	0	0	56	67	50
000029F_QUIVER_SUBSEQ_1-97909_OBJg0414631	0	2	0	0	0	0	0	0	0	0	0	0	0	0	0	167	158	148
000029F_QUIVER_SUBSEQ_1-97909_OBJg0414641	0	0	0	0	0	0	0	0	0	0	0	0	0	0	0	0	0	0
000029F_QUIVER_SUBSEQ_1-97909_OBJg0414651	0	0	0	0	0	0	0	0	0	0	0	0	0	0	0	0	0	0
000029F_QUIVER_SUBSEQ_1-97909_OBJg0414661	1	10	12	8	6	13	15	15	9	8	11	11	6	1	5	5	2	2
000029F_QUIVER_SUBSEQ_1-97909_OBJg0414671	0	0	0	0	0	0	0	0	0	0	0	0	0	0	0	0	0	0
000029F_QUIVER_SUBSEQ_1-97909_OBJg0414681	0	0	0	0	0	0	0	0	0	0	0	0	0	0	0	0	0	0
000029F_QUIVER_SUBSEQ_1-97909_OBJg0414691	0	0	0	0	0	0	0	0	0	0	0	0	0	0	0	0	0	0
000029F_QUIVER_SUBSEQ_1-97909_OBJg0414701	0	0	0	0	0	0	0	0	0	0	0	0	0	0	0	0	0	0
000029F_QUIVER_SUBSEQ_1-97909_OBJg0414711	0	0	0	0	0	0	0	0	0	0	0	0	0	0	0	0	0	0
000029F_QUIVER_SUBSEQ_1-97909_OBJg0414721	0	0	0	0	0	0	0	0	0	0	0	0	0	0	0	0	0	0
000029F_QUIVER_SUBSEQ_1-97909_OBJg0414731	0	0	0	0	0	0	0	0	0	0	0	0	0	0	0	0	0	0
000029F_QUIVER_SUBSEQ_1-97909_OBJg0414741	0	0	0	0	0	0	0	0	0	0	0	0	0	0	0	0	0	0
000029F_QUIVER_SUBSEQ_1-97909_OBJg0414751	0	0	0	0	0	0	0	0	0	0	0	0	0	0	0	0	0	0
000029F_QUIVER_SUBSEQ_1-97909_OBJg0414761	41	42	56	65	61	39	63	57	46	131	125	76	74	45	39	64	42	49
000029F_QUIVER_SUBSEQ_1-97909_OBJg0414771	13	19	21	23	12	17	10	18	20	26	36	23	25	16	10	14	14	11
000031F_QUIVER_OBJg0414781	0	0	0	0	0	0	0	0	0	0	0	0	0	0	0	0	0	0
000031F_QUIVER_OBJg0414791	0	0	0	0	0	0	0	0	0	0	0	0	0	0	0	0	0	0
000031F_QUIVER_OBJg0414801	0	0	0	0	0	0	0	0	0	0	0	0	0	0	0	0	0	0
000031F_QUIVER_OBJg0414811	3	10	7	15	3	7	17	19	11	15	20	14	10	4	3	3	2	0
000031F_QUIVER_OBJg0414821	3	4	7	11	4	10	22	13	16	17	20	6	11	5	9	2	3	0
000031F_QUIVER_OBJg0414831	0	0	0	0	0	0	0	0	0	0	0	0	0	0	0	0	0	0
000032F_QUIVER_SUBSEQ_1-48013_OBJg0414841	0	0	0	0	0	0	0	0	0	0	0	0	0	0	0	0	0	0
000032F_QUIVER_SUBSEQ_1-48013_OBJg0414851	0	3	0	0	2	2	4	2	2	0	2	0	1	3	2	1	2	0
000037F_QUIVER_SUBSEQ_1837451-1927160_OBJg0414861	1423	2030	1845	1392	1065	836	1620	1180	1064	1565	2128	1159	1952	1144	1002	1537	1345	1248
000037F_QUIVER_SUBSEQ_1837451-1927160_OBJg0414871	617	908	767	2128	905	1626	1859	1026	1019	1255	3246	1309	1626	1149	1113	582	484	451
000037F_QUIVER_SUBSEQ_1837451-1927160_OBJg0414881	1315	2124	1947	2114	1139	1431	2323	1739	1661	1874	2958	1602	1708	1122	1158	1077	1177	1068
000037F_QUIVER_SUBSEQ_1837451-1927160_OBJg0414891	0	0	0	0	0	0	0	0	0	0	0	0	0	0	0	0	0	0
000037F_QUIVER_SUBSEQ_1837451-1927160_OBJg0414901	0	0	0	0	0	0	0	0	0	0	0	0	0	0	0	0	0	0
000037F_QUIVER_SUBSEQ_1837451-1927160_OBJg0414911	0	0	0	0	0	0	0	0	0	0	0	0	0	0	0	0	0	0
000037F_QUIVER_SUBSEQ_1837451-1927160_OBJg0414921	0	0	0	0	0	0	0	0	0	0	0	0	0	0	0	0	0	0
000037F_QUIVER_SUBSEQ_1837451-1927160_OBJg0414931	0	0	0	0	0	0	0	0	0	0	0	0	0	0	0	0	1	0
000037F_QUIVER_SUBSEQ_1837451-1927160_OBJg0414941	0	0	0	0	0	0	0	0	0	0	0	0	0	0	0	0	0	0
000037F_QUIVER_SUBSEQ_1837451-1927160_OBJg0414951	1331	1999	1695	1806	1219	1220	2430	2066	1893	2351	2501	1630	1616	879	899	1319	1105	1048
000038F_QUIVER_OBJg0414961	0	0	0	0	0	0	0	1	0	1	0	0	0	0	0	0	0	0
000038F_QUIVER_OBJg0414971	10	12	9	15	18	6	25	23	16	15	23	15	18	11	12	14	6	13
000038F_QUIVER_OBJg0414981	170	216	190	263	181	166	317	251	224	285	363	207	251	193	187	185	163	157
000038F_QUIVER_OBJg0414991	11	11	14	3	4	4	14	15	13	2	7	2	8	12	9	6	3	7
000048F_QUIVER_SUBSEQ_1576434-1634116_OBJg0415001	19	17	27	8	19	6	13	9	7	9	14	6	8	3	5	34	13	15
000048F_QUIVER_SUBSEQ_1576434-1634116_OBJg0415011	13	13	13	4	5	0	4	0	6	3	5	5	5	3	1	8	8	13
000048F_QUIVER_SUBSEQ_1576434-1634116_OBJg0415021	130	247	207	343	213	256	349	306	273	241	399	198	315	204	212	178	157	191
000048F_QUIVER_SUBSEQ_1576434-1634116_OBJg0415031	8	11	14	15	19	12	34	22	21	22	20	11	22	16	16	9	8	7
000048F_QUIVER_SUBSEQ_1576434-1634116_OBJg0415041	441	619	617	547	415	386	472	422	338	466	637	325	627	401	363	537	442	417
000048F_QUIVER_SUBSEQ_1576434-1634116_OBJg0415051	66	76	86	84	54	71	92	61	34	81	105	50	88	69	71	90	99	76
000048F_QUIVER_SUBSEQ_1576434-1634116_OBJg0415061	0	0	0	0	0	0	0	0	0	0	0	0	0	0	0	0	0	0
000048F_QUIVER_SUBSEQ_1576434-1634116_OBJg0415071	0	0	0	0	0	0	0	0	0	0	0	0	0	0	0	0	0	0
000048F_QUIVER_SUBSEQ_1576434-1634116_OBJg0415081	145	198	179	179	102	157	91	95	57	63	84	59	238	101	165	49	39	41
000048F_QUIVER_SUBSEQ_1576434-1634116_OBJg0415091	60	81	58	72	27	65	44	22	30	36	44	24	95	36	49	20	12	14
000048F_QUIVER_SUBSEQ_1576434-1634116_OBJg0415101	0	0	0	0	0	0	0	1	0	0	0	0	0	0	0	0	0	0
000048F_QUIVER_SUBSEQ_1576434-1634116_OBJg0415111	0	0	0	0	1	1	1	3	0	0	0	1	0	0	0	1	0	0
000048F_QUIVER_SUBSEQ_1576434-1634116_OBJg0415121	3	3	3	5	3	5	4	1	0	1	5	0	14	18	14	9	3	5
000048F_QUIVER_SUBSEQ_1576434-1634116_OBJg0415131	371	571	564	591	456	444	670	594	542	687	975	499	716	467	367	346	334	305
000048F_QUIVER_SUBSEQ_1576434-1634116_OBJg0415141	1	10	12	13	12	10	9	11	15	11	16	9	9	12	10	13	7	4
000048F_QUIVER_SUBSEQ_1576434-1634116_OBJg0415151	73	118	98	141	110	80	96	95	67	115	151	81	129	60	68	69	69	63
000048F_QUIVER_SUBSEQ_1576434-1634116_OBJg0415161	0	0	0	0	0	0	0	0	0	0	0	0	0	0	0	0	0	0
000048F_QUIVER_SUBSEQ_1576434-1634116_OBJg0415171	0	0	0	0	0	0	0	0	0	0	0	0	0	0	0	0	0	0
000048F_QUIVER_SUBSEQ_1576434-1634116_OBJg0415181	0	0	0	0	0	0	0	0	0	0	0	0	0	0	0	0	0	0
000050F_QUIVER_SUBSEQ_1-95412_OBJg0415191	0	0	0	0	0	1	0	0	0	0	0	0	0	0	0	0	0	0
000050F_QUIVER_SUBSEQ_1-95412_OBJg0415201	201	272	304	280	213	198	438	379	383	336	466	279	329	179	183	195	189	165
000050F_QUIVER_SUBSEQ_1-95412_OBJg0415211	11	10	8	6	5	3	10	3	6	12	8	10	19	9	5	11	9	14
000050F_QUIVER_SUBSEQ_1-95412_OBJg0415221	0	0	0	0	0	0	0	0	0	0	0	0	0	0	0	0	0	0
000050F_QUIVER_SUBSEQ_1-95412_OBJg0415231	0	0	0	0	0	0	0	0	0	0	0	0	0	0	0	0	0	0
000050F_QUIVER_SUBSEQ_1-95412_OBJg0415241	8	11	14	6	1	3	0	1	0	0	0	0	1	0	0	2	5	3
000050F_QUIVER_SUBSEQ_1-95412_OBJg0415251	0	0	0	0	0	0	0	0	0	0	0	0	0	0	0	0	0	0
000050F_QUIVER_SUBSEQ_1-95412_OBJg0415261	0	0	0	0	0	0	0	0	0	0	0	0	0	0	0	0	0	0
000051F_QUIVER_SUBSEQ_1-129044_OBJg0415271	0	0	0	0	0	0	0	0	0	0	0	0	0	0	0	0	0	0
000051F_QUIVER_SUBSEQ_1-129044_OBJg0415281	67	84	104	120	90	81	117	134	107	151	237	140	143	94	86	104	118	83
000051F_QUIVER_SUBSEQ_1-129044_OBJg0415291	0	0	0	0	0	0	0	0	0	0	0	0	0	0	0	0	0	0
000051F_QUIVER_SUBSEQ_1-129044_OBJg0415301	0	1	0	0	0	1	1	0	1	1	0	0	0	0	1	3	1	3
000051F_QUIVER_SUBSEQ_1-129044_OBJg0415311	0	0	0	0	0	0	0	0	0	0	0	0	0	0	0	0	0	0
000051F_QUIVER_SUBSEQ_1-129044_OBJg0415321	0	0	0	0	0	0	0	0	0	0	0	0	0	0	0	0	0	0
000051F_QUIVER_SUBSEQ_1-129044_OBJg0415331	232	319	248	335	232	242	339	290	263	472	667	378	360	259	242	222	203	179
000051F_QUIVER_SUBSEQ_1-129044_OBJg0415341	583	932	834	652	444	462	1162	683	674	800	1659	633	1370	1290	982	835	863	857
000051F_QUIVER_SUBSEQ_1-129044_OBJg0415351	0	0	0	0	0	0	0	0	0	0	0	0	0	0	0	0	1	0
000051F_QUIVER_SUBSEQ_1-129044_OBJg0415361	0	0	0	0	0	0	0	0	0	0	0	0	0	0	0	0	1	0
000051F_QUIVER_SUBSEQ_1-129044_OBJg0415371	5	1	5	3	5	6	0	0	1	10	39	11	51	35	28	90	61	82
000051F_QUIVER_SUBSEQ_1-129044_OBJg0415381	277	323	301	29	26	18	92	87	88	78	101	64	103	54	71	150	136	135
000051F_QUIVER_SUBSEQ_1-129044_OBJg0415391	1169	1504	1411	928	769	613	937	866	735	1087	1173	800	749	395	395	1727	1435	1257
000051F_QUIVER_SUBSEQ_1-129044_OBJg0415401	20	21	30	11	18	8	9	13	2	28	35	23	19	10	13	139	135	62
000051F_QUIVER_SUBSEQ_1-129044_OBJg0415411	0	0	0	1	0	0	0	1	0	0	0	0	0	3	2	2	2	0
000051F_QUIVER_SUBSEQ_1-129044_OBJg0415421	0	1	0	0	0	0	0	0	1	0	1	0	3	2	1	0	0	0
000051F_QUIVER_SUBSEQ_1-129044_OBJg0415431	0	0	0	0	0	0	0	0	0	0	0	0	0	0	0	0	2	0
000051F_QUIVER_SUBSEQ_1-129044_OBJg0415441	0	0	0	0	0	0	0	0	0	0	0	0	0	0	0	0	0	0
000051F_QUIVER_SUBSEQ_1-129044_OBJg0415451	0	0	0	0	0	0	0	0	0	0	0	0	0	0	0	0	0	0
000051F_QUIVER_SUBSEQ_1-129044_OBJg0415461	1106	1840	1626	1846	1128	1275	1687	1268	1219	1628	2111	1145	1676	988	1120	1175	1190	1058
000051F_QUIVER_SUBSEQ_1-129044_OBJg0415471	147	224	200	186	124	105	443	230	228	349	1011	333	986	1335	787	470	286	453
000051F_QUIVER_SUBSEQ_1-129044_OBJg0415481	2043	3025	2863	2519	2107	1685	2359	1958	1752	2598	3286	1826	3801	2446	2168	3206	2523	2153
000051F_QUIVER_SUBSEQ_1-129044_OBJg0415491	3	2	3	0	1	1	1	1	2	1	7	4	3	9	11	2	1	3
000051F_QUIVER_SUBSEQ_1-129044_OBJg0415501	12	34	27	6	6	4	86	48	47	66	264	90	265	575	312	27	41	44
000051F_QUIVER_SUBSEQ_1-129044_OBJg0415511	138	167	173	208	186	173	128	118	100	186	229	106	306	174	199	187	176	186
000051F_QUIVER_SUBSEQ_1-129044_OBJg0415521	5	7	14	0	7	5	1	1	0	3	3	0	10	1	3	77	73	79
000051F_QUIVER_SUBSEQ_1-129044_OBJg0415531	79	149	139	85	130	54	40	56	37	119	158	91	158	78	84	50	58	55
000051F_QUIVER_SUBSEQ_1-129044_OBJg0415541	0	0	0	0	1	0	0	1	0	0	0	0	2	0	0	2	0	0
000051F_QUIVER_SUBSEQ_1-129044_OBJg0415551	42	80	79	54	56	71	32	24	24	26	71	49	99	135	61	243	207	186
000051F_QUIVER_SUBSEQ_1-129044_OBJg0415561	0	0	0	0	0	0	0	0	0	0	0	0	0	0	0	1	0	0
000051F_QUIVER_SUBSEQ_1-129044_OBJg0415571	0	0	0	0	0	0	0	0	0	0	0	0	0	0	0	0	0	0
000051F_QUIVER_SUBSEQ_1-129044_OBJg0415581	45	87	65	2	2	3	0	0	0	0	3	1	1	1	0	4	0	4
000051F_QUIVER_SUBSEQ_1-129044_OBJg0415591	1	0	0	0	0	0	0	0	0	1	1	0	0	1	0	11	13	7
000051F_QUIVER_SUBSEQ_1-129044_OBJg0415601	0	0	0	0	0	0	0	0	0	0	0	0	0	0	0	0	0	0
000051F_QUIVER_SUBSEQ_1-129044_OBJg0415611	2	3	1	0	1	0	0	1	5	4	32	9	52	31	21	7	3	8
000051F_QUIVER_SUBSEQ_1-129044_OBJg0415621	0	0	0	0	0	0	0	0	0	0	0	0	0	0	0	0	0	0
000051F_QUIVER_SUBSEQ_1-129044_OBJg0415631	0	0	1	0	0	0	0	0	0	0	0	0	0	0	0	0	0	0
000055F_QUIVER_SUBSEQ_1373263-1499920_OBJg0415641	0	0	0	0	0	0	0	0	0	0	0	0	0	0	0	0	0	0
000055F_QUIVER_SUBSEQ_1373263-1499920_OBJg0415651	0	0	0	0	0	0	0	0	0	0	0	0	0	0	0	0	0	0
000055F_QUIVER_SUBSEQ_1373263-1499920_OBJg0415661	10	12	20	7	6	3	13	7	5	15	8	7	7	12	14	9	14	8
000055F_QUIVER_SUBSEQ_1373263-1499920_OBJg0415671	65	80	67	74	41	52	36	44	48	57	60	36	77	45	35	56	76	63
000055F_QUIVER_SUBSEQ_1373263-1499920_OBJg0415681	7	8	3	3	5	3	8	2	4	3	13	3	4	4	4	7	12	8
000055F_QUIVER_SUBSEQ_1373263-1499920_OBJg0415691	0	0	0	0	0	0	0	0	0	0	0	0	0	0	0	0	0	0
000055F_QUIVER_SUBSEQ_1373263-1499920_OBJg0415701	0	0	0	0	0	0	0	0	0	0	0	0	0	0	0	0	0	0
000055F_QUIVER_SUBSEQ_1373263-1499920_OBJg0415711	0	0	0	0	0	0	0	0	0	0	0	0	0	0	0	0	0	0
000055F_QUIVER_SUBSEQ_1373263-1499920_OBJg0415721	5	10	7	8	11	7	5	11	4	12	13	8	10	1	4	26	13	15
000055F_QUIVER_SUBSEQ_1373263-1499920_OBJg0415731	524	796	709	926	683	621	824	660	579	865	1167	668	877	553	588	973	815	734
000055F_QUIVER_SUBSEQ_1373263-1499920_OBJg0415741	356	476	503	480	409	324	542	484	447	557	726	391	373	248	205	453	335	365
000055F_QUIVER_SUBSEQ_1373263-1499920_OBJg0415751	43	64	53	10	3	3	7	6	8	8	10	1	16	4	1	7	7	10
000055F_QUIVER_SUBSEQ_1373263-1499920_OBJg0415761	701	1029	967	1169	748	799	1384	1130	1035	1229	1540	863	1350	969	904	794	697	568
000055F_QUIVER_SUBSEQ_1373263-1499920_OBJg0415771	1	1	1	10	2	3	4	1	2	6	8	1	3	0	0	4	2	5
000055F_QUIVER_SUBSEQ_1373263-1499920_OBJg0415781	70	117	119	126	80	79	86	75	58	107	164	75	155	92	79	106	101	74
000055F_QUIVER_SUBSEQ_1373263-1499920_OBJg0415791	22	12	29	12	8	5	8	13	4	15	14	3	6	12	7	1	3	1
000055F_QUIVER_SUBSEQ_1373263-1499920_OBJg0415801	1	1	2	0	0	0	1	1	0	0	0	0	0	0	0	0	0	1
000055F_QUIVER_SUBSEQ_1373263-1499920_OBJg0415811	256	364	364	569	412	384	414	326	335	639	764	460	606	323	422	391	405	417
000055F_QUIVER_SUBSEQ_1373263-1499920_OBJg0415821	0	0	0	0	0	0	0	0	0	0	0	0	0	0	0	0	0	0
000055F_QUIVER_SUBSEQ_1373263-1499920_OBJg0415831	0	0	0	0	0	0	0	0	0	0	0	0	0	0	0	0	0	0
000058F_QUIVER_SUBSEQ_1-156621_OBJg0415841	0	0	0	3	0	1	0	0	1	1	3	0	1	0	1	0	0	0
000058F_QUIVER_SUBSEQ_1-156621_OBJg0415851	0	0	0	0	0	0	0	0	0	0	0	0	0	0	0	0	0	0
000058F_QUIVER_SUBSEQ_1-156621_OBJg0415861	3	1	0	0	1	0	0	0	1	1	0	0	0	0	0	1	0	0
000058F_QUIVER_SUBSEQ_1-156621_OBJg0415871	0	0	0	0	0	0	0	0	0	0	0	0	0	0	0	0	0	0
000058F_QUIVER_SUBSEQ_1-156621_OBJg0415881	0	0	0	0	0	0	0	0	0	0	1	0	0	0	0	0	0	1
000058F_QUIVER_SUBSEQ_1-156621_OBJg0415891	1	0	0	0	0	1	1	0	0	0	0	0	0	2	0	0	0	0
000058F_QUIVER_SUBSEQ_1-156621_OBJg0415901	42	74	64	44	29	20	62	58	64	69	69	52	35	25	21	50	40	36
000058F_QUIVER_SUBSEQ_1-156621_OBJg0415911	648	955	912	1130	775	766	1691	1437	1120	1571	1994	1191	912	639	599	531	532	519
000058F_QUIVER_SUBSEQ_1-156621_OBJg0415921	36	51	41	45	36	42	52	56	42	40	31	18	44	24	18	28	20	19
000058F_QUIVER_SUBSEQ_1-156621_OBJg0415931	0	0	0	0	0	0	0	0	0	0	0	0	0	0	0	0	0	0
000058F_QUIVER_SUBSEQ_1-156621_OBJg0415941	0	0	0	0	0	0	0	0	0	0	0	0	0	0	0	0	0	0
000058F_QUIVER_SUBSEQ_1-156621_OBJg0415951	0	0	0	0	0	0	0	0	0	0	0	0	0	0	0	0	0	0
000058F_QUIVER_SUBSEQ_1-156621_OBJg0415961	0	0	0	0	0	0	0	0	0	0	0	0	0	0	0	0	0	0
000058F_QUIVER_SUBSEQ_1-156621_OBJg0415971	0	0	0	0	0	0	0	0	0	0	0	0	0	0	0	0	0	0
000058F_QUIVER_SUBSEQ_1-156621_OBJg0415981	4	6	2	18	16	11	23	16	10	9	15	6	7	3	6	2	3	2
000058F_QUIVER_SUBSEQ_1-156621_OBJg0415991	6	11	7	4	3	1	6	4	3	3	31	9	15	26	6	8	9	10
000058F_QUIVER_SUBSEQ_1-156621_OBJg0416001	113	154	145	109	99	68	181	140	146	125	130	110	82	83	45	136	120	132
000058F_QUIVER_SUBSEQ_1-156621_OBJg0416011	2	3	5	1	0	0	1	1	1	3	5	3	1	2	2	4	4	7
000058F_QUIVER_SUBSEQ_1-156621_OBJg0416021	334	546	520	380	290	272	504	405	379	542	721	388	365	225	201	285	309	228
000058F_QUIVER_SUBSEQ_1-156621_OBJg0416031	14	21	24	3	2	2	5	5	2	0	4	4	50	37	36	108	117	111
000058F_QUIVER_SUBSEQ_1-156621_OBJg0416041	5	12	3	11	8	9	4	2	6	11	18	7	29	21	12	10	19	14
000058F_QUIVER_SUBSEQ_1-156621_OBJg0416051	0	0	3	5	1	2	1	2	0	2	3	1	7	4	5	6	4	1
000062F_QUIVER_SUBSEQ_1180112-1304188_OBJg0416061	0	0	0	0	0	0	0	0	0	0	0	0	0	0	0	0	0	0
000062F_QUIVER_SUBSEQ_1180112-1304188_OBJg0416071	0	0	0	0	0	0	0	0	0	0	0	0	0	0	0	2	1	3
000062F_QUIVER_SUBSEQ_1180112-1304188_OBJg0416081	0	0	0	0	0	0	0	0	0	0	0	0	0	0	0	0	0	0
000062F_QUIVER_SUBSEQ_1180112-1304188_OBJg0416091	15	25	30	38	19	20	39	37	27	33	27	16	28	12	13	11	9	9
000062F_QUIVER_SUBSEQ_1180112-1304188_OBJg0416101	0	3	2	0	0	0	2	0	1	1	1	0	2	2	1	0	1	0
000062F_QUIVER_SUBSEQ_1180112-1304188_OBJg0416111	0	1	0	0	0	0	0	0	0	0	0	0	0	0	0	0	0	0
000062F_QUIVER_SUBSEQ_1180112-1304188_OBJg0416121	1	2	10	7	6	2	7	0	4	4	9	4	2	0	1	12	6	8
000062F_QUIVER_SUBSEQ_1180112-1304188_OBJg0416131	0	1	0	0	0	0	1	1	0	0	0	0	0	0	0	0	0	2
000062F_QUIVER_SUBSEQ_1180112-1304188_OBJg0416141	4	1	3	5	4	5	16	5	10	6	18	12	4	1	8	3	3	4
000062F_QUIVER_SUBSEQ_1180112-1304188_OBJg0416151	0	2	5	6	6	4	2	5	3	12	14	5	6	2	1	1	6	6
000062F_QUIVER_SUBSEQ_1180112-1304188_OBJg0416161	0	0	0	0	0	0	0	0	0	0	0	0	0	0	0	0	0	0
000062F_QUIVER_SUBSEQ_1180112-1304188_OBJg0416171	0	0	0	0	0	0	0	1	0	0	0	0	0	0	0	0	0	0
000062F_QUIVER_SUBSEQ_1180112-1304188_OBJg0416181	0	0	0	0	0	0	0	0	0	0	0	0	0	0	0	0	2	2
000062F_QUIVER_SUBSEQ_1180112-1304188_OBJg0416191	10	16	15	14	17	12	21	22	21	22	25	15	17	8	7	5	10	8
000062F_QUIVER_SUBSEQ_1180112-1304188_OBJg0416201	3	11	19	7	6	10	10	6	16	20	20	14	2	1	8	1	4	4
000062F_QUIVER_SUBSEQ_1180112-1304188_OBJg0416211	9	12	14	19	9	10	46	34	22	21	20	14	21	7	14	8	12	7
000062F_QUIVER_SUBSEQ_1180112-1304188_OBJg0416221	0	0	0	0	0	0	0	0	0	0	0	0	0	0	0	0	0	0
000062F_QUIVER_SUBSEQ_1180112-1304188_OBJg0416231	0	4	2	1	0	1	4	2	0	1	15	4	5	11	4	3	5	5
000062F_QUIVER_SUBSEQ_1180112-1304188_OBJg0416241	0	0	0	0	0	0	0	0	0	0	0	0	0	0	0	0	0	0
000062F_QUIVER_SUBSEQ_1180112-1304188_OBJg0416251	0	0	0	0	0	0	0	0	0	0	0	0	0	0	0	0	0	0
000065F_QUIVER_SUBSEQ_1-39545_OBJg0416261	0	0	0	0	0	0	0	0	0	0	0	0	1	0	0	1	0	1
000065F_QUIVER_SUBSEQ_1-39545_OBJg0416271	0	0	0	0	0	0	0	0	0	0	0	0	0	0	0	0	0	0
000065F_QUIVER_SUBSEQ_1-39545_OBJg0416281	114	200	164	117	77	97	164	144	119	163	223	133	136	75	92	88	64	88
000065F_QUIVER_SUBSEQ_1-39545_OBJg0416291	1	0	0	0	0	0	0	0	0	0	0	0	0	0	0	0	0	0
000065F_QUIVER_SUBSEQ_1-39545_OBJg0416301	0	0	0	0	0	0	0	0	0	0	0	0	0	0	0	0	0	0
000065F_QUIVER_SUBSEQ_1-39545_OBJg0416311	0	0	0	0	0	0	0	0	0	0	0	0	0	0	0	0	0	0
000065F_QUIVER_SUBSEQ_1-39545_OBJg0416321	0	0	0	0	0	0	0	0	0	0	0	0	0	0	0	0	0	0
000065F_QUIVER_SUBSEQ_1-39545_OBJg0416331	0	0	0	0	0	0	0	0	0	0	0	0	0	0	0	0	0	0
000067F_QUIVER_OBJg0416341	0	0	0	0	0	0	0	0	0	0	0	0	0	0	0	0	0	0
000067F_QUIVER_OBJg0416351	1	2	3	0	0	0	0	0	0	1	0	0	0	0	0	0	0	0
000067F_QUIVER_OBJg0416361	0	0	0	0	0	0	0	0	0	0	0	0	0	0	0	0	0	0
000067F_QUIVER_OBJg0416371	0	0	0	0	0	0	0	0	0	0	0	0	0	0	0	0	0	0
000067F_QUIVER_OBJg0416381	0	0	0	0	0	0	0	0	0	0	0	0	0	0	0	0	0	0
000067F_QUIVER_OBJg0416391	0	0	0	0	0	0	0	0	0	0	0	0	0	0	0	0	0	0
000067F_QUIVER_OBJg0416401	0	0	0	0	0	0	0	0	0	0	0	0	0	0	0	0	0	0
000067F_QUIVER_OBJg0416411	0	0	0	0	0	0	0	0	0	0	0	0	0	0	0	0	0	0
000067F_QUIVER_OBJg0416421	52	103	79	73	40	53	34	35	33	29	32	18	35	14	30	14	8	8
000067F_QUIVER_OBJg0416431	0	0	0	0	0	0	0	0	0	0	0	0	0	0	0	0	0	0
000067F_QUIVER_OBJg0416441	0	0	1	2	4	1	0	1	2	0	0	0	3	0	2	1	3	0
000067F_QUIVER_OBJg0416451	0	0	0	0	5	2	1	0	0	0	0	0	0	0	0	2	6	4
000067F_QUIVER_OBJg0416461	0	2	1	0	0	0	1	0	0	0	0	0	0	0	0	1	1	1
000067F_QUIVER_OBJg0416471	0	0	0	0	0	0	0	0	0	0	0	0	0	0	0	0	0	0
000067F_QUIVER_OBJg0416481	0	0	0	0	0	0	2	1	1	0	7	2	0	2	0	0	2	3
000067F_QUIVER_OBJg0416491	0	0	0	0	0	0	0	0	0	0	0	0	0	0	0	0	0	0
000067F_QUIVER_OBJg0416501	0	0	0	0	0	0	0	0	0	0	0	0	0	0	0	0	0	0
000067F_QUIVER_OBJg0416511	22	30	24	22	18	20	32	30	18	26	30	23	37	23	21	22	23	14
000067F_QUIVER_OBJg0416521	8	5	2	1	0	0	9	3	5	3	5	3	10	5	8	4	6	5
000067F_QUIVER_OBJg0416531	64	128	112	24	16	18	16	11	14	35	109	51	106	85	76	19	19	30
000067F_QUIVER_OBJg0416541	312	473	448	638	409	406	913	499	475	548	961	478	768	778	632	348	431	356
000067F_QUIVER_OBJg0416551	1	0	1	0	0	0	1	2	0	1	2	0	2	0	0	0	0	0
000067F_QUIVER_OBJg0416561	0	0	0	0	0	0	0	0	0	0	0	0	0	0	0	0	0	0
000067F_QUIVER_OBJg0416571	0	0	0	0	0	0	0	0	0	0	0	0	0	0	0	0	0	0
000067F_QUIVER_OBJg0416581	0	0	0	0	0	0	0	0	0	0	0	0	0	0	0	0	0	0
000067F_QUIVER_OBJg0416591	1	6	2	4	0	1	4	3	4	6	7	4	7	4	5	1	0	0
000067F_QUIVER_OBJg0416601	0	1	0	0	0	0	0	0	0	0	0	0	0	0	0	0	0	0
000067F_QUIVER_OBJg0416611	0	0	0	0	0	0	0	0	0	0	0	0	0	0	0	0	0	0
000067F_QUIVER_OBJg0416621	0	0	0	0	0	0	0	0	0	0	0	0	0	0	0	0	0	0
000067F_QUIVER_OBJg0416631	0	0	0	0	0	0	0	0	0	0	0	0	0	0	0	0	0	0
000067F_QUIVER_OBJg0416641	0	0	0	0	0	0	0	0	0	2	0	1	2	1	0	0	0	0
000067F_QUIVER_OBJg0416651	0	0	0	0	0	0	0	0	0	0	0	0	0	0	0	0	0	0
000067F_QUIVER_OBJg0416661	9	18	12	21	13	6	15	15	10	13	12	9	12	13	16	7	7	2
000067F_QUIVER_OBJg0416671	40	23	32	147	55	104	323	93	105	144	691	242	339	685	374	562	249	114
000067F_QUIVER_OBJg0416681	0	0	1	0	0	1	1	0	0	2	1	0	2	1	0	0	1	2
000067F_QUIVER_OBJg0416691	1	0	0	0	0	0	1	0	1	0	1	0	0	0	0	1	0	0
000067F_QUIVER_OBJg0416701	0	0	0	0	0	0	0	0	0	0	0	0	0	0	0	0	0	0
000067F_QUIVER_OBJg0416711	0	1	2	0	0	0	0	0	0	1	2	0	0	0	0	0	1	0
000067F_QUIVER_OBJg0416721	0	0	1	1	0	0	0	0	0	0	0	0	0	0	0	0	0	0
000067F_QUIVER_OBJg0416731	0	0	0	0	0	0	0	0	0	0	0	0	0	0	0	0	0	0
000067F_QUIVER_OBJg0416741	9	16	16	2	3	2	4	4	0	3	8	2	2	4	4	1	1	0
000067F_QUIVER_OBJg0416751	1	3	1	0	0	0	0	0	0	0	0	0	0	0	1	0	0	0
000067F_QUIVER_OBJg0416761	6	2	3	0	1	0	1	1	2	1	3	1	1	2	2	0	0	0
000067F_QUIVER_OBJg0416771	10	31	11	64	32	54	114	54	61	114	428	122	116	249	126	66	42	19
000067F_QUIVER_OBJg0416781	38	63	50	54	48	37	83	63	48	62	68	31	47	28	36	22	24	26
000067F_QUIVER_OBJg0416791	0	0	0	0	1	0	0	0	0	0	0	0	0	0	0	0	0	0
000067F_QUIVER_OBJg0416801	9	6	14	19	9	23	37	12	18	3	15	11	8	6	2	2	4	5
000068F_QUIVER_SUBSEQ_1-101858_OBJg0416811	0	0	0	0	0	0	0	0	0	0	0	0	0	0	0	0	0	0
000068F_QUIVER_SUBSEQ_1-101858_OBJg0416821	0	0	0	0	0	0	0	0	0	0	0	0	0	0	0	0	0	0
000068F_QUIVER_SUBSEQ_1-101858_OBJg0416831	0	0	0	0	0	0	0	1	1	2	0	0	1	0	0	0	2	0
000068F_QUIVER_SUBSEQ_1-101858_OBJg0416841	0	0	0	0	0	0	0	0	0	0	0	0	0	0	0	0	0	0
000068F_QUIVER_SUBSEQ_1-101858_OBJg0416851	0	0	0	0	0	0	0	0	0	0	0	0	1	0	3	0	0	0
000068F_QUIVER_SUBSEQ_1-101858_OBJg0416861	0	0	0	0	0	0	0	0	0	0	0	0	0	0	0	0	0	0
000068F_QUIVER_SUBSEQ_1-101858_OBJg0416871	0	0	0	0	0	0	0	0	0	0	0	0	0	0	0	0	0	0
000068F_QUIVER_SUBSEQ_1-101858_OBJg0416881	0	0	0	0	0	0	0	0	0	0	0	0	0	0	0	0	0	0
000068F_QUIVER_SUBSEQ_1-101858_OBJg0416891	0	0	0	0	0	0	0	0	0	0	0	0	0	0	0	0	0	0
000068F_QUIVER_SUBSEQ_1-101858_OBJg0416901	0	0	0	0	0	0	0	0	0	0	0	0	0	0	0	0	0	0
000068F_QUIVER_SUBSEQ_1-101858_OBJg0416911	0	0	0	0	0	0	0	0	0	0	0	0	0	0	0	0	0	0
000068F_QUIVER_SUBSEQ_1-101858_OBJg0416921	0	0	0	0	0	0	0	0	0	0	0	0	0	0	0	0	0	0
000068F_QUIVER_SUBSEQ_1173961-1301853_OBJg0416931	0	0	0	0	0	0	0	0	0	0	0	0	0	0	0	0	0	0
000068F_QUIVER_SUBSEQ_1173961-1301853_OBJg0416941	0	0	0	0	0	0	0	0	0	0	0	0	0	0	0	0	0	0
000068F_QUIVER_SUBSEQ_1173961-1301853_OBJg0416951	434	653	604	501	386	354	769	712	601	656	728	405	448	254	261	336	268	244
000068F_QUIVER_SUBSEQ_1173961-1301853_OBJg0416961	0	0	0	0	0	0	0	0	0	0	0	0	0	0	0	0	0	0
000068F_QUIVER_SUBSEQ_1173961-1301853_OBJg0416971	0	0	0	0	0	0	0	0	0	0	0	0	0	0	0	0	0	0
000068F_QUIVER_SUBSEQ_1173961-1301853_OBJg0416981	0	0	0	0	0	0	0	0	0	0	0	0	0	0	0	0	0	0
000068F_QUIVER_SUBSEQ_1173961-1301853_OBJg0416991	0	0	0	0	0	0	0	0	0	0	0	0	0	0	0	0	0	0
000068F_QUIVER_SUBSEQ_1173961-1301853_OBJg0417001	0	0	0	0	0	0	0	0	0	0	0	0	0	0	0	0	0	0
000068F_QUIVER_SUBSEQ_1173961-1301853_OBJg0417011	0	0	0	0	0	0	0	0	0	0	0	0	0	0	0	0	0	0
000068F_QUIVER_SUBSEQ_1173961-1301853_OBJg0417021	0	0	0	0	0	0	0	0	0	0	0	0	0	0	0	0	0	0
000069F_QUIVER_OBJg0417031	0	0	0	0	0	0	0	0	0	0	0	0	0	0	0	0	0	0
000069F_QUIVER_OBJg0417041	0	0	0	0	0	0	0	0	0	0	0	0	0	0	0	0	0	0
000069F_QUIVER_OBJg0417051	0	0	0	0	0	0	0	0	0	0	0	0	0	0	0	0	0	0
000072F_QUIVER_SUBSEQ_1132780-1208993_OBJg0417061	0	0	0	0	0	0	0	0	0	0	0	0	0	0	0	0	0	0
000072F_QUIVER_SUBSEQ_1132780-1208993_OBJg0417071	0	0	0	0	0	0	0	0	0	0	0	0	0	0	0	0	0	0
000072F_QUIVER_SUBSEQ_1132780-1208993_OBJg0417081	0	0	0	0	0	0	0	0	0	0	0	0	0	0	0	0	0	0
000072F_QUIVER_SUBSEQ_1132780-1208993_OBJg0417091	1	0	1	0	0	0	1	0	0	1	1	0	0	0	0	0	0	1
000072F_QUIVER_SUBSEQ_1132780-1208993_OBJg0417101	0	1	0	0	0	1	0	1	1	0	2	0	0	0	0	0	0	0
000072F_QUIVER_SUBSEQ_1132780-1208993_OBJg0417111	0	0	0	0	0	0	0	0	0	0	0	0	0	0	0	0	0	0
000072F_QUIVER_SUBSEQ_1132780-1208993_OBJg0417121	0	0	0	0	0	0	0	0	0	0	0	0	0	0	0	0	0	0
000072F_QUIVER_SUBSEQ_1132780-1208993_OBJg0417131	0	0	0	0	0	0	0	0	0	0	0	0	0	0	0	0	0	0
000072F_QUIVER_SUBSEQ_1132780-1208993_OBJg0417141	0	0	0	0	0	0	0	0	0	0	0	0	0	0	0	0	0	0
000072F_QUIVER_SUBSEQ_1132780-1208993_OBJg0417151	0	0	0	0	0	0	0	0	0	0	0	0	0	0	0	0	0	0
000072F_QUIVER_SUBSEQ_1132780-1208993_OBJg0417161	0	0	0	0	0	0	0	0	0	0	0	0	0	0	0	0	0	0
000072F_QUIVER_SUBSEQ_1132780-1208993_OBJg0417171	0	0	0	0	0	0	0	0	0	0	0	0	0	0	0	0	0	0
000072F_QUIVER_SUBSEQ_1132780-1208993_OBJg0417181	0	0	0	2	1	1	1	0	2	0	3	0	0	1	0	0	0	0
000072F_QUIVER_SUBSEQ_1132780-1208993_OBJg0417191	0	0	0	0	0	0	0	0	0	0	0	0	0	0	0	0	0	0
000072F_QUIVER_SUBSEQ_1132780-1208993_OBJg0417201	71	105	77	74	81	60	80	87	59	103	106	49	94	44	50	62	42	38
000072F_QUIVER_SUBSEQ_1132780-1208993_OBJg0417211	0	0	0	0	0	0	0	0	0	0	0	0	0	0	0	0	0	0
000072F_QUIVER_SUBSEQ_1132780-1208993_OBJg0417221	0	0	0	0	0	0	0	0	0	0	0	0	0	0	0	0	0	0
000072F_QUIVER_SUBSEQ_1132780-1208993_OBJg0417231	0	0	0	0	0	0	0	0	0	0	0	0	0	0	0	0	0	0
000072F_QUIVER_SUBSEQ_1132780-1208993_OBJg0417241	3	3	0	1	1	3	0	2	0	0	1	3	1	4	3	1	0	0
000072F_QUIVER_SUBSEQ_1132780-1208993_OBJg0417251	2	0	1	2	4	2	4	0	0	1	2	0	4	0	0	0	0	0
000072F_QUIVER_SUBSEQ_1132780-1208993_OBJg0417261	1	2	1	3	2	3	2	0	2	1	1	0	1	0	1	3	0	0
000077F_QUIVER_SUBSEQ_1-96031_OBJg0417271	0	0	0	0	0	0	0	0	0	0	0	0	0	0	0	0	0	0
000077F_QUIVER_SUBSEQ_1-96031_OBJg0417281	0	0	0	0	0	0	0	0	0	0	0	0	0	0	0	0	0	0
000077F_QUIVER_SUBSEQ_1-96031_OBJg0417291	0	0	0	0	0	0	0	0	0	0	0	0	0	0	0	0	0	0
000077F_QUIVER_SUBSEQ_1-96031_OBJg0417301	0	0	0	0	0	0	0	0	0	0	0	0	0	0	0	0	0	0
000077F_QUIVER_SUBSEQ_1-96031_OBJg0417311	1	7	5	4	1	2	8	1	8	5	7	8	6	4	8	2	3	1
000077F_QUIVER_SUBSEQ_1-96031_OBJg0417321	0	2	2	3	5	4	5	3	5	1	7	2	6	1	2	6	0	1
000077F_QUIVER_SUBSEQ_1-96031_OBJg0417331	0	0	0	3	0	1	1	0	1	2	2	5	0	4	0	1	1	7
000077F_QUIVER_SUBSEQ_1-96031_OBJg0417341	0	0	0	0	0	0	0	0	0	0	0	0	0	0	0	0	0	0
000077F_QUIVER_SUBSEQ_1-96031_OBJg0417351	0	0	0	0	0	0	0	0	0	0	0	0	0	0	0	0	0	0
000077F_QUIVER_SUBSEQ_1-96031_OBJg0417361	1	0	0	1	0	1	0	0	0	0	2	0	0	0	0	1	0	0
000077F_QUIVER_SUBSEQ_1-96031_OBJg0417371	1	2	1	2	0	3	4	1	2	2	4	3	1	1	3	0	3	0
000077F_QUIVER_SUBSEQ_1-96031_OBJg0417381	0	0	0	0	0	0	0	0	0	0	0	0	0	0	0	0	0	0
000077F_QUIVER_SUBSEQ_1-96031_OBJg0417391	413	564	607	317	290	235	424	404	353	467	472	287	307	170	200	354	276	229
000077F_QUIVER_SUBSEQ_1-96031_OBJg0417401	0	0	0	0	0	0	0	0	0	0	0	0	1	0	0	1	0	1
000077F_QUIVER_SUBSEQ_1-96031_OBJg0417411	0	0	0	0	0	0	0	0	0	0	0	0	0	0	0	2	1	2
000077F_QUIVER_SUBSEQ_1-96031_OBJg0417421	0	0	0	0	0	0	0	0	0	0	0	0	0	0	0	1	0	0
000077F_QUIVER_SUBSEQ_1-96031_OBJg0417431	17	18	16	0	0	0	0	1	0	0	0	0	0	0	0	60	60	40
000077F_QUIVER_SUBSEQ_964419-1072308_OBJg0417441	35	38	49	73	57	66	43	37	35	63	76	40	27	7	14	27	30	20
000077F_QUIVER_SUBSEQ_964419-1072308_OBJg0417451	0	0	0	0	0	0	0	0	0	0	0	0	0	0	0	0	0	0
000077F_QUIVER_SUBSEQ_964419-1072308_OBJg0417461	0	0	0	0	0	0	0	0	0	0	0	0	0	0	0	0	0	0
000077F_QUIVER_SUBSEQ_964419-1072308_OBJg0417471	0	0	0	0	0	0	0	0	0	0	0	0	0	0	0	0	0	0
000077F_QUIVER_SUBSEQ_964419-1072308_OBJg0417481	0	0	0	0	0	0	0	0	0	0	0	0	0	0	0	0	0	0
000077F_QUIVER_SUBSEQ_964419-1072308_OBJg0417491	0	0	0	0	0	0	0	0	0	0	0	0	0	0	0	0	0	0
000077F_QUIVER_SUBSEQ_964419-1072308_OBJg0417501	0	0	0	0	0	0	0	0	0	0	0	0	0	0	0	0	0	0
000077F_QUIVER_SUBSEQ_964419-1072308_OBJg0417511	1	3	3	7	3	1	4	3	3	0	8	5	1	1	1	3	4	2
000077F_QUIVER_SUBSEQ_964419-1072308_OBJg0417521	1	0	0	1	0	0	1	0	0	0	2	2	2	1	1	0	2	1
000077F_QUIVER_SUBSEQ_964419-1072308_OBJg0417531	0	0	0	0	0	0	0	0	0	0	0	0	0	0	0	0	0	0
000077F_QUIVER_SUBSEQ_964419-1072308_OBJg0417541	9	15	17	33	18	31	53	24	23	39	45	22	22	25	18	15	21	15
000077F_QUIVER_SUBSEQ_964419-1072308_OBJg0417551	0	0	0	0	0	0	0	0	0	0	0	0	0	0	2	0	0	0
000077F_QUIVER_SUBSEQ_964419-1072308_OBJg0417561	4	7	7	22	8	15	6	10	4	2	7	4	0	12	1	21	8	9
000078F_QUIVER_SUBSEQ_839664-894978_OBJg0417571	0	0	0	0	0	0	0	0	0	0	0	0	0	0	0	0	0	0
000078F_QUIVER_SUBSEQ_894979-907310_OBJg0417581	219	338	341	378	274	233	489	419	374	542	644	364	349	243	237	202	177	178
000078F_QUIVER_SUBSEQ_907311-1129827_OBJg0417591	1	0	0	0	0	0	0	0	0	0	0	0	0	0	0	0	0	0
000078F_QUIVER_SUBSEQ_907311-1129827_OBJg0417601	350	582	474	681	540	475	808	568	578	684	939	495	793	496	498	474	418	419
000078F_QUIVER_SUBSEQ_907311-1129827_OBJg0417611	95	116	144	240	124	144	238	148	149	164	232	124	165	124	129	78	85	101
000078F_QUIVER_SUBSEQ_907311-1129827_OBJg0417621	0	0	0	0	0	0	0	0	0	0	0	0	0	0	0	0	0	0
000078F_QUIVER_SUBSEQ_907311-1129827_OBJg0417631	0	0	0	0	0	0	0	0	0	0	0	0	0	0	0	0	0	0
000078F_QUIVER_SUBSEQ_907311-1129827_OBJg0417641	0	0	0	0	0	0	0	0	0	0	0	0	0	0	0	0	0	0
000078F_QUIVER_SUBSEQ_907311-1129827_OBJg0417651	0	0	0	0	0	0	0	0	0	0	0	0	0	0	0	0	0	0
000078F_QUIVER_SUBSEQ_907311-1129827_OBJg0417661	0	0	0	0	0	0	0	0	0	0	0	0	0	0	0	0	0	0
000078F_QUIVER_SUBSEQ_907311-1129827_OBJg0417671	0	0	0	0	0	0	0	0	0	0	0	0	0	0	0	0	0	0
000078F_QUIVER_SUBSEQ_907311-1129827_OBJg0417681	0	0	0	0	0	0	0	0	0	0	0	0	0	0	0	0	0	0
000078F_QUIVER_SUBSEQ_907311-1129827_OBJg0417691	0	0	0	0	0	0	0	0	0	0	0	0	0	0	0	0	0	0
000078F_QUIVER_SUBSEQ_907311-1129827_OBJg0417701	0	0	0	0	0	0	0	0	0	0	0	0	0	0	0	0	0	0
000078F_QUIVER_SUBSEQ_907311-1129827_OBJg0417711	0	0	0	0	0	0	0	0	0	0	0	0	0	0	0	0	0	0
000078F_QUIVER_SUBSEQ_907311-1129827_OBJg0417721	0	0	0	0	0	0	0	0	0	0	0	0	0	0	0	0	0	0
000083F_QUIVER_SUBSEQ_1094748-1130949_OBJg0417731	0	0	0	0	0	0	0	0	0	0	0	0	0	0	0	0	0	0
000085F_QUIVER_SUBSEQ_963817-1072375_OBJg0417741	135	216	181	174	135	148	256	183	170	156	192	104	133	90	100	52	60	61
000085F_QUIVER_SUBSEQ_963817-1072375_OBJg0417751	36	32	37	30	32	16	28	38	25	27	36	17	19	12	16	7	6	3
000085F_QUIVER_SUBSEQ_963817-1072375_OBJg0417761	2965	4266	4177	4149	2886	2765	5029	4405	3827	5220	5246	3443	4499	2738	2817	2622	2315	1856
000085F_QUIVER_SUBSEQ_963817-1072375_OBJg0417771	52	66	48	110	90	74	99	80	60	73	83	52	55	49	42	33	41	27
000085F_QUIVER_SUBSEQ_963817-1072375_OBJg0417781	443	695	592	565	432	381	685	613	473	691	837	421	546	291	336	334	303	224
000085F_QUIVER_SUBSEQ_963817-1072375_OBJg0417791	74	137	117	166	134	101	141	135	161	203	303	145	189	112	125	106	86	94
000085F_QUIVER_SUBSEQ_963817-1072375_OBJg0417801	1155	1651	1496	754	524	544	579	437	384	897	1206	678	687	347	471	891	803	690
000085F_QUIVER_SUBSEQ_963817-1072375_OBJg0417811	100	154	131	123	93	69	154	112	109	142	229	137	157	109	114	257	241	184
000085F_QUIVER_SUBSEQ_963817-1072375_OBJg0417821	383	565	637	500	280	316	615	444	393	630	803	424	517	354	354	492	470	429
000085F_QUIVER_SUBSEQ_963817-1072375_OBJg0417831	0	0	0	0	0	0	0	0	0	0	0	0	0	0	0	0	0	0
000085F_QUIVER_SUBSEQ_963817-1072375_OBJg0417841	1	2	1	2	2	1	2	0	3	5	2	4	4	0	5	3	1	1
000085F_QUIVER_SUBSEQ_963817-1072375_OBJg0417851	0	3	2	0	0	0	0	0	0	0	0	0	0	0	0	0	0	0
000085F_QUIVER_SUBSEQ_963817-1072375_OBJg0417861	0	0	0	0	0	0	0	0	0	0	0	0	0	0	0	0	0	0
000085F_QUIVER_SUBSEQ_963817-1072375_OBJg0417871	2	8	4	6	10	8	8	6	4	9	8	8	12	11	4	8	6	6
000085F_QUIVER_SUBSEQ_963817-1072375_OBJg0417881	0	0	0	0	0	0	0	0	0	1	0	0	1	1	0	0	0	1
000085F_QUIVER_SUBSEQ_963817-1072375_OBJg0417891	33	49	62	67	43	40	73	53	37	76	77	57	69	27	44	45	32	37
000085F_QUIVER_SUBSEQ_963817-1072375_OBJg0417901	0	0	0	0	0	0	0	0	0	0	0	0	0	0	0	0	0	0
000085F_QUIVER_SUBSEQ_963817-1072375_OBJg0417911	0	0	0	0	0	0	0	0	0	0	0	0	0	0	0	0	0	0
000091F_QUIVER_SUBSEQ_1026196-1109043_OBJg0417921	0	0	0	0	0	0	0	0	0	0	0	0	0	0	0	0	0	0
000091F_QUIVER_SUBSEQ_1026196-1109043_OBJg0417931	0	0	0	0	0	0	0	0	0	0	0	0	0	0	0	0	0	0
000091F_QUIVER_SUBSEQ_1026196-1109043_OBJg0417941	0	0	0	0	0	0	0	0	0	0	0	0	0	0	0	0	0	0
000091F_QUIVER_SUBSEQ_1026196-1109043_OBJg0417951	0	0	0	0	0	0	0	0	0	0	0	0	0	0	0	0	0	0
000091F_QUIVER_SUBSEQ_1026196-1109043_OBJg0417961	217	316	329	395	303	275	530	371	361	423	621	391	395	261	251	227	238	179
000091F_QUIVER_SUBSEQ_1026196-1109043_OBJg0417971	212	348	321	87	44	51	32	28	17	101	111	96	119	60	62	237	212	208
000091F_QUIVER_SUBSEQ_1026196-1109043_OBJg0417981	0	0	0	0	0	0	0	0	0	0	0	0	0	0	0	0	0	0
000091F_QUIVER_SUBSEQ_1026196-1109043_OBJg0417991	1	0	0	0	0	0	0	0	0	0	0	0	0	1	0	0	0	2
000091F_QUIVER_SUBSEQ_1026196-1109043_OBJg0418001	0	0	0	0	0	0	0	0	0	0	0	0	0	0	0	0	0	0
000091F_QUIVER_SUBSEQ_1026196-1109043_OBJg0418011	0	0	0	0	0	0	0	0	0	0	0	0	0	0	0	0	0	0
000091F_QUIVER_SUBSEQ_1026196-1109043_OBJg0418021	0	0	0	0	0	0	0	0	0	0	0	0	0	0	0	0	0	0
000091F_QUIVER_SUBSEQ_1026196-1109043_OBJg0418031	0	0	0	0	0	0	0	0	0	0	0	0	0	0	0	0	0	0
000091F_QUIVER_SUBSEQ_1026196-1109043_OBJg0418041	0	0	0	0	0	0	0	0	0	0	0	0	0	0	0	0	0	0
000091F_QUIVER_SUBSEQ_1026196-1109043_OBJg0418051	0	0	0	0	0	0	0	0	0	0	0	0	0	0	0	0	0	0
000091F_QUIVER_SUBSEQ_1026196-1109043_OBJg0418061	0	0	0	0	0	0	1	0	1	0	0	0	0	0	0	0	0	1
000092F_QUIVER_SUBSEQ_1-307637_OBJg0418071	0	1	0	0	0	0	1	0	0	0	0	0	0	2	0	0	0	0
000092F_QUIVER_SUBSEQ_1-307637_OBJg0418081	3	3	4	1	1	1	3	0	3	3	5	1	2	3	3	5	0	1
000092F_QUIVER_SUBSEQ_1-307637_OBJg0418091	0	0	0	0	0	0	0	0	0	0	0	0	0	0	0	0	0	0
000092F_QUIVER_SUBSEQ_1-307637_OBJg0418101	0	0	0	0	0	0	0	0	0	0	0	0	0	0	0	0	0	0
000092F_QUIVER_SUBSEQ_1-307637_OBJg0418111	0	0	0	0	0	0	0	0	0	0	0	0	0	0	0	0	0	0
000092F_QUIVER_SUBSEQ_1-307637_OBJg0418121	0	0	0	0	0	0	0	0	0	0	0	0	0	0	0	0	0	0
000092F_QUIVER_SUBSEQ_1-307637_OBJg0418131	0	1	0	0	0	0	1	0	0	0	0	0	2	0	0	0	0	0
000092F_QUIVER_SUBSEQ_1-307637_OBJg0418141	0	0	0	0	0	0	0	0	0	0	0	0	0	0	0	0	0	0
000092F_QUIVER_SUBSEQ_1-307637_OBJg0418151	0	0	0	0	0	0	0	0	0	0	0	0	0	0	0	0	0	0
000092F_QUIVER_SUBSEQ_1-307637_OBJg0418161	0	0	0	0	0	0	0	0	0	0	0	0	0	0	0	0	0	0
000092F_QUIVER_SUBSEQ_1-307637_OBJg0418171	0	0	0	0	0	0	0	0	0	0	0	0	0	0	0	0	0	0
000092F_QUIVER_SUBSEQ_1-307637_OBJg0418181	0	0	0	0	0	0	0	0	0	0	0	0	0	0	0	0	0	0
000092F_QUIVER_SUBSEQ_1-307637_OBJg0418191	0	0	0	0	0	0	0	0	0	0	0	0	0	0	0	0	0	0
000092F_QUIVER_SUBSEQ_1-307637_OBJg0418201	0	0	0	0	0	0	0	0	0	0	0	0	0	0	0	0	0	0
000092F_QUIVER_SUBSEQ_1-307637_OBJg0418211	0	0	0	0	0	0	0	0	0	0	0	0	0	0	0	0	0	0
000092F_QUIVER_SUBSEQ_1-307637_OBJg0418221	0	0	2	2	1	0	1	1	2	0	3	0	0	0	0	2	0	0
000092F_QUIVER_SUBSEQ_1-307637_OBJg0418231	0	0	0	0	0	0	0	0	0	0	0	0	0	0	0	0	0	0
000092F_QUIVER_SUBSEQ_1-307637_OBJg0418241	0	1	0	0	0	0	0	0	0	0	0	0	0	0	0	0	0	0
000092F_QUIVER_SUBSEQ_1-307637_OBJg0418251	0	0	0	0	0	0	0	0	0	1	0	0	0	0	0	0	0	0
000092F_QUIVER_SUBSEQ_1-307637_OBJg0418261	0	0	0	0	0	0	0	0	0	0	0	0	0	0	0	0	0	0
000092F_QUIVER_SUBSEQ_1-307637_OBJg0418271	0	0	0	0	0	0	0	0	0	0	0	0	0	0	0	0	0	0
000092F_QUIVER_SUBSEQ_1-307637_OBJg0418281	0	0	0	0	0	0	0	0	0	0	0	0	0	0	0	0	0	0
000092F_QUIVER_SUBSEQ_1-307637_OBJg0418291	11	10	5	13	2	7	11	10	9	12	17	22	6	12	6	8	8	5
000092F_QUIVER_SUBSEQ_1-307637_OBJg0418301	0	0	0	0	0	0	0	0	0	0	0	0	0	0	0	0	0	0
000092F_QUIVER_SUBSEQ_1-307637_OBJg0418311	235	467	304	291	209	233	274	412	186	458	361	646	251	301	103	161	184	175
000092F_QUIVER_SUBSEQ_1-307637_OBJg0418321	139	310	179	235	141	150	227	183	110	283	269	275	137	96	63	52	84	78
000092F_QUIVER_SUBSEQ_1-307637_OBJg0418331	41	55	47	102	79	73	110	82	73	216	225	141	66	36	24	58	44	58
000092F_QUIVER_SUBSEQ_1-307637_OBJg0418341	96	145	136	165	136	138	140	144	89	158	186	102	154	95	88	111	120	98
000092F_QUIVER_SUBSEQ_1-307637_OBJg0418351	46	59	50	31	35	17	45	29	30	45	68	37	43	26	16	94	63	48
000092F_QUIVER_SUBSEQ_1-307637_OBJg0418361	122	236	239	213	125	133	309	230	236	260	294	163	244	143	127	144	137	77
000092F_QUIVER_SUBSEQ_1-307637_OBJg0418371	301	440	384	265	220	196	297	232	183	277	389	185	486	413	316	449	423	426
000092F_QUIVER_SUBSEQ_1-307637_OBJg0418381	2	4	5	4	1	0	1	1	1	0	3	1	5	0	1	10	8	4
000092F_QUIVER_SUBSEQ_1-307637_OBJg0418391	3	1	5	2	2	1	0	0	4	0	0	1	2	0	0	3	1	5
000092F_QUIVER_SUBSEQ_1-307637_OBJg0418401	237	280	241	137	138	126	149	121	109	228	210	128	141	60	68	396	314	304
000092F_QUIVER_SUBSEQ_1-307637_OBJg0418411	525	795	717	706	473	482	975	853	810	936	1191	702	576	492	377	490	479	406
000092F_QUIVER_SUBSEQ_1-307637_OBJg0418421	0	3	0	0	0	0	0	0	0	0	1	0	0	1	0	1	1	3
000092F_QUIVER_SUBSEQ_1-307637_OBJg0418431	97	148	137	101	68	67	188	132	136	112	170	81	82	55	51	86	77	53
000092F_QUIVER_SUBSEQ_1-307637_OBJg0418441	8	10	8	5	1	5	5	14	7	4	10	6	7	3	0	6	9	15
000092F_QUIVER_SUBSEQ_1-307637_OBJg0418451	0	0	0	0	0	0	0	0	0	0	0	0	1	0	0	0	0	0
000092F_QUIVER_SUBSEQ_1-307637_OBJg0418461	0	0	0	0	0	0	0	0	0	0	0	0	0	0	0	0	0	0
000092F_QUIVER_SUBSEQ_1-307637_OBJg0418471	0	0	0	0	0	0	0	0	0	0	0	0	0	0	0	0	0	0
000092F_QUIVER_SUBSEQ_1-307637_OBJg0418481	0	0	0	0	0	0	0	0	0	0	0	0	0	0	0	0	0	0
000092F_QUIVER_SUBSEQ_1-307637_OBJg0418491	0	0	0	0	0	0	0	0	0	0	0	0	0	0	0	0	0	0
000092F_QUIVER_SUBSEQ_1-307637_OBJg0418501	0	0	0	0	0	0	0	0	0	0	0	0	0	0	0	0	0	0
000092F_QUIVER_SUBSEQ_1-307637_OBJg0418511	46	72	47	32	35	32	76	60	59	44	122	58	58	74	36	22	19	22
000092F_QUIVER_SUBSEQ_1-307637_OBJg0418521	1	0	0	0	0	0	0	0	0	0	0	0	0	0	0	0	0	0
000092F_QUIVER_SUBSEQ_1-307637_OBJg0418531	20	29	29	46	14	21	43	29	16	14	42	21	25	46	22	15	19	26
000097F_QUIVER_OBJg0418541	0	0	0	0	0	0	0	0	0	0	0	0	0	0	0	0	0	0
000097F_QUIVER_OBJg0418551	0	0	0	0	0	0	0	0	0	0	0	0	0	0	0	0	0	0
000097F_QUIVER_OBJg0418561	0	0	0	0	0	0	0	0	0	0	0	0	0	0	0	0	0	0
000097F_QUIVER_OBJg0418571	0	0	0	0	0	0	0	0	0	0	0	0	0	0	0	0	0	0
000098F_QUIVER_SUBSEQ_1-54066_OBJg0418581	1	1	1	2	1	0	11	4	3	8	36	7	8	67	33	4	15	13
000098F_QUIVER_SUBSEQ_1-54066_OBJg0418591	2	1	2	0	1	4	2	2	3	1	2	2	1	0	0	1	1	1
000098F_QUIVER_SUBSEQ_1-54066_OBJg0418601	0	0	0	0	0	0	1	0	0	0	2	1	1	6	3	0	0	0
000098F_QUIVER_SUBSEQ_1-54066_OBJg0418611	0	0	0	0	0	0	0	0	0	0	0	0	0	0	0	0	0	0
000098F_QUIVER_SUBSEQ_1-54066_OBJg0418621	10	16	10	10	4	9	3	7	4	9	16	6	13	13	13	17	10	5
000098F_QUIVER_SUBSEQ_1-54066_OBJg0418631	96	136	106	96	74	76	165	116	98	148	202	111	120	117	99	107	69	85
000098F_QUIVER_SUBSEQ_1-54066_OBJg0418641	0	0	0	0	0	0	0	0	0	0	0	0	0	1	0	0	0	0
000098F_QUIVER_SUBSEQ_1-54066_OBJg0418651	0	0	0	0	0	0	0	0	0	0	0	0	0	0	0	0	0	0
000098F_QUIVER_SUBSEQ_1-54066_OBJg0418661	0	0	0	0	0	0	0	0	0	0	0	0	0	0	0	0	0	1
000098F_QUIVER_SUBSEQ_1-54066_OBJg0418671	0	0	0	0	0	0	0	0	0	0	0	0	0	0	0	0	0	0
000098F_QUIVER_SUBSEQ_1-54066_OBJg0418681	0	0	0	0	0	0	0	0	0	0	0	0	0	0	0	0	0	0
000098F_QUIVER_SUBSEQ_1-54066_OBJg0418691	0	0	0	0	0	0	0	0	0	0	0	0	0	0	0	0	0	0
000098F_QUIVER_SUBSEQ_1-54066_OBJg0418701	0	0	0	0	0	0	0	0	0	0	0	0	0	0	0	0	0	0
000101F_QUIVER_SUBSEQ_1-132004_OBJg0418711	0	0	0	0	0	0	0	0	0	0	0	0	0	0	0	0	0	0
000101F_QUIVER_SUBSEQ_747276-767148_OBJg0418721	0	0	0	0	0	0	0	0	0	0	0	0	0	0	0	0	0	0
000101F_QUIVER_SUBSEQ_767149-1002860_OBJg0418731	0	0	0	2	2	0	19	3	4	7	52	10	31	42	29	14	16	17
000101F_QUIVER_SUBSEQ_767149-1002860_OBJg0418741	927	1447	1346	968	668	730	1396	997	904	923	1307	723	907	747	540	996	1061	945
000101F_QUIVER_SUBSEQ_767149-1002860_OBJg0418751	0	0	0	0	0	0	0	0	0	0	0	0	0	0	0	0	0	0
000101F_QUIVER_SUBSEQ_767149-1002860_OBJg0418761	383	539	454	456	373	308	381	336	291	496	563	349	430	241	274	550	465	420
000101F_QUIVER_SUBSEQ_767149-1002860_OBJg0418771	100	158	128	115	88	72	241	171	158	233	361	198	246	217	153	109	92	106
000101F_QUIVER_SUBSEQ_767149-1002860_OBJg0418781	7	4	10	3	1	1	10	8	5	9	14	6	12	21	5	5	0	3
000101F_QUIVER_SUBSEQ_767149-1002860_OBJg0418791	32	32	28	101	82	87	62	49	31	93	93	44	145	57	95	17	19	28
000101F_QUIVER_SUBSEQ_767149-1002860_OBJg0418801	245	379	353	415	262	282	344	280	252	373	439	290	436	273	250	227	198	154
000101F_QUIVER_SUBSEQ_767149-1002860_OBJg0418811	109	123	106	74	102	55	99	98	69	84	108	55	158	89	105	82	54	42
000101F_QUIVER_SUBSEQ_767149-1002860_OBJg0418821	352	457	402	643	471	436	333	284	274	523	675	353	663	381	369	688	586	473
000101F_QUIVER_SUBSEQ_767149-1002860_OBJg0418831	161	223	196	220	156	183	343	227	240	230	279	144	205	121	112	93	82	62
000101F_QUIVER_SUBSEQ_767149-1002860_OBJg0418841	222	329	269	319	249	249	524	395	335	336	439	267	422	279	248	185	154	125
000101F_QUIVER_SUBSEQ_767149-1002860_OBJg0418851	0	1	1	1	0	0	3	2	1	0	2	0	5	2	4	0	0	1
000101F_QUIVER_SUBSEQ_767149-1002860_OBJg0418861	359	565	496	758	499	518	583	500	459	600	718	502	604	383	383	479	425	330
000101F_QUIVER_SUBSEQ_767149-1002860_OBJg0418871	2	0	2	55	29	33	19	9	18	55	50	48	99	29	28	14	6	6
000101F_QUIVER_SUBSEQ_767149-1002860_OBJg0418881	0	0	0	0	0	0	0	0	0	0	0	0	0	0	0	0	0	0
000101F_QUIVER_SUBSEQ_767149-1002860_OBJg0418891	31	39	35	0	9	1	6	7	0	11	13	4	8	13	6	7	1	4
000101F_QUIVER_SUBSEQ_767149-1002860_OBJg0418901	56	108	72	12	8	7	19	11	11	18	33	11	12	32	21	16	14	11
000101F_QUIVER_SUBSEQ_767149-1002860_OBJg0418911	0	0	0	0	0	0	0	0	0	0	1	1	3	2	0	1	0	1
000101F_QUIVER_SUBSEQ_767149-1002860_OBJg0418921	0	0	0	0	0	0	0	0	0	0	0	0	0	0	0	0	0	0
000101F_QUIVER_SUBSEQ_767149-1002860_OBJg0418931	0	0	0	0	0	0	0	0	0	0	0	0	0	0	0	0	0	0
000101F_QUIVER_SUBSEQ_767149-1002860_OBJg0418941	9	16	15	30	27	21	15	15	27	14	54	19	23	12	11	13	15	9
000101F_QUIVER_SUBSEQ_767149-1002860_OBJg0418951	1	3	0	0	0	0	0	1	0	0	0	2	1	1	0	1	1	0
000101F_QUIVER_SUBSEQ_767149-1002860_OBJg0418961	90	116	106	108	89	62	152	111	119	137	166	82	104	39	54	67	83	40
000101F_QUIVER_SUBSEQ_767149-1002860_OBJg0418971	0	0	0	1	1	0	1	0	0	1	0	0	2	2	0	4	3	0
000101F_QUIVER_SUBSEQ_767149-1002860_OBJg0418981	4	2	6	4	2	1	0	0	1	0	2	0	1	0	0	4	7	3
000101F_QUIVER_SUBSEQ_767149-1002860_OBJg0418991	0	0	0	0	0	0	0	0	0	0	0	0	0	0	0	0	0	0
000101F_QUIVER_SUBSEQ_767149-1002860_OBJg0419001	0	0	0	0	0	0	0	0	0	0	0	0	0	0	0	0	0	0
000101F_QUIVER_SUBSEQ_767149-1002860_OBJg0419011	2	4	11	1	3	3	1	6	7	9	2	1	4	4	3	4	6	4
000101F_QUIVER_SUBSEQ_767149-1002860_OBJg0419021	6	11	19	17	10	11	19	13	5	14	13	11	20	16	12	23	10	18
000101F_QUIVER_SUBSEQ_767149-1002860_OBJg0419031	0	0	0	0	0	0	0	0	0	0	0	0	0	0	0	0	0	0
000101F_QUIVER_SUBSEQ_767149-1002860_OBJg0419041	0	1	0	0	0	0	0	0	0	0	0	0	0	0	0	0	0	0
000101F_QUIVER_SUBSEQ_767149-1002860_OBJg0419051	0	0	1	0	0	1	0	0	0	0	0	0	0	0	0	0	0	0
000101F_QUIVER_SUBSEQ_767149-1002860_OBJg0419061	1	0	0	2	0	3	1	1	1	0	1	3	0	1	1	0	0	0
000101F_QUIVER_SUBSEQ_767149-1002860_OBJg0419071	0	0	0	0	0	0	0	0	0	0	0	0	0	0	0	0	0	0
000101F_QUIVER_SUBSEQ_767149-1002860_OBJg0419081	0	0	0	0	0	0	0	0	0	0	0	0	0	0	0	0	0	0
000101F_QUIVER_SUBSEQ_767149-1002860_OBJg0419091	0	0	0	0	0	0	0	0	0	0	0	0	0	0	0	0	0	0
000102F_QUIVER_SUBSEQ_688166-718439_OBJg0419101	0	0	0	0	0	0	0	0	0	0	0	0	0	0	0	0	0	0
000102F_QUIVER_SUBSEQ_688166-718439_OBJg0419111	0	0	0	0	0	0	0	0	0	0	0	0	0	0	0	0	0	0
000102F_QUIVER_SUBSEQ_688166-718439_OBJg0419121	0	0	0	0	0	0	0	0	0	0	0	0	0	0	0	0	0	0
000102F_QUIVER_SUBSEQ_688166-718439_OBJg0419131	0	0	0	2	0	1	2	0	0	0	3	0	0	1	1	2	0	0
000102F_QUIVER_SUBSEQ_688166-718439_OBJg0419141	0	0	0	0	0	0	0	0	0	0	0	0	0	0	0	0	0	0
000105F_QUIVER_SUBSEQ_1-351896_OBJg0419151	0	0	0	0	0	0	0	0	0	0	1	0	0	0	0	0	0	0
000105F_QUIVER_SUBSEQ_1-351896_OBJg0419161	0	0	0	0	0	0	0	0	0	0	0	0	0	0	0	0	0	0
000105F_QUIVER_SUBSEQ_1-351896_OBJg0419171	0	0	0	0	0	0	0	0	0	0	0	0	0	0	0	0	0	0
000105F_QUIVER_SUBSEQ_1-351896_OBJg0419181	0	0	0	0	0	0	0	0	0	0	0	0	0	0	1	0	0	0
000105F_QUIVER_SUBSEQ_1-351896_OBJg0419191	1	1	0	0	0	1	0	0	1	0	2	0	0	1	0	0	1	0
000105F_QUIVER_SUBSEQ_1-351896_OBJg0419201	22	46	40	36	25	27	31	33	32	23	55	30	35	17	22	21	29	21
000105F_QUIVER_SUBSEQ_1-351896_OBJg0419211	0	0	0	0	0	0	0	1	1	0	0	0	0	0	0	0	0	2
000105F_QUIVER_SUBSEQ_1-351896_OBJg0419221	0	0	0	0	0	0	0	0	0	0	0	0	0	0	0	0	0	0
000105F_QUIVER_SUBSEQ_1-351896_OBJg0419231	1248	1493	1238	105	125	50	8	5	7	5	4	2	4	0	2	187	161	142
000105F_QUIVER_SUBSEQ_1-351896_OBJg0419241	9	13	15	5	2	1	2	0	1	6	2	3	3	0	1	4	8	6
000105F_QUIVER_SUBSEQ_1-351896_OBJg0419251	0	0	0	0	0	0	0	0	0	0	0	0	0	0	0	1	0	0
000105F_QUIVER_SUBSEQ_1-351896_OBJg0419261	1676	2045	2195	1009	974	730	30	41	31	81	80	65	103	48	38	3759	3180	2563
000105F_QUIVER_SUBSEQ_1-351896_OBJg0419271	328	436	449	233	232	203	135	132	75	107	107	56	178	108	118	154	117	110
000105F_QUIVER_SUBSEQ_1-351896_OBJg0419281	130	195	148	172	152	136	307	117	118	76	111	56	256	242	151	358	283	263
000105F_QUIVER_SUBSEQ_1-351896_OBJg0419291	0	0	0	0	0	0	0	0	0	0	0	0	0	0	0	0	0	0
000105F_QUIVER_SUBSEQ_1-351896_OBJg0419301	0	0	0	0	0	0	0	0	0	0	0	0	0	0	0	0	1	1
000105F_QUIVER_SUBSEQ_1-351896_OBJg0419311	1	1	3	0	1	0	0	1	2	2	2	1	3	0	1	0	2	1
000105F_QUIVER_SUBSEQ_1-351896_OBJg0419321	0	0	0	0	0	0	0	0	0	0	0	0	0	0	0	0	0	0
000105F_QUIVER_SUBSEQ_1-351896_OBJg0419331	132	187	179	120	96	92	130	127	111	170	290	160	205	98	90	143	146	125
000105F_QUIVER_SUBSEQ_1-351896_OBJg0419341	12	32	20	29	11	23	26	21	22	17	37	23	16	13	15	18	24	16
000105F_QUIVER_SUBSEQ_1-351896_OBJg0419351	0	0	0	0	0	0	0	0	0	0	0	0	0	0	0	0	0	0
000105F_QUIVER_SUBSEQ_1-351896_OBJg0419361	260	352	377	403	270	276	483	495	491	501	561	335	454	292	247	223	174	156
000105F_QUIVER_SUBSEQ_1-351896_OBJg0419371	20	18	20	32	28	18	28	20	21	19	28	18	46	27	22	24	26	16
000105F_QUIVER_SUBSEQ_1-351896_OBJg0419381	55	73	74	83	51	52	107	81	60	93	106	54	94	67	52	50	52	45
000105F_QUIVER_SUBSEQ_1-351896_OBJg0419391	84	103	108	87	68	74	162	167	152	160	233	110	115	103	110	91	88	90
000105F_QUIVER_SUBSEQ_1-351896_OBJg0419401	3	15	7	2	0	1	11	2	1	12	32	3	16	22	10	20	23	38
000105F_QUIVER_SUBSEQ_1-351896_OBJg0419411	0	3	0	0	0	0	0	0	2	0	2	0	1	0	1	0	0	0
000105F_QUIVER_SUBSEQ_1-351896_OBJg0419421	0	0	0	0	0	0	0	0	0	0	0	0	0	0	0	0	0	0
000105F_QUIVER_SUBSEQ_1-351896_OBJg0419431	0	0	0	0	0	0	0	0	0	0	0	0	0	0	0	0	0	0
000105F_QUIVER_SUBSEQ_1-351896_OBJg0419441	0	0	0	0	0	0	0	0	0	0	0	0	0	0	0	0	0	0
000105F_QUIVER_SUBSEQ_1-351896_OBJg0419451	0	0	0	0	0	0	0	0	0	0	0	0	0	0	0	0	0	0
000105F_QUIVER_SUBSEQ_1-351896_OBJg0419461	0	0	0	0	0	0	0	0	0	0	0	0	0	0	0	0	0	0
000105F_QUIVER_SUBSEQ_1-351896_OBJg0419471	0	0	0	0	0	0	0	0	0	0	0	0	0	0	0	0	0	0
000105F_QUIVER_SUBSEQ_1-351896_OBJg0419481	0	0	0	0	0	0	0	0	0	0	0	0	0	0	0	0	0	0
000105F_QUIVER_SUBSEQ_1-351896_OBJg0419491	0	0	0	0	0	0	0	0	0	0	0	0	0	0	0	0	0	0
000105F_QUIVER_SUBSEQ_1-351896_OBJg0419501	0	0	0	0	0	0	0	0	0	0	0	0	0	0	0	0	0	0
000105F_QUIVER_SUBSEQ_1-351896_OBJg0419511	0	0	0	0	0	0	0	0	0	0	0	0	0	0	0	0	0	0
000105F_QUIVER_SUBSEQ_1-351896_OBJg0419521	0	0	0	0	0	0	0	0	0	0	0	0	0	0	0	0	0	0
000105F_QUIVER_SUBSEQ_1-351896_OBJg0419531	0	0	0	0	0	0	0	0	0	0	0	0	0	0	0	0	0	0
000105F_QUIVER_SUBSEQ_1-351896_OBJg0419541	0	0	0	0	0	0	0	0	0	0	0	0	0	0	0	0	0	0
000105F_QUIVER_SUBSEQ_1-351896_OBJg0419551	2249	3315	3618	2729	1642	1917	7100	4696	4373	5704	8636	4105	3589	3296	2397	1771	1714	2128
000105F_QUIVER_SUBSEQ_1-351896_OBJg0419561	0	0	0	0	0	0	0	0	0	0	0	0	0	0	0	0	0	0
000105F_QUIVER_SUBSEQ_1-351896_OBJg0419571	1297	2029	1703	328	274	248	1208	750	696	521	933	459	2874	3557	2512	3314	2401	3573
000105F_QUIVER_SUBSEQ_933954-959947_OBJg0419581	0	0	0	0	0	0	0	0	0	0	0	0	0	0	0	0	0	0
000105F_QUIVER_SUBSEQ_933954-959947_OBJg0419591	0	0	0	0	0	0	0	0	0	0	0	0	0	0	0	0	0	0
000109F_QUIVER_OBJg0419601	0	0	0	0	0	0	0	0	0	0	0	0	0	0	0	0	0	0
000109F_QUIVER_OBJg0419611	0	0	0	0	0	0	0	0	0	0	0	0	0	0	0	0	0	0
000109F_QUIVER_OBJg0419621	0	0	0	0	0	0	0	0	0	0	0	0	0	0	0	0	0	0
000109F_QUIVER_OBJg0419631	0	0	0	0	0	0	0	0	0	0	0	0	0	0	0	0	0	0
000109F_QUIVER_OBJg0419641	597	859	800	949	691	676	923	632	695	714	929	567	871	512	625	616	565	482
000109F_QUIVER_OBJg0419651	139	209	160	134	95	56	74	42	57	72	121	53	265	108	107	541	363	297
000109F_QUIVER_OBJg0419661	1	8	3	0	5	0	4	2	0	3	6	0	0	1	0	5	3	4
000109F_QUIVER_OBJg0419671	1	7	3	0	0	4	3	2	2	1	1	1	1	0	2	4	4	2
000109F_QUIVER_OBJg0419681	3	1	1	1	2	1	2	5	6	1	1	3	0	0	2	1	2	1
000109F_QUIVER_OBJg0419691	544	795	760	752	405	453	802	743	534	639	1258	545	672	512	447	1112	1250	1237
000109F_QUIVER_OBJg0419701	0	0	0	0	0	0	0	0	0	0	0	0	0	0	0	0	0	0
000109F_QUIVER_OBJg0419711	0	0	0	0	0	0	0	0	0	0	0	0	0	0	0	0	0	0
000109F_QUIVER_OBJg0419721	0	0	0	0	0	0	0	0	0	0	0	0	0	0	0	1	0	0
000109F_QUIVER_OBJg0419731	0	0	0	0	0	0	0	0	0	0	0	0	0	0	0	0	0	0
000109F_QUIVER_OBJg0419741	0	0	0	0	0	0	0	0	0	0	0	0	0	0	0	0	0	0
000109F_QUIVER_OBJg0419751	0	0	0	0	0	0	0	0	0	0	0	0	0	0	0	0	0	0
000109F_QUIVER_OBJg0419761	0	0	0	0	0	0	0	0	0	0	0	0	0	0	0	0	0	0
000109F_QUIVER_OBJg0419771	0	0	0	0	0	0	0	0	0	0	0	0	0	0	0	0	0	0
000109F_QUIVER_OBJg0419781	0	0	0	0	0	0	0	0	0	0	0	0	0	0	0	0	0	0
000109F_QUIVER_OBJg0419791	0	0	0	0	0	0	0	0	0	0	0	0	0	0	0	0	0	0
000109F_QUIVER_OBJg0419801	1	2	1	2	0	0	0	0	0	1	0	1	0	0	0	3	0	0
000109F_QUIVER_OBJg0419811	0	0	0	0	0	0	0	0	0	0	0	0	0	0	0	0	0	0
000109F_QUIVER_OBJg0419821	0	0	0	0	0	0	0	0	0	0	0	0	0	0	0	0	0	0
000109F_QUIVER_OBJg0419831	0	0	0	0	0	0	0	0	0	0	0	0	0	0	0	0	0	0
000109F_QUIVER_OBJg0419841	0	0	0	0	0	0	0	0	0	0	0	0	0	0	0	0	0	0
000109F_QUIVER_OBJg0419851	44	60	69	11	12	2	8	33	20	20	25	18	15	3	4	2	0	2
000109F_QUIVER_OBJg0419861	12	23	23	2	3	4	4	7	10	7	9	5	3	2	1	0	0	1
000109F_QUIVER_OBJg0419871	0	0	0	0	0	0	0	0	0	0	0	0	0	0	0	0	0	0
000109F_QUIVER_OBJg0419881	0	0	0	0	1	0	0	0	0	0	0	0	0	0	0	0	0	1
000109F_QUIVER_OBJg0419891	0	0	0	0	0	0	0	0	0	0	0	0	0	0	0	0	0	0
000109F_QUIVER_OBJg0419901	0	0	0	0	0	0	0	0	0	0	0	0	0	0	0	0	0	0
000109F_QUIVER_OBJg0419911	0	0	0	0	0	0	0	0	0	0	0	0	0	0	0	0	0	0
000109F_QUIVER_OBJg0419921	0	0	0	0	0	0	0	0	0	0	0	0	0	0	0	0	0	0
000109F_QUIVER_OBJg0419931	0	0	0	0	0	0	0	0	0	0	0	0	0	0	0	0	0	0
000109F_QUIVER_OBJg0419941	68	87	89	76	48	49	148	123	77	170	198	109	78	86	64	46	57	51
000109F_QUIVER_OBJg0419951	131	248	219	234	127	152	244	202	152	247	400	198	233	135	177	129	135	132
000109F_QUIVER_OBJg0419961	9	13	19	14	11	5	17	9	11	5	13	9	29	16	7	24	15	25
000109F_QUIVER_OBJg0419971	94	123	130	148	114	114	206	130	103	192	217	139	170	82	90	95	64	85
000109F_QUIVER_OBJg0419981	17	25	21	40	20	14	30	24	25	30	58	21	28	12	10	52	32	17
000109F_QUIVER_OBJg0419991	897	1118	1143	1194	1012	794	1329	950	905	1428	1607	925	1548	842	883	952	834	663
000109F_QUIVER_OBJg0420001	0	0	0	0	0	0	0	0	0	0	0	0	0	0	0	0	0	0
000109F_QUIVER_OBJg0420011	0	0	0	0	0	0	0	0	0	0	0	0	0	0	0	0	0	0
000109F_QUIVER_OBJg0420021	0	0	0	0	0	0	0	0	0	0	0	0	0	0	0	0	0	0
000109F_QUIVER_OBJg0420031	0	0	0	0	0	0	0	0	0	0	0	0	0	0	0	0	0	0
000109F_QUIVER_OBJg0420041	0	0	0	0	0	0	0	0	0	0	0	0	0	0	0	0	0	0
000109F_QUIVER_OBJg0420051	1	0	5	0	0	0	8	11	34	6	51	27	19	21	5	6	3	36
000109F_QUIVER_OBJg0420061	0	0	0	1	0	0	0	0	0	0	0	0	0	0	0	5	3	1
000109F_QUIVER_OBJg0420071	0	0	0	0	0	0	0	0	0	0	0	0	0	0	0	0	0	0
000109F_QUIVER_OBJg0420081	16	20	29	21	17	18	26	22	20	19	32	32	25	13	11	30	30	26
000109F_QUIVER_OBJg0420091	3	15	9	6	6	6	13	8	14	11	20	8	11	7	12	11	8	9
000109F_QUIVER_OBJg0420101	4	8	3	0	3	0	7	5	7	8	16	8	13	18	8	6	2	5
000109F_QUIVER_OBJg0420111	0	0	0	0	0	0	0	0	0	0	0	0	0	0	0	0	0	0
000109F_QUIVER_OBJg0420121	1	4	1	1	1	0	3	4	1	0	3	3	4	0	1	1	0	2
000109F_QUIVER_OBJg0420131	5	11	3	5	8	0	5	2	5	6	24	8	9	3	7	5	3	3
000109F_QUIVER_OBJg0420141	3	2	0	0	0	0	0	1	0	2	0	0	0	0	0	3	10	7
000109F_QUIVER_OBJg0420151	114	196	206	127	97	101	214	145	181	218	529	204	348	241	215	211	210	207
000109F_QUIVER_OBJg0420161	9	8	9	3	4	2	3	2	5	15	13	5	10	5	5	10	13	8
000109F_QUIVER_OBJg0420171	2	5	4	6	2	1	2	7	3	0	5	0	1	1	1	0	1	0
000109F_QUIVER_OBJg0420181	0	0	0	0	0	0	0	0	0	0	0	0	0	0	0	0	0	0
000109F_QUIVER_OBJg0420191	0	0	0	0	0	0	0	0	0	0	0	0	0	0	0	0	0	0
000109F_QUIVER_OBJg0420201	0	0	0	0	0	0	0	0	0	0	0	0	0	0	0	1	1	1
000109F_QUIVER_OBJg0420211	0	0	0	0	0	0	0	0	0	0	0	0	0	0	0	0	0	0
000109F_QUIVER_OBJg0420221	0	0	0	0	0	0	0	0	0	0	0	0	0	0	0	4	7	7
000109F_QUIVER_OBJg0420231	0	1	0	1	0	2	0	0	0	1	0	0	1	0	0	0	0	0
000109F_QUIVER_OBJg0420241	7	13	10	14	5	4	4	1	9	10	6	4	10	3	4	13	13	11
000109F_QUIVER_OBJg0420251	100	135	131	105	78	67	74	61	67	66	90	49	84	26	33	86	109	82
000109F_QUIVER_OBJg0420261	3	1	0	0	1	2	0	2	0	1	2	1	0	0	4	3	1	2
000109F_QUIVER_OBJg0420271	254	384	360	446	385	290	372	316	285	398	455	301	488	298	274	386	300	272
000109F_QUIVER_OBJg0420281	216	341	366	552	414	383	464	366	342	549	660	363	469	318	301	399	304	285
000109F_QUIVER_OBJg0420291	76	140	85	74	57	55	25	17	23	45	47	35	62	28	27	298	293	234
000109F_QUIVER_OBJg0420301	8	18	11	10	6	4	3	2	1	6	11	3	5	2	4	30	46	32
000109F_QUIVER_OBJg0420311	2108	3129	2966	2919	2134	2085	4029	3068	2760	3840	4349	2602	4083	2304	2506	1974	1753	1394
000109F_QUIVER_OBJg0420321	174	282	226	228	149	163	286	148	177	179	209	126	297	207	163	199	192	150
000109F_QUIVER_OBJg0420331	328	454	427	516	360	348	464	362	304	521	858	377	656	497	432	446	408	322
000109F_QUIVER_OBJg0420341	0	0	0	0	0	0	0	0	0	0	0	0	0	0	0	0	0	0
000109F_QUIVER_OBJg0420351	10	11	3	2	0	2	3	2	4	1	4	1	7	4	2	26	15	11
000109F_QUIVER_OBJg0420361	0	1	0	0	0	0	2	4	2	0	6	1	1	0	3	1	2	3
000109F_QUIVER_OBJg0420371	2	2	11	8	8	3	3	8	13	16	26	4	9	12	13	10	9	12
000109F_QUIVER_OBJg0420381	39	59	41	96	46	71	108	68	70	85	110	50	100	65	59	60	66	50
000109F_QUIVER_OBJg0420391	24	24	28	19	23	25	25	30	29	21	60	26	25	15	23	18	11	22
000109F_QUIVER_OBJg0420401	0	0	0	0	0	0	0	0	0	0	0	0	0	0	0	0	0	0
000109F_QUIVER_OBJg0420411	2	4	1	2	2	1	1	1	3	7	4	0	1	0	3	1	3	1
000109F_QUIVER_OBJg0420421	16	11	16	6	9	2	15	13	7	10	11	4	14	14	12	8	6	8
000109F_QUIVER_OBJg0420431	0	0	0	0	0	0	0	0	0	0	0	0	0	0	0	0	1	0
000109F_QUIVER_OBJg0420441	0	0	0	0	0	0	1	0	0	0	0	0	0	0	0	0	0	0
000109F_QUIVER_OBJg0420451	1	1	2	1	0	0	0	1	0	1	0	1	3	0	1	2	1	1
000109F_QUIVER_OBJg0420461	0	0	0	0	0	0	0	0	0	0	0	0	1	0	0	0	0	0
000109F_QUIVER_OBJg0420471	1	1	0	2	2	1	1	1	1	1	1	1	0	3	0	1	0	0
000109F_QUIVER_OBJg0420481	34	62	62	48	38	37	86	58	55	62	88	51	45	38	49	41	33	22
000109F_QUIVER_OBJg0420491	20	22	30	19	12	32	29	33	24	28	40	33	35	14	19	16	16	10
000109F_QUIVER_OBJg0420501	11	19	18	33	13	21	51	30	30	46	49	30	16	12	11	6	7	6
000109F_QUIVER_OBJg0420511	0	0	0	0	0	0	0	0	0	0	0	0	0	0	0	0	0	0
000109F_QUIVER_OBJg0420521	0	0	0	0	0	0	0	0	0	0	0	0	0	0	0	0	0	1
000109F_QUIVER_OBJg0420531	0	0	0	0	0	0	0	0	0	0	0	0	0	0	0	0	0	0
000109F_QUIVER_OBJg0420541	802	1245	1160	784	404	599	711	706	574	560	640	419	642	398	424	96	78	62
000109F_QUIVER_OBJg0420551	0	0	0	0	0	0	0	0	0	0	0	0	0	0	0	0	0	0
000109F_QUIVER_OBJg0420561	35	33	33	7	10	11	14	17	11	11	27	3	8	5	7	6	7	6
000109F_QUIVER_OBJg0420571	1	7	3	0	1	1	0	0	0	1	2	0	0	0	0	0	0	0
000109F_QUIVER_OBJg0420581	0	0	0	0	0	0	0	0	0	0	0	0	0	0	0	0	0	0
000109F_QUIVER_OBJg0420591	0	0	0	0	0	0	0	0	0	0	0	0	0	0	0	0	0	0
000109F_QUIVER_OBJg0420601	4	11	15	3	1	3	23	20	12	14	28	11	9	10	5	7	7	9
000109F_QUIVER_OBJg0420611	157	263	237	233	111	167	211	144	174	254	387	201	198	225	143	112	108	60
000109F_QUIVER_OBJg0420621	6	6	6	11	3	7	16	14	4	8	6	5	12	7	5	9	11	13
000109F_QUIVER_OBJg0420631	133	181	163	209	124	162	182	187	182	284	286	166	270	113	144	129	117	70
000109F_QUIVER_OBJg0420641	44	44	60	35	28	31	37	16	20	30	40	17	24	12	14	25	18	15
000109F_QUIVER_OBJg0420651	12	13	34	12	10	6	18	6	10	7	12	3	14	7	7	11	4	5
000109F_QUIVER_OBJg0420661	2	6	1	0	0	0	0	0	0	0	0	0	0	0	0	2	1	5
000109F_QUIVER_OBJg0420671	0	0	0	0	0	0	0	0	0	0	0	0	0	0	0	0	0	0
000109F_QUIVER_OBJg0420681	0	0	0	0	0	0	0	0	0	0	0	0	0	0	0	0	0	0
000109F_QUIVER_OBJg0420691	0	0	0	0	0	0	0	0	0	0	0	0	0	0	0	0	0	1
000109F_QUIVER_OBJg0420701	321	367	372	461	352	327	457	411	362	526	702	386	689	450	428	432	451	390
000109F_QUIVER_OBJg0420711	0	0	1	0	0	0	1	0	0	2	0	0	4	1	1	2	2	1
000109F_QUIVER_OBJg0420721	0	0	0	0	0	0	0	0	0	0	0	0	0	0	0	0	0	0
000109F_QUIVER_OBJg0420731	41	69	46	24	19	15	76	24	26	38	69	37	91	79	90	45	39	35
000109F_QUIVER_OBJg0420741	63	127	127	70	42	28	113	84	77	64	94	51	99	70	85	68	112	86
000109F_QUIVER_OBJg0420751	5	17	17	46	19	22	24	34	42	24	33	14	16	9	13	20	31	18
000109F_QUIVER_OBJg0420761	423	628	583	291	274	264	519	352	386	483	872	416	610	526	415	391	542	364
000109F_QUIVER_OBJg0420771	6	6	4	2	1	1	6	4	6	3	5	2	0	2	1	2	0	1
000109F_QUIVER_OBJg0420781	2	1	2	0	0	0	0	0	2	0	0	1	0	0	0	0	0	1
000109F_QUIVER_OBJg0420791	1	0	1	0	2	1	1	0	0	0	3	4	3	3	0	0	1	3
000109F_QUIVER_OBJg0420801	0	0	0	0	0	0	0	0	0	0	0	0	0	0	0	0	0	0
000109F_QUIVER_OBJg0420811	83	130	148	75	69	60	130	106	121	152	164	105	93	119	106	34	25	22
000109F_QUIVER_OBJg0420821	20	37	14	25	20	14	35	27	25	29	37	24	21	25	18	4	8	6
000109F_QUIVER_OBJg0420831	0	2	0	0	0	0	0	0	0	0	0	0	0	0	0	0	0	0
000109F_QUIVER_OBJg0420841	0	0	0	0	0	0	0	0	0	0	0	0	0	0	0	0	0	0
000109F_QUIVER_OBJg0420851	8	22	22	10	3	9	27	27	24	22	22	16	12	6	10	7	5	4
000109F_QUIVER_OBJg0420861	2	1	0	4	1	0	9	1	1	2	0	0	1	5	4	0	0	0
000109F_QUIVER_OBJg0420871	0	0	0	0	0	0	0	0	0	0	0	0	0	0	0	0	0	0
000109F_QUIVER_OBJg0420881	0	0	0	0	0	0	0	0	0	0	0	0	0	0	0	0	0	0
000109F_QUIVER_OBJg0420891	0	0	0	0	0	0	0	0	0	1	0	0	0	0	0	0	0	0
000109F_QUIVER_OBJg0420901	0	0	0	0	0	0	0	0	0	0	0	0	0	0	0	0	0	0
000109F_QUIVER_OBJg0420911	0	0	0	0	0	1	0	0	0	0	0	0	0	0	0	0	0	0
000110F_QUIVER_SUBSEQ_1-101814_OBJg0420921	0	0	0	0	0	0	0	0	0	0	0	0	0	0	0	0	0	0
000110F_QUIVER_SUBSEQ_1-101814_OBJg0420931	15	30	15	33	26	34	50	37	37	32	39	25	26	26	14	12	12	14
000110F_QUIVER_SUBSEQ_1-101814_OBJg0420941	58	100	75	87	40	48	65	41	34	68	107	60	65	45	35	68	59	70
000110F_QUIVER_SUBSEQ_1-101814_OBJg0420951	610	925	781	989	763	721	974	826	733	1063	1460	749	1301	901	821	1001	836	804
000110F_QUIVER_SUBSEQ_1-101814_OBJg0420961	324	520	429	600	441	434	609	440	418	609	789	408	582	343	343	385	321	358
000110F_QUIVER_SUBSEQ_1-101814_OBJg0420971	669	886	982	1114	928	757	883	828	715	1016	1463	699	1380	897	763	997	963	827
000110F_QUIVER_SUBSEQ_1-101814_OBJg0420981	5	11	5	8	10	6	2	1	4	5	5	4	8	14	5	14	12	9
000110F_QUIVER_SUBSEQ_1-101814_OBJg0420991	1	2	0	1	0	1	0	0	0	0	1	1	4	0	2	0	1	1
000110F_QUIVER_SUBSEQ_1-101814_OBJg0421001	6300	9293	8721	6526	4184	4650	10174	9177	7490	6774	8481	4656	8002	5856	5569	3225	2832	2611
000110F_QUIVER_SUBSEQ_1-101814_OBJg0421011	0	0	0	0	0	0	0	0	0	0	0	0	0	0	0	0	0	0
000110F_QUIVER_SUBSEQ_1-101814_OBJg0421021	30	29	48	47	41	29	38	24	28	29	69	36	58	39	34	61	65	55
000110F_QUIVER_SUBSEQ_1-101814_OBJg0421031	1235	1778	1710	2601	1721	1840	2405	2078	1946	2432	3018	1741	2463	1508	1571	1505	1384	1159
000112F_QUIVER_OBJg0421041	0	0	0	0	0	0	0	0	0	0	0	0	0	0	0	0	0	0
000112F_QUIVER_OBJg0421051	1	2	2	32	40	37	182	73	58	18	117	22	216	242	156	99	127	93
000112F_QUIVER_OBJg0421061	2599	3907	3636	3842	2534	2675	6926	5471	5188	4928	6548	3688	3307	2132	2063	2349	2218	1877
000112F_QUIVER_OBJg0421071	152	185	154	116	138	79	44	13	17	47	77	54	150	39	59	902	751	564
000112F_QUIVER_OBJg0421081	65	106	96	77	57	56	100	84	79	100	98	60	99	42	69	52	61	17
000112F_QUIVER_OBJg0421091	34	54	51	57	26	40	54	40	46	50	49	33	61	29	39	17	27	11
000120F_QUIVER_SUBSEQ_1-67036_OBJg0421101	0	0	0	0	1	0	0	0	0	0	0	0	0	0	0	0	0	0
000120F_QUIVER_SUBSEQ_1-67036_OBJg0421111	0	0	0	0	1	0	0	0	0	0	0	0	0	0	0	0	0	0
000120F_QUIVER_SUBSEQ_1-67036_OBJg0421121	4	9	4	1	7	5	5	2	8	5	3	5	8	7	11	12	10	13
000120F_QUIVER_SUBSEQ_1-67036_OBJg0421131	0	0	0	0	0	0	0	0	0	0	0	0	0	0	0	2	0	2
000120F_QUIVER_SUBSEQ_1-67036_OBJg0421141	249	312	340	553	303	387	946	851	868	654	786	450	483	314	304	218	161	145
000120F_QUIVER_SUBSEQ_1-67036_OBJg0421151	0	0	0	0	0	0	0	0	0	0	0	0	0	0	0	0	0	0
000120F_QUIVER_SUBSEQ_1-67036_OBJg0421161	0	0	0	0	0	0	0	0	0	0	0	0	0	0	0	0	1	0
000120F_QUIVER_SUBSEQ_1-67036_OBJg0421171	0	0	0	0	0	0	0	0	0	0	0	0	0	0	0	0	0	0
000120F_QUIVER_SUBSEQ_1-67036_OBJg0421181	0	0	0	0	0	0	0	0	0	0	0	0	0	0	0	0	0	0
000120F_QUIVER_SUBSEQ_1-67036_OBJg0421191	0	0	0	0	0	0	0	0	0	0	0	0	0	0	0	0	0	0
000124F_QUIVER_SUBSEQ_644612-846607_OBJg0421201	4	16	4	9	7	7	11	8	3	1	2	0	1	0	1	0	2	0
000124F_QUIVER_SUBSEQ_644612-846607_OBJg0421211	0	0	0	0	0	0	0	0	0	0	0	0	0	0	0	0	0	0
000124F_QUIVER_SUBSEQ_644612-846607_OBJg0421221	0	0	1	0	0	0	1	5	0	0	1	0	0	1	0	2	0	0
000124F_QUIVER_SUBSEQ_644612-846607_OBJg0421231	58	90	79	34	26	16	97	80	79	88	281	83	74	108	53	72	72	92
000124F_QUIVER_SUBSEQ_644612-846607_OBJg0421241	75	100	100	65	57	40	79	67	61	79	88	87	83	50	47	52	55	31
000124F_QUIVER_SUBSEQ_644612-846607_OBJg0421251	0	0	0	0	0	0	0	0	0	0	0	0	0	0	0	0	0	0
000124F_QUIVER_SUBSEQ_644612-846607_OBJg0421261	0	0	0	0	0	0	0	0	0	0	0	0	0	0	0	0	0	0
000124F_QUIVER_SUBSEQ_644612-846607_OBJg0421271	9	14	19	18	12	18	19	10	16	24	15	14	16	3	6	19	10	11
000124F_QUIVER_SUBSEQ_644612-846607_OBJg0421281	1	2	9	0	6	2	3	1	3	6	8	3	5	6	2	1	1	4
000124F_QUIVER_SUBSEQ_644612-846607_OBJg0421291	0	0	0	0	1	0	0	0	0	0	0	0	0	0	0	0	0	0
000124F_QUIVER_SUBSEQ_644612-846607_OBJg0421301	4	10	10	4	5	3	4	4	5	6	9	3	2	1	1	6	5	6
000124F_QUIVER_SUBSEQ_644612-846607_OBJg0421311	0	0	0	0	0	0	0	0	0	0	1	0	0	0	0	0	1	0
000124F_QUIVER_SUBSEQ_644612-846607_OBJg0421321	0	0	0	0	0	0	0	0	0	0	0	0	0	0	0	0	0	0
000124F_QUIVER_SUBSEQ_644612-846607_OBJg0421331	3	1	2	1	0	1	3	5	2	5	5	2	17	8	7	2	2	7
000124F_QUIVER_SUBSEQ_644612-846607_OBJg0421341	9	19	22	23	18	13	25	30	9	15	37	9	42	27	22	21	13	15
000124F_QUIVER_SUBSEQ_644612-846607_OBJg0421351	12	13	24	24	25	17	21	22	20	22	30	15	34	25	26	13	21	11
000124F_QUIVER_SUBSEQ_644612-846607_OBJg0421361	19	27	28	50	25	23	40	14	27	24	34	20	39	23	19	12	21	15
000124F_QUIVER_SUBSEQ_644612-846607_OBJg0421371	27	28	26	53	30	28	48	45	32	39	58	27	32	23	33	18	32	24
000124F_QUIVER_SUBSEQ_644612-846607_OBJg0421381	0	3	2	2	2	2	4	3	2	2	2	2	4	4	1	0	1	3
000124F_QUIVER_SUBSEQ_644612-846607_OBJg0421391	12	14	17	22	16	12	51	40	26	12	41	16	29	67	24	7	15	7
000124F_QUIVER_SUBSEQ_644612-846607_OBJg0421401	0	0	0	0	0	0	0	0	0	0	0	0	0	0	0	0	0	0
000124F_QUIVER_SUBSEQ_644612-846607_OBJg0421411	23	17	19	1	3	2	0	3	1	1	8	3	3	6	2	6	10	9
000124F_QUIVER_SUBSEQ_644612-846607_OBJg0421421	343	507	443	511	397	385	607	515	515	738	1421	603	903	754	667	320	333	264
000124F_QUIVER_SUBSEQ_644612-846607_OBJg0421431	15	25	30	30	16	34	52	40	26	36	52	39	35	18	33	12	9	11
000124F_QUIVER_SUBSEQ_644612-846607_OBJg0421441	3	1	3	2	2	0	3	0	0	0	4	0	1	2	4	1	0	1
000124F_QUIVER_SUBSEQ_644612-846607_OBJg0421451	286	367	323	518	416	335	724	658	429	685	1022	507	524	434	396	368	363	373
000124F_QUIVER_SUBSEQ_644612-846607_OBJg0421461	160	238	214	337	205	202	430	374	292	389	535	295	251	248	199	260	237	274
000124F_QUIVER_SUBSEQ_644612-846607_OBJg0421471	0	0	0	0	0	0	0	0	0	0	0	0	0	0	0	0	0	0
000124F_QUIVER_SUBSEQ_644612-846607_OBJg0421481	0	0	0	2	0	1	0	1	0	2	8	4	2	0	1	2	0	2
000124F_QUIVER_SUBSEQ_644612-846607_OBJg0421491	0	0	0	4	0	0	1	0	2	0	2	0	4	1	0	1	1	0
000124F_QUIVER_SUBSEQ_644612-846607_OBJg0421501	8	11	13	22	4	8	21	6	7	12	20	9	8	3	2	7	13	4
000124F_QUIVER_SUBSEQ_644612-846607_OBJg0421511	0	0	0	0	0	0	0	0	0	0	0	0	0	0	0	1	0	0
000124F_QUIVER_SUBSEQ_644612-846607_OBJg0421521	0	0	0	0	0	0	0	0	0	0	0	0	0	0	0	0	0	0
000124F_QUIVER_SUBSEQ_644612-846607_OBJg0421531	0	0	0	0	0	0	0	0	0	0	0	0	2	3	0	0	0	1
000124F_QUIVER_SUBSEQ_644612-846607_OBJg0421541	0	0	0	0	0	0	0	0	0	0	0	0	0	0	0	0	0	0
000124F_QUIVER_SUBSEQ_644612-846607_OBJg0421551	114	162	163	153	137	151	185	170	158	174	210	134	240	156	146	163	157	154
000124F_QUIVER_SUBSEQ_644612-846607_OBJg0421561	4	11	7	10	7	5	8	3	7	4	12	5	3	2	3	7	11	5
000124F_QUIVER_SUBSEQ_644612-846607_OBJg0421571	18	16	9	8	19	10	16	23	14	18	14	20	43	37	46	8	9	3
000130F_QUIVER_SUBSEQ_1-67655_OBJg0421581	0	0	0	0	0	0	0	0	0	0	0	0	0	0	0	0	0	0
000130F_QUIVER_SUBSEQ_1-67655_OBJg0421591	0	1	0	0	0	0	0	0	0	0	0	0	0	0	0	0	0	0
000130F_QUIVER_SUBSEQ_1-67655_OBJg0421601	0	0	0	0	0	0	0	0	0	0	0	0	0	0	0	0	0	0
000130F_QUIVER_SUBSEQ_1-67655_OBJg0421611	0	0	0	0	0	0	0	0	0	0	0	0	0	0	0	0	0	0
000130F_QUIVER_SUBSEQ_1-67655_OBJg0421621	0	1	0	0	0	0	0	0	0	0	0	0	0	0	0	0	0	0
000135F_QUIVER_OBJg0421631	78	133	126	191	129	161	215	202	196	147	259	182	113	93	94	134	173	149
000135F_QUIVER_OBJg0421641	0	0	0	0	0	0	0	0	0	0	0	0	0	0	0	0	0	0
000135F_QUIVER_OBJg0421651	0	0	0	0	0	0	0	0	0	0	0	0	0	0	0	0	0	0
000135F_QUIVER_OBJg0421661	0	2	0	0	0	1	2	2	0	0	2	0	0	1	2	0	0	0
000135F_QUIVER_OBJg0421671	0	0	0	0	0	0	0	0	0	0	0	0	0	0	0	0	0	0
000135F_QUIVER_OBJg0421681	0	0	0	0	0	0	0	0	0	0	0	0	0	0	0	0	0	0
000135F_QUIVER_OBJg0421691	0	0	0	0	0	0	0	0	0	0	0	0	0	0	0	0	0	0
000135F_QUIVER_OBJg0421701	0	0	0	0	0	0	0	0	0	0	0	0	0	0	0	0	1	0
000136F_QUIVER_OBJg0421711	0	0	0	0	0	0	0	0	0	0	0	0	0	0	0	0	0	0
000136F_QUIVER_OBJg0421721	0	0	0	0	0	0	0	0	0	0	0	0	0	0	0	0	0	0
000136F_QUIVER_OBJg0421731	0	0	0	0	0	0	0	0	0	0	0	0	0	0	0	0	0	0
000136F_QUIVER_OBJg0421741	0	0	0	0	0	0	0	0	0	0	0	0	0	0	0	0	0	0
000136F_QUIVER_OBJg0421751	0	0	0	0	0	0	0	0	0	0	0	0	0	0	0	0	0	0
000136F_QUIVER_OBJg0421761	0	0	0	0	0	0	0	0	0	0	0	0	0	0	0	0	0	0
000136F_QUIVER_OBJg0421771	0	0	0	0	0	0	0	0	0	0	0	0	0	0	0	0	0	0
000136F_QUIVER_OBJg0421781	0	0	0	0	0	0	0	0	0	0	0	0	0	0	0	0	0	0
000136F_QUIVER_OBJg0421791	0	0	0	0	0	0	0	0	1	0	0	0	0	0	0	0	0	0
000136F_QUIVER_OBJg0421801	0	0	0	0	0	0	0	0	0	0	0	0	0	0	0	0	0	0
000136F_QUIVER_OBJg0421811	1	1	2	1	1	0	1	2	4	3	2	3	1	1	4	1	1	0
000137F_QUIVER_SUBSEQ_1-96927_OBJg0421821	0	0	0	0	0	0	0	0	0	0	0	0	0	0	0	0	0	0
000137F_QUIVER_SUBSEQ_1-96927_OBJg0421831	0	0	0	0	0	0	0	0	0	0	0	0	0	0	0	0	0	0
000138F_QUIVER_OBJg0421841	5	7	12	9	2	3	5	7	1	7	11	9	3	4	6	2	4	6
000138F_QUIVER_OBJg0421851	0	0	0	0	0	0	0	0	0	0	0	0	0	0	0	0	0	0
000140F_QUIVER_SUBSEQ_1-55486_OBJg0421861	0	0	0	0	0	0	0	0	0	0	0	0	0	0	0	0	0	0
000140F_QUIVER_SUBSEQ_1-55486_OBJg0421871	0	0	0	0	0	0	0	0	0	0	0	0	0	0	0	0	0	0
000140F_QUIVER_SUBSEQ_1-55486_OBJg0421881	21	18	25	2	1	3	1	4	9	6	6	6	5	9	1	34	77	48
000140F_QUIVER_SUBSEQ_1-55486_OBJg0421891	0	0	0	0	0	0	0	0	0	0	0	0	0	0	0	0	0	0
000140F_QUIVER_SUBSEQ_1-55486_OBJg0421901	0	0	0	0	0	0	0	0	0	0	0	0	0	0	0	0	0	0
000140F_QUIVER_SUBSEQ_1-55486_OBJg0421911	0	0	0	0	0	0	0	0	0	0	0	0	0	0	0	0	0	0
000140F_QUIVER_SUBSEQ_1-55486_OBJg0421921	0	0	0	0	0	0	0	0	0	0	0	0	0	0	0	0	0	0
000140F_QUIVER_SUBSEQ_1-55486_OBJg0421931	0	0	0	0	0	0	0	0	0	0	0	0	0	0	0	0	0	0
000147F_QUIVER_SUBSEQ_1-121747_OBJg0421941	0	0	0	0	0	0	0	0	0	0	0	0	0	0	0	0	0	0
000147F_QUIVER_SUBSEQ_1-121747_OBJg0421951	0	0	0	0	0	0	0	0	0	0	0	0	0	0	0	0	0	0
000147F_QUIVER_SUBSEQ_1-121747_OBJg0421961	0	0	0	0	0	0	0	0	0	0	0	0	0	0	0	0	0	0
000147F_QUIVER_SUBSEQ_1-121747_OBJg0421971	0	0	0	0	0	0	1	0	0	2	0	0	0	0	0	0	0	0
000147F_QUIVER_SUBSEQ_1-121747_OBJg0421981	5	6	13	9	4	1	8	6	6	15	20	2	8	16	6	8	4	6
000147F_QUIVER_SUBSEQ_1-121747_OBJg0421991	7	3	5	5	2	2	6	3	3	8	8	12	8	6	4	6	0	6
000147F_QUIVER_SUBSEQ_1-121747_OBJg0422001	1	0	0	0	0	0	2	1	1	0	0	0	0	0	0	1	0	0
000147F_QUIVER_SUBSEQ_1-121747_OBJg0422011	0	0	0	0	0	0	0	0	0	0	0	0	0	0	0	0	0	0
000147F_QUIVER_SUBSEQ_1-121747_OBJg0422021	0	0	0	0	0	0	0	0	0	0	0	0	0	0	0	0	0	0
000147F_QUIVER_SUBSEQ_1-121747_OBJg0422031	4	5	2	13	5	11	2	2	0	2	1	0	3	1	2	2	2	7
000147F_QUIVER_SUBSEQ_1-121747_OBJg0422041	0	0	0	0	0	0	0	0	0	0	0	0	0	0	0	0	0	0
000147F_QUIVER_SUBSEQ_1-121747_OBJg0422051	0	0	0	0	0	0	0	0	0	1	0	0	0	0	0	0	0	1
000147F_QUIVER_SUBSEQ_1-121747_OBJg0422061	37	37	52	40	49	29	161	108	48	55	108	37	225	159	154	183	169	147
000147F_QUIVER_SUBSEQ_1-121747_OBJg0422071	11	9	7	15	8	6	24	14	10	22	20	14	23	18	8	14	15	6
000147F_QUIVER_SUBSEQ_1-121747_OBJg0422081	0	0	0	0	0	0	0	0	0	0	0	0	0	0	0	0	0	0
000147F_QUIVER_SUBSEQ_1-121747_OBJg0422091	2	0	1	0	0	0	0	0	0	1	1	1	2	1	0	1	0	1
000147F_QUIVER_SUBSEQ_1-121747_OBJg0422101	2	1	0	0	0	1	2	1	2	6	15	2	8	9	9	0	1	0
000147F_QUIVER_SUBSEQ_1-121747_OBJg0422111	2	0	1	0	1	1	1	3	4	7	18	4	6	11	4	0	1	0
000147F_QUIVER_SUBSEQ_1-121747_OBJg0422121	677	995	961	665	470	445	1315	1113	927	1775	3255	1424	1174	1096	887	465	420	427
000147F_QUIVER_SUBSEQ_1-121747_OBJg0422131	534	779	808	1213	771	851	1495	1121	1074	1380	1532	885	886	518	560	609	573	549
000147F_QUIVER_SUBSEQ_1-121747_OBJg0422141	2	10	4	5	8	6	14	9	15	10	4	4	14	3	10	6	6	9
000147F_QUIVER_SUBSEQ_1-121747_OBJg0422151	0	0	0	0	0	0	0	0	0	0	0	0	0	0	0	0	0	0
000147F_QUIVER_SUBSEQ_1-121747_OBJg0422161	0	0	0	0	0	0	0	0	0	0	0	0	0	0	0	0	0	0
000147F_QUIVER_SUBSEQ_1-121747_OBJg0422171	0	0	0	0	0	0	0	0	0	0	0	0	0	0	0	0	0	0
000147F_QUIVER_SUBSEQ_1-121747_OBJg0422181	6	3	7	15	4	9	24	18	14	7	5	9	22	16	14	21	31	21
000148F_QUIVER_SUBSEQ_603030-649029_OBJg0422191	0	0	1	0	0	0	1	2	1	4	5	2	2	21	12	3	6	8
000148F_QUIVER_SUBSEQ_603030-649029_OBJg0422201	98	137	104	164	89	114	200	150	153	138	216	108	130	85	100	94	100	75
000148F_QUIVER_SUBSEQ_603030-649029_OBJg0422211	0	0	0	0	0	0	0	0	0	0	0	0	0	0	0	0	0	0
000148F_QUIVER_SUBSEQ_603030-649029_OBJg0422221	0	0	0	2	1	2	0	0	0	1	0	0	0	0	0	0	0	0
000148F_QUIVER_SUBSEQ_603030-649029_OBJg0422231	0	0	0	0	0	0	0	0	0	0	0	0	0	0	0	0	0	0
000148F_QUIVER_SUBSEQ_603030-649029_OBJg0422241	3	0	0	0	0	0	0	0	0	0	0	0	0	1	0	0	1	1
000148F_QUIVER_SUBSEQ_603030-649029_OBJg0422251	6	17	21	8	5	5	18	11	14	3	13	8	9	6	7	3	4	3
000149F_QUIVER_SUBSEQ_1-85094_OBJg0422261	515	794	732	902	769	652	993	898	799	1046	1346	773	786	479	458	567	459	410
000149F_QUIVER_SUBSEQ_1-85094_OBJg0422271	0	0	0	0	0	0	0	0	0	1	0	0	0	0	0	5	1	2
000149F_QUIVER_SUBSEQ_1-85094_OBJg0422281	0	0	0	0	0	0	0	0	0	0	0	0	0	0	0	0	0	0
000149F_QUIVER_SUBSEQ_1-85094_OBJg0422291	0	0	0	0	0	0	0	0	0	0	0	0	0	0	0	0	0	0
000149F_QUIVER_SUBSEQ_1-85094_OBJg0422301	0	0	0	0	0	0	0	0	0	0	0	0	0	0	0	0	0	0
000150F_QUIVER_SUBSEQ_553758-668847_OBJg0422311	8	23	20	12	9	3	6	5	9	12	24	9	29	14	23	16	16	14
000150F_QUIVER_SUBSEQ_553758-668847_OBJg0422321	0	1	0	0	0	0	1	2	1	0	1	0	0	1	0	0	0	0
000150F_QUIVER_SUBSEQ_553758-668847_OBJg0422331	0	0	0	0	0	0	0	0	0	0	0	0	0	0	0	0	0	0
000150F_QUIVER_SUBSEQ_553758-668847_OBJg0422341	32	54	63	53	40	18	14	10	7	16	10	7	25	16	15	331	278	197
000150F_QUIVER_SUBSEQ_553758-668847_OBJg0422351	0	0	0	0	0	0	0	0	0	0	0	0	0	0	0	0	0	0
000150F_QUIVER_SUBSEQ_553758-668847_OBJg0422361	0	0	0	0	0	0	0	0	0	0	0	0	0	0	0	0	0	0
000150F_QUIVER_SUBSEQ_553758-668847_OBJg0422371	0	0	0	0	0	0	0	0	0	0	0	0	0	0	0	0	0	0
000150F_QUIVER_SUBSEQ_553758-668847_OBJg0422381	0	0	0	0	0	0	0	0	0	0	0	0	1	0	0	0	0	0
000150F_QUIVER_SUBSEQ_553758-668847_OBJg0422391	94	172	133	164	77	111	224	165	150	172	325	142	110	83	97	78	100	86
000150F_QUIVER_SUBSEQ_553758-668847_OBJg0422401	0	0	0	0	0	0	0	0	0	0	1	0	0	0	0	0	0	0
000150F_QUIVER_SUBSEQ_553758-668847_OBJg0422411	23	32	24	32	16	25	47	27	38	42	77	31	27	16	24	15	16	19
000150F_QUIVER_SUBSEQ_553758-668847_OBJg0422421	0	0	0	0	0	0	0	0	0	0	0	0	0	0	0	0	0	0
000150F_QUIVER_SUBSEQ_553758-668847_OBJg0422431	2	0	0	0	1	0	1	0	1	1	0	0	1	0	1	0	0	0
000150F_QUIVER_SUBSEQ_553758-668847_OBJg0422441	3	3	1	2	0	0	0	3	3	8	2	4	2	2	1	2	1	1
000150F_QUIVER_SUBSEQ_553758-668847_OBJg0422451	0	0	0	0	0	0	0	0	0	0	0	0	0	0	0	0	0	0
000150F_QUIVER_SUBSEQ_553758-668847_OBJg0422461	0	0	0	0	0	0	0	0	0	0	0	0	0	0	0	0	0	0
000150F_QUIVER_SUBSEQ_553758-668847_OBJg0422471	0	0	0	0	0	0	0	0	0	0	0	0	0	0	0	1	2	0
000150F_QUIVER_SUBSEQ_553758-668847_OBJg0422481	0	0	0	0	0	0	0	0	0	0	0	0	0	0	0	1	0	0
000150F_QUIVER_SUBSEQ_553758-668847_OBJg0422491	0	0	0	0	0	0	2	0	1	0	0	2	0	1	0	2	7	2
000150F_QUIVER_SUBSEQ_553758-668847_OBJg0422501	0	0	0	0	0	0	0	0	0	0	0	0	0	0	0	1	0	0
000150F_QUIVER_SUBSEQ_553758-668847_OBJg0422511	4	5	5	2	1	0	3	1	3	2	12	0	5	7	4	1	7	2
000150F_QUIVER_SUBSEQ_553758-668847_OBJg0422521	0	0	0	0	1	0	3	0	0	0	5	3	5	10	6	0	0	0
000150F_QUIVER_SUBSEQ_553758-668847_OBJg0422531	0	1	2	0	0	0	0	0	0	0	1	4	0	3	0	0	1	4
000150F_QUIVER_SUBSEQ_553758-668847_OBJg0422541	0	0	0	0	0	0	0	0	0	0	0	0	0	1	1	0	0	0
000150F_QUIVER_SUBSEQ_553758-668847_OBJg0422551	0	0	0	0	1	0	0	1	0	2	4	2	1	3	0	1	2	0
000150F_QUIVER_SUBSEQ_553758-668847_OBJg0422561	0	0	0	0	0	0	0	0	0	0	0	0	0	0	0	0	0	0
000150F_QUIVER_SUBSEQ_553758-668847_OBJg0422571	0	0	0	0	0	0	0	0	0	0	0	0	0	0	0	0	0	0
000150F_QUIVER_SUBSEQ_553758-668847_OBJg0422581	0	1	0	0	0	0	2	1	2	3	6	1	5	6	2	0	3	2
000150F_QUIVER_SUBSEQ_553758-668847_OBJg0422591	1	0	0	1	0	0	0	0	0	0	1	0	0	0	0	0	1	0
000150F_QUIVER_SUBSEQ_553758-668847_OBJg0422601	0	0	0	0	0	0	0	0	0	0	0	0	0	0	0	0	0	0
000152F_QUIVER_OBJg0422611	670	972	991	1173	714	759	1576	1309	1107	1097	1359	817	608	366	390	631	627	647
000152F_QUIVER_OBJg0422621	679	1126	1139	1838	1065	1219	2109	1587	1510	1604	2210	1287	830	607	503	768	929	857
000152F_QUIVER_OBJg0422631	0	0	0	0	0	0	0	0	0	0	0	0	0	0	0	0	0	0
000152F_QUIVER_OBJg0422641	0	0	0	0	0	0	0	0	0	0	0	0	0	0	0	0	0	0
000152F_QUIVER_OBJg0422651	163	214	249	212	155	148	209	154	127	199	243	178	294	189	192	174	180	147
000152F_QUIVER_OBJg0422661	526	712	748	1060	670	778	947	858	708	834	947	569	1345	845	797	818	677	502
000152F_QUIVER_OBJg0422671	0	0	0	0	0	0	0	0	0	0	0	0	0	0	0	0	0	0
000152F_QUIVER_OBJg0422681	3	6	4	4	4	1	1	3	1	2	0	3	6	2	1	2	0	4
000152F_QUIVER_OBJg0422691	0	0	0	0	0	0	0	0	0	0	0	0	0	0	0	0	0	0
000152F_QUIVER_OBJg0422701	0	0	0	0	0	0	0	0	0	0	0	0	0	0	0	0	0	0
000157F_QUIVER_SUBSEQ_442272-596970_OBJg0422711	346	447	415	443	290	286	620	619	522	535	658	356	458	246	291	268	244	187
000157F_QUIVER_SUBSEQ_442272-596970_OBJg0422721	0	0	0	0	0	0	0	0	0	0	0	0	0	0	0	0	0	0
000157F_QUIVER_SUBSEQ_442272-596970_OBJg0422731	1	0	0	0	0	0	0	0	2	0	0	0	1	0	0	4	2	3
000157F_QUIVER_SUBSEQ_442272-596970_OBJg0422741	2	4	3	2	3	6	5	4	0	7	4	2	2	0	0	33	30	13
000157F_QUIVER_SUBSEQ_442272-596970_OBJg0422751	0	0	0	2	0	0	0	1	0	0	0	0	0	0	0	0	0	0
000157F_QUIVER_SUBSEQ_442272-596970_OBJg0422761	631	879	718	406	296	255	300	199	234	356	463	267	445	278	292	856	804	644
000157F_QUIVER_SUBSEQ_442272-596970_OBJg0422771	307	385	391	468	391	308	407	330	305	450	501	298	457	228	262	361	346	284
000157F_QUIVER_SUBSEQ_442272-596970_OBJg0422781	258	341	317	413	283	292	312	210	200	434	516	276	431	258	275	350	307	290
000157F_QUIVER_SUBSEQ_442272-596970_OBJg0422791	0	1	2	0	2	1	0	0	0	0	1	0	0	0	0	0	1	2
000157F_QUIVER_SUBSEQ_442272-596970_OBJg0422801	12	18	25	36	32	17	37	37	26	37	31	18	41	18	26	21	27	8
000157F_QUIVER_SUBSEQ_442272-596970_OBJg0422811	178	260	250	323	268	215	312	289	272	346	429	208	333	221	170	315	245	169
000157F_QUIVER_SUBSEQ_442272-596970_OBJg0422821	1	0	0	3	0	1	5	4	0	0	1	2	3	4	0	0	0	0
000157F_QUIVER_SUBSEQ_442272-596970_OBJg0422831	2	0	0	1	0	0	2	1	1	3	1	0	0	0	0	3	0	0
000157F_QUIVER_SUBSEQ_442272-596970_OBJg0422841	7	7	6	2	4	3	5	4	10	3	4	6	5	1	4	6	5	3
000157F_QUIVER_SUBSEQ_442272-596970_OBJg0422851	276	431	436	553	433	390	598	602	522	540	701	386	376	238	271	275	314	258
000157F_QUIVER_SUBSEQ_442272-596970_OBJg0422861	0	0	0	0	0	0	0	0	0	0	0	0	0	0	0	0	0	0
000157F_QUIVER_SUBSEQ_442272-596970_OBJg0422871	825	1201	1084	1290	909	918	1502	1189	1243	1473	1956	1096	1448	889	940	958	908	683
000158F_QUIVER_OBJg0422881	0	0	0	0	0	0	0	0	0	0	0	0	0	0	0	0	0	0
000158F_QUIVER_OBJg0422891	0	0	0	0	0	0	0	0	0	0	0	0	0	0	0	0	0	0
000158F_QUIVER_OBJg0422901	0	0	0	0	0	0	0	0	0	0	0	0	0	0	0	0	0	0
000158F_QUIVER_OBJg0422911	0	0	0	0	0	0	0	0	0	0	0	0	0	0	0	0	0	0
000158F_QUIVER_OBJg0422921	0	0	0	0	0	0	0	0	0	0	0	0	0	0	0	0	0	0
000158F_QUIVER_OBJg0422931	0	0	0	0	0	0	0	0	0	0	0	0	0	0	0	0	0	0
000158F_QUIVER_OBJg0422941	0	0	0	0	0	0	0	0	0	0	0	0	0	0	0	0	0	0
000158F_QUIVER_OBJg0422951	0	0	0	0	0	0	0	0	0	0	0	0	0	0	0	0	0	0
000158F_QUIVER_OBJg0422961	0	0	0	0	0	0	0	0	0	0	0	0	0	0	0	0	0	0
000158F_QUIVER_OBJg0422971	0	0	0	0	0	0	0	0	0	0	0	0	0	0	0	0	0	0
000158F_QUIVER_OBJg0422981	29	45	27	38	11	32	75	35	57	35	77	41	17	6	12	9	22	7
000158F_QUIVER_OBJg0422991	0	0	0	0	0	0	1	0	0	0	0	0	0	0	1	0	0	0
000160F_QUIVER_SUBSEQ_529068-602109_OBJg0423001	0	0	0	0	0	0	0	0	0	1	2	0	0	0	0	0	3	0
000160F_QUIVER_SUBSEQ_529068-602109_OBJg0423011	321	415	401	423	371	307	453	359	303	477	697	353	546	331	349	313	321	293
000160F_QUIVER_SUBSEQ_529068-602109_OBJg0423021	0	0	0	0	0	0	0	0	0	0	0	0	0	0	0	0	0	0
000160F_QUIVER_SUBSEQ_529068-602109_OBJg0423031	0	0	0	0	0	0	0	0	0	0	0	0	0	0	0	0	0	0
000160F_QUIVER_SUBSEQ_529068-602109_OBJg0423041	0	0	0	0	0	0	0	0	0	0	0	0	0	0	0	0	0	0
000160F_QUIVER_SUBSEQ_529068-602109_OBJg0423051	0	0	0	0	0	0	0	0	0	0	0	0	0	0	0	0	0	0
000160F_QUIVER_SUBSEQ_529068-602109_OBJg0423061	0	0	0	0	0	0	0	0	0	0	0	0	0	0	0	0	0	0
000160F_QUIVER_SUBSEQ_529068-602109_OBJg0423071	0	0	0	0	0	0	0	0	0	0	0	0	0	0	0	0	0	0
000160F_QUIVER_SUBSEQ_529068-602109_OBJg0423081	0	0	0	0	0	0	0	0	0	0	0	0	0	0	0	0	0	0
000160F_QUIVER_SUBSEQ_529068-602109_OBJg0423091	0	0	0	0	0	0	0	0	0	0	0	0	0	0	0	0	0	0
000160F_QUIVER_SUBSEQ_529068-602109_OBJg0423101	210	352	309	397	208	271	431	328	356	390	464	309	321	182	192	229	243	176
000160F_QUIVER_SUBSEQ_529068-602109_OBJg0423111	1507	2126	1969	2081	1533	1486	1951	1662	1350	1930	2882	1505	2698	1905	1692	2775	2326	2216
000160F_QUIVER_SUBSEQ_529068-602109_OBJg0423121	11	23	17	27	24	12	21	11	8	30	23	12	25	10	11	10	19	15
000160F_QUIVER_SUBSEQ_529068-602109_OBJg0423131	0	1	0	0	0	0	0	0	0	0	0	0	0	0	0	0	0	0
000160F_QUIVER_SUBSEQ_529068-602109_OBJg0423141	4	6	0	3	6	10	9	9	10	9	12	4	6	6	4	4	2	1
000160F_QUIVER_SUBSEQ_529068-602109_OBJg0423151	9	12	14	14	8	9	17	27	16	9	21	12	16	8	5	4	3	4
000160F_QUIVER_SUBSEQ_529068-602109_OBJg0423161	6	5	6	2	1	1	6	2	5	4	8	4	6	4	5	7	2	6
000160F_QUIVER_SUBSEQ_529068-602109_OBJg0423171	48	79	66	102	53	50	75	66	59	100	127	72	88	58	63	37	35	49
000160F_QUIVER_SUBSEQ_529068-602109_OBJg0423181	1	2	0	2	1	8	1	4	3	5	10	2	2	0	4	3	0	4
000160F_QUIVER_SUBSEQ_529068-602109_OBJg0423191	993	1572	1400	1519	1093	1121	1718	1340	1319	1640	2092	1149	1410	826	882	749	749	715
000161F_QUIVER_SUBSEQ_491572-549582_OBJg0423201	10	13	14	8	11	12	11	17	16	9	21	8	24	8	9	14	7	9
000161F_QUIVER_SUBSEQ_491572-549582_OBJg0423211	4	8	3	5	0	4	7	7	2	7	3	9	7	5	1	3	2	1
000161F_QUIVER_SUBSEQ_491572-549582_OBJg0423221	254	420	318	510	274	344	615	434	480	424	568	348	337	207	211	187	179	189
000161F_QUIVER_SUBSEQ_491572-549582_OBJg0423231	1	2	3	1	0	3	1	0	1	1	0	1	1	0	2	1	0	2
000161F_QUIVER_SUBSEQ_491572-549582_OBJg0423241	0	1	0	0	0	3	5	2	2	2	0	1	3	0	0	0	1	0
000161F_QUIVER_SUBSEQ_491572-549582_OBJg0423251	0	0	0	0	0	0	0	0	0	0	1	0	0	0	0	0	0	0
000161F_QUIVER_SUBSEQ_491572-549582_OBJg0423261	341	514	483	438	302	270	385	322	301	368	538	258	634	341	389	321	325	225
000161F_QUIVER_SUBSEQ_549583-593208_OBJg0423271	0	0	0	0	0	0	0	0	0	0	0	0	0	0	0	0	0	0
000161F_QUIVER_SUBSEQ_549583-593208_OBJg0423281	0	0	0	0	0	0	0	0	0	0	0	0	0	0	0	0	0	0
000163F_QUIVER_SUBSEQ_551926-578703_OBJg0423291	0	0	0	0	0	0	0	0	1	0	0	0	0	0	0	0	0	0
000163F_QUIVER_SUBSEQ_551926-578703_OBJg0423301	0	0	0	0	0	0	0	0	0	0	0	0	0	0	0	0	0	0
000163F_QUIVER_SUBSEQ_551926-578703_OBJg0423311	0	0	0	0	1	0	0	0	0	0	0	0	0	0	0	0	0	0
000163F_QUIVER_SUBSEQ_551926-578703_OBJg0423321	0	0	1	20	10	15	20	6	8	19	41	16	16	30	15	14	30	22
000163F_QUIVER_SUBSEQ_551926-578703_OBJg0423331	1061	1791	984	9488	756	672	1337	5136	2032	2424	2300	943	2907	12437	855	860	720	851
000163F_QUIVER_SUBSEQ_551926-578703_OBJg0423341	0	0	0	0	0	0	0	0	0	0	0	0	0	0	0	0	0	0
000163F_QUIVER_SUBSEQ_551926-578703_OBJg0423351	0	0	0	0	0	0	0	0	0	0	0	0	0	0	0	0	0	0
000163F_QUIVER_SUBSEQ_551926-578703_OBJg0423361	0	0	0	0	0	0	0	0	0	0	0	0	0	0	0	0	0	0
000163F_QUIVER_SUBSEQ_551926-578703_OBJg0423371	0	0	0	0	0	0	0	0	0	0	0	0	0	0	0	0	0	0
000167F_QUIVER_SUBSEQ_498536-579690_OBJg0423381	0	0	0	0	0	0	0	0	0	0	0	0	0	0	0	0	0	0
000167F_QUIVER_SUBSEQ_498536-579690_OBJg0423391	38	93	71	196	125	185	120	107	102	33	49	27	71	22	30	42	47	28
000167F_QUIVER_SUBSEQ_498536-579690_OBJg0423401	0	0	0	0	0	0	0	0	0	0	2	0	0	0	0	0	0	0
000167F_QUIVER_SUBSEQ_498536-579690_OBJg0423411	21	19	44	85	49	34	34	39	31	19	21	13	27	9	14	30	13	15
000167F_QUIVER_SUBSEQ_498536-579690_OBJg0423421	200	249	237	281	173	198	193	176	140	170	161	116	207	111	130	173	146	118
000167F_QUIVER_SUBSEQ_498536-579690_OBJg0423431	0	0	0	0	0	0	0	0	0	0	0	0	0	0	0	0	0	0
000167F_QUIVER_SUBSEQ_498536-579690_OBJg0423441	0	0	0	0	0	0	0	0	0	0	0	0	0	0	0	0	0	0
000167F_QUIVER_SUBSEQ_498536-579690_OBJg0423451	105	178	136	210	194	156	208	157	126	224	256	189	184	103	107	135	120	115
000168F_QUIVER_SUBSEQ_359405-413873_OBJg0423461	0	0	0	2	0	0	0	0	0	1	0	2	0	1	0	0	0	1
000168F_QUIVER_SUBSEQ_359405-413873_OBJg0423471	54	61	77	66	68	39	74	54	40	66	104	47	79	69	50	49	50	42
000168F_QUIVER_SUBSEQ_359405-413873_OBJg0423481	772	1136	1047	900	672	651	1312	930	890	1035	1530	703	1233	1093	863	526	469	421
000168F_QUIVER_SUBSEQ_359405-413873_OBJg0423491	0	0	0	0	0	0	0	0	0	0	0	0	0	0	0	0	0	0
000168F_QUIVER_SUBSEQ_359405-413873_OBJg0423501	0	0	0	0	0	0	0	0	0	0	0	0	0	0	0	0	0	0
000168F_QUIVER_SUBSEQ_359405-413873_OBJg0423511	0	0	0	0	0	0	0	0	0	0	0	0	0	0	0	0	0	0
000168F_QUIVER_SUBSEQ_359405-413873_OBJg0423521	0	0	0	0	0	0	0	0	0	0	0	0	0	0	0	0	0	0
000168F_QUIVER_SUBSEQ_359405-413873_OBJg0423531	0	0	0	0	0	0	0	0	0	0	0	0	0	0	0	0	0	0
000168F_QUIVER_SUBSEQ_359405-413873_OBJg0423541	0	0	0	0	0	0	0	0	0	0	0	0	0	0	0	0	0	0
000168F_QUIVER_SUBSEQ_359405-413873_OBJg0423551	0	0	0	0	0	0	0	0	0	0	0	0	0	0	0	0	0	0
000168F_QUIVER_SUBSEQ_359405-413873_OBJg0423561	0	0	0	0	0	0	0	0	0	0	0	0	0	0	0	0	0	0
000168F_QUIVER_SUBSEQ_359405-413873_OBJg0423571	0	0	0	0	0	0	0	0	0	0	0	0	0	0	0	0	0	0
000168F_QUIVER_SUBSEQ_413874-534357_OBJg0423581	236	377	327	393	236	276	426	381	366	398	546	311	257	166	151	187	209	172
000168F_QUIVER_SUBSEQ_413874-534357_OBJg0423591	218	343	310	269	237	184	345	383	313	360	426	266	288	157	139	248	164	164
000168F_QUIVER_SUBSEQ_413874-534357_OBJg0423601	0	0	0	0	0	0	1	0	0	0	5	0	2	0	1	0	0	2
000168F_QUIVER_SUBSEQ_413874-534357_OBJg0423611	0	0	0	0	0	0	0	0	0	0	0	0	0	0	0	0	0	0
000168F_QUIVER_SUBSEQ_413874-534357_OBJg0423621	1	1	0	1	2	0	0	0	0	1	7	3	1	2	0	5	6	1
000168F_QUIVER_SUBSEQ_413874-534357_OBJg0423631	0	0	0	0	0	0	1	0	0	1	2	0	5	4	1	1	5	0
000168F_QUIVER_SUBSEQ_413874-534357_OBJg0423641	0	0	0	0	0	0	0	0	0	0	0	0	0	0	0	0	1	0
000168F_QUIVER_SUBSEQ_413874-534357_OBJg0423651	267	314	301	282	208	166	271	235	186	321	457	259	325	256	223	290	241	209
000168F_QUIVER_SUBSEQ_413874-534357_OBJg0423661	0	0	0	0	0	0	0	0	0	0	0	0	0	0	0	0	0	0
000168F_QUIVER_SUBSEQ_413874-534357_OBJg0423671	0	0	0	0	0	0	0	0	0	0	0	0	0	0	0	0	0	1
000168F_QUIVER_SUBSEQ_413874-534357_OBJg0423681	0	0	0	0	0	0	0	0	0	0	0	0	0	0	0	0	0	0
000168F_QUIVER_SUBSEQ_413874-534357_OBJg0423691	0	0	0	0	0	0	0	0	0	0	0	0	0	0	0	0	0	0
000168F_QUIVER_SUBSEQ_413874-534357_OBJg0423701	0	0	0	0	0	0	0	0	0	0	0	0	0	0	0	0	0	0
000168F_QUIVER_SUBSEQ_413874-534357_OBJg0423711	0	0	0	0	0	0	0	0	0	0	0	0	0	0	0	0	0	0
000168F_QUIVER_SUBSEQ_413874-534357_OBJg0423721	0	0	0	0	0	0	0	0	0	0	0	0	0	0	0	0	0	0
000168F_QUIVER_SUBSEQ_413874-534357_OBJg0423731	0	0	0	0	0	0	0	0	0	0	0	0	0	0	0	0	0	0
000168F_QUIVER_SUBSEQ_413874-534357_OBJg0423741	0	0	0	0	0	0	0	0	0	0	0	0	0	0	0	0	0	0
000168F_QUIVER_SUBSEQ_413874-534357_OBJg0423751	0	0	0	0	0	0	0	0	0	0	0	0	0	0	0	0	0	0
000168F_QUIVER_SUBSEQ_413874-534357_OBJg0423761	0	0	0	0	0	0	0	0	0	0	0	0	0	0	0	0	0	0
000168F_QUIVER_SUBSEQ_413874-534357_OBJg0423771	0	0	0	0	0	0	0	0	0	0	0	0	0	0	0	0	0	0
000168F_QUIVER_SUBSEQ_413874-534357_OBJg0423781	0	0	0	0	0	0	0	0	0	0	0	0	0	0	0	0	0	0
000168F_QUIVER_SUBSEQ_413874-534357_OBJg0423791	0	0	0	0	0	0	0	0	0	0	0	0	0	0	0	0	0	0
000168F_QUIVER_SUBSEQ_413874-534357_OBJg0423801	0	0	0	0	0	0	0	0	0	0	0	0	0	0	0	0	0	0
000168F_QUIVER_SUBSEQ_413874-534357_OBJg0423811	0	0	0	0	0	0	0	0	0	0	0	0	0	0	0	0	0	0
000168F_QUIVER_SUBSEQ_413874-534357_OBJg0423821	0	0	0	0	0	0	0	0	0	0	1	0	0	0	0	0	0	0
000168F_QUIVER_SUBSEQ_413874-534357_OBJg0423831	0	0	0	0	0	0	0	0	0	0	0	0	0	0	0	0	0	0
000168F_QUIVER_SUBSEQ_413874-534357_OBJg0423841	0	0	0	0	0	0	0	0	0	0	0	0	0	0	0	0	0	0
000168F_QUIVER_SUBSEQ_413874-534357_OBJg0423851	2	1	2	3	1	2	33	20	7	13	46	6	35	63	18	11	7	6
000168F_QUIVER_SUBSEQ_413874-534357_OBJg0423861	563	825	518	284	199	231	343	404	244	336	534	331	608	479	549	428	433	305
000168F_QUIVER_SUBSEQ_413874-534357_OBJg0423871	60	86	79	89	28	54	53	47	22	67	88	43	37	32	26	80	86	35
000168F_QUIVER_SUBSEQ_413874-534357_OBJg0423881	0	0	0	2	0	0	0	0	0	1	2	0	0	0	0	0	1	0
000168F_QUIVER_SUBSEQ_413874-534357_OBJg0423891	0	0	0	0	0	1	0	0	0	0	1	0	0	0	2	0	0	0
000168F_QUIVER_SUBSEQ_413874-534357_OBJg0423901	17	30	37	16	20	15	19	35	27	16	52	19	34	25	33	17	23	12
000169F_QUIVER_OBJg0423911	0	0	0	0	0	0	0	0	0	0	0	0	0	0	0	1	0	0
000169F_QUIVER_OBJg0423921	63	117	118	55	43	26	26	21	19	38	49	26	39	9	10	227	283	175
000169F_QUIVER_OBJg0423931	133	185	191	161	126	100	171	136	100	197	273	142	318	227	181	227	208	166
000169F_QUIVER_OBJg0423941	273	409	364	305	300	270	388	352	293	344	434	258	438	281	247	221	209	157
000169F_QUIVER_OBJg0423951	203	270	275	192	136	132	194	171	173	268	297	174	163	117	144	407	331	234
000169F_QUIVER_OBJg0423961	4	12	4	5	1	1	5	1	2	2	0	0	0	0	1	1	2	1
000169F_QUIVER_OBJg0423971	7	15	13	2	2	7	1	4	2	1	0	1	1	0	1	0	1	0
000169F_QUIVER_OBJg0423981	6	7	4	41	14	23	193	132	133	36	44	56	118	202	160	1	2	3
000169F_QUIVER_OBJg0423991	21	26	23	215	194	149	97	61	95	209	114	65	514	583	357	86	57	144
000169F_QUIVER_OBJg0424001	0	0	0	0	0	0	0	0	0	0	1	0	0	0	0	0	0	0
000169F_QUIVER_OBJg0424011	0	0	0	0	0	0	0	0	0	0	0	0	0	0	0	0	0	0
000169F_QUIVER_OBJg0424021	0	0	0	0	0	0	0	0	0	0	0	0	0	0	0	0	0	0
000169F_QUIVER_OBJg0424031	0	0	0	0	0	0	0	0	0	0	0	0	0	0	0	0	0	0
000169F_QUIVER_OBJg0424041	0	0	0	0	0	0	0	0	0	0	0	0	0	0	0	0	0	0
000169F_QUIVER_OBJg0424051	1	0	0	58	3	41	873	157	161	165	917	332	1137	2772	1650	73	77	62
000169F_QUIVER_OBJg0424061	647	955	823	1104	760	741	1038	988	887	1163	1357	847	1069	600	665	708	601	501
000169F_QUIVER_OBJg0424071	179	271	240	108	93	77	52	56	46	83	93	68	66	46	45	316	311	270
000169F_QUIVER_OBJg0424081	2781	3938	3575	4218	3352	3102	5015	4043	3296	4319	5993	3165	4850	3620	2973	3498	2807	2657
000169F_QUIVER_OBJg0424091	417	589	501	547	321	343	685	524	454	661	824	436	562	445	367	442	388	324
000169F_QUIVER_OBJg0424101	2	0	1	0	0	0	1	0	1	1	0	0	0	0	0	1	1	1
000169F_QUIVER_OBJg0424111	124	151	177	176	107	97	171	125	131	194	267	137	191	112	134	112	67	70
000169F_QUIVER_OBJg0424121	142	202	174	221	163	142	172	189	162	262	347	180	231	166	174	159	98	93
000169F_QUIVER_OBJg0424131	264	401	434	539	354	375	330	277	267	518	530	346	441	224	235	389	329	280
000169F_QUIVER_OBJg0424141	194	314	263	395	363	318	385	325	323	439	589	305	481	260	315	184	203	165
000169F_QUIVER_OBJg0424151	282	414	370	456	329	315	539	401	334	452	627	326	614	490	380	276	260	208
000169F_QUIVER_OBJg0424161	15	24	39	24	17	20	35	22	19	24	24	19	9	7	2	17	7	11
000169F_QUIVER_OBJg0424171	169	331	331	251	152	222	342	276	275	193	301	138	112	114	66	156	131	148
000169F_QUIVER_OBJg0424181	0	0	0	0	0	0	0	0	0	0	0	0	0	0	0	0	0	0
000169F_QUIVER_OBJg0424191	1	9	5	9	5	4	7	15	5	12	6	7	5	4	4	2	5	4
000169F_QUIVER_OBJg0424201	134	199	198	115	100	75	214	130	133	340	566	281	295	231	198	147	114	131
000169F_QUIVER_OBJg0424211	202	316	320	52	75	48	149	133	125	293	486	224	302	236	211	102	66	105
000169F_QUIVER_OBJg0424221	0	0	0	0	1	0	0	0	0	0	0	0	0	0	0	0	0	0
000169F_QUIVER_OBJg0424231	0	1	2	1	1	1	0	0	0	0	1	0	0	0	0	7	2	6
000169F_QUIVER_OBJg0424241	333	440	443	289	233	209	372	315	325	343	375	258	376	174	217	215	198	160
000169F_QUIVER_OBJg0424251	0	0	0	0	0	0	0	0	0	0	0	0	0	0	0	0	0	0
000169F_QUIVER_OBJg0424261	194	252	223	154	112	106	73	76	55	82	133	71	143	92	73	255	228	246
000169F_QUIVER_OBJg0424271	26	31	56	28	15	15	18	18	7	14	27	12	34	13	21	18	21	18
000169F_QUIVER_OBJg0424281	469	744	550	35	42	35	26	25	16	47	65	36	50	21	28	107	62	111
000169F_QUIVER_OBJg0424291	0	0	1	0	0	0	0	0	0	0	2	0	0	2	1	2	1	7
000169F_QUIVER_OBJg0424301	5	1	2	1	2	0	0	0	0	1	1	0	2	0	2	3	0	8
000169F_QUIVER_OBJg0424311	4	17	12	12	7	4	24	13	18	19	41	17	46	53	38	20	14	32
000169F_QUIVER_OBJg0424321	128	178	155	227	139	163	301	194	198	269	335	208	162	120	116	95	102	68
000169F_QUIVER_OBJg0424331	344	487	468	507	352	321	679	543	500	638	752	411	481	346	351	202	188	173
000169F_QUIVER_OBJg0424341	51	83	81	67	80	60	105	95	87	104	111	53	120	78	72	52	35	41
000169F_QUIVER_OBJg0424351	507	788	730	879	698	594	733	434	434	930	1587	817	1050	671	582	1791	1637	1793
000169F_QUIVER_OBJg0424361	0	3	0	0	3	1	0	3	1	0	2	0	0	0	0	123	35	74
000169F_QUIVER_OBJg0424371	77	63	87	123	71	76	128	131	95	160	206	93	145	54	72	165	149	133
000169F_QUIVER_OBJg0424381	38	50	52	8	13	12	12	8	9	10	16	11	12	4	4	31	12	10
000169F_QUIVER_OBJg0424391	0	0	2	2	0	0	0	0	0	0	4	0	2	0	0	4	5	0
000169F_QUIVER_OBJg0424401	0	0	0	0	0	0	0	0	0	0	0	0	0	0	1	1	1	1
000169F_QUIVER_OBJg0424411	62	90	69	232	221	163	325	246	187	384	561	261	373	220	257	111	109	90
000169F_QUIVER_OBJg0424421	192	262	244	413	272	273	441	291	306	443	558	336	495	293	299	287	217	220
000169F_QUIVER_OBJg0424431	0	0	0	0	0	0	0	1	0	0	0	0	0	0	0	0	0	0
000169F_QUIVER_OBJg0424441	159	195	226	277	184	196	287	209	218	323	346	215	300	180	208	162	121	110
000169F_QUIVER_OBJg0424451	871	1300	1241	1274	864	846	1483	1037	867	1335	1979	1073	1186	997	860	945	814	784
000169F_QUIVER_OBJg0424461	0	0	0	0	0	0	0	0	0	0	0	0	0	0	0	0	0	0
000169F_QUIVER_OBJg0424471	0	0	0	0	0	0	0	0	0	0	0	0	0	0	0	0	0	0
000169F_QUIVER_OBJg0424481	152	155	129	121	93	103	116	67	106	191	170	50	285	164	148	158	96	104
000169F_QUIVER_OBJg0424491	4	6	7	5	3	2	2	1	3	3	4	3	3	1	3	2	7	3
000169F_QUIVER_OBJg0424501	69	97	103	61	62	56	48	38	49	60	69	38	118	79	57	127	105	103
000169F_QUIVER_OBJg0424511	121	188	159	179	127	142	150	114	107	104	137	75	176	126	109	196	208	196
000169F_QUIVER_OBJg0424521	41	66	55	45	38	31	32	13	16	46	55	35	50	22	30	54	67	59
000169F_QUIVER_OBJg0424531	95	111	124	113	94	74	62	48	72	130	111	92	99	49	51	164	170	122
000169F_QUIVER_OBJg0424541	78	88	112	66	63	48	49	29	35	67	80	62	52	20	23	84	92	74
000169F_QUIVER_OBJg0424551	17	25	16	42	34	25	18	17	18	21	30	17	40	28	21	84	65	62
000169F_QUIVER_OBJg0424561	3	0	0	0	1	1	3	0	0	5	4	1	1	0	0	0	0	1
000169F_QUIVER_OBJg0424571	172	248	266	370	340	244	409	393	362	504	818	380	1074	824	779	318	284	267
000169F_QUIVER_OBJg0424581	1	2	2	5	3	1	9	2	5	6	26	13	6	6	8	8	8	7
000169F_QUIVER_OBJg0424591	0	0	4	0	0	0	0	0	0	3	2	1	0	0	0	0	0	1
000169F_QUIVER_OBJg0424601	23	31	38	39	40	15	46	47	23	53	59	27	67	52	55	40	32	33
000169F_QUIVER_OBJg0424611	41	54	60	51	58	48	70	36	36	75	67	44	67	54	53	38	51	30
000169F_QUIVER_OBJg0424621	1	2	1	1	2	0	0	2	0	2	4	2	2	6	1	0	2	2
000169F_QUIVER_OBJg0424631	1359	1868	1785	122	174	90	1160	630	591	632	1541	696	2539	4256	2587	2629	2385	2429
000169F_QUIVER_OBJg0424641	189	309	287	249	185	141	240	160	163	288	338	209	342	200	187	271	255	269
000169F_QUIVER_OBJg0424651	3	7	4	2	5	4	1	1	4	5	1	2	2	3	2	1	8	3
000169F_QUIVER_OBJg0424661	168	276	220	237	178	157	155	128	93	136	144	103	261	158	163	188	222	164
000169F_QUIVER_OBJg0424671	0	0	0	0	0	0	0	0	0	0	0	0	0	0	0	0	0	0
000169F_QUIVER_OBJg0424681	0	0	0	0	0	0	0	0	0	0	0	0	0	0	0	0	0	0
000169F_QUIVER_OBJg0424691	41	58	79	185	96	95	95	86	100	113	151	102	211	173	111	57	34	25
000169F_QUIVER_OBJg0424701	537	791	797	3970	2364	2587	1945	1392	1452	1601	1669	1031	2139	1226	1250	416	264	187
000169F_QUIVER_OBJg0424711	0	0	0	0	0	0	0	0	0	0	0	0	0	0	0	0	0	0
000169F_QUIVER_OBJg0424721	0	0	0	0	0	0	0	0	0	0	0	0	0	0	0	9	0	7
000169F_QUIVER_OBJg0424731	0	0	0	0	0	0	0	0	0	0	0	0	0	0	0	0	0	0
000169F_QUIVER_OBJg0424741	0	0	0	0	0	0	0	0	0	0	0	0	0	0	0	0	0	0
000169F_QUIVER_OBJg0424751	0	0	0	0	0	0	0	0	0	0	0	0	0	0	0	0	0	0
000169F_QUIVER_OBJg0424761	0	0	0	0	0	0	0	0	0	0	0	0	0	0	0	0	0	0
000169F_QUIVER_OBJg0424771	0	0	0	0	0	0	0	0	0	0	0	0	0	0	0	0	0	0
000169F_QUIVER_OBJg0424781	0	0	0	0	1	0	0	0	0	0	0	0	0	0	0	0	0	0
000169F_QUIVER_OBJg0424791	0	0	0	0	0	0	0	0	0	0	0	0	0	0	0	0	0	0
000169F_QUIVER_OBJg0424801	439	675	525	312	236	224	216	194	180	307	377	263	317	110	148	625	674	512
000169F_QUIVER_OBJg0424811	3	2	5	6	4	2	7	2	4	3	8	5	2	3	5	7	7	4
000169F_QUIVER_OBJg0424821	18	22	9	23	15	15	18	19	16	23	58	21	41	28	20	38	15	17
000169F_QUIVER_OBJg0424831	0	0	0	0	0	0	2	0	0	0	0	0	0	0	0	0	0	0
000169F_QUIVER_OBJg0424841	0	0	0	0	0	1	0	0	0	0	0	0	0	0	0	0	0	0
000169F_QUIVER_OBJg0424851	0	0	0	0	0	0	0	0	0	0	0	0	0	0	0	0	0	0
000169F_QUIVER_OBJg0424861	0	0	0	0	0	0	0	0	0	0	0	0	0	0	0	0	0	0
000169F_QUIVER_OBJg0424871	0	3	1	2	1	2	1	1	1	5	4	2	1	0	1	4	3	3
000169F_QUIVER_OBJg0424881	45	58	49	44	36	43	69	71	53	96	93	52	74	53	41	60	63	49
000169F_QUIVER_OBJg0424891	17	23	10	8	9	5	15	9	14	16	24	16	14	10	2	6	9	9
000169F_QUIVER_OBJg0424901	10	16	15	11	5	12	6	16	10	21	26	9	10	4	4	8	4	8
000169F_QUIVER_OBJg0424911	9	17	15	26	11	15	31	32	27	27	55	12	14	8	13	8	11	8
000169F_QUIVER_OBJg0424921	0	0	0	0	0	0	0	0	0	0	0	0	0	0	0	0	0	0
000169F_QUIVER_OBJg0424931	0	0	0	0	0	0	0	0	0	0	0	0	0	0	0	0	0	0
000169F_QUIVER_OBJg0424941	0	0	0	0	0	0	0	0	0	0	0	0	0	0	0	0	0	0
000169F_QUIVER_OBJg0424951	0	0	0	1	0	0	0	0	0	1	0	0	0	0	0	0	0	0
000169F_QUIVER_OBJg0424961	1	8	5	3	3	3	10	5	4	7	9	2	4	1	5	7	8	3
000169F_QUIVER_OBJg0424971	6	18	17	36	20	18	24	26	19	24	24	15	42	23	31	8	10	7
000169F_QUIVER_OBJg0424981	51	75	61	73	38	43	94	65	58	56	94	50	82	55	37	61	63	52
000169F_QUIVER_OBJg0424991	6	11	11	8	8	10	12	9	1	16	21	9	13	17	10	13	15	11
000169F_QUIVER_OBJg0425001	0	0	0	1	0	0	0	0	3	0	0	0	2	0	0	1	0	0
000169F_QUIVER_OBJg0425011	0	0	0	0	0	0	0	0	0	0	0	0	0	0	0	0	0	0
000169F_QUIVER_OBJg0425021	0	0	0	1	0	0	0	0	2	1	1	2	0	0	0	0	0	3
000169F_QUIVER_OBJg0425031	15	11	7	13	6	10	16	8	8	25	16	13	11	9	6	16	9	13
000171F_QUIVER_SUBSEQ_312620-480633_OBJg0425041	1110	1539	1339	1760	1408	1150	1523	1392	1264	2058	2406	1409	1713	1029	1032	1590	1459	1232
000171F_QUIVER_SUBSEQ_312620-480633_OBJg0425051	0	2	2	0	3	6	2	3	7	4	3	1	4	1	1	2	3	2
000171F_QUIVER_SUBSEQ_312620-480633_OBJg0425061	0	0	0	0	0	0	0	0	0	1	0	0	0	1	0	7	1	10
000171F_QUIVER_SUBSEQ_312620-480633_OBJg0425071	0	0	0	0	0	0	0	0	0	0	0	0	0	0	0	0	0	0
000171F_QUIVER_SUBSEQ_312620-480633_OBJg0425081	5	7	14	19	13	12	22	11	14	2	16	16	12	6	7	2	2	3
000171F_QUIVER_SUBSEQ_312620-480633_OBJg0425091	637	957	928	870	656	632	1140	906	879	1063	1332	760	741	443	444	595	498	460
000171F_QUIVER_SUBSEQ_312620-480633_OBJg0425101	196	229	225	247	174	162	263	202	192	313	299	218	155	72	72	105	95	80
000171F_QUIVER_SUBSEQ_312620-480633_OBJg0425111	0	0	0	0	0	0	0	0	0	0	0	0	0	0	0	0	0	0
000171F_QUIVER_SUBSEQ_312620-480633_OBJg0425121	0	0	0	0	0	0	0	0	0	0	0	0	0	0	0	0	0	0
000171F_QUIVER_SUBSEQ_312620-480633_OBJg0425131	1	1	7	7	1	2	2	1	1	0	5	0	5	3	1	4	5	3
000171F_QUIVER_SUBSEQ_312620-480633_OBJg0425141	0	0	0	0	0	0	0	0	0	0	0	0	0	0	0	0	0	0
000171F_QUIVER_SUBSEQ_312620-480633_OBJg0425151	0	0	0	0	0	0	0	0	0	0	0	0	0	0	0	0	0	0
000174F_QUIVER_SUBSEQ_1-130718_OBJg0425161	1	0	0	0	0	0	0	0	0	0	0	0	0	0	0	0	0	0
000174F_QUIVER_SUBSEQ_1-130718_OBJg0425171	163	286	258	223	141	142	304	219	202	202	329	184	274	197	153	158	137	113
000174F_QUIVER_SUBSEQ_1-130718_OBJg0425181	236	276	338	375	215	248	260	248	210	302	433	252	346	182	196	216	233	197
000174F_QUIVER_SUBSEQ_1-130718_OBJg0425191	143	159	155	145	99	79	112	102	104	164	188	126	165	85	82	118	91	97
000174F_QUIVER_SUBSEQ_1-130718_OBJg0425201	8	15	8	16	10	5	17	10	12	11	16	5	11	8	9	6	5	10
000174F_QUIVER_SUBSEQ_1-130718_OBJg0425211	20	36	27	22	14	25	32	30	28	30	42	23	31	23	29	25	21	15
000174F_QUIVER_SUBSEQ_1-130718_OBJg0425221	0	0	0	0	0	1	0	0	0	0	0	0	0	0	0	0	0	0
000174F_QUIVER_SUBSEQ_1-130718_OBJg0425231	0	1	1	0	0	0	1	0	0	0	0	0	0	0	0	0	0	0
000174F_QUIVER_SUBSEQ_1-130718_OBJg0425241	0	1	1	0	0	0	0	0	0	0	0	0	0	0	0	0	0	1
000174F_QUIVER_SUBSEQ_1-130718_OBJg0425251	390	565	491	324	230	236	210	183	153	144	162	115	206	92	148	54	45	39
000174F_QUIVER_SUBSEQ_1-130718_OBJg0425261	0	3	1	0	0	0	0	0	0	0	0	0	1	1	0	0	1	0
000174F_QUIVER_SUBSEQ_1-130718_OBJg0425271	55	135	102	92	71	69	79	60	64	85	97	62	79	47	31	76	68	61
000174F_QUIVER_SUBSEQ_1-130718_OBJg0425281	586	787	741	481	345	327	661	588	466	593	905	471	442	395	321	272	251	235
000174F_QUIVER_SUBSEQ_1-130718_OBJg0425291	6	9	12	33	5	4	28	18	18	28	15	16	33	37	19	6	11	2
000174F_QUIVER_SUBSEQ_1-130718_OBJg0425301	0	0	0	0	0	0	0	0	0	0	0	0	0	0	0	0	0	0
000174F_QUIVER_SUBSEQ_1-130718_OBJg0425311	0	0	0	0	0	0	0	0	0	0	0	0	0	0	0	0	0	0
000174F_QUIVER_SUBSEQ_1-130718_OBJg0425321	0	0	0	0	0	0	0	0	0	0	0	0	0	0	0	0	0	0
000174F_QUIVER_SUBSEQ_130719-139234_OBJg0425331	0	0	0	0	0	0	0	0	0	0	0	0	0	0	0	0	0	0
000176F_QUIVER_SUBSEQ_1-51860_OBJg0425341	60	109	105	144	118	101	120	147	118	137	166	97	128	70	96	115	82	57
000176F_QUIVER_SUBSEQ_1-51860_OBJg0425351	620	944	963	354	286	231	298	360	314	771	953	561	545	301	281	1104	1257	971
000176F_QUIVER_SUBSEQ_1-51860_OBJg0425361	0	0	0	0	0	0	0	0	0	0	0	0	0	0	0	0	0	0
000176F_QUIVER_SUBSEQ_1-51860_OBJg0425371	0	0	0	0	0	0	0	0	0	0	0	0	0	0	0	0	0	0
000178F_QUIVER_OBJg0425381	0	0	0	0	0	0	0	0	0	0	0	0	0	0	0	0	0	0
000178F_QUIVER_OBJg0425391	0	0	0	0	0	0	0	0	0	0	0	0	0	0	0	0	0	0
000178F_QUIVER_OBJg0425401	0	0	0	0	0	0	0	0	0	0	0	0	0	0	0	0	0	0
000178F_QUIVER_OBJg0425411	0	0	0	0	0	0	0	0	0	0	0	0	0	0	0	0	0	0
000178F_QUIVER_OBJg0425421	1	12	4	2	5	3	9	7	10	4	3	2	0	2	1	7	10	3
000178F_QUIVER_OBJg0425431	0	0	0	0	0	0	0	0	0	0	0	0	0	0	0	0	0	0
000178F_QUIVER_OBJg0425441	0	0	0	0	0	0	0	0	0	0	0	0	0	0	0	0	0	0
000178F_QUIVER_OBJg0425451	311	519	453	480	301	344	514	398	348	467	559	305	386	247	233	206	220	203
000178F_QUIVER_OBJg0425461	56	82	82	77	47	55	62	43	56	49	104	51	42	31	51	41	39	32
000178F_QUIVER_OBJg0425471	5	14	9	17	11	12	12	9	15	15	18	12	11	5	2	14	3	8
000178F_QUIVER_OBJg0425481	0	0	0	0	0	0	0	0	0	0	0	0	0	0	0	0	0	0
000178F_QUIVER_OBJg0425491	0	0	0	0	0	0	0	0	0	0	0	0	0	0	0	0	0	0
000178F_QUIVER_OBJg0425501	0	0	0	0	0	0	0	0	0	0	0	0	0	0	0	0	0	0
000178F_QUIVER_OBJg0425511	0	0	0	0	0	0	0	0	0	0	0	0	0	0	0	0	0	0
000178F_QUIVER_OBJg0425521	1	0	1	0	0	0	0	0	0	1	0	0	0	0	0	0	0	0
000178F_QUIVER_OBJg0425531	0	0	0	0	0	0	0	0	0	0	0	0	0	0	0	0	0	0
000178F_QUIVER_OBJg0425541	0	0	0	0	0	0	0	0	0	0	0	0	0	0	0	0	0	0
000178F_QUIVER_OBJg0425551	0	0	0	0	0	0	0	0	0	0	0	0	0	0	0	0	0	0
000178F_QUIVER_OBJg0425561	0	0	0	1	0	0	2	1	1	1	0	1	1	0	1	0	0	0
000178F_QUIVER_OBJg0425571	0	3	0	0	0	1	2	1	3	2	3	0	3	0	1	1	4	1
000178F_QUIVER_OBJg0425581	664	1040	850	915	663	659	1095	728	676	1057	1389	791	862	553	515	631	541	544
000178F_QUIVER_OBJg0425591	182	281	214	292	229	207	292	195	209	304	329	211	349	234	228	184	174	149
000178F_QUIVER_OBJg0425601	199	295	332	437	290	301	380	342	322	355	461	249	333	238	242	211	235	194
000178F_QUIVER_OBJg0425611	346	537	433	396	168	290	720	205	193	276	1182	341	1061	1580	907	957	765	633
000178F_QUIVER_OBJg0425621	203	327	296	466	323	268	460	404	379	451	556	306	403	236	238	343	288	245
000178F_QUIVER_OBJg0425631	0	0	0	0	0	0	0	0	0	0	0	0	0	0	0	0	0	0
000178F_QUIVER_OBJg0425641	0	0	0	0	0	0	0	0	0	0	0	0	0	0	0	0	0	0
000178F_QUIVER_OBJg0425651	0	0	0	0	0	0	0	0	0	0	0	0	0	0	0	0	0	0
000178F_QUIVER_OBJg0425661	1	1	0	0	0	0	0	0	0	0	0	0	0	0	0	1	0	0
000178F_QUIVER_OBJg0425671	3363	5231	4693	2815	2008	2006	3290	3000	2318	3156	3466	2131	3312	1798	2097	2108	1718	1485
000178F_QUIVER_OBJg0425681	1	6	2	9	6	5	9	5	2	6	4	5	10	4	5	2	0	2
000178F_QUIVER_OBJg0425691	0	0	0	0	0	0	0	0	0	0	0	0	0	0	0	0	0	0
000178F_QUIVER_OBJg0425701	25	47	35	31	12	13	70	59	38	44	82	31	34	35	27	24	26	29
000178F_QUIVER_OBJg0425711	187	271	244	522	243	393	526	485	418	376	452	332	303	236	230	209	271	216
000178F_QUIVER_OBJg0425721	42	54	49	83	39	57	105	76	89	74	102	51	52	48	39	35	47	37
000178F_QUIVER_OBJg0425731	11	20	21	52	37	33	65	45	45	36	58	36	24	9	16	10	12	9
000178F_QUIVER_OBJg0425741	0	0	0	0	0	0	0	0	0	0	1	0	0	0	0	0	0	0
000178F_QUIVER_OBJg0425751	0	0	2	7	5	0	15	3	1	5	5	2	0	2	2	1	1	2
000178F_QUIVER_OBJg0425761	5	8	3	29	14	10	35	18	13	14	22	18	8	1	8	8	8	4
000178F_QUIVER_OBJg0425771	3	21	20	53	28	33	39	31	54	51	62	40	31	10	8	8	12	11
000178F_QUIVER_OBJg0425781	1	1	0	6	4	6	19	14	11	5	16	2	3	1	1	1	3	1
000178F_QUIVER_OBJg0425791	0	2	2	3	0	3	4	2	8	4	3	1	0	0	1	0	0	1
000178F_QUIVER_OBJg0425801	243	293	312	394	319	263	427	428	342	544	601	361	467	254	277	257	200	172
000178F_QUIVER_OBJg0425811	79	84	69	59	44	36	73	56	48	69	80	38	83	41	34	77	62	35
000178F_QUIVER_OBJg0425821	9	12	9	4	7	4	9	5	4	9	8	3	4	1	1	6	6	5
000178F_QUIVER_OBJg0425831	124	242	234	195	139	128	199	174	179	184	233	156	173	109	116	125	166	133
000178F_QUIVER_OBJg0425841	648	960	839	661	462	444	934	687	595	839	1077	663	754	560	546	704	774	711
000178F_QUIVER_OBJg0425851	0	0	0	0	0	0	0	0	0	0	0	0	0	0	0	0	0	0
000178F_QUIVER_OBJg0425861	0	0	0	0	0	0	0	0	0	0	0	0	0	0	0	0	0	0
000178F_QUIVER_OBJg0425871	0	0	0	0	0	0	0	0	0	0	0	0	0	0	0	0	0	0
000178F_QUIVER_OBJg0425881	0	0	0	0	0	0	0	0	0	0	0	0	0	1	0	1	0	0
000178F_QUIVER_OBJg0425891	87	126	121	92	77	78	226	130	143	112	1155	241	552	601	372	625	618	652
000178F_QUIVER_OBJg0425901	842	1205	1102	1546	1193	1031	1346	1158	1066	1379	1814	1063	1531	973	929	847	783	671
000178F_QUIVER_OBJg0425911	276	413	356	270	152	231	451	293	274	379	505	311	295	212	253	176	220	201
000178F_QUIVER_OBJg0425921	0	0	0	0	0	1	0	0	0	0	0	0	0	0	0	0	0	0
000178F_QUIVER_OBJg0425931	0	0	0	0	0	0	0	0	0	0	0	0	0	0	0	0	0	0
000178F_QUIVER_OBJg0425941	0	0	0	0	0	0	0	0	0	0	0	0	0	0	0	0	0	0
000178F_QUIVER_OBJg0425951	0	0	0	0	0	0	0	0	0	0	0	0	0	0	0	0	0	0
000178F_QUIVER_OBJg0425961	0	0	0	1	0	0	1	0	0	0	0	0	0	0	0	0	0	0
000178F_QUIVER_OBJg0425971	0	0	0	0	0	0	0	0	0	0	0	0	0	0	0	0	0	0
000178F_QUIVER_OBJg0425981	36	53	57	43	29	32	61	49	39	45	80	44	27	14	23	40	34	37
000178F_QUIVER_OBJg0425991	1	4	4	5	2	2	3	6	4	8	10	3	6	0	1	3	3	1
000180F_QUIVER_SUBSEQ_1-71898_OBJg0426001	0	0	0	0	0	0	0	0	0	0	0	0	0	0	0	0	0	0
000180F_QUIVER_SUBSEQ_1-71898_OBJg0426011	0	0	0	0	0	0	0	0	0	0	0	0	0	0	0	0	0	0
000180F_QUIVER_SUBSEQ_1-71898_OBJg0426021	0	0	0	0	0	0	0	0	0	0	0	0	0	0	0	0	0	0
000180F_QUIVER_SUBSEQ_1-71898_OBJg0426031	0	0	0	0	0	0	0	0	0	0	0	0	0	0	0	0	0	0
000180F_QUIVER_SUBSEQ_1-71898_OBJg0426041	0	0	0	0	0	0	0	0	0	0	0	0	0	0	0	0	0	0
000180F_QUIVER_SUBSEQ_71899-126958_OBJg0426051	0	0	0	0	0	0	0	0	0	0	0	0	0	0	0	0	0	0
000180F_QUIVER_SUBSEQ_71899-126958_OBJg0426061	0	0	0	0	0	0	0	0	0	0	0	0	0	0	0	0	0	0
000180F_QUIVER_SUBSEQ_71899-126958_OBJg0426071	0	0	0	0	0	0	0	0	0	0	0	0	0	0	0	0	0	0
000180F_QUIVER_SUBSEQ_71899-126958_OBJg0426081	0	0	0	0	0	0	0	0	0	0	0	0	0	0	0	0	0	0
000180F_QUIVER_SUBSEQ_71899-126958_OBJg0426091	5	8	6	7	3	3	6	4	6	5	7	9	9	2	2	13	5	6
000180F_QUIVER_SUBSEQ_71899-126958_OBJg0426101	339	491	488	569	375	420	628	482	456	557	664	377	530	325	328	302	261	231
000180F_QUIVER_SUBSEQ_71899-126958_OBJg0426111	227	361	339	622	244	455	573	364	405	395	513	334	372	224	240	225	237	183
000181F_QUIVER_SUBSEQ_1-149378_OBJg0426121	245	386	404	392	179	274	394	286	279	595	794	425	982	855	764	788	730	524
000181F_QUIVER_SUBSEQ_1-149378_OBJg0426131	0	0	0	0	0	0	0	0	0	0	0	0	0	0	0	0	0	0
000181F_QUIVER_SUBSEQ_1-149378_OBJg0426141	0	0	0	0	0	0	0	0	0	0	0	0	0	0	0	0	0	0
000181F_QUIVER_SUBSEQ_1-149378_OBJg0426151	0	0	0	0	0	0	0	0	0	0	0	0	0	0	0	0	0	0
000181F_QUIVER_SUBSEQ_1-149378_OBJg0426161	0	0	0	0	0	0	0	0	0	0	0	0	0	0	0	0	0	0
000181F_QUIVER_SUBSEQ_1-149378_OBJg0426171	0	0	0	0	0	0	0	0	0	0	0	0	0	0	0	0	0	0
000181F_QUIVER_SUBSEQ_1-149378_OBJg0426181	0	0	0	0	0	0	0	0	0	0	0	0	0	0	0	0	0	0
000181F_QUIVER_SUBSEQ_1-149378_OBJg0426191	0	0	0	0	0	0	0	0	0	0	0	0	0	0	0	0	0	0
000181F_QUIVER_SUBSEQ_1-149378_OBJg0426201	0	0	0	0	0	0	0	0	0	0	0	0	0	0	0	0	0	0
000181F_QUIVER_SUBSEQ_1-149378_OBJg0426211	0	0	0	0	0	0	0	0	0	0	0	0	0	0	0	0	0	0
000181F_QUIVER_SUBSEQ_1-149378_OBJg0426221	64	91	96	85	50	58	71	44	42	37	58	31	65	60	32	17	6	9
000181F_QUIVER_SUBSEQ_1-149378_OBJg0426231	2	0	2	4	2	1	1	6	1	1	0	0	2	0	1	0	0	0
000181F_QUIVER_SUBSEQ_1-149378_OBJg0426241	3	6	2	11	7	4	5	6	1	8	5	3	10	3	6	3	0	2
000181F_QUIVER_SUBSEQ_1-149378_OBJg0426251	62	109	94	46	62	42	67	69	52	72	104	36	162	94	76	127	164	106
000181F_QUIVER_SUBSEQ_1-149378_OBJg0426261	0	0	0	1	0	0	0	1	0	0	0	1	1	0	0	0	0	0
000181F_QUIVER_SUBSEQ_1-149378_OBJg0426271	450	633	554	222	162	133	778	438	381	518	1429	498	1062	1169	868	240	197	265
000181F_QUIVER_SUBSEQ_1-149378_OBJg0426281	18	17	16	12	9	12	34	17	20	10	19	2	14	14	12	10	7	1
000181F_QUIVER_SUBSEQ_1-149378_OBJg0426291	25	68	60	37	23	31	57	43	23	30	30	16	62	45	35	22	16	12
000181F_QUIVER_SUBSEQ_1-149378_OBJg0426301	0	0	0	0	0	0	0	0	0	0	0	0	0	0	0	0	0	0
000181F_QUIVER_SUBSEQ_1-149378_OBJg0426311	21	16	15	1	2	1	6	2	6	7	12	5	17	12	6	15	9	8
000181F_QUIVER_SUBSEQ_1-149378_OBJg0426321	86	136	112	9	14	6	53	28	18	30	80	31	70	77	49	76	83	66
000190F_QUIVER_SUBSEQ_1-42266_OBJg0426331	0	0	0	0	0	0	0	0	0	0	0	0	0	0	0	0	0	0
000190F_QUIVER_SUBSEQ_1-42266_OBJg0426341	31	33	22	32	32	37	43	47	30	43	60	40	59	27	38	26	31	25
000190F_QUIVER_SUBSEQ_1-42266_OBJg0426351	8	7	7	6	13	5	9	3	3	4	13	3	3	8	1	24	25	19
000191F_QUIVER_SUBSEQ_342237-349197_OBJg0426361	0	1	0	0	0	0	0	0	0	0	0	1	0	1	0	0	1	0
000191F_QUIVER_SUBSEQ_349198-490585_OBJg0426371	507	725	644	772	548	490	805	679	608	742	916	541	559	366	317	411	337	339
000191F_QUIVER_SUBSEQ_349198-490585_OBJg0426381	0	0	0	0	0	0	0	0	0	0	0	0	0	0	0	0	0	0
000191F_QUIVER_SUBSEQ_349198-490585_OBJg0426391	0	0	0	0	0	0	0	0	0	0	0	0	0	0	0	0	0	0
000191F_QUIVER_SUBSEQ_349198-490585_OBJg0426401	0	0	0	0	0	0	0	0	0	0	0	0	0	0	0	0	0	0
000191F_QUIVER_SUBSEQ_349198-490585_OBJg0426411	0	0	0	0	0	0	0	0	0	0	0	0	0	0	0	0	0	0
000191F_QUIVER_SUBSEQ_349198-490585_OBJg0426421	0	0	0	0	0	0	0	0	0	0	0	0	0	0	0	0	0	0
000191F_QUIVER_SUBSEQ_349198-490585_OBJg0426431	8	11	12	3	8	3	12	6	6	17	23	12	31	33	11	5	1	2
000191F_QUIVER_SUBSEQ_349198-490585_OBJg0426441	5	7	9	1	4	2	4	5	3	6	10	2	8	21	6	3	10	4
000191F_QUIVER_SUBSEQ_349198-490585_OBJg0426451	73	127	96	139	92	105	184	153	131	201	217	132	122	54	54	109	82	91
000191F_QUIVER_SUBSEQ_349198-490585_OBJg0426461	163	267	265	337	213	263	462	400	368	359	501	287	185	144	142	212	180	152
000191F_QUIVER_SUBSEQ_349198-490585_OBJg0426471	28	38	35	56	36	47	63	27	42	55	85	35	42	26	27	29	25	17
000191F_QUIVER_SUBSEQ_349198-490585_OBJg0426481	0	0	0	0	0	0	0	0	0	0	0	0	0	0	0	0	0	0
000191F_QUIVER_SUBSEQ_349198-490585_OBJg0426491	34	47	53	31	17	31	59	48	46	66	109	57	38	29	26	20	24	28
000191F_QUIVER_SUBSEQ_349198-490585_OBJg0426501	0	0	0	0	0	0	0	0	0	0	0	0	0	0	0	0	0	0
000191F_QUIVER_SUBSEQ_349198-490585_OBJg0426511	0	0	0	0	0	0	0	0	0	0	2	0	0	0	3	0	1	0
000191F_QUIVER_SUBSEQ_349198-490585_OBJg0426521	0	0	0	0	0	0	0	0	0	2	1	0	0	1	0	0	0	0
000191F_QUIVER_SUBSEQ_349198-490585_OBJg0426531	103	103	107	84	65	82	130	98	108	132	160	95	151	83	60	53	44	42
000191F_QUIVER_SUBSEQ_349198-490585_OBJg0426541	4	5	7	2	4	1	3	4	1	7	0	4	1	3	1	5	5	7
000191F_QUIVER_SUBSEQ_349198-490585_OBJg0426551	492	782	779	1145	747	856	1183	1051	891	1250	1463	913	1132	673	733	464	360	325
000191F_QUIVER_SUBSEQ_349198-490585_OBJg0426561	221	308	294	243	192	194	268	229	190	342	473	218	327	174	187	250	205	194
000191F_QUIVER_SUBSEQ_349198-490585_OBJg0426571	112	171	172	116	73	74	90	63	58	90	70	45	136	66	78	133	104	79
000191F_QUIVER_SUBSEQ_349198-490585_OBJg0426581	1564	2363	2420	2365	1821	1504	1864	1838	1453	2063	2668	1579	2048	1271	1336	1710	1492	1165
000193F_QUIVER_SUBSEQ_1-33217_OBJg0426591	0	0	0	0	0	0	0	0	0	0	0	0	0	0	0	0	0	0
000196F_QUIVER_OBJg0426601	0	0	0	0	0	0	0	0	0	0	0	0	1	0	0	0	0	0
000196F_QUIVER_OBJg0426611	7	8	4	6	1	6	6	4	2	3	4	3	2	6	3	0	2	0
000196F_QUIVER_OBJg0426621	0	0	0	2	0	0	1	1	0	0	2	1	3	1	2	0	0	0
000196F_QUIVER_OBJg0426631	0	1	2	1	2	0	8	2	4	3	1	1	3	1	1	0	1	2
000196F_QUIVER_OBJg0426641	238	332	306	299	193	182	304	283	210	370	376	257	234	140	151	188	197	165
000196F_QUIVER_OBJg0426651	993	1503	1426	1713	1229	1173	2275	1918	1779	2102	3104	1536	1475	871	905	649	619	586
000196F_QUIVER_OBJg0426661	33	47	48	65	30	59	118	65	101	76	140	60	47	40	40	10	16	10
000197F_QUIVER_OBJg0426671	192	262	248	37	28	25	104	101	81	65	73	56	32	27	19	31	46	34
000197F_QUIVER_OBJg0426681	63	55	84	33	30	27	37	35	26	46	36	19	29	16	11	9	7	9
000197F_QUIVER_OBJg0426691	0	0	0	0	0	0	0	0	0	0	0	0	0	0	0	0	0	0
000197F_QUIVER_OBJg0426701	147	211	167	254	196	177	176	168	120	177	258	157	200	147	119	98	77	90
000197F_QUIVER_OBJg0426711	0	0	0	0	0	0	0	0	0	0	0	0	0	0	0	0	0	0
000197F_QUIVER_OBJg0426721	0	0	0	0	0	0	0	0	0	0	0	0	0	0	0	0	0	0
000197F_QUIVER_OBJg0426731	0	0	0	0	0	0	0	0	0	0	0	0	0	0	0	0	0	0
000197F_QUIVER_OBJg0426741	0	0	0	0	0	0	0	0	0	0	0	0	0	0	0	0	0	0
000197F_QUIVER_OBJg0426751	0	0	0	0	0	0	0	0	0	0	0	0	0	0	0	0	0	0
000197F_QUIVER_OBJg0426761	74	109	88	112	90	109	151	141	131	139	162	105	116	72	74	64	77	64
000197F_QUIVER_OBJg0426771	27	61	45	102	61	97	114	96	102	138	166	98	67	47	51	39	37	46
000197F_QUIVER_OBJg0426781	0	0	0	0	0	0	0	0	0	0	0	0	0	0	0	0	0	0
000197F_QUIVER_OBJg0426791	102	198	148	155	119	98	192	166	124	169	227	128	174	126	134	202	158	192
000197F_QUIVER_OBJg0426801	453	631	571	677	515	496	614	487	450	615	841	478	784	475	455	1025	840	785
000197F_QUIVER_OBJg0426811	104	144	135	211	176	135	216	218	151	236	325	199	250	182	177	168	150	119
000197F_QUIVER_OBJg0426821	0	0	0	0	0	0	0	0	0	1	0	1	0	0	0	0	0	0
000197F_QUIVER_OBJg0426831	50	70	67	106	70	65	122	86	91	91	139	79	100	64	48	63	80	49
000202F_QUIVER_SUBSEQ_334316-388121_OBJg0426841	0	0	0	0	0	0	0	0	0	0	0	0	0	0	0	0	0	0
000202F_QUIVER_SUBSEQ_334316-388121_OBJg0426851	0	0	0	0	0	0	0	0	0	0	0	0	0	0	0	0	0	0
000202F_QUIVER_SUBSEQ_334316-388121_OBJg0426861	0	0	4	0	0	0	0	0	0	1	1	1	0	0	0	0	0	1
000205F_QUIVER_SUBSEQ_312386-384988_OBJg0426871	10	7	13	8	13	4	22	13	8	19	12	16	16	12	11	25	33	14
000205F_QUIVER_SUBSEQ_312386-384988_OBJg0426881	2	7	3	2	0	2	12	2	2	4	11	2	8	0	2	2	2	5
000205F_QUIVER_SUBSEQ_312386-384988_OBJg0426891	0	0	0	0	0	0	0	0	0	0	0	0	0	0	0	0	0	0
000205F_QUIVER_SUBSEQ_312386-384988_OBJg0426901	0	0	0	0	0	0	0	0	0	0	0	0	0	0	0	0	0	0
000205F_QUIVER_SUBSEQ_312386-384988_OBJg0426911	81	142	135	78	71	64	154	101	127	107	124	82	72	61	57	60	72	74
000205F_QUIVER_SUBSEQ_312386-384988_OBJg0426921	0	0	0	0	0	0	0	0	0	0	0	0	0	0	0	0	0	0
000205F_QUIVER_SUBSEQ_312386-384988_OBJg0426931	0	0	0	0	0	0	0	0	0	0	0	0	0	0	0	0	0	0
000205F_QUIVER_SUBSEQ_312386-384988_OBJg0426941	0	0	0	0	0	0	0	0	0	0	0	0	0	0	0	0	0	0
000205F_QUIVER_SUBSEQ_312386-384988_OBJg0426951	0	0	0	0	0	0	0	0	0	0	0	0	0	0	0	0	0	0
000205F_QUIVER_SUBSEQ_312386-384988_OBJg0426961	0	0	0	0	0	0	0	0	0	0	0	0	0	0	0	0	0	0
000206F_QUIVER_OBJg0426971	0	0	0	0	0	0	0	0	0	0	0	0	0	0	0	0	0	0
000206F_QUIVER_OBJg0426981	218	365	290	328	245	196	516	457	406	553	606	422	200	128	141	211	210	221
000206F_QUIVER_OBJg0426991	828	1149	1203	1326	979	1026	2016	1773	1597	1599	1992	1152	1015	599	655	696	573	539
000206F_QUIVER_OBJg0427001	2	5	5	7	6	3	11	6	5	2	12	5	4	5	2	9	9	4
000206F_QUIVER_OBJg0427011	0	0	0	0	0	0	0	0	0	0	0	0	0	0	0	0	0	0
000206F_QUIVER_OBJg0427021	0	0	0	0	0	0	0	0	0	0	0	0	0	0	0	0	0	0
000206F_QUIVER_OBJg0427031	0	0	0	0	0	0	0	0	0	0	0	0	0	0	0	0	0	0
000206F_QUIVER_OBJg0427041	82	153	124	158	111	92	173	105	109	108	180	103	97	59	49	88	76	73
000206F_QUIVER_OBJg0427051	3	2	1	2	7	1	4	2	5	3	6	2	19	2	7	7	2	6
000206F_QUIVER_OBJg0427061	0	2	1	0	1	0	3	2	0	0	1	0	1	0	0	1	1	8
000206F_QUIVER_OBJg0427071	94	147	134	177	138	139	183	146	143	159	237	153	178	106	127	191	136	149
000206F_QUIVER_OBJg0427081	0	0	0	0	0	0	0	0	0	0	0	0	0	0	0	0	0	0
000206F_QUIVER_OBJg0427091	0	0	0	0	0	0	0	0	0	0	0	0	0	0	0	0	0	0
000206F_QUIVER_OBJg0427101	1140	1805	1740	2428	1479	1695	3112	2708	2629	2430	3209	1913	2054	1262	1310	1069	1001	950
000206F_QUIVER_OBJg0427111	0	0	0	0	0	0	0	0	0	0	0	0	0	0	0	0	0	0
000206F_QUIVER_OBJg0427121	0	0	0	0	0	0	0	0	0	0	0	0	0	1	0	0	0	0
000206F_QUIVER_OBJg0427131	0	0	0	0	0	0	0	0	0	0	0	0	0	0	0	0	0	0
000206F_QUIVER_OBJg0427141	0	0	0	0	0	0	0	0	0	0	0	0	0	0	0	0	0	0
000206F_QUIVER_OBJg0427151	0	0	0	0	0	0	0	0	0	0	0	0	0	0	0	0	0	0
000208F_QUIVER_SUBSEQ_1-142940_OBJg0427161	33	56	36	79	48	71	87	69	74	67	68	47	42	9	11	36	24	28
000208F_QUIVER_SUBSEQ_1-142940_OBJg0427171	201	307	290	300	162	194	327	294	303	344	500	283	295	186	194	160	182	146
000208F_QUIVER_SUBSEQ_1-142940_OBJg0427181	129	187	189	124	128	97	166	192	155	257	256	152	238	121	148	147	106	104
000208F_QUIVER_SUBSEQ_1-142940_OBJg0427191	494	687	566	732	582	568	685	627	545	758	950	555	818	482	453	690	486	437
000208F_QUIVER_SUBSEQ_1-142940_OBJg0427201	260	409	380	576	336	423	472	388	363	470	623	352	459	285	257	319	349	269
000208F_QUIVER_SUBSEQ_1-142940_OBJg0427211	0	0	0	0	0	0	0	0	0	0	0	0	0	0	0	0	0	0
000208F_QUIVER_SUBSEQ_1-142940_OBJg0427221	192	243	276	296	197	187	216	158	146	205	260	156	302	148	134	246	221	199
000208F_QUIVER_SUBSEQ_1-142940_OBJg0427231	10	8	10	7	3	3	10	8	6	7	18	5	13	1	6	12	4	2
000208F_QUIVER_SUBSEQ_1-142940_OBJg0427241	311	425	423	430	335	300	1016	664	599	915	1600	726	2006	1704	1484	2446	2131	1874
000208F_QUIVER_SUBSEQ_1-142940_OBJg0427251	0	0	0	0	0	0	0	0	0	0	0	0	0	0	0	0	0	0
000208F_QUIVER_SUBSEQ_1-142940_OBJg0427261	0	0	0	1	2	0	0	0	0	0	0	0	1	0	0	0	0	0
000208F_QUIVER_SUBSEQ_1-142940_OBJg0427271	0	0	0	0	0	0	0	0	0	0	0	0	0	0	0	0	0	0
000208F_QUIVER_SUBSEQ_1-142940_OBJg0427281	514	782	692	645	478	436	1127	950	877	955	1212	748	527	325	325	578	489	474
000208F_QUIVER_SUBSEQ_311646-384621_OBJg0427291	0	0	0	0	0	0	0	0	0	0	0	0	0	0	0	0	0	0
000208F_QUIVER_SUBSEQ_311646-384621_OBJg0427301	0	0	0	0	0	0	0	0	0	0	0	0	0	0	0	0	0	0
000208F_QUIVER_SUBSEQ_311646-384621_OBJg0427311	0	0	0	0	0	0	0	0	0	0	0	0	0	0	0	0	0	0
000208F_QUIVER_SUBSEQ_311646-384621_OBJg0427321	1	0	0	0	0	0	0	0	0	0	0	0	0	0	2	1	0	0
000208F_QUIVER_SUBSEQ_311646-384621_OBJg0427331	29	70	55	53	40	39	22	31	35	31	50	45	42	23	28	73	84	59
000208F_QUIVER_SUBSEQ_311646-384621_OBJg0427341	34	52	60	40	28	20	42	34	41	39	40	21	38	25	23	57	45	41
000208F_QUIVER_SUBSEQ_311646-384621_OBJg0427351	295	407	395	310	238	210	249	218	192	280	376	210	453	286	271	383	351	291
000208F_QUIVER_SUBSEQ_311646-384621_OBJg0427361	35	50	46	14	6	6	49	42	36	17	41	20	57	89	54	23	19	23
000208F_QUIVER_SUBSEQ_311646-384621_OBJg0427371	11	9	8	9	5	3	12	7	3	5	8	3	11	2	6	7	5	4
000208F_QUIVER_SUBSEQ_311646-384621_OBJg0427381	0	0	0	0	0	0	0	0	0	0	0	0	0	0	0	0	0	0
000208F_QUIVER_SUBSEQ_311646-384621_OBJg0427391	0	0	0	0	0	0	0	0	0	0	0	0	0	0	0	0	0	0
000208F_QUIVER_SUBSEQ_311646-384621_OBJg0427401	3	7	3	10	6	5	11	9	11	7	11	5	6	2	5	15	3	3
000208F_QUIVER_SUBSEQ_311646-384621_OBJg0427411	0	0	2	0	0	0	3	2	0	2	0	2	2	1	0	0	1	0
000208F_QUIVER_SUBSEQ_311646-384621_OBJg0427421	0	0	0	0	1	0	0	0	0	0	1	0	0	0	0	0	0	0
000208F_QUIVER_SUBSEQ_311646-384621_OBJg0427431	0	0	0	0	0	0	0	0	0	0	0	0	0	0	0	0	0	0
000208F_QUIVER_SUBSEQ_311646-384621_OBJg0427441	0	0	0	0	0	0	0	0	0	0	0	0	0	0	0	0	0	0
000208F_QUIVER_SUBSEQ_311646-384621_OBJg0427451	0	0	1	0	0	0	0	0	0	0	0	0	1	1	0	0	0	0
000213F_QUIVER_OBJg0427461	0	0	0	0	0	0	0	0	0	0	0	0	0	0	0	0	0	0
000213F_QUIVER_OBJg0427471	43	56	51	39	24	37	57	58	53	50	71	57	49	29	43	37	42	30
000213F_QUIVER_OBJg0427481	0	2	0	0	0	1	1	0	2	0	0	0	0	0	0	1	1	1
000213F_QUIVER_OBJg0427491	0	0	0	0	0	0	0	0	0	0	0	0	0	0	0	0	0	0
000213F_QUIVER_OBJg0427501	0	0	0	0	0	0	0	0	0	0	0	0	0	0	0	0	0	0
000213F_QUIVER_OBJg0427511	2	2	1	1	0	4	1	0	1	1	1	1	1	2	2	1	0	1
000213F_QUIVER_OBJg0427521	0	0	0	0	0	0	0	0	0	0	0	0	0	0	0	0	0	0
000213F_QUIVER_OBJg0427531	0	0	0	0	0	0	0	0	0	0	0	0	0	0	0	0	0	0
000213F_QUIVER_OBJg0427541	0	0	0	0	0	0	0	0	0	0	0	0	0	0	0	0	0	0
000213F_QUIVER_OBJg0427551	10	3	6	5	3	4	3	6	3	0	9	3	12	2	1	2	3	4
000213F_QUIVER_OBJg0427561	21	32	44	16	14	18	5	19	18	11	11	9	3	8	4	17	15	17
000213F_QUIVER_OBJg0427571	0	0	0	0	0	0	0	0	0	0	0	0	0	0	0	0	0	0
000213F_QUIVER_OBJg0427581	0	0	0	0	0	0	0	0	0	0	0	0	0	0	0	0	0	0
000213F_QUIVER_OBJg0427591	0	0	0	0	0	0	1	0	0	0	0	0	0	0	1	0	0	1
000213F_QUIVER_OBJg0427601	0	0	0	0	0	0	0	0	0	0	0	0	1	0	0	0	0	0
000213F_QUIVER_OBJg0427611	52	92	111	73	68	55	119	114	105	145	160	96	69	52	37	70	57	43
000213F_QUIVER_OBJg0427621	0	0	0	0	0	0	0	0	0	0	0	0	0	0	0	0	0	0
000213F_QUIVER_OBJg0427631	0	0	0	0	0	0	0	0	0	0	0	0	0	0	0	0	0	0
000215F_QUIVER_SUBSEQ_1-101643_OBJg0427671	0	0	0	0	0	0	0	0	0	0	0	0	0	0	0	0	0	0
000215F_QUIVER_SUBSEQ_1-101643_OBJg0427681	0	0	0	0	0	0	0	0	0	0	0	0	0	0	0	0	0	0
000215F_QUIVER_SUBSEQ_1-101643_OBJg0427691	0	0	0	0	0	0	0	0	0	0	0	0	0	0	0	0	0	0
000215F_QUIVER_SUBSEQ_1-101643_OBJg0427701	0	0	0	0	0	0	0	0	0	0	0	0	0	0	0	0	0	0
000215F_QUIVER_SUBSEQ_1-101643_OBJg0427711	0	0	0	0	0	0	0	0	0	0	0	0	0	0	0	0	0	0
000215F_QUIVER_SUBSEQ_1-101643_OBJg0427721	0	0	0	0	0	0	0	0	0	0	0	0	0	0	0	0	0	0
000215F_QUIVER_SUBSEQ_1-101643_OBJg0427731	0	0	0	0	1	0	0	0	0	0	0	0	0	0	0	0	0	0
000215F_QUIVER_SUBSEQ_1-101643_OBJg0427741	0	0	0	0	0	0	0	0	0	0	0	0	0	0	0	0	0	0
000215F_QUIVER_SUBSEQ_1-101643_OBJg0427751	0	0	0	0	0	0	0	0	0	0	0	0	0	0	0	1	0	0
000215F_QUIVER_SUBSEQ_1-101643_OBJg0427761	0	0	0	0	0	0	0	0	0	0	0	0	0	0	0	0	0	0
000215F_QUIVER_SUBSEQ_1-101643_OBJg0427771	0	0	0	0	0	0	0	0	0	0	0	0	0	0	0	0	0	1
000215F_QUIVER_SUBSEQ_1-101643_OBJg0427781	0	0	0	0	0	0	0	0	0	0	0	0	0	0	0	2	1	5
000215F_QUIVER_SUBSEQ_101644-137062_OBJg0427641	0	0	0	0	0	0	0	0	0	0	0	0	0	0	0	0	0	0
000215F_QUIVER_SUBSEQ_101644-137062_OBJg0427651	0	0	0	0	0	0	0	0	0	0	0	0	0	0	0	1	0	0
000215F_QUIVER_SUBSEQ_101644-137062_OBJg0427661	7	10	11	6	1	4	18	10	21	11	10	8	14	10	2	1	2	2
000216F_QUIVER_OBJg0427791	407	595	553	582	411	404	605	512	392	637	840	449	518	332	312	469	447	400
000216F_QUIVER_OBJg0427801	16	22	34	3	1	6	12	7	4	10	7	4	15	7	11	57	80	81
000216F_QUIVER_OBJg0427811	18	12	14	3	1	5	2	2	2	4	3	4	9	2	2	51	48	43
000216F_QUIVER_OBJg0427821	5	13	16	1	4	0	1	1	1	0	1	1	4	1	0	30	29	37
000216F_QUIVER_OBJg0427831	13	23	10	5	4	3	3	1	0	4	7	3	6	9	2	72	73	55
000216F_QUIVER_OBJg0427841	69	143	102	97	95	80	133	143	105	112	147	89	135	51	72	82	71	84
000216F_QUIVER_OBJg0427851	74	80	72	73	60	43	140	103	88	100	119	90	71	41	44	61	57	57
000216F_QUIVER_OBJg0427861	0	0	0	1	0	0	0	0	1	1	0	0	0	1	0	1	1	0
000216F_QUIVER_OBJg0427871	185	273	262	108	133	76	77	70	50	106	108	48	113	59	54	436	388	346
000216F_QUIVER_OBJg0427881	0	0	0	0	0	0	0	0	0	0	0	0	0	0	0	0	0	0
000216F_QUIVER_OBJg0427891	528	778	729	915	522	692	810	660	611	1039	1389	665	1154	735	746	661	628	589
000216F_QUIVER_OBJg0427901	32	50	38	43	36	27	33	35	20	27	58	19	87	60	63	79	70	68
000216F_QUIVER_OBJg0427911	239	308	346	371	239	265	498	426	354	440	590	300	355	222	213	248	209	228
000216F_QUIVER_OBJg0427921	0	0	0	0	0	0	0	0	0	0	0	0	0	0	0	0	0	0
000216F_QUIVER_OBJg0427931	58	82	63	99	56	84	161	87	119	116	125	104	47	31	38	40	43	27
000216F_QUIVER_OBJg0427941	0	1	1	0	0	0	0	0	0	0	0	0	0	0	0	0	0	4
000216F_QUIVER_OBJg0427951	0	0	0	0	0	0	0	0	0	0	0	0	0	0	0	0	0	0
000216F_QUIVER_OBJg0427961	0	0	0	0	0	0	0	0	0	0	0	0	0	0	0	0	0	0
000216F_QUIVER_OBJg0427971	0	0	0	0	0	0	0	0	0	0	0	0	0	0	0	0	0	0
000216F_QUIVER_OBJg0427981	0	0	0	0	0	0	0	0	0	0	0	0	0	0	0	1	0	0
000216F_QUIVER_OBJg0427991	0	0	0	0	0	0	0	0	0	0	0	0	0	0	0	0	0	0
000216F_QUIVER_OBJg0428001	0	0	0	0	0	0	0	0	0	0	0	0	0	0	0	0	0	0
000216F_QUIVER_OBJg0428011	0	0	0	0	0	0	0	0	0	0	0	0	0	0	0	0	0	0
000216F_QUIVER_OBJg0428021	3	1	1	0	0	0	1	0	2	1	4	1	0	0	0	0	4	0
000216F_QUIVER_OBJg0428031	11	15	17	5	1	3	13	5	8	6	21	4	13	15	10	5	2	9
000216F_QUIVER_OBJg0428041	0	0	0	0	0	0	0	0	0	0	0	0	0	1	0	0	0	0
000216F_QUIVER_OBJg0428051	0	0	0	0	0	0	0	0	0	0	0	0	0	0	0	0	0	0
000216F_QUIVER_OBJg0428061	0	0	0	0	0	0	0	0	0	0	0	0	0	0	0	0	0	0
000216F_QUIVER_OBJg0428071	0	0	0	0	0	0	0	0	0	0	0	0	0	0	0	0	0	0
000216F_QUIVER_OBJg0428081	0	0	0	0	0	0	0	0	0	0	0	0	0	0	0	0	0	0
000216F_QUIVER_OBJg0428091	0	1	0	1	1	0	0	2	1	0	7	2	3	1	0	3	1	4
000216F_QUIVER_OBJg0428101	0	0	0	0	0	0	0	0	0	0	0	0	0	0	0	6	3	4
000216F_QUIVER_OBJg0428111	0	0	0	0	0	0	0	0	0	0	0	0	0	0	0	0	0	0
000216F_QUIVER_OBJg0428121	0	0	0	0	0	0	0	0	0	0	0	0	0	0	0	0	0	0
000216F_QUIVER_OBJg0428131	0	0	0	0	0	0	0	0	0	0	0	0	0	0	0	0	0	0
000216F_QUIVER_OBJg0428141	0	0	0	0	0	0	0	0	0	0	0	0	0	0	0	0	0	0
000216F_QUIVER_OBJg0428151	0	0	0	0	0	0	0	0	0	0	0	0	0	0	0	0	0	0
000216F_QUIVER_OBJg0428161	0	0	0	0	0	0	0	0	0	0	0	0	0	0	0	0	0	0
000216F_QUIVER_OBJg0428171	0	0	0	0	0	0	0	0	0	0	0	0	0	0	0	0	0	0
000216F_QUIVER_OBJg0428181	0	0	0	0	0	0	0	1	0	0	0	1	5	10	11	2	2	1
000216F_QUIVER_OBJg0428191	3	6	7	1	5	0	16	17	5	5	5	3	25	39	26	9	17	13
000216F_QUIVER_OBJg0428201	0	0	0	0	0	0	0	0	0	0	0	0	0	0	0	0	0	0
000216F_QUIVER_OBJg0428211	167	286	278	141	123	88	126	127	91	130	195	109	176	112	105	181	140	175
000216F_QUIVER_OBJg0428221	19	28	30	12	10	15	14	10	10	29	20	12	20	13	15	111	76	111
000216F_QUIVER_OBJg0428231	45	59	50	5	6	5	10	14	8	15	13	7	12	6	8	104	102	83
000216F_QUIVER_OBJg0428241	132	219	171	58	71	32	123	90	85	157	160	72	180	124	128	90	56	55
000216F_QUIVER_OBJg0428251	1392	1855	1801	2039	1579	1256	2217	1787	1624	2847	2946	1995	2404	1445	1432	1333	1120	935
000216F_QUIVER_OBJg0428261	0	0	0	0	1	0	0	0	0	0	0	0	1	0	0	0	0	0
000216F_QUIVER_OBJg0428271	340	397	453	354	267	248	678	621	548	676	651	402	481	232	271	218	160	143
000216F_QUIVER_OBJg0428281	259	418	399	330	234	234	592	520	553	462	600	382	288	187	180	151	168	145
000216F_QUIVER_OBJg0428291	24	33	22	17	10	23	50	46	56	41	41	15	35	14	33	24	8	13
000216F_QUIVER_OBJg0428301	435	625	519	526	414	402	593	432	373	614	909	449	818	528	507	772	713	699
000216F_QUIVER_OBJg0428311	0	0	0	0	0	0	0	0	0	0	1	0	0	1	0	2	3	2
000216F_QUIVER_OBJg0428321	1	0	0	0	0	2	0	1	0	0	1	0	1	0	3	2	8	1
000216F_QUIVER_OBJg0428331	88	119	101	38	32	24	33	28	19	44	65	40	38	35	28	68	60	62
000216F_QUIVER_OBJg0428341	126	246	191	333	92	206	257	134	150	144	220	112	137	80	105	89	156	114
000216F_QUIVER_OBJg0428351	2423	3675	3310	3797	2172	2789	3388	2453	2408	2818	3429	1959	3221	1899	1920	2017	1997	1895
000216F_QUIVER_OBJg0428361	59	86	74	86	60	68	326	136	114	445	710	363	287	373	230	435	248	222
000216F_QUIVER_OBJg0428371	4	0	1	2	3	3	5	2	2	6	5	5	6	3	3	2	2	2
000216F_QUIVER_OBJg0428381	0	2	1	7	4	3	12	8	1	5	4	5	5	2	10	1	2	4
000216F_QUIVER_OBJg0428391	0	0	0	0	0	0	0	0	0	0	0	0	0	0	0	0	0	0
000216F_QUIVER_OBJg0428401	0	0	0	0	0	0	0	0	0	0	0	0	0	0	0	0	0	0
000216F_QUIVER_OBJg0428411	0	0	0	0	0	0	0	0	0	0	0	0	0	0	0	0	0	0
000216F_QUIVER_OBJg0428421	0	2	1	0	0	0	0	0	1	1	0	0	2	0	0	0	0	0
000216F_QUIVER_OBJg0428431	0	0	0	0	0	0	0	0	0	0	0	0	0	0	0	0	0	0
000223F_QUIVER_OBJg0428441	0	0	0	0	0	0	0	0	0	0	0	0	0	0	0	0	0	0
000223F_QUIVER_OBJg0428451	31	30	24	8	14	2	13	10	7	17	24	8	19	12	12	13	12	12
000223F_QUIVER_OBJg0428461	41	63	72	102	42	80	86	61	69	96	99	74	69	63	54	65	63	70
000223F_QUIVER_OBJg0428471	2	9	2	4	2	2	4	3	4	4	4	0	5	2	1	7	12	8
000223F_QUIVER_OBJg0428481	2	1	5	0	1	1	6	1	5	2	1	0	1	3	1	9	3	6
000223F_QUIVER_OBJg0428491	3	3	5	0	0	2	1	1	7	1	1	0	5	10	12	7	6	5
000223F_QUIVER_OBJg0428501	1	2	1	5	1	0	2	2	1	0	3	1	2	5	3	6	3	1
000223F_QUIVER_OBJg0428511	0	0	0	0	0	0	0	0	0	0	0	0	0	0	0	0	0	0
000223F_QUIVER_OBJg0428521	15	17	23	14	11	8	11	9	12	8	22	11	12	8	3	13	8	6
000223F_QUIVER_OBJg0428531	3	5	7	3	0	5	2	5	2	1	7	4	5	4	2	4	1	4
000223F_QUIVER_OBJg0428541	6	20	21	32	24	25	24	24	28	29	50	23	24	14	10	10	18	11
000223F_QUIVER_OBJg0428551	1	0	1	1	1	0	0	0	0	0	0	0	3	0	1	1	0	2
000223F_QUIVER_OBJg0428561	21	32	22	22	26	32	35	22	35	48	48	35	42	27	23	10	11	8
000223F_QUIVER_OBJg0428571	0	0	0	1	3	0	0	2	0	1	1	1	1	1	7	1	2	0
000223F_QUIVER_OBJg0428581	0	0	0	0	0	0	0	1	0	0	3	3	0	0	1	0	1	0
000223F_QUIVER_OBJg0428591	3	5	4	0	0	0	0	0	0	0	0	0	0	0	1	3	4	0
000223F_QUIVER_OBJg0428601	0	0	0	0	0	0	0	0	0	0	0	0	0	0	0	0	0	0
000223F_QUIVER_OBJg0428611	45	85	53	20	28	27	46	52	44	31	67	43	59	58	55	36	48	66
000223F_QUIVER_OBJg0428621	4	15	20	23	22	16	18	22	23	19	29	10	15	14	6	9	8	5
000223F_QUIVER_OBJg0428631	122	147	148	187	130	154	142	121	110	172	150	79	171	64	84	101	58	55
000223F_QUIVER_OBJg0428641	185	303	261	684	424	473	402	355	357	405	485	294	384	241	209	144	175	159
000223F_QUIVER_OBJg0428651	867	1198	1047	2603	1782	1821	1750	1551	1360	1817	2033	1156	1786	1096	1105	834	641	652
000223F_QUIVER_OBJg0428661	384	603	507	594	443	427	338	297	257	644	741	427	600	315	354	829	741	605
000223F_QUIVER_OBJg0428671	0	0	0	0	0	0	0	0	0	0	0	0	0	0	0	0	0	0
000223F_QUIVER_OBJg0428681	42	56	52	55	43	27	78	69	42	68	88	50	69	39	39	32	24	25
000223F_QUIVER_OBJg0428691	26	42	51	54	29	27	52	29	24	47	71	35	65	38	23	39	27	28
000223F_QUIVER_OBJg0428701	22	45	42	56	33	38	50	28	31	49	39	26	69	19	31	26	32	25
000223F_QUIVER_OBJg0428711	340	485	364	294	203	240	105	119	106	142	167	67	504	208	302	136	108	84
000223F_QUIVER_OBJg0428721	0	0	0	0	0	0	0	0	0	0	0	0	0	0	0	0	0	0
000223F_QUIVER_OBJg0428731	0	0	0	0	0	0	0	0	0	0	0	0	0	0	0	0	0	0
000223F_QUIVER_OBJg0428741	570	782	766	1044	811	708	804	760	682	1313	1288	812	819	403	456	497	422	318
000223F_QUIVER_OBJg0428751	1347	2129	1934	1879	1190	1298	3224	2710	2438	2822	3571	2067	1551	1034	987	1486	1417	1199
000223F_QUIVER_OBJg0428761	146	253	254	333	261	241	412	302	246	363	406	245	203	134	137	183	132	127
000223F_QUIVER_OBJg0428771	0	0	0	0	0	0	0	0	0	0	0	0	0	0	0	0	0	0
000223F_QUIVER_OBJg0428781	34	69	34	63	47	31	67	40	55	63	86	48	68	32	37	68	59	53
000223F_QUIVER_OBJg0428791	84	123	156	179	176	101	221	197	141	239	309	170	183	100	112	181	174	150
000223F_QUIVER_OBJg0428801	587	880	755	728	518	443	868	686	599	915	1290	703	817	506	538	734	694	581
000223F_QUIVER_OBJg0428811	836	1114	1032	579	452	455	1083	945	809	983	1344	726	951	560	604	511	521	481
000223F_QUIVER_OBJg0428821	3	15	12	1	4	1	3	1	3	2	2	5	6	3	4	13	14	1
000223F_QUIVER_OBJg0428831	984	1441	1368	1314	791	868	1445	1000	800	1320	2482	1168	2180	2026	1617	1332	1355	1314
000223F_QUIVER_OBJg0428841	349	401	418	328	266	203	198	157	209	322	287	219	345	129	125	986	763	703
000223F_QUIVER_OBJg0428851	0	0	0	0	0	0	0	0	0	0	0	0	0	0	0	0	0	0
000223F_QUIVER_OBJg0428861	459	693	618	455	360	295	510	372	347	455	577	329	635	463	473	291	254	243
000223F_QUIVER_OBJg0428871	246	393	382	332	199	255	329	237	249	243	370	196	305	237	228	145	170	155
000223F_QUIVER_OBJg0428881	125	183	228	230	152	154	382	314	327	333	375	217	281	137	139	107	112	70
000223F_QUIVER_OBJg0428891	276	329	316	429	304	284	545	493	438	614	746	389	424	191	206	331	267	232
000223F_QUIVER_OBJg0428901	404	651	601	828	648	594	1070	947	825	1206	1302	753	818	503	591	331	242	240
000223F_QUIVER_OBJg0428911	265	277	208	104	70	62	188	117	131	430	687	308	408	273	214	1369	1169	1170
000223F_QUIVER_OBJg0428921	73	88	92	427	328	276	1065	806	724	664	918	532	793	553	421	656	598	618
000223F_QUIVER_OBJg0428931	22	33	38	109	52	81	106	66	76	57	79	65	97	53	62	35	27	19
000223F_QUIVER_OBJg0428941	7	10	10	40	11	21	51	22	25	16	29	22	31	11	18	15	6	5
000223F_QUIVER_OBJg0428951	318	513	518	641	431	391	603	488	425	529	756	450	558	355	324	367	334	329
000223F_QUIVER_OBJg0428961	281	404	376	319	273	214	344	245	287	302	388	234	472	242	210	351	294	206
000223F_QUIVER_OBJg0428971	433	614	656	419	455	301	573	653	545	733	824	449	651	244	295	278	170	170
000223F_QUIVER_OBJg0428981	1	1	1	0	0	0	1	2	1	0	2	0	1	0	1	0	0	0
000223F_QUIVER_OBJg0428991	0	2	3	0	0	0	0	0	2	0	4	0	0	1	1	2	1	0
000223F_QUIVER_OBJg0429001	6	9	8	6	6	2	4	4	6	14	9	8	11	1	3	4	2	2
000223F_QUIVER_OBJg0429011	2	0	1	0	0	0	0	0	0	0	2	3	0	0	0	0	0	0
000223F_QUIVER_OBJg0429021	266	416	419	195	141	172	128	116	94	113	86	86	43	37	40	91	53	53
000223F_QUIVER_OBJg0429031	0	2	1	0	0	0	0	4	0	2	1	0	0	2	1	4	4	2
000223F_QUIVER_OBJg0429041	0	0	0	0	0	0	0	0	0	0	0	0	0	0	0	0	0	0
000223F_QUIVER_OBJg0429051	11	15	18	2	11	9	10	5	4	1	5	4	4	2	2	100	67	67
000223F_QUIVER_OBJg0429061	79	133	133	51	44	44	75	75	55	81	127	58	64	58	53	78	60	38
000223F_QUIVER_OBJg0429071	0	0	0	0	0	0	0	0	0	0	0	0	0	0	0	0	0	0
000223F_QUIVER_OBJg0429081	11	16	14	5	6	2	14	5	8	10	25	5	8	10	7	13	5	8
000223F_QUIVER_OBJg0429091	9	16	13	7	7	9	16	13	9	6	18	6	16	4	21	10	3	10
000223F_QUIVER_OBJg0429101	0	0	0	0	0	0	0	0	0	0	0	0	0	0	0	0	0	0
000223F_QUIVER_OBJg0429111	0	0	0	0	0	0	1	0	0	0	0	0	0	0	0	0	0	0
000223F_QUIVER_OBJg0429121	0	0	0	0	0	0	0	0	0	0	0	0	0	0	0	0	0	0
000223F_QUIVER_OBJg0429131	0	0	0	0	0	0	0	0	0	0	0	0	0	0	0	2	0	0
000223F_QUIVER_OBJg0429141	0	0	0	0	0	0	0	0	0	0	0	0	0	0	0	0	0	0
000223F_QUIVER_OBJg0429151	8	19	17	15	14	16	19	19	10	23	33	21	15	18	13	47	31	37
000223F_QUIVER_OBJg0429161	0	0	0	0	0	0	0	0	0	0	0	0	0	0	0	0	0	0
000223F_QUIVER_OBJg0429171	1	0	2	0	2	1	1	0	0	2	2	1	7	0	4	4	12	4
000223F_QUIVER_OBJg0429181	2	2	8	1	2	3	1	1	1	5	4	6	7	1	2	12	17	12
000230F_QUIVER_OBJg0429191	0	0	0	0	0	0	0	0	0	0	0	0	0	0	0	0	0	0
000230F_QUIVER_OBJg0429201	0	0	0	0	0	0	0	0	0	0	0	0	0	0	0	0	1	0
000230F_QUIVER_OBJg0429211	0	0	0	0	0	0	0	0	0	0	0	0	0	0	0	0	1	0
000230F_QUIVER_OBJg0429221	0	0	0	0	0	0	0	0	0	0	0	0	0	0	0	0	0	0
000230F_QUIVER_OBJg0429231	0	0	0	0	0	0	0	0	0	0	0	0	0	0	0	0	0	0
000230F_QUIVER_OBJg0429241	0	0	0	0	0	0	0	0	0	0	0	0	0	0	0	1	1	0
000230F_QUIVER_OBJg0429251	0	0	0	0	0	0	0	0	0	0	0	0	0	0	0	0	0	0
000230F_QUIVER_OBJg0429261	0	0	0	0	0	0	0	0	0	0	0	0	0	0	0	0	0	0
000230F_QUIVER_OBJg0429271	0	0	0	0	0	0	0	0	0	0	0	0	2	2	0	8	4	3
000230F_QUIVER_OBJg0429281	12	11	13	11	6	8	12	12	11	10	18	6	18	13	9	16	10	10
000230F_QUIVER_OBJg0429291	0	0	0	0	0	0	0	0	0	0	0	0	0	0	0	0	0	0
000230F_QUIVER_OBJg0429301	0	0	0	0	0	0	0	0	0	0	0	0	0	0	0	0	0	0
000230F_QUIVER_OBJg0429311	68	100	84	133	73	90	96	86	65	137	183	98	55	49	46	71	60	41
000235F_QUIVER_SUBSEQ_1-227049_OBJg0429321	0	0	0	0	0	0	0	0	0	0	0	0	0	0	0	0	0	0
000235F_QUIVER_SUBSEQ_1-227049_OBJg0429331	0	0	0	0	0	0	0	0	0	0	0	0	0	0	0	0	0	0
000235F_QUIVER_SUBSEQ_1-227049_OBJg0429341	0	0	0	0	0	0	0	0	0	0	0	0	0	0	0	0	0	0
000235F_QUIVER_SUBSEQ_1-227049_OBJg0429351	0	0	0	0	0	0	0	0	0	0	0	0	0	0	0	0	0	0
000235F_QUIVER_SUBSEQ_1-227049_OBJg0429361	0	0	0	0	0	0	0	0	0	0	0	0	0	0	0	0	0	0
000235F_QUIVER_SUBSEQ_1-227049_OBJg0429371	0	0	0	0	0	0	0	0	0	0	0	0	0	0	0	0	0	0
000235F_QUIVER_SUBSEQ_1-227049_OBJg0429381	0	0	0	0	0	0	0	0	0	0	0	0	0	0	0	0	0	0
000235F_QUIVER_SUBSEQ_1-227049_OBJg0429391	0	1	0	1	1	0	1	1	0	0	1	0	0	0	0	0	0	2
000235F_QUIVER_SUBSEQ_1-227049_OBJg0429401	0	0	0	0	0	0	0	0	0	0	0	0	0	0	0	0	0	0
000235F_QUIVER_SUBSEQ_1-227049_OBJg0429411	0	0	0	0	0	0	0	0	0	0	0	0	0	0	0	0	0	0
000235F_QUIVER_SUBSEQ_1-227049_OBJg0429421	0	0	0	0	0	0	1	3	0	0	0	2	0	1	0	0	0	2
000235F_QUIVER_SUBSEQ_1-227049_OBJg0429431	0	0	0	0	0	0	0	0	0	0	0	0	0	0	0	0	0	0
000235F_QUIVER_SUBSEQ_1-227049_OBJg0429441	0	0	0	0	0	0	0	0	0	0	0	0	0	0	0	0	0	0
000235F_QUIVER_SUBSEQ_1-227049_OBJg0429451	0	0	0	0	0	0	0	0	0	0	0	0	0	0	0	0	0	0
000235F_QUIVER_SUBSEQ_1-227049_OBJg0429461	0	0	0	0	0	0	0	0	0	0	0	0	0	0	0	0	0	0
000235F_QUIVER_SUBSEQ_1-227049_OBJg0429471	0	0	0	0	0	0	0	0	0	0	0	0	0	0	0	0	0	0
000235F_QUIVER_SUBSEQ_1-227049_OBJg0429481	36	47	32	10	11	12	25	46	20	17	65	22	59	119	105	34	34	43
000235F_QUIVER_SUBSEQ_1-227049_OBJg0429491	676	909	844	734	579	547	738	554	558	786	970	570	635	367	386	485	405	420
000235F_QUIVER_SUBSEQ_1-227049_OBJg0429501	1426	2156	1777	876	661	594	459	408	409	571	854	434	691	419	404	1392	1210	1150
000235F_QUIVER_SUBSEQ_1-227049_OBJg0429511	0	0	0	0	0	0	0	0	0	0	0	0	0	0	0	0	0	0
000235F_QUIVER_SUBSEQ_1-227049_OBJg0429521	0	0	0	0	0	0	0	0	0	0	0	0	0	0	0	0	0	0
000235F_QUIVER_SUBSEQ_236416-292690_OBJg0429531	0	0	0	0	0	1	0	0	0	1	4	2	2	3	3	121	136	97
000235F_QUIVER_SUBSEQ_236416-292690_OBJg0429541	84	115	113	55	51	34	49	41	27	80	86	59	47	19	26	139	118	122
000235F_QUIVER_SUBSEQ_236416-292690_OBJg0429551	17	27	25	34	22	25	35	29	20	48	63	37	21	19	17	44	35	42
000235F_QUIVER_SUBSEQ_236416-292690_OBJg0429561	0	0	0	0	0	0	0	0	0	0	0	0	0	0	0	0	0	0
000235F_QUIVER_SUBSEQ_236416-292690_OBJg0429571	0	0	0	0	0	0	0	0	0	0	0	0	0	0	0	0	0	0
000235F_QUIVER_SUBSEQ_236416-292690_OBJg0429581	12	12	15	16	13	2	9	8	9	7	15	7	14	5	9	1	0	1
000235F_QUIVER_SUBSEQ_236416-292690_OBJg0429591	6	6	14	6	7	2	12	7	9	11	9	14	9	2	2	5	2	5
000240F_QUIVER_OBJg0429601	0	0	0	0	0	0	0	0	0	0	0	0	0	0	0	0	0	0
000240F_QUIVER_OBJg0429611	0	0	0	0	0	0	0	0	0	0	0	0	0	0	0	0	0	0
000240F_QUIVER_OBJg0429621	0	0	0	0	0	0	0	0	0	0	0	0	0	0	0	0	0	0
000240F_QUIVER_OBJg0429631	0	0	0	0	0	0	0	0	0	0	0	0	0	0	0	0	0	0
000240F_QUIVER_OBJg0429641	0	0	0	0	0	0	0	0	0	0	0	0	0	0	0	0	0	0
000240F_QUIVER_OBJg0429651	0	0	0	0	0	0	0	0	0	0	0	0	0	0	0	0	0	0
000240F_QUIVER_OBJg0429661	0	0	0	0	0	0	0	0	0	0	0	0	0	0	0	0	0	0
000240F_QUIVER_OBJg0429671	0	0	0	0	0	0	0	0	0	0	0	0	0	0	1	2	2	1
000240F_QUIVER_OBJg0429681	0	0	0	0	0	0	0	0	0	0	0	0	0	0	0	0	0	0
000240F_QUIVER_OBJg0429691	0	0	0	0	0	0	0	0	0	0	0	0	0	0	0	0	0	0
000240F_QUIVER_OBJg0429701	0	0	0	0	0	0	0	0	0	0	0	0	0	0	0	3	4	0
000240F_QUIVER_OBJg0429711	0	2	2	0	1	0	1	0	0	4	2	0	0	0	1	4	4	3
000240F_QUIVER_OBJg0429721	92	89	97	91	90	94	128	121	106	150	169	87	140	64	65	103	93	72
000240F_QUIVER_OBJg0429731	388	615	605	779	563	559	744	629	507	716	901	437	817	460	438	533	533	434
000240F_QUIVER_OBJg0429741	89	97	72	69	66	39	80	61	44	70	135	43	129	74	68	128	122	107
000240F_QUIVER_OBJg0429751	89	157	137	121	66	71	151	110	101	91	128	60	120	61	88	46	68	47
000240F_QUIVER_OBJg0429761	65	97	92	74	56	40	103	62	75	47	86	60	122	51	59	59	52	27
000240F_QUIVER_OBJg0429771	193	225	255	276	224	202	390	241	252	399	484	292	364	248	234	412	287	294
000240F_QUIVER_OBJg0429781	248	368	366	342	242	241	293	244	248	451	563	310	413	246	224	164	176	190
000243F_QUIVER_SUBSEQ_1-85263_OBJg0429791	0	0	0	0	0	0	0	0	0	0	0	0	0	0	0	0	0	0
000243F_QUIVER_SUBSEQ_1-85263_OBJg0429801	0	0	0	0	0	0	0	0	0	0	0	0	0	0	0	0	0	0
000243F_QUIVER_SUBSEQ_1-85263_OBJg0429811	0	0	0	0	0	0	0	0	0	0	0	0	0	0	0	0	0	0
000243F_QUIVER_SUBSEQ_1-85263_OBJg0429821	0	0	0	0	0	0	0	0	0	0	0	0	0	0	0	0	0	0
000243F_QUIVER_SUBSEQ_1-85263_OBJg0429831	2	1	1	0	0	0	2	0	1	0	0	0	0	0	0	1	1	1
000243F_QUIVER_SUBSEQ_1-85263_OBJg0429841	0	0	0	0	0	0	0	0	0	0	0	0	0	0	0	0	0	0
000243F_QUIVER_SUBSEQ_1-85263_OBJg0429851	0	0	0	0	0	0	0	0	0	0	0	0	0	0	0	0	0	0
000243F_QUIVER_SUBSEQ_1-85263_OBJg0429861	0	0	3	0	0	0	1	1	0	0	1	1	2	1	0	0	1	0
000243F_QUIVER_SUBSEQ_1-85263_OBJg0429871	7	6	2	9	2	3	9	7	14	7	6	10	2	4	2	6	2	3
000243F_QUIVER_SUBSEQ_1-85263_OBJg0429881	6	9	12	5	6	2	7	6	7	10	24	12	8	10	1	10	8	16
000246F_QUIVER_OBJg0429891	0	0	0	0	0	0	0	0	0	0	0	0	0	0	0	0	0	0
000246F_QUIVER_OBJg0429901	0	0	0	0	0	0	0	0	0	0	0	0	0	0	0	0	0	0
000246F_QUIVER_OBJg0429911	0	0	0	0	0	0	0	0	0	0	0	0	0	0	0	0	0	0
000246F_QUIVER_OBJg0429921	0	0	0	0	0	0	0	0	0	0	0	0	0	0	0	0	0	0
000248F_QUIVER_OBJg0429931	0	0	0	0	0	0	0	0	0	0	0	0	0	0	0	0	0	0
000248F_QUIVER_OBJg0429941	6	9	9	2	0	0	15	12	9	8	38	15	29	39	17	27	28	35
000248F_QUIVER_OBJg0429951	1	4	5	0	0	1	4	2	2	3	4	2	6	5	5	4	5	6
000248F_QUIVER_OBJg0429961	0	0	0	0	0	0	0	0	0	0	0	0	0	0	0	0	0	0
000248F_QUIVER_OBJg0429971	12	12	26	13	10	9	32	16	25	29	75	25	68	71	38	25	20	24
000248F_QUIVER_OBJg0429981	24	61	43	51	60	44	64	54	46	67	104	39	104	120	97	46	41	45
000248F_QUIVER_OBJg0429991	0	0	0	5	4	3	5	3	3	7	10	4	8	2	4	0	0	0
000248F_QUIVER_OBJg0430001	0	0	0	6	9	8	18	13	16	31	98	30	67	71	47	3	0	1
000248F_QUIVER_OBJg0430011	0	0	0	0	0	0	0	0	0	0	0	1	0	0	0	0	0	0
000248F_QUIVER_OBJg0430021	0	0	0	0	0	0	0	0	0	0	0	0	0	0	0	0	0	0
000248F_QUIVER_OBJg0430031	0	0	0	0	0	0	0	0	0	0	0	0	0	0	0	0	0	0
000248F_QUIVER_OBJg0430041	0	0	0	0	0	0	0	0	0	0	0	0	0	0	0	0	0	0
000248F_QUIVER_OBJg0430051	45	72	52	36	40	25	144	92	89	100	265	96	214	263	151	119	115	107
000248F_QUIVER_OBJg0430061	0	0	0	0	0	0	0	0	0	0	0	0	0	0	0	0	0	1
000248F_QUIVER_OBJg0430071	0	0	0	0	0	0	0	0	0	0	0	0	0	0	0	0	0	0
000248F_QUIVER_OBJg0430081	33	55	37	56	74	53	297	131	145	117	307	115	434	698	439	74	84	67
000248F_QUIVER_OBJg0430091	21	44	37	61	46	45	327	133	104	91	337	110	348	504	322	118	113	98
000248F_QUIVER_OBJg0430101	12	11	5	26	15	17	23	16	17	14	31	16	29	37	33	7	14	13
000248F_QUIVER_OBJg0430111	15	23	19	21	22	13	64	22	20	39	124	51	74	156	87	55	43	27
000248F_QUIVER_OBJg0430121	4	10	12	3	3	4	25	13	8	12	44	14	39	75	23	26	16	13
000248F_QUIVER_OBJg0430131	0	0	0	0	0	0	0	0	0	0	0	0	0	0	0	0	0	0
000248F_QUIVER_OBJg0430141	3	6	7	12	9	1	5	8	8	10	2	8	6	4	3	2	3	4
000248F_QUIVER_OBJg0430151	2	17	5	7	6	6	6	4	5	5	2	2	5	1	3	2	3	6
000248F_QUIVER_OBJg0430161	0	0	0	0	0	0	0	0	0	0	0	0	0	0	0	0	0	0
000248F_QUIVER_OBJg0430171	0	0	0	0	0	0	0	0	0	0	0	0	0	0	0	0	0	1
000248F_QUIVER_OBJg0430181	25	38	30	39	37	30	24	20	17	31	39	20	49	14	29	31	26	22
000248F_QUIVER_OBJg0430191	0	0	0	0	0	0	0	0	0	0	0	0	0	0	0	0	0	0
000248F_QUIVER_OBJg0430201	0	0	0	0	0	0	0	0	0	0	0	0	0	0	0	0	0	0
000248F_QUIVER_OBJg0430211	85	113	127	107	72	98	181	147	136	160	210	111	107	51	53	86	81	94
000248F_QUIVER_OBJg0430221	1	0	0	0	0	0	0	0	0	1	0	1	0	0	1	0	0	0
000248F_QUIVER_OBJg0430231	0	0	0	0	1	0	1	0	1	0	3	1	4	0	2	1	0	3
000248F_QUIVER_OBJg0430241	0	0	0	0	0	0	0	0	0	0	0	0	0	0	0	0	0	0
000248F_QUIVER_OBJg0430251	0	0	0	1	0	0	0	1	1	0	0	1	0	0	0	0	0	1
000248F_QUIVER_OBJg0430261	0	0	0	0	0	0	0	0	0	0	0	0	0	0	0	0	0	0
000248F_QUIVER_OBJg0430271	0	0	0	0	0	0	0	0	0	0	0	0	0	0	0	0	0	0
000250F_QUIVER_OBJg0430281	0	0	0	0	0	0	0	0	0	0	0	0	0	0	0	0	0	0
000250F_QUIVER_OBJg0430291	0	0	0	0	0	0	0	0	0	0	0	0	0	0	0	0	0	0
000250F_QUIVER_OBJg0430301	0	0	0	0	0	0	0	0	0	0	0	0	0	0	0	0	0	0
000250F_QUIVER_OBJg0430311	0	0	0	0	0	0	0	0	0	0	0	0	0	0	0	0	0	0
000250F_QUIVER_OBJg0430321	0	0	0	0	0	0	0	0	0	0	0	0	0	0	0	0	0	0
000250F_QUIVER_OBJg0430331	0	0	0	0	0	0	0	0	0	0	0	0	0	0	0	0	0	0
000250F_QUIVER_OBJg0430341	38	71	63	59	52	50	65	54	48	54	82	32	81	61	48	76	56	55
000250F_QUIVER_OBJg0430351	0	0	0	0	0	0	0	0	0	0	0	0	0	0	0	0	0	0
000250F_QUIVER_OBJg0430361	0	0	0	0	0	0	0	0	0	0	0	0	0	0	0	0	0	0
000250F_QUIVER_OBJg0430371	0	0	0	0	0	0	0	0	0	0	0	0	0	0	0	0	0	0
000250F_QUIVER_OBJg0430381	0	0	0	0	0	0	0	0	0	0	0	0	0	0	0	0	0	0
000250F_QUIVER_OBJg0430391	0	0	0	0	0	0	0	0	0	0	0	0	0	0	0	0	0	0
000250F_QUIVER_OBJg0430401	0	0	0	0	0	0	0	0	0	0	0	0	0	0	0	0	0	0
000250F_QUIVER_OBJg0430411	0	0	0	0	0	0	0	0	0	0	0	0	0	0	0	0	0	0
000250F_QUIVER_OBJg0430421	0	0	0	0	0	0	0	0	0	0	0	0	0	0	0	0	0	0
000250F_QUIVER_OBJg0430431	0	0	0	0	0	0	0	0	0	0	0	0	0	0	0	0	0	0
000250F_QUIVER_OBJg0430441	0	0	0	0	0	0	0	0	0	0	0	0	0	0	0	0	0	0
000250F_QUIVER_OBJg0430451	0	0	0	0	0	0	0	0	0	0	1	0	0	0	0	0	0	0
000250F_QUIVER_OBJg0430461	0	0	0	0	0	0	0	0	0	0	0	0	0	0	0	0	0	0
000250F_QUIVER_OBJg0430471	0	0	0	0	0	0	0	0	0	0	0	0	0	0	0	0	0	0
000250F_QUIVER_OBJg0430481	0	0	0	0	0	0	0	0	0	0	0	0	0	0	0	0	0	0
000250F_QUIVER_OBJg0430491	0	0	0	0	0	0	0	0	0	0	0	0	0	0	0	0	0	0
000250F_QUIVER_OBJg0430501	0	0	0	0	0	0	0	0	0	0	0	0	0	0	0	0	0	0
000250F_QUIVER_OBJg0430511	0	0	0	0	0	0	0	0	0	0	0	0	0	0	0	0	0	0
000250F_QUIVER_OBJg0430521	0	0	0	0	0	0	0	0	0	0	0	0	0	0	0	0	0	0
000250F_QUIVER_OBJg0430531	40	74	75	34	37	30	95	83	65	97	98	74	36	18	23	43	35	42
000250F_QUIVER_OBJg0430541	0	0	0	0	0	0	0	0	0	0	0	0	0	0	0	0	0	0
000250F_QUIVER_OBJg0430551	50	46	37	17	15	8	20	13	12	17	40	11	20	31	9	79	74	68
000250F_QUIVER_OBJg0430561	0	0	0	0	0	0	0	0	0	0	0	0	0	0	0	0	0	0
000250F_QUIVER_OBJg0430571	0	0	0	0	0	0	0	0	0	0	0	0	0	0	0	0	0	0
000250F_QUIVER_OBJg0430581	0	0	0	0	0	0	0	0	0	0	0	0	0	0	0	1	3	2
000251F_QUIVER_OBJg0430591	7	7	10	10	9	8	7	10	4	14	14	10	9	2	8	84	95	40
000251F_QUIVER_OBJg0430601	0	0	0	0	0	0	0	0	0	0	0	0	0	0	0	0	0	0
000251F_QUIVER_OBJg0430611	0	0	0	0	0	0	0	0	0	0	0	0	0	0	0	0	0	0
000251F_QUIVER_OBJg0430621	0	0	0	0	0	0	0	0	0	0	0	0	0	0	0	0	0	0
000251F_QUIVER_OBJg0430631	0	0	0	0	0	0	0	0	0	0	0	0	0	0	0	0	0	0
000251F_QUIVER_OBJg0430641	0	0	0	0	0	0	0	0	0	0	0	0	0	0	0	0	0	0
000251F_QUIVER_OBJg0430651	0	0	0	0	0	0	0	0	0	0	0	0	0	0	0	0	0	0
000251F_QUIVER_OBJg0430661	0	0	0	0	0	0	0	0	0	0	0	0	0	0	0	0	0	0
000251F_QUIVER_OBJg0430671	0	0	0	0	0	0	0	0	0	0	0	0	0	0	0	0	0	0
000251F_QUIVER_OBJg0430681	0	0	0	0	0	0	0	0	0	0	0	0	0	0	0	0	0	0
000251F_QUIVER_OBJg0430691	0	0	0	0	0	0	0	0	0	0	0	0	0	0	0	0	0	0
000251F_QUIVER_OBJg0430701	0	0	0	0	0	0	0	0	0	0	0	0	0	0	0	0	0	0
000251F_QUIVER_OBJg0430711	0	0	0	0	0	0	0	0	0	0	0	0	0	0	0	0	0	0
000251F_QUIVER_OBJg0430721	0	0	0	0	0	0	0	0	0	0	0	0	0	0	0	0	0	0
000251F_QUIVER_OBJg0430731	0	0	0	0	0	0	0	0	0	0	0	0	0	0	0	0	0	0
000251F_QUIVER_OBJg0430741	0	0	0	0	0	0	0	0	2	0	0	0	0	0	0	0	0	0
000251F_QUIVER_OBJg0430751	215	314	289	292	216	239	496	413	412	500	621	391	292	161	190	143	164	157
000251F_QUIVER_OBJg0430761	5	2	5	5	9	1	4	6	15	12	10	9	8	0	3	6	7	4
000251F_QUIVER_OBJg0430771	0	0	0	0	0	0	0	0	0	0	0	0	0	0	0	0	0	0
000251F_QUIVER_OBJg0430781	0	0	0	0	0	0	0	0	0	0	0	0	0	0	0	0	0	0
000251F_QUIVER_OBJg0430791	0	0	0	0	0	0	0	0	0	0	0	0	0	0	0	0	0	0
000251F_QUIVER_OBJg0430801	0	0	0	0	0	0	0	0	0	0	0	0	0	0	0	0	0	0
000251F_QUIVER_OBJg0430811	0	1	0	1	0	1	3	0	0	0	0	0	0	0	1	2	0	2
000251F_QUIVER_OBJg0430821	3	5	7	4	8	2	6	5	7	2	10	5	4	3	1	0	4	2
000251F_QUIVER_OBJg0430831	1	1	1	0	0	3	1	0	0	1	0	0	0	2	0	1	0	0
000251F_QUIVER_OBJg0430841	0	0	0	0	0	0	0	0	0	0	0	0	0	0	0	0	0	0
000251F_QUIVER_OBJg0430851	0	0	0	0	0	0	0	0	0	0	0	0	0	0	0	0	0	0
000251F_QUIVER_OBJg0430861	0	0	0	0	0	0	0	0	0	0	0	0	0	0	0	0	0	0
000251F_QUIVER_OBJg0430871	0	0	0	0	0	0	0	0	0	0	0	0	0	0	0	0	0	0
000252F_QUIVER_OBJg0430881	0	0	0	0	0	0	0	0	0	0	0	0	0	0	0	0	0	0
000252F_QUIVER_OBJg0430891	0	0	0	0	0	0	0	0	0	0	0	0	0	0	0	0	0	0
000252F_QUIVER_OBJg0430901	0	0	0	0	0	0	0	0	0	0	0	0	0	0	0	0	0	0
000253F_QUIVER_OBJg0430911	0	0	1	0	0	0	0	0	0	0	0	1	4	3	4	3	3	2
000253F_QUIVER_OBJg0430921	518	795	673	512	425	361	758	588	541	695	980	563	606	476	432	467	473	401
000253F_QUIVER_OBJg0430931	102	162	153	109	61	67	201	138	129	162	190	125	104	74	70	63	94	78
000253F_QUIVER_OBJg0430941	70	110	107	95	51	69	154	80	104	89	137	84	58	43	42	54	73	64
000253F_QUIVER_OBJg0430951	22	27	38	23	15	11	32	18	19	34	27	19	18	14	7	11	13	22
000253F_QUIVER_OBJg0430961	0	7	8	3	2	2	8	7	3	2	7	3	3	1	3	1	0	1
000253F_QUIVER_OBJg0430971	199	422	378	431	162	286	624	347	473	280	574	318	256	186	151	109	289	272
000253F_QUIVER_OBJg0430981	120	198	184	171	88	105	113	90	87	73	61	46	181	74	104	88	73	70
000253F_QUIVER_OBJg0430991	498	784	775	479	381	312	322	337	302	277	219	134	735	367	387	383	326	283
000253F_QUIVER_OBJg0431001	3860	5806	5462	4814	3332	3500	4853	3834	3597	5121	7654	3954	5203	3613	3451	3554	3633	3224
000253F_QUIVER_OBJg0431011	190	287	241	354	210	230	333	314	254	413	459	268	342	173	196	145	143	142
000253F_QUIVER_OBJg0431021	34	39	27	32	32	19	40	29	25	62	79	35	67	27	35	28	23	24
000253F_QUIVER_OBJg0431031	44	63	56	56	58	50	88	78	56	79	85	39	67	36	43	56	55	31
000253F_QUIVER_OBJg0431041	77	100	98	120	65	74	138	106	104	102	154	82	76	51	52	56	67	50
000253F_QUIVER_OBJg0431051	0	1	2	1	1	2	2	3	1	0	5	0	5	0	0	0	0	1
000253F_QUIVER_OBJg0431061	1039	1478	1446	1686	1071	1188	2037	2019	1674	1991	2184	1293	1476	823	940	826	783	702
000253F_QUIVER_OBJg0431071	256	406	401	350	339	331	459	423	423	441	480	295	343	168	210	249	249	203
000253F_QUIVER_OBJg0431081	685	1006	942	706	506	466	1039	752	734	859	1271	679	1753	1234	1164	847	770	780
000253F_QUIVER_OBJg0431091	110	161	147	201	154	110	349	120	120	204	585	192	490	737	435	202	245	253
000253F_QUIVER_OBJg0431101	280	368	315	426	302	318	432	282	276	462	527	345	405	319	309	406	403	381
000253F_QUIVER_OBJg0431111	0	0	0	0	0	0	0	0	0	0	0	0	0	1	0	0	0	0
000253F_QUIVER_OBJg0431121	0	0	0	0	0	0	0	0	0	0	0	0	0	0	0	0	0	0
000253F_QUIVER_OBJg0431131	25	41	35	35	25	35	39	36	27	32	47	26	33	23	20	22	34	27
000253F_QUIVER_OBJg0431141	183	317	286	265	193	186	330	238	199	294	444	207	266	173	157	232	210	180
000253F_QUIVER_OBJg0431151	523	734	730	584	455	434	707	584	549	843	1169	579	549	392	358	452	394	328
000253F_QUIVER_OBJg0431161	18	18	15	23	14	19	20	13	13	19	49	27	31	25	20	7	8	7
000253F_QUIVER_OBJg0431171	8	13	17	12	8	8	13	13	18	28	41	11	29	21	23	14	17	8
000253F_QUIVER_OBJg0431181	647	1018	883	795	582	551	821	718	621	822	1058	566	920	535	603	632	507	495
000253F_QUIVER_OBJg0431191	175	273	286	275	142	229	346	234	234	188	361	190	223	145	170	168	202	155
000253F_QUIVER_OBJg0431201	35	37	26	32	20	18	38	19	22	26	35	27	24	13	16	15	11	29
000253F_QUIVER_OBJg0431211	131	166	161	205	172	138	179	144	135	169	237	143	264	143	171	141	132	139
000253F_QUIVER_OBJg0431221	0	0	0	0	0	0	0	0	0	0	0	0	0	0	0	0	0	0
000253F_QUIVER_OBJg0431231	0	0	0	0	0	0	0	0	0	0	0	0	0	0	0	0	0	0
000253F_QUIVER_OBJg0431241	0	0	0	0	0	0	0	0	0	0	0	1	0	0	0	0	0	0
000253F_QUIVER_OBJg0431251	0	0	0	0	0	0	0	0	0	0	0	0	0	0	0	8	3	6
000253F_QUIVER_OBJg0431261	0	0	0	0	0	0	0	0	0	0	0	0	0	0	0	0	0	0
000253F_QUIVER_OBJg0431271	0	0	0	0	0	0	0	0	0	0	0	0	0	0	0	0	0	0
000253F_QUIVER_OBJg0431281	0	0	0	0	0	0	0	0	0	0	0	0	0	0	0	0	0	0
000253F_QUIVER_OBJg0431291	0	0	0	0	0	0	0	0	0	0	0	0	0	0	0	0	0	0
000253F_QUIVER_OBJg0431301	4	0	2	1	4	3	3	0	1	1	3	1	4	4	4	1	1	5
000253F_QUIVER_OBJg0431311	9	5	7	16	7	8	11	10	5	20	29	19	21	8	15	9	16	8
000253F_QUIVER_OBJg0431321	16	25	21	24	27	13	18	11	9	42	62	18	37	8	17	22	20	18
000253F_QUIVER_OBJg0431331	1	2	3	1	2	0	2	2	2	3	4	0	3	0	1	1	1	1
000253F_QUIVER_OBJg0431341	3	2	8	3	1	1	6	6	8	3	6	7	8	6	5	3	4	3
000253F_QUIVER_OBJg0431351	5	1	3	1	2	1	0	1	1	2	1	1	0	0	0	1	0	0
000253F_QUIVER_OBJg0431361	474	627	612	875	523	561	1009	857	847	974	1442	868	1024	652	700	399	386	381
000253F_QUIVER_OBJg0431371	0	0	0	0	0	0	0	0	0	0	0	0	0	0	0	13	8	17
000256F_QUIVER_OBJg0431381	0	0	0	0	0	3	2	0	1	0	0	1	1	0	0	1	0	0
000256F_QUIVER_OBJg0431391	0	0	1	0	0	0	0	1	0	1	0	0	0	1	1	0	0	0
000256F_QUIVER_OBJg0431401	2	0	0	1	2	0	2	1	0	3	8	1	21	32	27	5	4	2
000256F_QUIVER_OBJg0431411	0	0	0	0	0	0	0	0	0	0	0	0	0	0	0	0	0	0
000256F_QUIVER_OBJg0431421	10	16	29	24	21	15	27	33	12	30	39	25	32	26	23	19	16	9
000256F_QUIVER_OBJg0431431	38	44	66	49	41	30	51	40	38	62	75	41	53	43	43	85	82	83
000256F_QUIVER_OBJg0431441	0	0	0	0	0	0	0	0	1	0	0	0	1	0	0	0	0	0
000256F_QUIVER_OBJg0431451	5	18	15	6	11	10	4	1	5	3	7	3	5	1	7	10	15	20
000256F_QUIVER_OBJg0431461	1	0	0	0	0	1	0	0	1	0	2	0	0	0	0	5	1	1
000256F_QUIVER_OBJg0431471	0	0	0	0	0	0	0	0	0	0	0	0	0	0	0	0	0	0
000256F_QUIVER_OBJg0431481	1	2	0	0	0	0	0	0	0	1	0	0	1	0	1	1030	963	1270
000256F_QUIVER_OBJg0431491	0	0	0	0	0	0	0	0	0	0	1	0	0	0	0	1	0	0
000256F_QUIVER_OBJg0431501	0	0	0	0	0	0	0	0	0	0	0	0	0	0	0	0	0	0
000256F_QUIVER_OBJg0431511	0	0	0	0	0	0	0	0	0	0	0	0	0	0	0	0	0	0
000256F_QUIVER_OBJg0431521	0	0	0	0	0	0	0	0	0	1	0	0	0	0	0	0	0	0
000256F_QUIVER_OBJg0431531	20	33	30	9	4	10	18	9	8	30	99	47	55	65	33	25	21	14
000256F_QUIVER_OBJg0431541	29	74	40	17	4	8	58	25	26	36	167	55	69	76	48	40	36	30
000256F_QUIVER_OBJg0431551	22	19	34	8	8	4	16	15	10	19	55	25	36	93	36	21	24	12
000256F_QUIVER_OBJg0431561	5	3	8	3	0	0	5	4	1	5	13	6	4	8	6	4	4	2
000256F_QUIVER_OBJg0431571	4	3	1	0	0	0	1	0	0	1	1	4	0	2	2	0	0	0
000256F_QUIVER_OBJg0431581	0	1	0	0	0	0	0	0	0	0	0	0	0	0	1	0	0	0
000256F_QUIVER_OBJg0431591	0	0	0	0	0	0	0	0	0	0	0	0	0	0	0	0	0	0
000256F_QUIVER_OBJg0431601	1	2	1	2	1	2	2	2	1	4	1	2	3	1	1	0	1	2
000256F_QUIVER_OBJg0431611	1296	2097	1783	2296	1613	1503	3185	2513	2318	2458	3205	1813	1876	1160	1170	1442	1405	1246
000256F_QUIVER_OBJg0431621	151	173	168	355	282	263	297	278	200	387	493	294	390	256	251	181	154	163
000256F_QUIVER_OBJg0431631	6	4	10	10	6	3	3	5	1	5	11	2	2	3	2	7	9	9
000256F_QUIVER_OBJg0431641	0	2	1	3	3	1	0	1	0	0	4	0	5	1	1	5	6	4
000256F_QUIVER_OBJg0431651	5	12	20	20	4	7	10	2	6	7	20	3	13	3	5	27	12	13
000256F_QUIVER_OBJg0431661	17	26	20	26	19	18	58	22	28	46	123	34	86	77	62	46	21	37
000256F_QUIVER_OBJg0431671	11	12	12	5	3	3	14	15	18	18	81	19	35	47	41	29	18	20
000256F_QUIVER_OBJg0431681	0	0	0	0	0	0	0	0	0	0	0	0	0	0	0	0	0	0
000256F_QUIVER_OBJg0431691	1	7	6	2	1	5	3	2	3	1	4	3	2	0	2	6	6	2
000256F_QUIVER_OBJg0431701	2	4	3	1	1	2	3	2	0	2	4	8	1	1	2	7	4	4
000256F_QUIVER_OBJg0431711	8	24	19	2	6	5	26	19	18	23	104	26	33	78	42	42	30	43
000256F_QUIVER_OBJg0431721	102	138	173	193	167	140	181	108	158	155	170	90	187	98	145	85	79	73
000256F_QUIVER_OBJg0431731	171	260	252	278	260	212	279	248	214	238	235	161	289	165	182	130	110	95
000256F_QUIVER_OBJg0431741	494	717	697	962	691	781	761	592	529	749	1164	582	949	748	599	993	856	771
000256F_QUIVER_OBJg0431751	89	115	115	635	257	409	269	126	112	305	626	280	215	192	144	482	350	240
000256F_QUIVER_OBJg0431761	8	14	10	14	14	12	10	13	6	15	10	8	20	12	2	35	33	19
000256F_QUIVER_OBJg0431771	0	0	0	1	2	0	2	0	0	0	0	0	0	0	2	0	0	0
000256F_QUIVER_OBJg0431781	6	3	15	6	4	3	16	9	2	11	23	9	12	11	14	3	7	9
000256F_QUIVER_OBJg0431791	0	0	0	1	0	0	1	0	0	0	0	0	0	0	0	0	0	0
000257F_QUIVER_SUBSEQ_1-75678_OBJg0431801	69	106	91	128	89	91	454	289	206	251	557	224	409	636	352	104	102	166
000257F_QUIVER_SUBSEQ_1-75678_OBJg0431811	59	74	72	41	40	26	41	25	26	58	50	28	42	22	24	130	123	111
000257F_QUIVER_SUBSEQ_1-75678_OBJg0431821	0	1	0	1	1	0	1	0	2	0	1	0	2	1	0	0	2	0
000257F_QUIVER_SUBSEQ_1-75678_OBJg0431831	15	18	13	1	0	0	9	3	1	1	10	3	4	7	3	8	6	8
000257F_QUIVER_SUBSEQ_1-75678_OBJg0431841	0	0	0	0	0	0	0	0	0	0	0	0	0	0	0	0	0	0
000257F_QUIVER_SUBSEQ_1-75678_OBJg0431851	0	0	0	0	0	0	0	0	0	0	0	0	0	0	0	0	0	0
000257F_QUIVER_SUBSEQ_1-75678_OBJg0431861	0	0	0	0	0	0	0	0	0	0	0	0	0	0	0	0	0	0
000257F_QUIVER_SUBSEQ_1-75678_OBJg0431871	0	0	0	0	0	0	0	0	0	0	0	0	0	0	0	0	0	0
000257F_QUIVER_SUBSEQ_1-75678_OBJg0431881	0	0	0	0	0	0	0	0	0	0	0	0	0	0	0	0	0	0
000257F_QUIVER_SUBSEQ_1-75678_OBJg0431891	0	0	0	0	0	0	0	0	0	0	0	0	0	0	0	0	0	0
000257F_QUIVER_SUBSEQ_1-75678_OBJg0431901	0	0	0	0	0	0	0	0	0	0	0	0	0	0	0	0	0	0
000260F_QUIVER_OBJg0431911	448	607	612	670	491	496	1030	839	765	690	872	507	518	285	341	335	313	286
000260F_QUIVER_OBJg0431921	0	0	0	0	0	0	0	0	0	0	0	0	0	0	0	0	0	0
000260F_QUIVER_OBJg0431931	0	0	0	0	0	0	0	0	0	0	0	0	0	0	0	0	0	0
000260F_QUIVER_OBJg0431941	0	0	0	0	0	0	0	0	0	0	0	0	0	0	0	0	0	0
000260F_QUIVER_OBJg0431951	0	0	0	0	0	0	0	0	0	0	0	0	0	0	0	0	0	0
000260F_QUIVER_OBJg0431961	0	0	2	0	0	1	0	1	0	0	1	0	0	0	0	0	0	0
000263F_QUIVER_OBJg0431971	0	0	0	0	0	0	0	0	0	0	0	0	0	0	0	0	0	0
000263F_QUIVER_OBJg0431981	0	0	0	0	0	0	0	0	0	0	0	0	0	0	0	0	0	0
000263F_QUIVER_OBJg0431991	0	0	0	0	0	0	0	0	0	0	0	0	0	0	0	0	0	0
000265F_QUIVER_OBJg0432001	1	3	2	2	4	3	5	5	2	1	4	5	2	1	1	0	4	2
000265F_QUIVER_OBJg0432011	0	0	0	0	0	0	0	0	0	0	0	0	0	0	0	1	0	0
000265F_QUIVER_OBJg0432021	38	30	33	30	24	18	36	21	23	24	39	27	36	15	21	24	22	19
000265F_QUIVER_OBJg0432031	12	28	24	35	24	25	20	21	22	21	43	25	41	28	36	23	20	18
000265F_QUIVER_OBJg0432041	419	567	432	244	181	195	91	67	60	128	152	90	136	47	51	497	519	489
000265F_QUIVER_OBJg0432051	0	0	1	0	0	0	0	0	0	0	0	0	0	0	0	0	0	0
000265F_QUIVER_OBJg0432061	13	20	14	15	8	4	12	12	8	9	7	10	32	13	18	22	18	18
000265F_QUIVER_OBJg0432071	0	0	0	0	0	0	0	0	0	0	0	0	0	0	0	0	0	0
000265F_QUIVER_OBJg0432081	0	0	0	0	0	0	0	0	0	0	0	0	0	0	0	0	0	0
000265F_QUIVER_OBJg0432091	0	0	0	0	0	0	0	0	0	0	0	0	0	0	0	0	0	0
000265F_QUIVER_OBJg0432101	0	0	0	0	0	0	0	0	0	0	0	0	0	0	0	0	0	0
000265F_QUIVER_OBJg0432111	0	0	0	0	0	0	0	0	0	0	0	0	0	0	0	0	0	0
000265F_QUIVER_OBJg0432121	0	0	0	0	0	0	0	0	0	0	0	0	0	0	0	0	0	0
000265F_QUIVER_OBJg0432131	0	0	0	0	0	0	0	0	0	0	0	0	1	0	0	0	0	0
000265F_QUIVER_OBJg0432141	0	2	0	0	0	0	0	0	0	0	0	0	0	0	0	0	0	0
000265F_QUIVER_OBJg0432151	0	0	0	0	0	0	0	0	0	0	0	0	0	0	0	0	0	0
000265F_QUIVER_OBJg0432161	0	0	0	0	0	0	0	0	0	0	0	0	0	0	0	0	0	0
000265F_QUIVER_OBJg0432171	0	0	0	0	0	0	0	0	0	0	0	0	0	0	0	0	0	0
000265F_QUIVER_OBJg0432181	0	0	0	0	0	0	0	0	0	0	0	0	0	0	0	0	0	0
000265F_QUIVER_OBJg0432191	0	0	0	0	0	0	0	0	0	0	0	0	0	0	0	0	0	0
000265F_QUIVER_OBJg0432201	0	0	0	0	0	0	0	0	0	0	0	0	0	0	0	0	0	0
000265F_QUIVER_OBJg0432211	0	0	0	0	0	0	0	0	0	0	0	0	0	0	0	0	0	0
000265F_QUIVER_OBJg0432221	0	0	0	0	0	0	0	0	0	0	0	0	0	0	0	0	0	0
000265F_QUIVER_OBJg0432231	0	0	0	0	0	0	0	0	0	0	0	0	0	0	0	0	0	0
000265F_QUIVER_OBJg0432241	0	0	0	0	0	0	0	0	0	0	0	0	0	0	0	0	0	0
000265F_QUIVER_OBJg0432251	0	0	0	0	0	0	0	0	0	0	0	0	0	0	0	0	0	0
000265F_QUIVER_OBJg0432261	0	0	0	0	0	0	0	0	0	0	0	0	0	0	0	0	0	0
000265F_QUIVER_OBJg0432271	0	0	0	0	0	0	0	0	0	0	0	0	0	0	0	0	0	0
000265F_QUIVER_OBJg0432281	0	0	0	0	0	0	0	0	0	0	0	0	0	0	0	0	0	0
000265F_QUIVER_OBJg0432291	0	0	0	0	0	0	0	0	0	0	0	0	0	0	0	0	0	0
000265F_QUIVER_OBJg0432301	0	0	0	0	0	0	2	2	0	0	1	0	0	0	0	1	0	0
000265F_QUIVER_OBJg0432311	0	1	0	3	1	1	4	2	0	0	1	2	1	0	0	1	0	0
000265F_QUIVER_OBJg0432321	0	1	0	0	0	1	1	1	2	1	3	0	0	0	1	0	1	0
000265F_QUIVER_OBJg0432331	1	0	0	0	0	1	0	0	0	0	1	0	0	0	0	0	1	0
000265F_QUIVER_OBJg0432341	0	0	0	0	0	0	1	0	0	0	0	0	1	0	0	0	0	0
000265F_QUIVER_OBJg0432351	174	297	251	350	152	262	302	178	189	184	296	175	256	152	153	136	150	148
000265F_QUIVER_OBJg0432361	0	0	0	1	0	0	0	0	0	0	0	0	0	0	0	0	0	0
000265F_QUIVER_OBJg0432371	0	0	0	0	0	0	0	0	0	0	0	0	0	0	0	0	0	0
000265F_QUIVER_OBJg0432381	0	0	0	0	0	0	0	0	0	0	0	0	0	0	0	0	0	0
000265F_QUIVER_OBJg0432391	17	17	13	0	1	3	2	3	3	3	3	1	4	1	3	3	2	2
000265F_QUIVER_OBJg0432401	0	0	0	0	0	0	0	0	0	0	0	0	0	0	0	0	0	0
000265F_QUIVER_OBJg0432411	0	0	0	0	0	0	0	0	0	0	0	0	0	0	0	0	0	0
000265F_QUIVER_OBJg0432421	0	0	0	0	0	0	0	0	0	0	0	0	0	0	0	0	0	0
000265F_QUIVER_OBJg0432431	0	0	0	0	0	0	0	0	0	0	0	0	0	0	0	0	0	0
000269F_QUIVER_OBJg0432441	0	0	0	0	0	0	0	0	0	0	0	0	0	0	0	0	0	0
000269F_QUIVER_OBJg0432451	0	0	0	0	0	0	0	0	0	0	0	0	0	0	0	0	0	0
000269F_QUIVER_OBJg0432461	0	0	0	0	0	0	0	0	0	0	0	0	0	0	0	0	0	0
000269F_QUIVER_OBJg0432471	0	0	0	0	0	0	0	0	0	0	0	0	0	0	0	0	0	0
000272F_QUIVER_OBJg0432481	0	0	0	0	0	0	0	0	0	0	0	0	0	0	0	0	0	0
000272F_QUIVER_OBJg0432491	1329	1950	1777	2419	1760	1721	2677	2220	1919	2210	2671	1606	2533	1499	1517	1359	1192	1206
000272F_QUIVER_OBJg0432501	0	0	0	0	0	0	0	0	0	0	0	0	0	0	0	0	0	0
000272F_QUIVER_OBJg0432511	0	0	0	0	0	0	0	0	0	0	0	0	0	0	0	0	0	0
000272F_QUIVER_OBJg0432521	0	0	0	0	0	0	0	0	0	0	0	0	0	0	0	0	0	0
000272F_QUIVER_OBJg0432531	0	0	0	0	0	0	0	0	0	0	0	0	0	0	0	0	0	0
000272F_QUIVER_OBJg0432541	0	0	0	0	0	0	0	0	0	0	0	0	0	0	0	0	0	0
000272F_QUIVER_OBJg0432551	0	0	0	0	0	0	0	0	0	0	0	0	0	0	0	0	0	0
000272F_QUIVER_OBJg0432561	0	0	0	0	0	0	0	0	0	0	0	0	0	0	0	0	0	0
000272F_QUIVER_OBJg0432571	0	0	0	0	0	0	0	0	0	0	0	0	0	0	0	0	0	0
000272F_QUIVER_OBJg0432581	0	0	0	0	0	0	0	0	0	0	0	0	0	0	0	0	0	0
000275F_QUIVER_OBJg0432591	69	125	134	151	73	94	163	129	132	155	160	90	159	107	106	79	86	55
000275F_QUIVER_OBJg0432601	0	0	0	0	0	0	0	0	0	0	0	0	0	0	0	0	0	0
000275F_QUIVER_OBJg0432611	0	0	0	0	0	0	0	0	0	0	0	0	0	0	0	0	0	0
000275F_QUIVER_OBJg0432621	0	0	0	0	0	0	0	0	0	0	0	0	0	0	0	0	0	0
000275F_QUIVER_OBJg0432631	0	0	0	0	1	0	0	0	0	0	0	0	1	0	0	1	0	0
000275F_QUIVER_OBJg0432641	1	3	1	0	2	0	1	1	0	2	4	0	2	0	1	1	0	0
000275F_QUIVER_OBJg0432651	1	1	1	0	0	0	2	0	1	0	0	0	0	0	0	0	0	0
000275F_QUIVER_OBJg0432661	238	307	241	217	188	182	207	192	133	193	239	105	335	177	173	123	137	97
000275F_QUIVER_OBJg0432671	179	241	233	171	169	137	220	190	157	283	256	212	213	113	126	236	203	162
000275F_QUIVER_OBJg0432681	93	180	147	231	149	137	308	263	179	264	328	181	218	217	169	72	61	52
000275F_QUIVER_OBJg0432691	70	142	103	178	97	108	256	185	154	147	248	116	126	129	99	51	36	49
000275F_QUIVER_OBJg0432701	1	0	1	0	0	0	0	0	0	0	0	0	0	0	0	0	0	0
000275F_QUIVER_OBJg0432711	0	0	0	0	0	0	0	0	0	0	0	0	0	0	0	0	0	0
000275F_QUIVER_OBJg0432721	0	1	1	0	0	0	0	1	0	1	1	1	0	0	1	0	0	0
000275F_QUIVER_OBJg0432731	0	0	0	0	0	0	1	0	0	0	1	0	0	1	0	1	0	0
000275F_QUIVER_OBJg0432741	479	669	803	271	329	212	553	551	616	730	1143	678	775	580	551	403	274	241
000275F_QUIVER_OBJg0432751	14	12	21	0	4	1	2	7	6	14	13	9	12	1	5	20	12	18
000275F_QUIVER_OBJg0432761	294	507	484	416	337	259	620	616	454	644	901	459	684	573	475	226	306	266
000275F_QUIVER_OBJg0432771	69	98	82	118	81	66	220	156	109	156	272	152	293	547	323	61	77	83
000275F_QUIVER_OBJg0432781	0	0	0	0	0	0	0	0	0	0	0	0	0	0	0	4	1	0
000275F_QUIVER_OBJg0432791	0	0	0	0	0	0	0	0	0	0	0	0	0	0	0	1	2	5
000275F_QUIVER_OBJg0432801	34	73	32	7	5	5	46	27	23	56	87	50	58	41	35	18	15	22
000275F_QUIVER_OBJg0432811	3157	5354	4828	17329	7200	12349	9790	8451	7926	9119	11786	6554	6826	3417	4464	1237	1262	1187
000275F_QUIVER_OBJg0432821	4182	6218	5689	14764	10856	10315	8809	9358	7132	12128	13401	7321	9715	5217	6132	1669	1373	1299
000275F_QUIVER_OBJg0432831	2	0	1	0	0	0	0	0	0	7	0	1	0	1	0	0	2	1
000275F_QUIVER_OBJg0432841	293	449	363	321	247	239	179	216	191	281	361	203	156	108	99	246	225	171
000275F_QUIVER_OBJg0432851	253	369	322	423	316	249	399	319	318	448	539	349	355	202	223	359	288	278
000275F_QUIVER_OBJg0432861	797	1247	1150	722	378	513	606	406	375	565	825	519	1256	920	819	801	794	575
000275F_QUIVER_OBJg0432871	0	0	0	0	0	0	0	0	0	0	0	0	0	0	0	0	0	2
000275F_QUIVER_OBJg0432881	0	0	0	0	0	0	0	0	0	0	1	0	0	0	0	0	0	1
000275F_QUIVER_OBJg0432891	372	434	384	386	354	277	426	328	285	478	661	310	522	368	304	444	355	332
000275F_QUIVER_OBJg0432901	301	449	440	435	349	262	535	391	334	405	546	347	436	297	271	351	311	265
000275F_QUIVER_OBJg0432911	0	0	0	0	0	0	0	0	0	0	0	0	0	0	0	0	0	0
000275F_QUIVER_OBJg0432921	0	0	0	0	0	0	0	0	0	0	0	0	0	0	0	0	0	0
000275F_QUIVER_OBJg0432931	0	0	0	0	0	0	0	0	0	0	0	0	0	0	0	0	0	0
000275F_QUIVER_OBJg0432941	0	2	2	0	2	2	1	0	0	1	4	1	0	0	1	1	0	4
000275F_QUIVER_OBJg0432951	1	4	2	6	1	2	0	1	0	4	1	2	7	1	2	7	2	1
000275F_QUIVER_OBJg0432961	20	29	22	14	23	16	23	5	9	25	24	10	20	11	9	51	44	30
000275F_QUIVER_OBJg0432971	34	46	26	45	31	28	38	23	30	41	34	30	42	28	17	146	112	123
000275F_QUIVER_OBJg0432981	0	0	0	0	0	0	0	0	0	0	0	0	0	0	0	0	0	0
000275F_QUIVER_OBJg0432991	317	435	406	518	427	368	624	474	442	706	955	525	647	358	389	399	447	370
000275F_QUIVER_OBJg0433001	0	0	0	0	0	0	0	0	0	0	0	0	0	0	0	0	0	0
000276F_QUIVER_OBJg0433011	0	0	0	0	0	0	0	0	0	0	0	0	0	0	0	0	0	0
000276F_QUIVER_OBJg0433021	0	0	0	0	0	0	0	0	0	0	0	0	0	0	0	0	0	0
000276F_QUIVER_OBJg0433031	0	0	0	0	0	0	0	0	0	0	0	0	0	0	0	0	0	0
000276F_QUIVER_OBJg0433041	0	0	0	0	0	0	0	0	0	0	0	0	0	0	0	0	0	0
000276F_QUIVER_OBJg0433051	0	0	0	0	0	0	0	0	0	0	0	0	0	0	0	0	0	0
000276F_QUIVER_OBJg0433061	0	0	0	0	0	0	0	0	0	0	0	0	0	0	0	0	0	0
000276F_QUIVER_OBJg0433071	0	0	0	0	0	0	0	0	0	0	0	0	0	0	0	0	0	0
000276F_QUIVER_OBJg0433081	0	0	0	0	0	0	0	0	0	0	0	0	0	0	0	0	0	0
000276F_QUIVER_OBJg0433091	90	130	118	104	84	61	90	72	78	130	167	96	127	72	89	122	90	69
000277F_QUIVER_OBJg0433101	0	0	0	0	0	0	0	0	0	0	0	0	0	0	0	0	0	0
000277F_QUIVER_OBJg0433111	0	0	0	0	0	0	0	0	0	0	0	0	0	0	0	0	0	0
000277F_QUIVER_OBJg0433121	67	97	114	64	36	40	66	62	26	100	85	66	60	29	26	35	39	35
000277F_QUIVER_OBJg0433131	127	190	156	252	242	203	164	165	127	307	320	202	259	154	167	192	190	190
000277F_QUIVER_OBJg0433141	715	1066	1046	997	717	662	763	656	660	830	1007	619	804	437	464	590	538	504
000277F_QUIVER_OBJg0433151	554	840	857	1244	854	781	928	995	889	1015	1145	743	1056	561	651	631	556	512
000277F_QUIVER_OBJg0433161	17	23	31	6	15	6	21	20	25	14	23	12	32	12	21	55	39	34
000277F_QUIVER_OBJg0433171	0	0	0	0	0	0	0	0	0	0	0	0	0	0	0	0	0	0
000277F_QUIVER_OBJg0433181	47	66	56	67	57	52	59	51	45	61	80	34	81	49	55	73	77	55
000277F_QUIVER_OBJg0433191	76	116	120	103	87	50	98	76	71	61	107	69	109	108	81	112	109	78
000277F_QUIVER_OBJg0433201	0	0	0	0	0	0	0	0	0	0	0	0	0	0	0	0	0	0
000277F_QUIVER_OBJg0433211	0	0	0	0	0	0	0	0	0	0	0	0	0	0	0	0	1	0
000277F_QUIVER_OBJg0433221	933	1295	1135	3086	1308	2101	2983	1427	1287	1150	1782	1060	1625	1331	1111	1671	1495	1266
000277F_QUIVER_OBJg0433231	2	2	1	4	0	2	0	1	0	2	2	0	2	1	1	2	6	6
000277F_QUIVER_OBJg0433241	0	0	0	0	0	0	0	0	0	0	0	0	0	0	0	0	0	0
000277F_QUIVER_OBJg0433251	0	0	0	0	0	0	0	0	0	0	0	0	0	0	0	0	0	0
000277F_QUIVER_OBJg0433261	0	0	0	0	0	0	0	0	0	0	0	0	0	0	0	0	0	0
000277F_QUIVER_OBJg0433271	0	0	0	0	0	0	0	0	0	0	0	0	0	0	0	0	0	0
[truncated: 46,134 more rows]

## Sheet: TPM
gene_id	V-1-1	V-1-2	V-1-3	V0-1-2	V0-2	V0-3	V1-1-3	V1-2	V1-3	V2-1	V2-2	V2-3	V3-1	V3-2	V3-3	V4-1	V4-2	V4-3
000004F_QUIVER_SUBSEQ_1-227899_OBJg0413291	0	0	0	0	0	0	0	0	0	0	0.63494504333972	0	0	0	0	0	0	0
000004F_QUIVER_SUBSEQ_1-227899_OBJg0413301	0	0	0	0	0	0	0	0	0	0	0	0	0	0	0	0	0	0
000004F_QUIVER_SUBSEQ_1-227899_OBJg0413311	0	0	0	0	0	0	0	0	0	0	0	0	0	0	0	0	0	0
000004F_QUIVER_SUBSEQ_1-227899_OBJg0413321	10.764533617792	6.93801755598353	7.56427475656425	3.90495896531973	5.47655940886606	2.07529320701418	3.3857832342018	6.62157858211088	14.8896679343979	8.36043614694367	5.30736505692361	5.36560150236652	3.70724999867287	7.1161162151007	4.37916440109679	1.19384696174757	3.39140078392098	2.1931812525182
000004F_QUIVER_SUBSEQ_1-227899_OBJg0413331	0.727352110344685	0.376711923114331	0.684526107426027	0	0.867298455707753	0	0.980464445825778	0.762640051219031	1.02895014915041	0.498449031857832	0.8965374886615	1.0196718522389	0.821941065953342	1.31135744565246	1.47948558747564	0.605005616978461	0.343731916977678	0.370479360515646
000004F_QUIVER_SUBSEQ_1-227899_OBJg0413341	0	0	0	0	0	0	0	0	0	0	0	0	0	0	0	0	0	0
000004F_QUIVER_SUBSEQ_1-227899_OBJg0413351	0	0.284321261678991	0.309985399304458	0.28004541484866	0	0.396880890684464	0	0	0	0	0	0	0	0	0	0.342468508004961	0	0
000004F_QUIVER_SUBSEQ_1-227899_OBJg0413361	0	0	0	0	0	0	0	0	0	0	0	0	0	0	0	0	0	0
000004F_QUIVER_SUBSEQ_1-227899_OBJg0413371	0	0	0	0	0	0	0	0	0	0	0	0	0	0	0	0	0	0
000004F_QUIVER_SUBSEQ_1-227899_OBJg0413381	0	0	0	0	0	0	0	0	0	0	0	0	0	0	0	0	0	0
000004F_QUIVER_SUBSEQ_1-227899_OBJg0413391	0	0	0	0.500864514807655	0	0	0	0	0	0	0	0	0	0	0	0	0	0
000004F_QUIVER_SUBSEQ_1-227899_OBJg0413401	0.652849029597573	1.80333392824175	4.91527774360078	3.55242794761726	0	3.14656724674604	2.20008731984343	3.83332547966899	3.69421685493585	4.47392620608505	4.50634607148051	6.1015086528647	4.21570963390752	5.88517186981182	3.98382317044222	4.34427644413701	14.192070224936	7.98074289110788
000004F_QUIVER_SUBSEQ_1-227899_OBJg0413411	0	0	0.369286953954006	0.667238640595937	0	0.472805930641492	0	0.411427728501119	0	0.672256042096954	0.967324970374947	0	0.633456195425408	0.44215552134934	0.997687889641181	0	0	0.499663902747624
000004F_QUIVER_SUBSEQ_1-227899_OBJg0413421	0	0	0	0	0	0	0	0	0	0	0	0	0	0	0	0	0	0
000004F_QUIVER_SUBSEQ_1-227899_OBJg0413431	0	0.424313865468647	0.462614375868309	0.417932699719677	0	0	0	0	0	1.2632262228946	0.605895270115027	1.14851927583336	0	0	0.62491343850074	0	0	0
000004F_QUIVER_SUBSEQ_1-227899_OBJg0413441	27.4196592430981	23.668757808173	28.5700518846795	85.2582707428142	113.733092645647	85.193308205649	171.4418043988	140.463997933585	140.380240487562	190.421484146495	443.231324316333	244.594228121714	283.928043843671	482.87835191806	308.746295709272	65.3677846203741	87.9291307414513	71.8266860199709
000004F_QUIVER_SUBSEQ_1-227899_OBJg0413451	10.7975030928848	9.84239222090903	6.66611021398599	7.78487655902036	12.7719990961361	9.99191706409277	16.0104363612496	9.60050537984043	7.53552350807742	9.17531696047335	17.46147486722	17.7607161521673	16.7337203232592	27.8378543207883	23.9395438297324	4.6702634973724	8.5725055649923	9.67955339932227
000004F_QUIVER_SUBSEQ_1-227899_OBJg0413461	0.640979047241254	0.221318254829669	0.723886358603024	0	0	0.308935693316884	0.216008573220992	0.806491854164125	0	0.658887313987071	0	0.599057213190352	0.206953018391824	0.577816874490615	0	0.266580599981135	0	0
000004F_QUIVER_SUBSEQ_1-227899_OBJg0413471	6.24093403214877	9.23519798867745	7.60754473108622	15.3626599547115	28.9164068050322	10.599521785456	67.7024130862505	46.1176234133894	56.6161116313878	145.413444722289	420.968563734234	203.591077342626	237.387542361015	393.01289372624	242.10226542228	34.6077238331673	32.8640673225439	44.5037843832907
000004F_QUIVER_SUBSEQ_1-227899_OBJg0413481	0	0	0	0	0	0	0	0	0	0	0	0	0	0	0	0	0	0
000004F_QUIVER_SUBSEQ_1-227899_OBJg0413491	0	0	0	0	0	0	0	0	0	0	0.0999661858313434	0	0	0	0	0	0	0
000004F_QUIVER_SUBSEQ_1-227899_OBJg0413501	9.28704279524528	8.74783424435596	9.91778168909957	10.0699438680459	7.56177185394753	9.13952494750637	11.9950530932748	11.310294506639	13.449433201271	9.63971446421059	10.0007781020267	11.0765332061374	7.30180889360405	5.9899340915781	7.74589591916238	5.2684377598917	5.32540572256096	6.45232836663283
000004F_QUIVER_SUBSEQ_1-227899_OBJg0413511	36.2099251678753	37.1735653014283	39.8000821125507	37.4706148707476	37.9587326380996	32.4780180986483	37.064787242973	38.7381875161841	38.3498515939788	35.2311321752922	34.0830129237414	31.3080913615171	39.0745486150027	40.5840482391966	39.7807924414086	38.0918327964804	40.904275119271	36.1969018459723
000004F_QUIVER_SUBSEQ_1-227899_OBJg0413521	0	0	0	0	0	0	0	0	0	0	0	0	0	0	0	0	0	0
000004F_QUIVER_SUBSEQ_1-227899_OBJg0413531	0	0	0	0	0	0	0	0	0	0	0	0	0	0	0	0	0	0
000004F_QUIVER_SUBSEQ_1-227899_OBJg0413541	0	0	0	0	0	0	0	0	0	0	0	0	0	0	0	0	0	0
000004F_QUIVER_SUBSEQ_1-227899_OBJg0413551	1.92321913866491	2.14210365431268	1.82165858830149	1.39252674937395	1.53870116695428	0.897041608399222	1.67256968266144	3.07032241297854	1.57975309414767	1.95569427116855	2.56939045694621	1.79743519311844	1.44220669218059	1.06259328436901	1.13573137459153	1.39330291587148	0.938193054522443	1.64319739244984
000004F_QUIVER_SUBSEQ_1-227899_OBJg0413561	0	0	0.931315782998042	0	0	0	0	0	0	0	0	0	0	1.1150851963854	0	0	0	0
000004F_QUIVER_SUBSEQ_1-227899_OBJg0413571	14.9515630889968	16.6729605366282	17.3023953244207	22.5993845479676	25.3030109719421	23.060081125338	15.5638142605881	15.6537223817601	19.480048666043	22.7693240254711	20.586282196449	23.6517621104096	19.9533104557473	17.1223488509962	18.4164800166683	14.002678599441	16.2251858435144	16.5287406274113
000004F_QUIVER_SUBSEQ_1-227899_OBJg0413581	0.858802621151497	1.42333786297278	0.387953712284203	0.700966294170519	1.31077213622677	0.662273837073953	3.93603928792452	3.60187186187795	3.23975168764167	2.58953682476445	2.20181307964456	8.98950653654707	4.43650806783934	19.0447315757808	6.81277433775989	93.5792069604909	99.1904178364748	75.2386723229903
000004F_QUIVER_SUBSEQ_1-227899_OBJg0413591	18.1914306055118	17.8771642196198	20.9275100033363	24.617027766912	26.3332466704728	22.8085675607161	19.1630880383873	18.9406145873457	18.1161595159506	15.4305048904866	15.4294223116302	17.4772307393559	15.8131895875394	13.073204521628	14.619930227658	22.1152476087191	22.8449162413513	19.2444977428339
000004F_QUIVER_SUBSEQ_1-227899_OBJg0413601	33.767917162137	37.316747826931	43.9656117849776	46.9994270832869	45.9461952370906	49.5791206362854	45.8699918307871	57.9608744135686	63.2018158154265	48.7159851832769	39.018892303128	46.5645008969858	38.6256696492709	29.4157789539168	31.7903068109847	26.5121233472422	28.5588407776874	27.2591621167312
000004F_QUIVER_SUBSEQ_1-227899_OBJg0413611	0	0	0	0	0	0	0	0	0	0	0	0	0	0	0	0	0	0
000004F_QUIVER_SUBSEQ_1-227899_OBJg0413621	0	0	0	0	0	0	0	0	0	0	0	0	0	0	0	0	0	0
000004F_QUIVER_SUBSEQ_1-227899_OBJg0413631	0	0	0	0	0	0	0	0	0	0	0	0	0	0	0	0	0	0
000004F_QUIVER_SUBSEQ_1-227899_OBJg0413641	0	0	0	0	0	0	0	0	0	0	0	0	0	0	0	0	0	0
000004F_QUIVER_SUBSEQ_1-227899_OBJg0413651	0	0	0	0	0	0	0	0	0	0	0	0	0	0	0	0	0	0
000004F_QUIVER_SUBSEQ_1-227899_OBJg0413661	0	0	0	0	0	0	0	0	0	0	0	0	0	0	0	0	0	0
000004F_QUIVER_SUBSEQ_1-227899_OBJg0413671	0	0	0	0	0	0	0	0	0	0	0	0	0	0	0	0	0	0
000004F_QUIVER_SUBSEQ_1-227899_OBJg0413681	0	0	0	0	0	0	0	0	0	0	0	0	0	0	0	8.33854009419663	5.68501638517939	15.6588983740221
000009F_QUIVER_SUBSEQ_1485927-1528746_OBJg0413691	0	0	0	0	0	0	0	0	0	0	0	0	0	0	0	0	0	0
000009F_QUIVER_SUBSEQ_1485927-1528746_OBJg0413701	0	0	0	0	0	0	0	0	0	0	0	0	0	0	0	0	0	0
000009F_QUIVER_SUBSEQ_1485927-1528746_OBJg0413711	0	0	1.08336733940589	0	0	0	1.93966882075992	0	0	0.986089857667726	0.70945390046632	1.34482231532528	3.71670726907765	0	1.4634452462849	1.19689248971122	0	0
000009F_QUIVER_SUBSEQ_1485927-1528746_OBJg0413721	0	0	0	0	0	0	0	0	0	0	0	0	0	0	0	0	0	0
000009F_QUIVER_SUBSEQ_1485927-1528746_OBJg0413731	0	0	0	0	0	0	0	0	0	0	0	0	0	0	0	0	0	1.46585073510145
000009F_QUIVER_SUBSEQ_1485927-1528746_OBJg0413741	0	0	0	0	0	0	0	0	0	0	0	0	0	0	0	0	0	0
000009F_QUIVER_SUBSEQ_1485927-1528746_OBJg0413751	0	0	0	0	0	0	0	0	0	0	0	0	0	0	0	0	0	0
000009F_QUIVER_SUBSEQ_1485927-1528746_OBJg0413761	0	0	0	0	0	0	0	0	0	0	0	0	0	0	0	0	0	0
000009F_QUIVER_SUBSEQ_1485927-1528746_OBJg0413771	0	0	0	0	0	0	0	0	0	0	0	0	0	0	0	0	0	0
000009F_QUIVER_SUBSEQ_1485927-1528746_OBJg0413781	0	0	0	0	0	0	0	0	0	0	0	0	0	0	0	0	0	0
000009F_QUIVER_SUBSEQ_1485927-1528746_OBJg0413791	0	0	0	0	0	0	0	0	0	0	0	0	0	0	0	0	0	0
000009F_QUIVER_SUBSEQ_1485927-1528746_OBJg0413801	0	0	0	0	0	0	0	0	0	0	0	0	0	0	0	0	0	0
000009F_QUIVER_SUBSEQ_1485927-1528746_OBJg0413811	0	0	0	0	0	0	0	0	0	0	0	0	0	0	0	0	0	0
000009F_QUIVER_SUBSEQ_1485927-1528746_OBJg0413821	0	0	0.145338808024335	0.131301238310289	0	0	0	0	0	0	0	0	0	0	0	0	0.182453183857761	0
000009F_QUIVER_SUBSEQ_1485927-1528746_OBJg0413831	0	2.86939321178798	1.17314916311356	2.47296089171146	2.97277327028227	0	3.1506222834443	1.30702178943726	3.91872727153416	2.49155669377554	2.30474526781324	0.97084778564919	2.34775431545789	0.936425137296024	1.58472523907094	3.02419244177493	1.47272984318337	2.11644010371922
000015F_QUIVER_SUBSEQ_2684117-2815753_OBJg0413841	0	2.59680085666812	0	0	0	0	0	0	0	0	0	0	0	0	0	0	0	3.83075658773178
000015F_QUIVER_SUBSEQ_2684117-2815753_OBJg0413851	84.5649593879983	88.6153196574933	83.558178382895	32.4737644253929	39.8415398282754	34.2852338245132	43.9160915059234	32.743597414136	37.6496951683572	30.4423638110754	21.938497537497	26.7585158126261	25.3498495788373	22.2176786695816	22.1392998796946	44.3157116703332	44.7063289209778	56.1533589292708
000015F_QUIVER_SUBSEQ_2684117-2815753_OBJg0413861	33.1199326948312	34.3885971186385	32.3988784358114	37.4565624602322	31.5939045981561	35.3384516360914	34.5179892404021	25.0758601610863	29.7515841103788	33.2096359987086	35.3741432681048	33.4536273586356	47.9553727861801	39.1464888357826	49.926138745224	25.4549151981986	23.2732395553326	22.35943698697
000015F_QUIVER_SUBSEQ_2684117-2815753_OBJg0413871	17.4500650319191	18.8897721179035	14.9135116019887	14.1146635510679	8.09807300550136	13.6386326146584	18.1187124293728	9.49448604233351	23.5737985258114	23.9168014976801	18.8349333173968	16.3087816567541	10.354572425223	9.35328987469758	16.3083597345193	9.41502052107285	14.710059119288	14.4133818100276
000015F_QUIVER_SUBSEQ_2684117-2815753_OBJg0413881	17.0742959178643	16.8441136648743	14.2325188199571	15.5538737165945	11.9248380750079	16.1648514124726	17.4675040831678	17.9026660239676	16.102791739569	16.7155556413297	21.1961816143645	17.6673305684679	12.7975271913647	10.444430423225	12.7137794585356	4.56501265264992	7.49261258596856	10.2498622212283
000015F_QUIVER_SUBSEQ_2684117-2815753_OBJg0413891	33.53773540642	36.8391776606604	34.257913530921	29.481693412284	23.9475699325103	28.1694354017453	40.1854057775241	33.396315444571	39.2131613864679	30.9130255797365	34.9082894168254	34.6436702704518	24.4429072626337	16.6192669881306	28.3244840713499	19.5764334895743	22.0591989515483	26.772672953202
000015F_QUIVER_SUBSEQ_2684117-2815753_OBJg0413901	60.7079798983733	58.8583515623993	58.5713324509018	54.1447749336047	45.0630474167698	48.2494576761194	70.5884609054599	66.9413148421903	62.7516579378697	67.2256042096954	65.7107023932981	68.7613496879361	49.9755400079471	51.2827920253538	61.9466046232127	40.4640089607858	40.4691045219161	41.3656181782869
000015F_QUIVER_SUBSEQ_2684117-2815753_OBJg0413911	32.8559737384735	23.2528296680666	25.6590302123252	20.5434183483047	26.6699923238746	19.0815852254191	27.5090512929772	27.0464610233912	25.0201662534006	30.4874438772985	31.1913306746263	26.8925539119605	23.8520092398333	21.8918173287472	25.9438556685817	23.7646381459304	18.3238709504616	14.5524400040462
000015F_QUIVER_SUBSEQ_2684117-2815753_OBJg0413921	0	0.169209438966211	0	0	0	0	0.330299816567285	0	0	0	0.120810568628496	0.687016091582333	0.158226460629717	0	0	0.407629761917287	0	0.249614894943426
000015F_QUIVER_SUBSEQ_2684117-2815753_OBJg0413931	0	0	0.23952622506887	0.0540978875271664	0.0758702709984617	0.0766676283471116	0.0536061885037994	0.133429748385868	0.0750094792880376	0.16351405423255	0.235284203877155	0.148666200678937	0.410871192746316	0	0.161779621134709	0.0661564940731524	0.526212270533932	0.486136622808602
000015F_QUIVER_SUBSEQ_2684117-2815753_OBJg0413941	0.360806969022795	0.581373326119728	0.452750529900967	0.818043109472631	0.573637486056599	0.347799671793848	0.324243146156883	0.807065053776182	0.680555087988182	0.906613958691521	0.889464591629416	0.112403059191367	0.62130031960701	0.65050599089775	1.46781373955739	1.70065917941056	2.27346781762208	1.83778301117196
000015F_QUIVER_SUBSEQ_2684117-2815753_OBJg0413951	10.7554111316753	9.90305411441232	9.89720332101309	9.40576261675417	10.2598467315462	9.3802750464739	9.55040326153827	12.8882475483855	8.53337258985182	12.2843397523013	10.9424245665144	9.41375620727697	12.6777514898623	9.23387741316721	11.6331495001291	11.6443438829532	8.71335441118294	8.52181020575927
000015F_QUIVER_SUBSEQ_2684117-2815753_OBJg0413961	18.052917385397	16.5374319742091	18.4462572198776	20.0476665365207	19.5055479337822	19.3553962788736	22.4727926470539	18.3879440383338	20.5003699539745	20.829618547991	15.8943623683833	19.971182339148	18.1999702131124	15.2776140296408	20.6086737491198	13.4839984732456	15.8441105467493	13.699145864031
000015F_QUIVER_SUBSEQ_2684117-2815753_OBJg0413971	31.5287090312237	26.8428878752064	35.7693718799248	24.9703587742163	28.8399979590171	24.9797926602319	29.1098842931811	38.4020215193617	35.0300011726842	34.6294220766252	33.2193912108089	29.0629900671828	39.8820334371012	29.5898871102085	43.0472531250234	24.0698195633808	25.7175166949769	21.9989849984597
000015F_QUIVER_SUBSEQ_2684117-2815753_OBJg0413981	11.9761087501352	9.99701683038357	11.0975640852254	10.8313412084606	11.4242997048108	9.13400164655051	15.1679748475477	14.792583518904	16.0111461262922	12.1754258674232	13.4316209284739	14.2677928890507	13.3423373873142	10.9146183291554	12.0462781822051	8.31960360557083	8.33401530951221	8.98252536320682
000015F_QUIVER_SUBSEQ_2684117-2815753_OBJg0413991	4.1306379610665	6.18034378010923	5.8743368183896	11.8626235126292	11.3831334499173	6.19379616218715	15.1575096457106	14.4367947856882	13.2017904205682	12.8953915316808	12.2194631123442	6.6486089405341	11.5583850141699	5.9991402103338	9.80234439985131	5.53550603052771	4.77169262453715	6.0780922262628
000015F_QUIVER_SUBSEQ_2684117-2815753_OBJg0414001	10.9708368237497	10.5325651444556	7.85698286756982	9.1001474938962	12.507365338773	12.1229414379377	14.2475483968912	9.65137626868137	13.8796003278425	13.5694945878678	9.89466066115265	11.5037172627825	11.7495907216003	7.47763014046678	13.3348464376851	9.79316966913618	7.08139928392153	10.3583076613241
000015F_QUIVER_SUBSEQ_2684117-2815753_OBJg0414011	18.7936992971669	17.563879628064	20.1869212279167	25.9922204785679	21.3937985748279	28.2612341038706	26.6848796274071	28.6911895519605	28.2408190314243	27.4755912363038	20.3236007630698	24.9416446113726	20.5500393917994	15.925259392891	20.7703903724166	12.9228232207647	10.8946678581472	11.7424346758549
000015F_QUIVER_SUBSEQ_2684117-2815753_OBJg0414021	15.4995364440665	16.0900915149156	16.7797412626371	8.47529684916445	9.76028522881288	9.56990452286209	14.2702215469845	12.3214033275075	17.3882965758188	11.3159478350462	8.74075746623375	10.4146440798897	9.02743338847093	6.575157537307	8.96360213349499	15.9258927402523	12.3515693636812	11.661516552093
000015F_QUIVER_SUBSEQ_2684117-2815753_OBJg0414031	0	0.463714438690736	0	0	0	1.29458766723266	0.452589391510649	0	0	0.920350533823211	0	0	0	0	0	0	0	0
000015F_QUIVER_SUBSEQ_2684117-2815753_OBJg0414041	0	0	0	0	0	0	0	0	0	0	0	0	0	0	0	0	0	0
000015F_QUIVER_SUBSEQ_2684117-2815753_OBJg0414051	4.09260552566462	5.15658011252834	5.62203662078655	2.78369990396281	2.60269024350833	3.04531314797091	5.27483257213786	5.23973322766509	7.65176892356367	3.14906088965986	2.69043413985395	3.48941676114951	1.85456880025259	1.4886728029137	1.38744147076501	3.10558254967839	4.47892838764473	4.46173915195339
000015F_QUIVER_SUBSEQ_2684117-2815753_OBJg0414061	26.1139611839029	23.0271870837023	17.2412819313997	17.2156123615298	22.6112861491056	19.7507605641905	19.4961584035357	18.8717562076012	28.7959467666795	17.8957048243402	25.7505489798886	23.2796022447761	37.0982447783862	23.1785230564896	23.6986403985281	13.7011795545859	18.606326181187	17.1892923808477
000015F_QUIVER_SUBSEQ_2684117-2815753_OBJg0414071	0.903944810212024	1.24846195032121	2.04173075503417	0.614843298626064	3.44917924308391	2.61407125114286	4.26478465077342	3.03296081907876	5.96758107335791	1.85840011637379	0.891365156996145	2.53447282503611	1.75114092485389	0.814869951204713	0.919343808563588	0	0	0.920854948973987
000015F_QUIVER_SUBSEQ_2684117-2815753_OBJg0414081	22.6567564782931	21.3887881101234	22.8757277257787	17.6821338149568	20.4884610529507	19.4413583275152	19.5516095157816	20.5976558992463	23.5290821371257	26.5207115748314	23.9557231605799	27.0500689160111	22.1992789637851	18.062982117812	18.9136791709316	15.6321328839646	18.5053787748411	17.3438015929347
000015F_QUIVER_SUBSEQ_2684117-2815753_OBJg0414091	7.34335637522933	6.65575484011764	6.04711143069518	10.3017519978095	9.63188214993001	8.62707322590354	15.002841179938	18.0941161313958	17.9630918837239	16.3551307231073	20.1394854999747	12.2248616003369	15.2629955956346	19.0317551500245	19.83807795208	4.77198795735147	6.72374869821144	4.67545555866369
000015F_QUIVER_SUBSEQ_2684117-2815753_OBJg0414101	1.18375983540882	1.22619138037844	2.22812170538881	2.21421007438054	1.69382569335076	0.285271154374457	3.3908586100588	3.22709577182147	1.95370964836062	2.02805469153068	2.77230464358507	4.14876978704756	1.71990336375996	3.20133588385147	2.70883254401527	0.738481410231055	0.559420989750659	0.904428365414115
000015F_QUIVER_SUBSEQ_2684117-2815753_OBJg0414111	3.86343535323495	4.29835758238444	3.71675796502415	6.13158796438047	6.55186559416852	3.31036115822049	10.9944089627244	9.00193850411505	9.71629638558471	10.4432469248889	11.7464833017848	9.62868214808238	9.70190710269127	11.222135949011	8.73166722288705	5.17742535123178	1.01432306551061	4.81031078368146
000015F_QUIVER_SUBSEQ_2684117-2815753_OBJg0414121	0	0	0	0	0	0	0	0	0	0	0	0	0	0	0	0	0	0
000015F_QUIVER_SUBSEQ_2684117-2815753_OBJg0414131	89.2063724478836	98.0729042811836	99.3025995682595	55.7129159236275	42.0259957321938	55.040910328074	66.2109590413735	72.7616324830609	65.4636254578413	90.7610882190729	86.4358983675512	89.6803372708765	65.3789483716472	59.6952853775168	69.5751782677489	65.5519281299018	68.96871969371	68.6674268677342
000015F_QUIVER_SUBSEQ_2684117-2815753_OBJg0414141	0	0	0	0	0	0	0	0	0	0	0	0	0	0	0	0	0	0
000015F_QUIVER_SUBSEQ_2684117-2815753_OBJg0414151	0	0	0	0	0	0	0	0	0	0	0	0	0	0	0	0	0	0
000015F_QUIVER_SUBSEQ_2684117-2815753_OBJg0414161	0	0.0692603357930686	0.15102418102671	0	0	0	0	0	0.0945887672672053	0	0	0	0	0	0	0.0834249388276666	0	0.102171672859134
000015F_QUIVER_SUBSEQ_2684117-2815753_OBJg0414171	0.584640922027677	0.24223888588322	0.352139301034086	0.0795319689765058	0.33462186686635	0.225425713199716	0.31523639209697	0	0.110275129998085	0.160260043203047	0.0576504827907955	0.437123007966426	0.377526235872315	0.105406063339913	0	0.583559522346762	0	0.357346696616771
000015F_QUIVER_SUBSEQ_2684117-2815753_OBJg0414181	0.829502296429857	1.71847115514802	1.24905881484443	1.12841828924313	1.58256459388556	0.399799132527732	0	0.347898446894329	0.782304745751121	0	0.408979307327643	0.775250511187515	1.07128621285179	0	1.265449712964	1.72493329399558	5.48808444503919	2.95756942435174
000015F_QUIVER_SUBSEQ_2684117-2815753_OBJg0414191	0.313599830377485	0.649681459692728	0.865730164477053	0.639911038747957	0.498584101112945	0.503823962414488	0.0704549831113686	0.175367638167638	0.197170951486569	0.143271765828669	0.154617825602	0.781572049825812	0.472509486024327	0.188465103614433	0	1.13034917115796	0.6916044148678	0.745421500577905
000015F_QUIVER_SUBSEQ_2684117-2815753_OBJg0414201	29.4240772005424	29.5111949733132	31.3461459850242	30.5649992966388	26.1589278861566	29.3280612761294	30.8942850784203	32.4046786163319	28.0330494059433	34.9099604543517	31.531172572748	31.9894000854806	30.0515170780462	27.6974816913386	28.1949500749821	24.890946581631	24.7834615413206	23.7553127645894
000015F_QUIVER_SUBSEQ_2684117-2815753_OBJg0414211	3.36552244374882	2.7889269343691	3.29405725633198	1.71686553554295	0.481567985012909	1.45988704717764	1.81467822849139	0.988064801442126	2.22182016096381	3.92082506652609	2.15714622719354	1.25816312078165	4.99848340364023	8.19148504647793	3.0805697069768	8.81815540749051	1.7495257265979	2.22851293140721
000015F_QUIVER_SUBSEQ_2684117-2815753_OBJg0414221	11.5009508902448	13.0393226217358	12.1484843951394	8.7567457016737	7.45047908320438	9.92806123379882	14.1148389659195	7.48733358623461	8.9848390458452	12.2928134295498	19.2964552063536	13.9573403048854	21.2822775334647	33.1919395096922	22.7827160739349	23.7018223038613	22.0649530248337	23.3447658762413
000015F_QUIVER_SUBSEQ_2684117-2815753_OBJg0414231	1.57799521294388	0.297192366607491	0.648036618077987	0.487871589957609	0.410533033001849	0.553130030760646	0.676812213144104	0.601655503276051	0.676458834067603	0.589848256672048	1.13166196941118	0.938502653421305	1.48214572683463	1.68113556565937	1.02128528886209	1.19323971507324	2.98291466711911	2.19206569745588
000015F_QUIVER_SUBSEQ_2684117-2815753_OBJg0414241	0	0	0	0	0	0	0	0	0	0	0	0	0	0	0	0	0	0
000015F_QUIVER_SUBSEQ_2684117-2815753_OBJg0414251	0	0	0	0	0	0	0	0	0	0	0	0	0	0	0	0	0	0
000015F_QUIVER_SUBSEQ_2684117-2815753_OBJg0414261	0	0	0	0	0	0	0	0	0	0	0	0	0	0	0	0	0	0
000015F_QUIVER_SUBSEQ_2684117-2815753_OBJg0414271	0	0	0	0	0	0	0	0	0	0	0	0	0	0	0	0	0	0
000020F_QUIVER_OBJg0414281	0	0	0	0	0	0	0	0	0	0	0	0	0	0	0	0	0	0
000025F_QUIVER_SUBSEQ_1-70551_OBJg0414291	84.1977415141597	85.6856848328201	83.8874068241199	60.9295217682233	63.4091537617446	54.9219010341127	77.6564154592009	80.4500516252609	87.7656367960518	67.0275489784379	58.9921667539267	69.8160505249003	43.9455792140662	39.9478332981166	45.3914397601901	45.28579081161	49.9620706732925	52.5600440909327
000025F_QUIVER_SUBSEQ_1-70551_OBJg0414301	0	0	0	0	0	0	0	0	0	0	0	0	0	0	0	0	0	0
000025F_QUIVER_SUBSEQ_1-70551_OBJg0414311	0	0	0	0	0	0	0	0	0	0	0	0	0	0	0	0	0	0
000025F_QUIVER_SUBSEQ_1-70551_OBJg0414321	0	0	0	0	0	0	0	0	0	0	0	0	0	0	0	0	0	0
000025F_QUIVER_SUBSEQ_1-70551_OBJg0414331	0	0	0	0	0	0	0	0	0	0	0	0	0	0	0	0	0	0
000025F_QUIVER_SUBSEQ_1-70551_OBJg0414341	0	0	0	0	0	0	0	0.191710651449063	0	0	0.338054208650078	0.213602247815037	0	0	0	0.19010610047277	0.432032579604845	0
000025F_QUIVER_SUBSEQ_1-70551_OBJg0414351	42.7737485536727	47.006669127554	45.293659176257	42.9836829747896	42.9088697618091	42.1184343791446	35.2151745723354	35.0304006931563	31.3177053142507	38.263888632239	38.3688219046716	39.6323434845176	49.9549216736532	50.9971448914417	43.5959670628432	73.7591828362675	74.3353903724207	76.3714926370207
000025F_QUIVER_SUBSEQ_1-70551_OBJg0414361	10.3646468032989	11.6847415124595	11.0941420525921	17.5395723019172	12.6864432022573	14.8661196146464	9.30027613903441	12.2030174730878	12.4247382023877	20.367110772851	16.1310058431465	19.898725762028	15.1597553078341	7.76733243725263	13.0177617878519	12.3086229648141	15.1074629209087	12.9119479849937
000025F_QUIVER_SUBSEQ_1-70551_OBJg0414371	26.8117648743258	22.4684657883605	28.3156370076373	29.3266983445382	30.2077912846244	28.359852134701	20.4153631997969	21.0920137536449	17.9053717244373	27.560856813231	26.1170907099724	25.4645491650082	33.2230847613595	33.8376212831195	34.1961882009593	55.2120477987649	56.7784276052983	49.9760189470918
000025F_QUIVER_SUBSEQ_1-70551_OBJg0414381	76.4346521071639	69.5267914953992	77.7150485862678	77.852854622754	83.0457681403866	69.5240216379284	64.227177950294	62.0482197261206	57.0587118598607	68.0466592829442	69.2987754261173	68.9896784055134	86.6355943586557	72.0946403772187	71.1608239244274	119.024163515594	108.764555653985	106.407001014302
000025F_QUIVER_SUBSEQ_1-70551_OBJg0414391	2.71183443063607	3.04312600390795	2.29694709941344	1.38339742190864	2.58688443231293	1.63379453196429	2.7416472754972	1.99038053752044	2.55753474572482	2.09070013092051	2.1727025701781	0.316809103129513	0.875570462426946	1.22230492680707	1.72376964105673	2.53764224982042	1.60194772605883	2.07192363519147
000025F_QUIVER_SUBSEQ_1-70551_OBJg0414401	0	0	0.377829178867533	0	0	0	0	0	0	0	0	0	0	0.452383318106531	0	0	0	0
000025F_QUIVER_SUBSEQ_1-70551_OBJg0414411	0	0	0	0	0	0	0	0	0	0	0	0	0	0	0	0	0	0
000026F_QUIVER_SUBSEQ_1-137920_OBJg0414421	0	0	0	0	0	0	0	0	0	0	0	0	0	0	0	0	0	0
000026F_QUIVER_SUBSEQ_1-137920_OBJg0414431	0	0	0	0	0	0	0	0	0	0	0	0	0	0	0	0	0	0
000026F_QUIVER_SUBSEQ_1-137920_OBJg0414441	0	0	0	0	0	0	0	0	0	0	0	0	0	0	0	0	0	0
000026F_QUIVER_SUBSEQ_1-137920_OBJg0414451	0	0	0	0	0	0	0	0	0	0	0	0	0	0	0	0	0	0
000026F_QUIVER_SUBSEQ_1-137920_OBJg0414461	31.8876875517534	35.3626185164642	31.9250194809587	22.3870800336353	18.5935749193708	24.1454923203472	24.7188713435552	22.0866476864347	26.5257983812429	21.1493707090444	19.7262162418838	21.4926983186451	31.2455772660198	28.7454699731433	31.9961742115905	23.6084231859619	28.1997185401788	27.5201367472699
000026F_QUIVER_SUBSEQ_1-137920_OBJg0414471	76.4623526176548	77.7364000395809	76.3007633209972	41.4825744415683	60.2038558792828	40.9476895283917	54.6028772071051	54.5932947434177	46.2144740066639	49.0721597162758	39.26993349004	45.5141693335155	86.6998443913675	86.2964373499593	86.7140509783614	72.1818239948918	64.6693974335133	69.7016361377233
000026F_QUIVER_SUBSEQ_1-137920_OBJg0414481	0	0	0	0	0	0	0	0	0	0	0	0	0	0	0	0	0	0
000026F_QUIVER_SUBSEQ_1-137920_OBJg0414491	0	0	0	0	0	0	0	0	0	0	0	0	0	0	0	0	0	0
000026F_QUIVER_SUBSEQ_1-137920_OBJg0414501	39.5553060131618	39.7224482441784	35.180914217234	1.47827723481633	2.34965922236284	1.46651210184845	0.878904649324559	1.27613404100976	0.68323558580884	1.34045402691436	1.1072802207124	1.42185683274566	1.21630749057409	0.587761321084725	1.17887600625467	1.68727099500004	2.25959808716523	0.885610307978065
000026F_QUIVER_SUBSEQ_1-137920_OBJg0414511	13.5785554606414	12.3974039549631	13.1441752289024	13.6338495661891	14.0051097303804	13.7856563998234	23.6872408708635	25.9063528573395	24.8227458638333	21.0606983923294	19.3530221652223	21.0441568296457	11.8383266731053	9.56612265845824	11.5662501973405	7.4031391973183	7.11796252461301	7.86557910292871
000026F_QUIVER_SUBSEQ_1-137920_OBJg0414521	3.14013652834066	5.46131314185873	4.5532700714329	2.6104851969707	4.10487888475883	3.69958455007105	3.76255758055863	2.82909582381697	2.96146703752383	4.38352522295179	3.55516857668731	4.1304068472341	4.88153099052054	4.19363999630302	4.96786856388341	2.9021558101039	6.1557070888687	3.5543102360398
000026F_QUIVER_SUBSEQ_1-137920_OBJg0414531	12.6347466160634	11.7337422848933	8.85661167889178	8.69265582238785	5.67995634365723	8.25949598198383	14.0950599374686	7.67454658339497	7.66997031879575	11.2460958638645	14.3205936654376	15.2016166148407	15.1921845015131	28.4088337674376	21.1212375709954	31.4076422634828	31.1586256781024	29.2928606219449
000026F_QUIVER_SUBSEQ_1-137920_OBJg0414541	2.23363637603385	3.02197610603046	3.26043314364597	3.96870566897212	2.95691719820867	2.46070001077356	1.68980361142654	1.72065499837829	2.10654550900496	1.90555848363913	1.59572660075793	2.1301533360575	1.29517065979173	1.1094980554305	1.80807749516757	2.38875520655473	2.36965016791505	3.0184157693862
000026F_QUIVER_SUBSEQ_1-137920_OBJg0414551	13.0384073620909	13.0209431290969	12.3084707536768	12.2793739867851	13.2987202537396	13.535162665946	17.1024711031016	15.9845232356854	14.3774926246152	19.9322003946776	15.2305522984889	14.9977339290899	14.1834942050044	10.4878283335708	13.2605209371761	15.9341633160843	17.8214975475973	16.9604976946162
000026F_QUIVER_SUBSEQ_1-137920_OBJg0414561	0	0	0	0	0	0	0	0	0	0	0	0	0	0	0	0	0	0
000026F_QUIVER_SUBSEQ_1-137920_OBJg0414571	1.00581590865247	0.833495282097471	0.757275315704542	0.136826754045173	0.959472114695239	0	1.08466501817103	0.506214573227126	0.379434541448475	0.137855643439996	0.49590928848573	0.376013086738595	0.389697552463919	0.54402159367162	0.613770188884108	2.00791093851696	1.14078788138169	1.6394108078738
000026F_QUIVER_SUBSEQ_1-137920_OBJg0414581	10.068330415619	10.9567753884281	12.3587247369592	13.6165712997014	11.6224739656521	13.1418900849232	14.6282121984578	14.2290899713246	16.3307066525182	14.4438398821151	12.4585584243578	13.6936873180448	13.4584143756516	12.0427342476138	13.1484426350475	24.9613350236537	14.4408945173377	24.9831951373812
000026F_QUIVER_SUBSEQ_1-137920_OBJg0414591	47.3915769598546	57.6820964302007	51.562810950877	49.5829756811403	47.365869517417	46.8824007824779	60.5291799803374	57.4942819315079	58.5089280269206	52.7074618929033	52.4759733653123	55.4443247082693	49.628885854251	43.1804276689718	50.9021881733664	42.3834822765274	46.7168688214456	43.6116312950616
000026F_QUIVER_SUBSEQ_1-137920_OBJg0414601	7.77581139276275	8.56247674422983	8.38600590294213	2.64446760034996	2.30544991136086	2.02580782502875	3.5411241511638	3.96635338113504	4.26128740047742	3.8885152956614	3.10848653855586	4.32106842301238	6.24251727608123	3.50479087805783	4.16787461348798	4.71978767179714	4.76716724201829	5.5663005559441
000029F_QUIVER_SUBSEQ_1-97909_OBJg0414611	0.710603870961748	0.817861412024534	0.416119817935295	0	0	0	0	0.0662292676058632	0	0.108215908232292	0.116785804444064	0.147584083876683	0.0509850661211659	0.427053904998663	0.0803010269518028	0.0656749518430567	0.373130041456032	0.321732076237272
000029F_QUIVER_SUBSEQ_1-97909_OBJg0414621	0.20348541182262	0.140519526875981	0	0	0.194109654372688	0	0	0	0	0	0	0	0	0	0	9.47842133266256	12.8858548400322	10.364601157283
000029F_QUIVER_SUBSEQ_1-97909_OBJg0414631	0	0.285362731501991	0	0	0	0	0	0	0	0	0	0	0	0	0	28.7008681122546	30.8550388683941	31.15120741672
000029F_QUIVER_SUBSEQ_1-97909_OBJg0414641	0	0	0	0	0	0	0	0	0	0	0	0	0	0	0	0	0	0
000029F_QUIVER_SUBSEQ_1-97909_OBJg0414651	0	0	0	0	0	0	0	0	0	0	0	0	0	0	0	0	0	0
000029F_QUIVER_SUBSEQ_1-97909_OBJg0414661	0.192907510797641	1.33214818228529	1.74287276489921	1.04969143185407	1.10411483294341	2.41739010365605	1.95028260363686	2.42719846670462	1.63738202599072	1.05758474474897	1.0462261350242	1.9831989821076	0.747408985710553	0.173898375359693	0.980968769739534	0.80229455534678	0.364656773756757	0.393032481641428
000029F_QUIVER_SUBSEQ_1-97909_OBJg0414671	0	0	0	0	0	0	0	0	0	0	0	0	0	0	0	0	0	0
000029F_QUIVER_SUBSEQ_1-97909_OBJg0414681	0	0	0	0	0	0	0	0	0	0	0	0	0	0	0	0	0	0
000029F_QUIVER_SUBSEQ_1-97909_OBJg0414691	0	0	0	0	0	0	0	0	0	0	0	0	0	0	0	0	0	0
000029F_QUIVER_SUBSEQ_1-97909_OBJg0414701	0	0	0	0	0	0	0	0	0	0	0	0	0	0	0	0	0	0
000029F_QUIVER_SUBSEQ_1-97909_OBJg0414711	0	0	0	0	0	0	0	0	0	0	0	0	0	0	0	0	0	0
000029F_QUIVER_SUBSEQ_1-97909_OBJg0414721	0	0	0	0	0	0	0	0	0	0	0	0	0	0	0	0	0	0
000029F_QUIVER_SUBSEQ_1-97909_OBJg0414731	0	0	0	0	0	0	0	0	0	0	0	0	0	0	0	0	0	0
000029F_QUIVER_SUBSEQ_1-97909_OBJg0414741	0	0	0	0	0	0	0	0	0	0	0	0	0	0	0	0	0	0
000029F_QUIVER_SUBSEQ_1-97909_OBJg0414751	0	0	0	0	0	0	0	0	0	0	0	0	0	0	0	0	0	0
000029F_QUIVER_SUBSEQ_1-97909_OBJg0414761	4.78413819289707	3.38432879540942	4.91975172417005	5.15888377994894	6.78990270525165	4.38670790013879	4.95470223391468	5.57904170526445	5.06216227701595	10.4753178260143	7.19140279744511	8.28815606499188	5.57582977148347	4.73346053575266	4.62828939288446	6.21175812616363	4.63206134376497	5.82458852292689
000029F_QUIVER_SUBSEQ_1-97909_OBJg0414771	7.85096391910058	7.92385700375176	9.54847959099492	9.44778482000136	6.91313013174848	9.89652670668218	4.07039709709791	9.11836614558155	11.391161180102	10.7604152348495	10.7192863419494	12.9817109153884	9.74939272937927	8.71055845056516	6.14208283237344	7.0327044791597	7.99121503774443	6.76739654149619
000031F_QUIVER_OBJg0414781	0	0	0	0	0	0	0	0	0	0	0	0	0	0	0	0	0	0
000031F_QUIVER_OBJg0414791	0	0	0	0	0	0	0	0	0	0	0	0	0	0	0	0	0	0
000031F_QUIVER_OBJg0414801	0	0	0	0	0	0	0	0	0	0	0	0	0	0	0	0	0	0
000031F_QUIVER_OBJg0414811	0.261381631868537	0.601668409793355	0.459184426834994	0.888930070302743	0.249338258536186	0.587903574554218	0.998297267650922	1.38858447138546	0.903867701300338	0.89561451391508	0.859147139273393	1.1400038409801	0.562615558185989	0.314166728175311	0.265834354283447	0.217415132514734	0.16469824010886	0
000031F_QUIVER_OBJg0414821	0.18297844774188	0.168477564230198	0.321448959702612	0.456345631679207	0.232730087336112	0.587939900776076	0.904395756392387	0.665099972003864	0.920358524413084	0.710564750378214	0.601440157834769	0.342022284347433	0.433240747844475	0.274912872811279	0.558286638072352	0.101466664352681	0.172943837553756	0
000031F_QUIVER_OBJg0414831	0	0	0	0	0	0	0	0	0	0	0	0	0	0	0	0	0	0
000032F_QUIVER_SUBSEQ_1-48013_OBJg0414841	0	0	0	0	0	0	0	0	0	0	0	0	0	0	0	0	0	0
000032F_QUIVER_SUBSEQ_1-48013_OBJg0414851	0	0.18362042512581	0	0	0.169098668108451	0.17087580774284	0.238953544229381	0.148693239401724	0.167180146797851	0	0.0873997262673782	0	0.0572340214282856	0.239697760630928	0.180286152276455	0.0737243645453798	0.16754500415851	0
000037F_QUIVER_SUBSEQ_1837451-1927160_OBJg0414861	52.1342947595081	51.3591751659809	50.892088500384	34.6880883302798	37.2204884025696	29.5242674538016	40.0028347601774	36.2631480628747	36.7636483272182	39.292439976747	38.4391671132367	39.6850112287025	46.1802568034215	37.7825281818129	37.3355337501147	46.8389524955162	46.5742682091159	46.5781783075727
000037F_QUIVER_SUBSEQ_1837451-1927160_OBJg0414871	46.0839490850253	46.8331934160749	43.1315622000968	108.108209829607	64.4802867503425	117.068301073428	93.5838837668656	64.2801346475729	71.7789465606286	64.2368599547424	119.535466827087	91.3752628466937	78.4229170965287	77.3625792021915	84.5465184286434	36.1578178194751	34.1676443808887	34.3155035964056
000037F_QUIVER_SUBSEQ_1837451-1927160_OBJg0414881	25.8752861741289	28.86139513481	28.8443436213883	28.2935159972229	21.379472707323	27.14271540362	30.8081605889402	28.7027748148665	30.8238876798638	25.269988772817	28.6973187026831	29.4609257261994	21.7022720130919	19.9020885089323	23.1741603752732	17.6274631576167	21.8897612225113	21.408191074954
000037F_QUIVER_SUBSEQ_1837451-1927160_OBJg0414891	0	0	0	0	0	0	0	0	0	0	0	0	0	0	0	0	0	0
000037F_QUIVER_SUBSEQ_1837451-1927160_OBJg0414901	0	0	0	0	0	0	0	0	0	0	0	0	0	0	0	0	0	0
000037F_QUIVER_SUBSEQ_1837451-1927160_OBJg0414911	0	0	0	0	0	0	0	0	0	0	0	0	0	0	0	0	0	0
000037F_QUIVER_SUBSEQ_1837451-1927160_OBJg0414921	0	0	0	0	0	0	0	0	0	0	0	0	0	0	0	0	0	0
000037F_QUIVER_SUBSEQ_1837451-1927160_OBJg0414931	0	0	0	0	0	0	0	0	0	0	0	0	0	0	0	0	0.220665647033269	0
000037F_QUIVER_SUBSEQ_1837451-1927160_OBJg0414941	0	0	0	0	0	0	0	0	0	0	0	0	0	0	0	0	0	0
000037F_QUIVER_SUBSEQ_1837451-1927160_OBJg0414951	109.664904828036	113.738056802795	105.146449750927	101.211505452359	95.8091909993878	96.8955186517693	134.943830843052	142.78573475691	147.095232386894	132.745037117691	101.598441189888	125.51674943036	85.9783080323238	65.2867234525241	75.3330137821746	90.395978384488	86.0512218188399	87.963034705147
000038F_QUIVER_OBJg0414961	0	0	0	0	0	0	0	0.09169416429773	0	0.074912252753052	0	0	0	0	0	0	0	0
000038F_QUIVER_OBJg0414971	4.22834753802326	3.50392919190601	2.86515740136729	4.31404293488753	7.26034131527708	2.44554791711116	7.12472055601472	8.15761875476356	6.38041651707062	4.34648303079927	4.79492981004823	5.92770255930484	4.91474634381782	4.19285408176098	5.16045460159232	4.92394751389442	2.39787797555792	5.59968166872337
000038F_QUIVER_OBJg0414981	7.65409207114396	6.71586428448652	6.44070876747688	8.05421163985637	7.77386854308088	7.20455397185989	9.61969214331542	9.47945512706322	9.51154684489231	8.79357909471889	8.0581459307755	8.71042959408961	7.29753874559163	7.83336669568056	8.56293026290454	6.9283719152185	6.93645411293723	7.20101513737895
000038F_QUIVER_OBJg0414991	6.46320539301597	4.46325147239833	6.19324995693698	1.19894443232082	2.24196650800454	2.26552841765715	5.54422004600545	7.39284199650448	7.20372286712491	0.805306717095309	2.02785573216623	1.09827155751565	3.03531093641341	6.35598561939676	5.37816128009699	2.93238659979248	1.66602563510118	4.18989001783164
000048F_QUIVER_SUBSEQ_1576434-1634116_OBJg0415001	8.28220221783134	5.11734326468602	8.86117459062743	2.37194570845542	7.90059294938231	2.52114445241599	3.81937879080084	3.29078592734666	2.87772070307213	2.68850465058094	3.00887403845376	2.44437564578444	2.2518535540625	1.17885359246926	2.21665585990602	12.3278076529143	5.35600204174723	6.66089823987366
000048F_QUIVER_SUBSEQ_1576434-1634116_OBJg0415011	6.37634808733908	4.40327101782855	4.80073040140208	1.33447728119187	2.33944331270039	0	1.32234813519633	0	2.77548118492572	1.00838406314543	1.20915621296868	2.29204498959787	1.58364048856352	1.32646656404802	0.498843944820591	3.26387378063859	3.70871793552959	6.49563073571911
000048F_QUIVER_SUBSEQ_1576434-1634116_OBJg0415021	12.0724404024365	15.8398866874471	14.4729600574171	21.6654825307102	18.8688389675983	22.9163756965517	21.8441070160128	23.8362557885321	23.9096234773194	15.3371552574227	18.2687299414119	17.1846771199024	18.8894885407354	17.0776564551457	20.0227451016233	13.7494847484507	13.7802317924734	18.0690115637991
000048F_QUIVER_SUBSEQ_1576434-1634116_OBJg0415031	3.04898141390434	2.89508203615027	4.01724321531047	3.88846842914862	6.90768059223021	4.40859583976526	8.73375204158388	7.03319022370156	7.54818362792298	5.74597225170707	3.75818822949726	3.91815798897474	5.41433842711582	5.49706864380261	6.20184363831005	2.8531329079062	2.88177407152637	2.71776649805296
000048F_QUIVER_SUBSEQ_1576434-1634116_OBJg0415041	34.7126916903971	33.6467987080149	36.5653862933387	29.2859661503541	31.1610192851315	29.288103908981	25.0408375587695	27.8629467822485	25.0913930733237	25.1368973597375	24.7213894448844	23.908786348373	31.8694941188592	28.4538122621055	29.0597829703259	35.1591762006935	32.8834308999039	33.4375976224704
000048F_QUIVER_SUBSEQ_1576434-1634116_OBJg0415051	8.39983372377527	6.67949678836114	8.24063171165416	7.27157634042955	6.5559309439844	8.71042514369986	7.89172115883189	6.51210630739023	4.08097602025405	7.06460405249675	6.58870093483613	5.94731890351433	7.23214880156264	7.91629977867106	9.19011915491905	9.5276098910225	11.9087752978352	9.85348039263139
000048F_QUIVER_SUBSEQ_1576434-1634116_OBJg0415061	0	0	0	0	0	0	0	0	0	0	0	0	0	0	0	0	0	0
000048F_QUIVER_SUBSEQ_1576434-1634116_OBJg0415071	0	0	0	0	0	0	0	0	0	0	0	0	0	0	0	0	0	0
000048F_QUIVER_SUBSEQ_1576434-1634116_OBJg0415081	32.4559231857079	30.6051529535886	30.1657616950128	27.2521972552924	21.7791032206155	33.8750439592545	13.728544875823	17.8366981502965	12.0325920417911	9.66368060514371	9.27019763275991	12.342480360652	34.4001906126853	20.3795094463198	37.5617613213123	9.12298053268772	8.25079362145347	9.34887024386923
000048F_QUIVER_SUBSEQ_1576434-1634116_OBJg0415091	25.8743835583625	24.1216593337291	18.8313760158503	21.1190211931742	11.1069900396555	27.0200636968284	12.7887644573651	7.95804398400482	12.2010831906138	10.6389144276811	9.35524531746413	9.6728504148167	26.454544858649	13.9948307216076	21.4907158185323	7.17403449490515	4.89108443332457	6.1502972738813
000048F_QUIVER_SUBSEQ_1576434-1634116_OBJg0415101	0	0	0	0	0	0	0	1.15966148964776	0	0	0	0	0	0	0	0	0	0
000048F_QUIVER_SUBSEQ_1576434-1634116_OBJg0415111	0	0	0	0	0.528557919372387	0.534112790017402	0.373452936020575	1.39432776358434	0	0	0	0.517849064447456	0	0	0	0.460885909594103	0	0
000048F_QUIVER_SUBSEQ_1576434-1634116_OBJg0415121	0.726883455634411	0.501958928479662	0.547268037431839	0.824016791973075	0.693391703506559	1.16779815343152	0.653221802180318	0.203239642515587	0	0.166042622081507	0.597306548502571	0	2.19043057266947	3.93153749653408	3.44990872491903	1.81384738131494	0.687020880454096	1.23413549862493
000048F_QUIVER_SUBSEQ_1576434-1634116_OBJg0415131	25.976519282935	27.6087380056634	29.7318170723149	28.1460242105902	30.4569035049674	29.9670690399138	31.6183353453567	34.8865791135941	35.7902479014441	32.9639949142688	33.6585502430769	32.6536747090551	32.3726310398014	29.4761200025649	26.1341964885216	20.1510578655054	22.10337883312	21.7548552493457
000048F_QUIVER_SUBSEQ_1576434-1634116_OBJg0415141	1.04844156426079	7.24015108736465	9.47241629101354	9.27064839861456	12.0016050986117	10.10644647282	6.35980631936897	9.67390476866014	14.8318000123819	7.90338190755248	8.27080829688616	8.81883481127805	6.0931892403838	11.341535677734	10.6630211253472	11.3371080438074	6.93661230971496	4.27221924282355
000048F_QUIVER_SUBSEQ_1576434-1634116_OBJg0415151	8.11839392641524	9.06217964570696	8.20556776628874	10.6656886408351	11.6695417609069	8.57613281132043	7.19574300698319	8.86208188855427	7.0271696010294	8.76437909772497	8.27957320118344	8.41892708127136	9.26392217974756	6.01512834643227	7.69116649940264	6.38279733077859	7.25272989413133	7.13735208084885
000048F_QUIVER_SUBSEQ_1576434-1634116_OBJg0415161	0	0	0	0	0	0	0	0	0	0	0	0	0	0	0	0	0	0
000048F_QUIVER_SUBSEQ_1576434-1634116_OBJg0415171	0	0	0	0	0	0	0	0	0	0	0	0	0	0	0	0	0	0
000048F_QUIVER_SUBSEQ_1576434-1634116_OBJg0415181	0	0	0	0	0	0	0	0	0	0	0	0	0	0	0	0	0	0
000050F_QUIVER_SUBSEQ_1-95412_OBJg0415191	0	0	0	0	0	0.468730017446306	0	0	0	0	0	0	0	0	0	0	0	0
000050F_QUIVER_SUBSEQ_1-95412_OBJg0415201	5.29499224154833	4.94813538913036	6.0294563376761	5.01706618419325	5.35257462587298	5.02792408028524	7.77679286963376	8.37477935116816	9.51538613783963	6.0657513232361	6.05255758014121	6.86907000665493	5.59658489490013	4.25078059358125	4.90293798745999	4.27285923377197	4.70582992765363	4.42794813872416
000050F_QUIVER_SUBSEQ_1-95412_OBJg0415211	1.37029089604579	0.860247633613556	0.750318015984288	0.508386331726145	0.594160735336893	0.360243034609794	0.839609295205268	0.313477399145066	0.70490356949306	1.02441843870781	0.49135323141837	1.16424546733107	1.52838094854739	1.01066909142351	0.633470115441342	1.13979691158012	1.05966294812089	1.77663180968126
000050F_QUIVER_SUBSEQ_1-95412_OBJg0415221	0	0	0	0	0	0	0	0	0	0	0	0	0	0	0	0	0	0
000050F_QUIVER_SUBSEQ_1-95412_OBJg0415231	0	0	0	0	0	0	0	0	0	0	0	0	0	0	0	0	0	0
000050F_QUIVER_SUBSEQ_1-95412_OBJg0415241	0.707509014201697	0.671797023126748	0.932191903207824	0.360924005966758	0.0843637444216196	0.255751091362989	0	0.0741834254901673	0	0	0	0	0.0571083901488883	0	0	0.147125072426089	0.417943088140779	0.270279157177689
000050F_QUIVER_SUBSEQ_1-95412_OBJg0415251	0	0	0	0	0	0	0	0	0	0	0	0	0	0	0	0	0	0
000050F_QUIVER_SUBSEQ_1-95412_OBJg0415261	0	0	0	0	0	0	0	0	0	0	0	0	0	0	0	0	0	0
000051F_QUIVER_SUBSEQ_1-129044_OBJg0415271	0	0	0	0	0	0	0	0	0	0	0	0	0	0	0	0	0	0
000051F_QUIVER_SUBSEQ_1-129044_OBJg0415281	3.04873544896292	2.63953620474494	3.5629815821958	3.71405826081959	3.90662121433512	3.55291000639359	3.58829343317736	5.11463479848519	4.59184360284379	4.70866657430365	5.31712690940005	5.95384387423777	4.20183411333125	3.85584155032782	3.97996661364605	3.9363434188889	5.07495385458379	3.84744429793971
000051F_QUIVER_SUBSEQ_1-129044_OBJg0415291	0	0	0	0	0	0	0	0	0	0	0	0	0	0	0	0	0	0
000051F_QUIVER_SUBSEQ_1-129044_OBJg0415301	0	0.224377954205195	0	0	0	0.31320669368532	0.218994866859992	0	0.306432734510808	0.222665451731422	0	0	0	0	0.330455378193364	0.810798138191469	0.307101499557822	0.992995659262271
000051F_QUIVER_SUBSEQ_1-129044_OBJg0415311	0	0	0	0	0	0	0	0	0	0	0	0	0	0	0	0	0	0
000051F_QUIVER_SUBSEQ_1-129044_OBJg0415321	0	0	0	0	0	0	0	0	0	0	0	0	0	0	0	0	0	0
000051F_QUIVER_SUBSEQ_1-129044_OBJg0415331	13.8860656074676	13.1851571510579	11.1757893959765	13.6382473625629	13.2462537315039	13.962424713235	13.6756531331253	14.5597567333535	14.8458595851157	19.3601750663321	19.6834310941772	21.1449905980092	13.9139890124214	13.9745354450234	14.7313529120936	11.0524588311363	11.4839797597806	10.9142417636458
000051F_QUIVER_SUBSEQ_1-129044_OBJg0415341	19.5277844653594	21.5577648314847	21.0322516352308	14.8543804251435	14.1866954330739	14.9169709590157	26.2329841606719	19.1897808403328	21.2913248855495	18.3632885608432	27.3977278018088	19.8158450139878	29.6321328946773	38.9511707792011	33.4527593162644	23.2640647109427	27.3212374934408	29.2425035245202
000051F_QUIVER_SUBSEQ_1-129044_OBJg0415351	0	0	0	0	0	0	0	0	0	0	0	0	0	0	0	0	1.76532517626615	0
000051F_QUIVER_SUBSEQ_1-129044_OBJg0415361	0	0	0	0	0	0	0	0	0	0	0	0	0	0	0	0	0.537427624226188	0
000051F_QUIVER_SUBSEQ_1-129044_OBJg0415371	1.32160628297166	0.18253051944715	0.995032795330617	0.539356445655104	1.26071218819374	1.52875394631035	0	0	0.249281737165306	1.81137405907099	5.0825357218037	2.71737292581191	8.70482799008907	8.33962499264805	7.52707358164153	19.7874259779811	15.2393722573454	22.0798060117624
000051F_QUIVER_SUBSEQ_1-129044_OBJg0415381	45.2097952996319	36.4048036763803	36.9874650205959	3.21938782752814	4.04799508389709	2.83191052207143	10.1204016712798	11.9106898832572	13.5454618014315	8.72415610186585	8.12751702177735	9.76241384458352	10.8554523073119	7.94498202424595	11.7854768792249	20.3637958318922	20.9795820716445	22.4458393812409
000051F_QUIVER_SUBSEQ_1-129044_OBJg0415391	121.928248054368	108.328083074025	110.803157513585	65.8355285913447	76.5120818634094	61.6317568057913	65.8698332600225	75.7656943073714	72.2995399272209	77.695420249935	60.3214228359507	77.9837792318802	50.4463289505986	37.1392650837533	41.9008620441482	149.829338989397	141.46430688581	133.559385099266
000051F_QUIVER_SUBSEQ_1-129044_OBJg0415401	1.27992185516747	0.928060210858246	1.44547310090915	0.47881602016897	1.09885356416833	0.493511976616941	0.388197844318188	0.697849392000423	0.120709604517986	1.22796939842988	1.10434621220761	1.37564306727623	0.785172332087881	0.576899080498912	0.846121735315161	7.39916927381266	8.16568044433527	4.04198278487697
000051F_QUIVER_SUBSEQ_1-129044_OBJg0415411	0	0	0	0.19554649252939	0	0	0	0.241152848000146	0	0	0	0	0	0.777490595644864	0.584781382817206	0.47826896632701	0.543453825924952	0
000051F_QUIVER_SUBSEQ_1-129044_OBJg0415421	0	0.998769560256969	0	0	0	0	0	0	1.36401853105324	0	0.713092125596916	0	2.80182547976623	2.60758384385508	1.47095009370174	0	0	0
000051F_QUIVER_SUBSEQ_1-129044_OBJg0415431	0	0	0	0	0	0	0	0	0	0	0	0	0	0	0	0	0.36666313839916	0
000051F_QUIVER_SUBSEQ_1-129044_OBJg0415441	0	0	0	0	0	0	0	0	0	0	0	0	0	0	0	0	0	0
000051F_QUIVER_SUBSEQ_1-129044_OBJg0415451	0	0	0	0	0	0	0	0	0	0	0	0	0	0	0	0	0	0
000051F_QUIVER_SUBSEQ_1-129044_OBJg0415461	64.0505222894217	73.5849113388502	70.8962705542707	72.714625776238	62.3146994914774	71.175738788818	65.8475744273009	61.5958843634838	66.5778285264907	64.6097413764844	60.2753199263537	61.9722841899999	62.6757428677069	51.5787580448789	65.9662218612855	56.6004805709431	65.1357866372207	62.4169476871698
000051F_QUIVER_SUBSEQ_1-129044_OBJg0415471	14.0585028062273	14.7935755822395	14.4008137350664	12.0992154309487	11.3124657982732	9.67977553831131	28.5550295640798	18.4507687671322	20.5643485556551	22.8730046198383	47.6712604614459	29.7639412942185	60.8914869441226	115.093127187449	76.5477640318541	37.3881777389614	25.8519271150322	44.133589375445
000051F_QUIVER_SUBSEQ_1-129044_OBJg0415481	443.905150343688	453.889980243898	468.358563769595	372.282406781653	436.71711239127	352.919758128101	345.467270663267	356.861254339742	359.016402888311	386.845026381562	352.024685145405	370.80626145274	533.307405360896	479.098330509845	479.09003205959	579.428748162385	518.136539582161	476.557334363629
000051F_QUIVER_SUBSEQ_1-129044_OBJg0415491	1.63971384177995	0.754883969961663	1.23453487513694	0	0.521387560001056	0.526867073873755	0.368386714020296	0.45847082148865	1.03094423858675	0.37456126376526	1.88637742527091	2.04329592095934	1.05882939642328	4.43440857167216	6.11470533137642	0.90926716272635	0.516597096155405	1.67038804697607
000051F_QUIVER_SUBSEQ_1-129044_OBJg0415501	1.66964448418047	3.26681903527563	2.8284064924203	0.567827654182532	0.79635712173817	0.536484282424978	8.06488841705212	5.60207464559984	6.16735561771234	6.29307271770582	18.1104995686873	11.7033377613902	23.8092964425127	72.1202117642454	44.1502731627104	3.1247928246432	5.39177511902504	6.2365548788924
000051F_QUIVER_SUBSEQ_1-129044_OBJg0415511	14.2774203039211	11.9313759096729	13.47572257688	14.637149929434	18.3568204177041	17.2532538336619	8.92560736889673	10.2404150325755	9.75728589711597	13.1874144721697	11.681265175543	10.2494601699186	20.4432534088592	16.2280483899492	20.9391850279149	16.0926278550607	17.2103014983306	19.6034682314227
000051F_QUIVER_SUBSEQ_1-129044_OBJg0415521	0.987502733845068	0.954706197304456	2.08176469140739	0	1.31880382823797	0.951902696494599	0.133114526914897	0.165665927092537	0	0.406037000216122	0.292128076662602	0	1.27534072958547	0.178038812868257	0.602595101411428	12.6495108226342	13.6268763431245	15.8944207159039
000051F_QUIVER_SUBSEQ_1-129044_OBJg0415531	12.7901444788209	16.6585818445845	16.9433179074477	9.36030096415799	20.077312011981	8.427453585774	4.36481158288112	7.60503608366018	5.64947973682498	13.2029620208048	12.6121517736171	13.7693747509424	16.5182248433979	11.3838548407106	13.8313217765985	6.7333791040011	8.87526859571697	9.07110845257957
000051F_QUIVER_SUBSEQ_1-129044_OBJg0415541	0	0	0	0	2.29945282872261	0	0	2.02197387938584	0	0	0	0	3.11313942196247	0	0	4.01010133304955	0	0
000051F_QUIVER_SUBSEQ_1-129044_OBJg0415551	7.09723954045438	9.33541350509809	10.0508447473701	6.20663864305088	9.02697120059348	11.5651900050563	3.64457844332122	3.4018589894041	3.82480930217445	3.01085315438869	5.91537476266585	7.73857011167406	10.8027243632688	20.5646029626977	10.4834939272512	34.155539544617	33.0609760542547	32.0186065900889
000051F_QUIVER_SUBSEQ_1-129044_OBJg0415561	0	0	0	0	0	0	0	0	0	0	0	0	0	0	0	2.00505066652477	0	0
000051F_QUIVER_SUBSEQ_1-129044_OBJg0415571	0	0	0	0	0	0	0	0	0	0	0	0	0	0	0	0	0	0
000051F_QUIVER_SUBSEQ_1-129044_OBJg0415581	9.07824401672162	12.120261509127	9.87274671246852	0.274436493807342	0.38488695416387	0.58339787579154	0	0	0	0	0.298396919509439	0.188544473393244	0.130270855640061	0.181859388251696	0	0.671218678064087	0	0.822050769899525
000051F_QUIVER_SUBSEQ_1-129044_OBJg0415591	2.41051949389873	0	0	0	0	0	0	0	0	1.65191121455448	1.18848687599486	0	0	2.1729865365459	0	22.0555573317725	29.6182335129099	17.1892923808477
000051F_QUIVER_SUBSEQ_1-129044_OBJg0415601	0	0	0	0	0	0	0	0	0	0	0	0	0	0	0	0	0	0
000051F_QUIVER_SUBSEQ_1-129044_OBJg0415611	0.354978956307302	0.367703079138028	0.133631213671211	0	0.16931150469512	0	0	0.148880392629417	0.836952843157273	0.486528916558525	2.80031143091552	1.49293049983247	5.95983015834477	4.95998877788042	3.79077447055295	1.03344021138061	0.503267655663038	1.4464782584261
000051F_QUIVER_SUBSEQ_1-129044_OBJg0415621	0	0	0	0	0	0	0	0	0	0	0	0	0	0	0	0	0	0
000051F_QUIVER_SUBSEQ_1-129044_OBJg0415631	0	0	0.195705067763644	0	0	0	0	0	0	0	0	0	0	0	0	0	0	0
000055F_QUIVER_SUBSEQ_1373263-1499920_OBJg0415641	0	0	0	0	0	0	0	0	0	0	0	0	0	0	0	0	0	0
000055F_QUIVER_SUBSEQ_1373263-1499920_OBJg0415651	0	0	0	0	0	0	0	0	0	0	0	0	0	0	0	0	0	0
000055F_QUIVER_SUBSEQ_1373263-1499920_OBJg0415661	0.718916086633065	0.595748348458146	1.08253886578411	0.342293592709489	0.411474862544805	0.207899625377663	0.629910292543498	0.42212505919373	0.339005370322943	0.739001830625316	0.28356454650298	0.47032786556877	0.324963189725627	0.77768878340822	1.02362828340702	0.538189740466629	0.951286623152345	0.58589190737677
000055F_QUIVER_SUBSEQ_1373263-1499920_OBJg0415671	28.9148276831228	24.5754024290358	22.4397159322998	22.3903818275687	17.3982258980794	22.2979453094331	10.7936145104748	16.4181727619532	20.137560647726	17.3763342111417	13.1595865449273	14.9669814778157	22.1185118710252	18.0453850392968	15.8347545575937	20.720965247745	31.9540563451583	28.5494083233954
000055F_QUIVER_SUBSEQ_1373263-1499920_OBJg0415681	0.578609456478037	0.456647278429329	0.186699881468541	0.168667446516411	0.394249679016039	0.239035823668398	0.4456917806201	0.138669955385782	0.311821352350975	0.169935766796197	0.529803205858201	0.231757186814556	0.213503700099419	0.298053252961161	0.336266434081875	0.481282677574381	0.93750563288226	0.673638321406527
000055F_QUIVER_SUBSEQ_1373263-1499920_OBJg0415691	0	0	0	0	0	0	0	0	0	0	0	0	0	0	0	0	0	0
000055F_QUIVER_SUBSEQ_1373263-1499920_OBJg0415701	0	0	0	0	0	0	0	0	0	0	0	0	0	0	0	0	0	0
000055F_QUIVER_SUBSEQ_1373263-1499920_OBJg0415711	0	0	0	0	0	0	0	0	0	0	0	0	0	0	0	0	0	0
000055F_QUIVER_SUBSEQ_1373263-1499920_OBJg0415721	0.895904640362616	1.23735746029294	0.944332903217837	0.974999284225321	1.88017521636976	1.20904947320966	0.603835909893496	1.65329122158169	0.675943109416471	1.47349640739167	1.14846794052616	1.33969592784628	1.15704355898859	0.161524412182891	0.728933337412553	3.87507250798498	2.20160947967628	2.73799311384896
000055F_QUIVER_SUBSEQ_1373263-1499920_OBJg0415731	33.6484811320454	35.298044431486	34.2780188873405	40.4452657314785	41.8377902996476	38.4397034799204	35.6630547846096	35.5502784531363	35.0647796558665	38.0650442780023	36.9478163846681	40.0899125912815	36.3656788420022	32.0114758426813	38.4014430200004	51.9710776247374	49.464877690618	48.0152891973212
000055F_QUIVER_SUBSEQ_1373263-1499920_OBJg0415741	20.6505466803517	19.067418877633	21.9677127226136	18.9384887705141	22.6317803810907	18.1167718795783	21.1903432915434	23.5500487128469	24.4538616329197	22.1417938998974	20.7635648335573	21.1974090821202	13.9716698389412	12.9681977261242	12.0940415458098	21.8571967043356	18.3667161747066	21.5686881096581
000055F_QUIVER_SUBSEQ_1373263-1499920_OBJg0415751	10.9255167331572	11.2294091099162	10.1387566862598	1.72820819073272	0.727124272866338	0.73476597329421	1.19875028021739	1.27876185885483	1.91699901661536	1.39296297011081	1.25272940983242	0.237464120543923	2.62513378284403	0.916178107300434	0.258410151596252	1.47940224854395	1.68103487505705	2.58834904576472
000055F_QUIVER_SUBSEQ_1373263-1499920_OBJg0415761	72.8458280512499	73.8423382879006	75.6568823037127	82.6273274212554	74.1484575381311	80.0364276657948	96.9348421139684	98.4985875437001	101.434428898239	87.5214698874106	78.9025664394819	83.815035000973	90.5896042186759	90.7730297007437	95.5412979063165	68.6312442221143	68.4580614688592	60.1290459238666
000055F_QUIVER_SUBSEQ_1373263-1499920_OBJg0415771	0.417823378942447	0.28853342851868	0.31457777559045	2.84194235809381	0.797143647290504	1.20828182275048	1.12644470775984	0.350475472426879	0.788099595719648	1.71798766313666	1.64803513471287	0.390496553783341	0.809416249710243	0	0	1.39016846212384	0.789819560344264	2.12819810429544
000055F_QUIVER_SUBSEQ_1373263-1499920_OBJg0415781	8.86491003818168	10.2321183283623	11.3464121348464	10.8534888889034	9.66451660388128	9.6440096090659	7.34060566742912	7.96714000521363	6.92727866466642	9.28615918051529	10.2400925804173	8.87691425023872	12.6755238925212	10.5029308843198	10.1751172849014	11.1659804069332	12.0893463238595	9.5467889815498
000055F_QUIVER_SUBSEQ_1373263-1499920_OBJg0415791	3.59691430567845	1.35485262087032	3.56977388822206	1.33447728119187	1.24770310010688	0.788009884402486	0.881565423464221	1.78285349017152	0.61677359665016	1.68064010524238	1.12854579877077	0.458408997919574	0.633456195425408	1.76862208539736	1.16396920458138	0.135994740859941	0.463589741941199	0.166554634249208
000055F_QUIVER_SUBSEQ_1373263-1499920_OBJg0415801	0.379073630088913	0.26177427990606	0.570806447643961	0	0	0	0.255494011336657	0.317971698774386	0	0	0	0	0	0	0	0	0	0.386164978601994
000055F_QUIVER_SUBSEQ_1373263-1499920_OBJg0415811	12.8538151827051	12.6210901525796	13.7603274813198	19.4324196401082	19.7334563211224	18.5856417101017	14.0103691286935	13.7301277741739	15.863363101487	21.9871529524188	18.9133816755258	21.5861100141939	19.648193991097	14.6197853307114	21.5496676536792	16.3299008085292	19.2199503568732	21.3293416915278
000055F_QUIVER_SUBSEQ_1373263-1499920_OBJg0415821	0	0	0	0	0	0	0	0	0	0	0	0	0	0	0	0	0	0
000055F_QUIVER_SUBSEQ_1373263-1499920_OBJg0415831	0	0	0	0	0	0	0	0	0	0	0	0	0	0	0	0	0	0
000058F_QUIVER_SUBSEQ_1-156621_OBJg0415841	0	0	0	1.39008050124154	0	0.656674903668738	0	0	0.642472496510583	0.46684447367844	1.0076301774739	0	0.439900135712089	0	0.69283881225082	0	0	0
000058F_QUIVER_SUBSEQ_1-156621_OBJg0415851	0	0	0	0	0	0	0	0	0	0	0	0	0	0	0	0	0	0
000058F_QUIVER_SUBSEQ_1-156621_OBJg0415861	2.13659682413751	0.491818344065932	0	0	0.679383790304407	0	0	0	0.671675791806518	0.48806467702746	0	0	0	0	0	0.59240133329141	0	0
000058F_QUIVER_SUBSEQ_1-156621_OBJg0415871	0	0	0	0	0	0	0	0	0	0	0	0	0	0	0	0	0	0
000058F_QUIVER_SUBSEQ_1-156621_OBJg0415881	0	0	0	0	0	0	0	0	0	0	0.493095618763825	0	0	0	0	0	0	1.01881824141803
000058F_QUIVER_SUBSEQ_1-156621_OBJg0415891	0.66990684272245	0	0	0	0	0.645756318572108	0.451514357326538	0	0	0	0	0	0	1.20778824121554	0	0	0	0
000058F_QUIVER_SUBSEQ_1-156621_OBJg0415901	11.029136678788	13.4192223040112	12.6534077332471	7.85900261037114	7.26447248403706	5.0626333355467	10.9733964198671	12.7757120535496	15.8500477351438	12.4170197719724	8.93357034441946	12.7620382102377	5.93496551812678	5.91804992495043	5.60851083213094	10.9213653623556	9.92789950153404	9.63039365630895
000058F_QUIVER_SUBSEQ_1-156621_OBJg0415911	61.0611246072256	62.1436222381738	64.7023316583631	72.4253770008704	69.6635099379961	69.5781397096709	107.396604623686	113.582507974361	99.532792242575	101.447659409828	92.6400304697123	104.888052789934	55.4935564452195	54.2796499939129	57.4053878031513	41.6197069025007	47.3812569528275	49.8203141254459
000058F_QUIVER_SUBSEQ_1-156621_OBJg0415921	6.80047428553346	6.65288899983627	5.83117209609223	5.78191554769587	6.48713684834536	7.6478655224327	6.62059766282155	8.87339106345347	7.48245932305828	5.17812758480574	2.88723502962717	3.17785206193409	5.36719415414026	4.08690301046275	3.45816130535373	4.39956194476568	3.5708519975377	3.6562814049014
000058F_QUIVER_SUBSEQ_1-156621_OBJg0415931	0	0	0	0	0	0	0	0	0	0	0	0	0	0	0	0	0	0
000058F_QUIVER_SUBSEQ_1-156621_OBJg0415941	0	0	0	0	0	0	0	0	0	0	0	0	0	0	0	0	0	0
000058F_QUIVER_SUBSEQ_1-156621_OBJg0415951	0	0	0	0	0	0	0	0	0	0	0	0	0	0	0	0	0	0
000058F_QUIVER_SUBSEQ_1-156621_OBJg0415961	0	0	0	0	0	0	0	0	0	0	0	0	0	0	0	0	0	0
000058F_QUIVER_SUBSEQ_1-156621_OBJg0415971	0	0	0	0	0	0	0	0	0	0	0	0	0	0	0	0	0	0
000058F_QUIVER_SUBSEQ_1-156621_OBJg0415981	0.445546257166116	0.461516739929168	0.167725117317183	1.36372826425117	1.70006938995605	1.18108116560325	1.72670360268281	1.49491907670233	1.05048820519503	0.686991512214008	0.823773486323452	0.624609416596576	0.503487596087533	0.301231545942975	0.679704427184454	0.185300890982147	0.315834243621077	0.226940556145248
000058F_QUIVER_SUBSEQ_1-156621_OBJg0415991	0.214281965900584	0.271287920317994	0.188220842049497	0.0971665742288626	0.102204374177743	0.0344261631149623	0.144425131899055	0.119828260801896	0.101044806973046	0.0734229246940133	0.545858161230006	0.300400983187767	0.34592628121718	0.837055216433156	0.217932329952012	0.237650680494769	0.303795987659327	0.363817581461167
000058F_QUIVER_SUBSEQ_1-156621_OBJg0416001	10.3371645244357	9.728527374154	9.98679850337829	6.78222215364099	8.63917032601166	5.99633859490182	11.1598590796755	10.7427609939475	12.5960452737871	7.83626387053496	5.86340751990977	9.40459588660819	4.84389549372494	6.84459041725503	4.18669707175893	10.3484807673507	10.3755083340716	12.3011645210978
000058F_QUIVER_SUBSEQ_1-156621_OBJg0416011	1.75174398003821	1.81453476009418	3.29720494601791	0.595748786246373	0	0	0.590333988926934	0.734692372323427	0.826036066942178	1.80068582704541	2.15920752315836	2.45576248885486	0.565585888772686	1.57912686196193	1.7815855172164	2.91417301842731	3.31135529957999	6.2457987843453
000058F_QUIVER_SUBSEQ_1-156621_OBJg0416021	18.132489082305	20.4694889471722	21.2544368108273	14.031919438904	15.0183704482306	14.2342343700345	18.4416020009575	18.4429706014818	19.404771807024	20.1644461520227	19.2987848697398	19.6864383899628	12.7956322439757	11.0113321606489	11.097957444204	12.8697621704078	15.8553046004625	12.6094201444107
000058F_QUIVER_SUBSEQ_1-156621_OBJg0416031	9.58357022088864	9.92709065352497	12.3693203023429	1.3968284648398	1.30599990757546	1.31972529183911	2.30688767517564	2.87100660058426	1.29118259007467	0	1.35002878146989	2.55907935731801	22.1017786632045	22.8321813512311	25.0632758684132	61.4947092772015	75.6990288570246	77.4054577496774
000058F_QUIVER_SUBSEQ_1-156621_OBJg0416041	5.16539891549728	8.56088194505974	2.33340657718191	7.72945861129909	7.88383826990608	8.96253000391838	2.78516548621938	1.73312046804501	5.84579370451388	7.78758144004255	9.16832732910321	6.75859420009628	19.3459378364811	19.5568788289131	12.6081436603006	8.59307428510617	18.5520803322622	14.7336791835838
000058F_QUIVER_SUBSEQ_1-156621_OBJg0416051	0	0	0.838184204698238	1.26204677086403	0.353994711790191	0.715430026628573	0.250115190045359	0.622555115495114	0	0.508614768691774	0.5488932808871	0.346822597110204	1.67740867538636	1.33810223566248	1.88707413336737	1.8520336419742	1.40296895587468	0.378035189578795
000062F_QUIVER_SUBSEQ_1180112-1304188_OBJg0416061	0	0	0	0	0	0	0	0	0	0	0	0	0	0	0	0	0	0
000062F_QUIVER_SUBSEQ_1180112-1304188_OBJg0416071	0	0	0	0	0	0	0	0	0	0	0	0	0	0	0	0.257650662255243	0.146383361678303	0.473322477891077
000062F_QUIVER_SUBSEQ_1180112-1304188_OBJg0416081	0	0	0	0	0	0	0	0	0	0	0	0	0	0	0	0	0	0
000062F_QUIVER_SUBSEQ_1180112-1304188_OBJg0416091	1.29292839602453	1.48808117550511	1.9468826270497	2.22786740480153	1.56225050068776	1.66175678556759	2.26571339637666	2.67516042905297	2.19485255684453	1.94927542768791	1.14744194415274	1.28892505527509	1.55847260793843	0.932418428273364	1.13962667711917	0.788661432707024	0.733214215936951	0.790269161588922
000062F_QUIVER_SUBSEQ_1180112-1304188_OBJg0416101	0	0.390822871404901	0.284066887656928	0	0	0	0.254297718306987	0	0.177915460572161	0.129280008095568	0.0930120163822064	0	0.243636998240541	0.340119631807185	0.191863055700227	0	0.178303746900461	0
000062F_QUIVER_SUBSEQ_1180112-1304188_OBJg0416111	0	0.0834447576050167	0	0	0	0	0	0	0	0	0	0	0	0	0	0	0	0
000062F_QUIVER_SUBSEQ_1180112-1304188_OBJg0416121	0.229666759597843	0.317198801710275	1.72915308243936	1.09349980797991	1.31450805029582	0.442774283581201	1.08356092104341	0	0.866396135359548	0.629555739748776	1.0191178179337	0.858583628025261	0.296610189226066	0	0.233579208690423	2.29241949169445	1.30243046392275	1.87170517315885
000062F_QUIVER_SUBSEQ_1180112-1304188_OBJg0416131	0	0.208522552730309	0	0	0	0	0.203519854854896	0.253287948488376	0	0	0	0	0	0	0	0	0	0.615217867408745
000062F_QUIVER_SUBSEQ_1180112-1304188_OBJg0416141	0.480666009009206	0.0829825582659178	0.27141883066496	0.408673006330064	0.45851892792594	0.57917215619697	1.29586736725674	0.503985819957698	1.13329191970763	0.494095301498613	1.06644795945683	1.34768729682363	0.310385438747004	0.108325276853801	0.97770862640593	0.299860581146227	0.340729571729257	0.489657851009602
000062F_QUIVER_SUBSEQ_1180112-1304188_OBJg0416151	0	0.193984127739152	0.528735056084546	0.573200525412346	0.803892373388083	0.541560577926011	0.189330223540311	0.589071075418684	0.397385876825769	1.15502158627216	0.969492780318516	0.656337584172697	0.544179251548221	0.253226518701066	0.142846249139362	0.116828151386155	0.796506279729649	0.858486287091286
000062F_QUIVER_SUBSEQ_1180112-1304188_OBJg0416161	0	0	0	0	0	0	0	0	0	0	0	0	0	0	0	0	0	0
000062F_QUIVER_SUBSEQ_1180112-1304188_OBJg0416171	0	0	0	0	0	0	0	0.587024674660405	0	0	0	0	0	0	0	0	0	0
000062F_QUIVER_SUBSEQ_1180112-1304188_OBJg0416181	0	0	0	0	0	0	0	0	0	0	0	0	0	0	0	0	0.401149889565371	0.432365303355732
000062F_QUIVER_SUBSEQ_1180112-1304188_OBJg0416191	1.76159138529764	1.94638415240584	1.98944408360606	1.67747378413407	2.8567218465517	2.03770201213385	2.49334068277572	3.25081871676399	3.48885439391818	2.6558522587528	2.17134547925357	2.46956752470726	1.93380209565377	1.27040312192815	1.25412047339343	0.732638750728915	1.66498501946402	1.43563644761966
000062F_QUIVER_SUBSEQ_1180112-1304188_OBJg0416201	0.239211858173157	0.605699945363641	1.14064460614858	0.379648788294974	0.456379950738838	0.768627113708956	0.537425910190762	0.401307792855205	1.20320548964832	1.09286747018871	0.786276304729424	1.04331140323793	0.102979166629802	0.071879961768694	0.648765096458783	0.0663248312081986	0.301457847459643	0.324915741113807
000062F_QUIVER_SUBSEQ_1180112-1304188_OBJg0416211	0.788774713199305	0.726265000311158	0.923791168219314	1.13262618839506	0.752431270554663	0.844821038281099	2.717224065875	2.49950655444278	1.81840879372852	1.2612634723929	0.864219791742689	1.14673475240913	1.18846854564354	0.553037903490085	1.24788494586879	0.583196837746174	0.994023996082744	0.62496805735214
000062F_QUIVER_SUBSEQ_1180112-1304188_OBJg0416221	0	0	0	0	0	0	0	0	0	0	0	0	0	0	0	0	0	0
000062F_QUIVER_SUBSEQ_1180112-1304188_OBJg0416231	0	1.34549267184877	0.733471497490686	0.331314523611972	0	0.469539568426352	1.31321274220706	0.81717079063262	0	0.333805893096501	3.60240840651292	1.82096838551817	1.57269996705358	4.83010996983519	1.98159079980546	1.21549703618341	2.30193524711735	2.48105996614753
000062F_QUIVER_SUBSEQ_1180112-1304188_OBJg0416241	0	0	0	0	0	0	0	0	0	0	0	0	0	0	0	0	0	0
000062F_QUIVER_SUBSEQ_1180112-1304188_OBJg0416251	0	0	0	0	0	0	0	0	0	0	0	0	0	0	0	0	0	0
000065F_QUIVER_SUBSEQ_1-39545_OBJg0416261	0	0	0	0	0	0	0	0	0	0	0	0	0.0658418858224167	0	0	0.0848123383887919	0	0.103870840231339
000065F_QUIVER_SUBSEQ_1-39545_OBJg0416271	0	0	0	0	0	0	0	0	0	0	0	0	0	0	0	0	0	0
000065F_QUIVER_SUBSEQ_1-39545_OBJg0416281	7.04922363727719	8.5402352225437	7.63511505324771	4.92090326091775	4.54193609602323	5.78179144519386	6.83498296146755	7.46902344220405	6.93971717015794	6.9071692113064	6.79868692865203	7.68621532907245	5.43041816293213	4.18065267664773	5.78575853563018	4.52620075916226	3.74043027920108	5.54330047775264
000065F_QUIVER_SUBSEQ_1-39545_OBJg0416291	0.166389841171771	0	0	0	0	0	0	0	0	0	0	0	0	0	0	0	0	0
000065F_QUIVER_SUBSEQ_1-39545_OBJg0416301	0	0	0	0	0	0	0	0	0	0	0	0	0	0	0	0	0	0
000065F_QUIVER_SUBSEQ_1-39545_OBJg0416311	0	0	0	0	0	0	0	0	0	0	0	0	0	0	0	0	0	0
000065F_QUIVER_SUBSEQ_1-39545_OBJg0416321	0	0	0	0	0	0	0	0	0	0	0	0	0	0	0	0	0	0
000065F_QUIVER_SUBSEQ_1-39545_OBJg0416331	0	0	0	0	0	0	0	0	0	0	0	0	0	0	0	0	0	0
000067F_QUIVER_OBJg0416341	0	0	0	0	0	0	0	0	0	0	0	0	0	0	0	0	0	0
000067F_QUIVER_OBJg0416351	0.352098353041388	0.486292295256202	0.795280893346643	0	0	0	0	0	0	0.241290402125935	0	0	0	0	0	0	0	0
000067F_QUIVER_OBJg0416361	0	0	0	0	0	0	0	0	0	0	0	0	0	0	0	0	0	0
000067F_QUIVER_OBJg0416371	0	0	0	0	0	0	0	0	0	0	0	0	0	0	0	0	0	0
000067F_QUIVER_OBJg0416381	0	0	0	0	0	0	0	0	0	0	0	0	0	0	0	0	0	0
000067F_QUIVER_OBJg0416391	0	0	0	0	0	0	0	0	0	0	0	0	0	0	0	0	0	0
000067F_QUIVER_OBJg0416401	0	0	0	0	0	0	0	0	0	0	0	0	0	0	0	0	0	0
000067F_QUIVER_OBJg0416411	0	0	0	0	0	0	0	0	0	0	0	0	0	0	0	0	0	0
000067F_QUIVER_OBJg0416421	7.46340997500248	10.2087972609472	8.53682436812251	7.12655011170852	5.47655940886606	7.33270266478344	3.28904657036747	4.21373182497965	4.46690038031938	2.85238409719255	2.26447575762074	2.41452067606493	3.24384374883876	1.81137503657109	4.37916440109679	1.6713857464466	1.08524825085471	1.1696966680097
000067F_QUIVER_OBJg0416431	0	0	0	0	0	0	0	0	0	0	0	0	0	0	0	0	0	0
000067F_QUIVER_OBJg0416441	0	0	0.213836856519188	0.386366785843569	1.08373003408075	0.273779869203281	0	0.238238614187456	0.535717247845682	0	0	0	0.5502074204979	0	0.577714538311862	0.236244640466665	0.805329612133502	0
000067F_QUIVER_OBJg0416451	0	0	0	0	0.494369682029668	0.199826100785636	0.0698594430115666	0	0	0	0	0	0	0	0	0.172429936040719	0.587792947334485	0.42235464032324
000067F_QUIVER_OBJg0416461	0	0.471574005448206	0.25707021613021	0	0	0	0.230130199073211	0	0	0	0	0	0	0	0	0.284008387389102	0.322716830043813	0.347828987990174
000067F_QUIVER_OBJg0416471	0	0	0	0	0	0	0	0	0	0	0	0	0	0	0	0	0	0
000067F_QUIVER_OBJg0416481	0	0	0	0	0	0	0.213821759768811	0.133054524121565	0.149597082989528	0	0.547452616107869	0.296496258496912	0	0.285983604922239	0	0	0.299847133426534	0.484769534442999
000067F_QUIVER_OBJg0416491	0	0	0	0	0	0	0	0	0	0	0	0	0	0	0	0	0	0
000067F_QUIVER_OBJg0416501	0	0	0	0	0	0	0	0	0	0	0	0	0	0	0	0	0	0
000067F_QUIVER_OBJg0416511	2.01385172907995	1.89639789922209	1.65406035850869	1.36977747542009	1.57177788292431	1.764773840434	1.97429452187703	2.30351454613577	1.55394516195938	1.63100094601582	1.35397239037389	1.96769198230651	2.18707896099895	1.89792494964136	1.95506025112257	1.67510562013462	1.98993000232793	1.30551587702641
000067F_QUIVER_OBJg0416521	0.912720973417966	0.393932168790673	0.171796115310318	0.0776015813799887	0	0	0.692066302552692	0.287100660058426	0.537992745864444	0.234555354493779	0.28125599613956	0.319884919664751	0.736725955440149	0.514238318721421	0.928269476607895	0.379596970846923	0.647000246641236	0.581122055177758
000067F_QUIVER_OBJg0416531	7.736806673945	10.6855071684586	10.193776182871	1.97340189460436	1.84508173826349	2.09753166829809	1.30364368236244	1.11542236723942	1.59612969986084	2.89951839845718	6.4966880109569	5.76204194770318	8.27457246274724	9.2629023171663	9.34396930504064	1.91051334405682	2.1709035279501	3.69447163411767
000067F_QUIVER_OBJg0416541	13.8072498988356	14.4549678942886	14.926772216939	19.2041813355264	17.2659212635906	17.3194013036649	27.2320615202689	18.5232858936425	19.8246063767152	16.6191651392398	20.9681310020766	19.7699220270194	21.9468269182379	31.0369170681982	28.4449850224074	12.8099235741758	18.0274796479802	16.0491449697848
000067F_QUIVER_OBJg0416551	0.14628152530402	0	0.110134854005993	0	0	0	0.0985931247066767	0.245405543452431	0	0.100245649430951	0.144245813787758	0	0.188919767826561	0	0	0	0	0
000067F_QUIVER_OBJg0416561	0	0	0	0	0	0	0	0	0	0	0	0	0	0	0	0	0	0
000067F_QUIVER_OBJg0416571	0	0	0	0	0	0	0	0	0	0	0	0	0	0	0	0	0	0
000067F_QUIVER_OBJg0416581	0	0	0	0	0	0	0	0	0	0	0	0	0	0	0	0	0	0
000067F_QUIVER_OBJg0416591	0.24023064802909	0.99536659753037	0.361737646547792	0.653598327670637	0	0.231570196012656	0.647657732315069	0.604525410276346	0.906247405640141	0.987769738174826	0.829106261873757	0.8980755495869	1.08588636566749	0.86623313381898	1.22161528224804	0.199821914806983	0	0
000067F_QUIVER_OBJg0416601	0	0.26247987095702	0	0	0	0	0	0	0	0	0	0	0	0	0	0	0	0
000067F_QUIVER_OBJg0416611	0	0	0	0	0	0	0	0	0	0	0	0	0	0	0	0	0	0
000067F_QUIVER_OBJg0416621	0	0	0	0	0	0	0	0	0	0	0	0	0	0	0	0	0	0
000067F_QUIVER_OBJg0416631	0	0	0	0	0	0	0	0	0	0	0	0	0	0	0	0	0	0
000067F_QUIVER_OBJg0416641	0	0	0	0	0	0	0	0	0	1.49824505506104	0	1.02164796047967	1.41177252856438	0.985424127038258	0	0	0	0
000067F_QUIVER_OBJg0416651	0	0	0	0	0	0	0	0	0	0	0	0	0	0	0	0	0	0
000067F_QUIVER_OBJg0416661	0.410591560510411	0.567078802410541	0.412177286037309	0.651642396085081	0.565750202602246	0.263859666889865	0.461228270222758	0.574015554565214	0.430254955605599	0.406431083360945	0.269918404059654	0.383737716634389	0.353514052768951	0.534634830489537	0.742375330370339	0.265631914571949	0.301835766954598	0.0929494481009006
000067F_QUIVER_OBJg0416671	13.2098726363537	5.24529447043619	7.95653390252192	33.0201089557211	17.3266732468735	33.1074878833269	71.8949377661998	25.7624095803247	32.7029033059895	32.5894615255432	112.512410378872	74.692754169214	72.2930028649283	203.927407460739	125.616382123733	154.379509984391	77.721851642191	38.3524225118346
000067F_QUIVER_OBJg0416681	0	0	0.456645158115169	0	0	0.584652494879264	0.408790418138651	0	0	0.831284353130642	0.299038633314836	0	0.783306048106687	0.546751451130904	0	0	0.573256132507934	1.23572793152638
000067F_QUIVER_OBJg0416691	0.459333519195687	0	0	0	0	0	0.309588834583832	0	0.433198067679774	0	0.22647062620749	0	0	0	0	0.382069915282408	0	0
000067F_QUIVER_OBJg0416701	0	0	0	0	0	0	0	0	0	0	0	0	0	0	0	0	0	0
000067F_QUIVER_OBJg0416711	0	0.0176094090642052	0.0383978297510947	0	0	0	0	0	0	0.0174750101358837	0.0251452015355151	0	0	0	0	0	0.0241016366741581	0
000067F_QUIVER_OBJg0416721	0	0	0.832705876562955	0.752278859495419	0	0	0	0	0	0	0	0	0	0	0	0	0	0
000067F_QUIVER_OBJg0416731	0	0	0	0	0	0	0	0	0	0	0	0	0	0	0	0	0	0
000067F_QUIVER_OBJg0416741	6.14594921810015	7.54518408717129	8.22624691616673	0.92896420906214	1.95425652029452	1.31652983108406	1.84104159258569	2.29124400860187	0	1.40392454312015	2.69351989329586	1.27644151963078	0.881930538425205	2.46236731017792	2.77806555226963	0.568016774778204	0.645433660087625	0
000067F_QUIVER_OBJg0416751	1.00366825902545	2.07928894217198	0.755658357735066	0	0	0	0	0	0	0	0	0	0	0	1.02076607925922	0	0	0
000067F_QUIVER_OBJg0416761	2.16668973715353	0.498745362996438	0.815646601242844	0	0.344476288041671	0	0.243389941657455	0.302907738653193	0.681136014226329	0.247469413704064	0.534134306625091	0.337497021515691	0.233186499596421	0.651061267031679	0.734533337443891	0	0	0
000067F_QUIVER_OBJg0416771	1.25124570002729	2.6785989315676	1.03626441160563	5.44684604568112	3.81949928604146	6.51314292210218	9.61401067681006	5.66762687220929	7.19831429763898	9.77515163253224	26.4040234260508	14.2668106495378	9.3725661568045	28.0858991877514	16.0342696549476	6.86912211486437	4.96703294936998	2.42184034495022
000067F_QUIVER_OBJg0416781	9.07465679074831	10.3894022419618	8.98983905688203	8.77127848878232	10.9345699289637	8.51731259474829	13.3592431736336	12.6197878619416	10.8105109658411	10.1464555041306	8.00643656682058	6.91883182719425	7.2477365289465	6.02769169663368	8.74349674664371	4.37002575413613	5.41705202268293	6.32512730404486
000067F_QUIVER_OBJg0416791	0	0	0	0	0.375224520168124	0	0	0	0	0	0	0	0	0	0	0	0	0
000067F_QUIVER_OBJg0416801	3.20894693688415	1.4773203356519	3.75823006236378	4.6078268953923	3.06109207161176	7.90500433973922	8.89157919604992	3.58893973028789	6.05272445511614	0.733022549062734	2.63690830261818	3.66553339044413	1.84190802715352	1.92849121195351	0.725247201698709	0.593150260387859	1.34798534319185	1.8160982558779
000068F_QUIVER_SUBSEQ_1-101858_OBJg0416811	0	0	0	0	0	0	0	0	0	0	0	0	0	0	0	0	0	0
000068F_QUIVER_SUBSEQ_1-101858_OBJg0416821	0	0	0	0	0	0	0	0	0	0	0	0	0	0	0	0	0	0
000068F_QUIVER_SUBSEQ_1-101858_OBJg0416831	0	0	0	0	0	0	0	0.342856440417599	0.38548349790635	0.560213368414128	0	0	0.263940081427253	0	0	0	0.772649569901998	0
000068F_QUIVER_SUBSEQ_1-101858_OBJg0416841	0	0	0	0	0	0	0	0	0	0	0	0	0	0	0	0	0	0
000068F_QUIVER_SUBSEQ_1-101858_OBJg0416851	0	0	0	0	0	0	0	0	0	0	0	0	0.261289320207754	0	1.23458508581853	0	0	0
000068F_QUIVER_SUBSEQ_1-101858_OBJg0416861	0	0	0	0	0	0	0	0	0	0	0	0	0	0	0	0	0	0
000068F_QUIVER_SUBSEQ_1-101858_OBJg0416871	0	0	0	0	0	0	0	0	0	0	0	0	0	0	0	0	0	0
000068F_QUIVER_SUBSEQ_1-101858_OBJg0416881	0	0	0	0	0	0	0	0	0	0	0	0	0	0	0	0	0	0
000068F_QUIVER_SUBSEQ_1-101858_OBJg0416891	0	0	0	0	0	0	0	0	0	0	0	0	0	0	0	0	0	0
000068F_QUIVER_SUBSEQ_1-101858_OBJg0416901	0	0	0	0	0	0	0	0	0	0	0	0	0	0	0	0	0	0
000068F_QUIVER_SUBSEQ_1-101858_OBJg0416911	0	0	0	0	0	0	0	0	0	0	0	0	0	0	0	0	0	0
000068F_QUIVER_SUBSEQ_1-101858_OBJg0416921	0	0	0	0	0	0	0	0	0	0	0	0	0	0	0	0	0	0
000068F_QUIVER_SUBSEQ_1173961-1301853_OBJg0416931	0	0	0	0	0	0	0	0	0	0	0	0	0	0	0	0	0	0
000068F_QUIVER_SUBSEQ_1173961-1301853_OBJg0416941	0	0	0	0	0	0	0	0	0	0	0	0	0	0	0	0	0	0
000068F_QUIVER_SUBSEQ_1173961-1301853_OBJg0416951	45.8432055659887	47.632330320345	48.0349659581372	35.9952755411376	38.8943403186406	36.04481167868	54.7480605506028	63.0855850368382	59.8712178826907	47.4859511383841	37.9140667227484	39.9820207455134	30.5577370677126	24.1860726191278	28.038953190618	29.5215549821805	26.7562469037973	26.2557473990605
000068F_QUIVER_SUBSEQ_1173961-1301853_OBJg0416961	0	0	0	0	0	0	0	0	0	0	0	0	0	0	0	0	0	0
000068F_QUIVER_SUBSEQ_1173961-1301853_OBJg0416971	0	0	0	0	0	0	0	0	0	0	0	0	0	0	0	0	0	0
000068F_QUIVER_SUBSEQ_1173961-1301853_OBJg0416981	0	0	0	0	0	0	0	0	0	0	0	0	0	0	0	0	0	0
000068F_QUIVER_SUBSEQ_1173961-1301853_OBJg0416991	0	0	0	0	0	0	0	0	0	0	0	0	0	0	0	0	0	0
000068F_QUIVER_SUBSEQ_1173961-1301853_OBJg0417001	0	0	0	0	0	0	0	0	0	0	0	0	0	0	0	0	0	0
000068F_QUIVER_SUBSEQ_1173961-1301853_OBJg0417011	0	0	0	0	0	0	0	0	0	0	0	0	0	0	0	0	0	0
000068F_QUIVER_SUBSEQ_1173961-1301853_OBJg0417021	0	0	0	0	0	0	0	0	0	0	0	0	0	0	0	0	0	0
000069F_QUIVER_OBJg0417031	0	0	0	0	0	0	0	0	0	0	0	0	0	0	0	0	0	0
000069F_QUIVER_OBJg0417041	0	0	0	0	0	0	0	0	0	0	0	0	0	0	0	0	0	0
000069F_QUIVER_OBJg0417051	0	0	0	0	0	0	0	0	0	0	0	0	0	0	0	0	0	0
000072F_QUIVER_SUBSEQ_1132780-1208993_OBJg0417061	0	0	0	0	0	0	0	0	0	0	0	0	0	0	0	0	0	0
000072F_QUIVER_SUBSEQ_1132780-1208993_OBJg0417071	0	0	0	0	0	0	0	0	0	0	0	0	0	0	0	0	0	0
000072F_QUIVER_SUBSEQ_1132780-1208993_OBJg0417081	0	0	0	0	0	0	0	0	0	0	0	0	0	0	0	0	0	0
000072F_QUIVER_SUBSEQ_1132780-1208993_OBJg0417091	0.258506673497847	0	0.194628779581626	0	0	0	0.174232396365236	0	0	0.177152715034715	0.127454596234096	0	0	0	0	0	0	0.263342570192377
000072F_QUIVER_SUBSEQ_1132780-1208993_OBJg0417101	0	0.187269292548182	0	0	0	0.261407125114286	0	0.227472061430907	0.255753474572482	0	0.267409547098844	0	0	0	0	0	0	0
000072F_QUIVER_SUBSEQ_1132780-1208993_OBJg0417111	0	0	0	0	0	0	0	0	0	0	0	0	0	0	0	0	0	0
000072F_QUIVER_SUBSEQ_1132780-1208993_OBJg0417121	0	0	0	0	0	0	0	0	0	0	0	0	0	0	0	0	0	0
000072F_QUIVER_SUBSEQ_1132780-1208993_OBJg0417131	0	0	0	0	0	0	0	0	0	0	0	0	0	0	0	0	0	0
000072F_QUIVER_SUBSEQ_1132780-1208993_OBJg0417141	0	0	0	0	0	0	0	0	0	0	0	0	0	0	0	0	0	0
000072F_QUIVER_SUBSEQ_1132780-1208993_OBJg0417151	0	0	0	0	0	0	0	0	0	0	0	0	0	0	0	0	0	0
000072F_QUIVER_SUBSEQ_1132780-1208993_OBJg0417161	0	0	0	0	0	0	0	0	0	0	0	0	0	0	0	0	0	0
000072F_QUIVER_SUBSEQ_1132780-1208993_OBJg0417171	0	0	0	0	0	0	0	0	0	0	0	0	0	0	0	0	0	0
000072F_QUIVER_SUBSEQ_1132780-1208993_OBJg0417181	0	0	0	0.22891540473906	0.16052266167097	0.162209671908626	0.113417389280712	0	0.317402880137687	0	0.2489014877531	0	0	0.151694167527369	0	0	0	0
000072F_QUIVER_SUBSEQ_1132780-1208993_OBJg0417191	0	0	0	0	0	0	0	0	0	0	0	0	0	0	0	0	0	0
000072F_QUIVER_SUBSEQ_1132780-1208993_OBJg0417201	7.65450513601558	7.8172044137085	6.25006876388136	5.42641516769058	8.33024252974165	6.2353993146527	5.81307475334779	7.86761166600477	5.9988659020518	7.60977906979971	5.63440911165453	4.93718406589602	6.54401899135002	4.27619827604675	5.48232546391131	5.55987673355149	4.279698879159	4.1734160072766
000072F_QUIVER_SUBSEQ_1132780-1208993_OBJg0417211	0	0	0	0	0	0	0	0	0	0	0	0	0	0	0	0	0	0
000072F_QUIVER_SUBSEQ_1132780-1208993_OBJg0417221	0	0	0	0	0	0	0	0	0	0	0	0	0	0	0	0	0	0
000072F_QUIVER_SUBSEQ_1132780-1208993_OBJg0417231	0	0	0	0	0	0	0	0	0	0	0	0	0	0	0	0	0	0
000072F_QUIVER_SUBSEQ_1132780-1208993_OBJg0417241	1.22267679531569	0.844335538656542	0	0.277212585507705	0.388780319307146	1.17859859878117	0	0.683731051699837	0	0	0.200943590305489	1.14271029105674	0.263177248821972	1.46959205072758	1.24350549828832	0.339004231189882	0	0
000072F_QUIVER_SUBSEQ_1132780-1208993_OBJg0417251	1.2790511600279	0	0.481496595291505	0.869982354518512	2.44023565497093	1.23294063545967	1.72415006289771	0	0	0.438262158963434	0.630625689303395	0	1.65186989736784	0	0	0	0	0
000072F_QUIVER_SUBSEQ_1132780-1208993_OBJg0417261	0.288965963920237	0.399098492315797	0.217561473897084	0.589644802780734	0.551303239673248	0.835645727824357	0.389523656628018	0	0.545048388433158	0.198026241908683	0.14247229968381	0	0.186596983795906	0	0.293888594540819	0.721078672080118	0	0
000077F_QUIVER_SUBSEQ_1-96031_OBJg0417271	0	0	0	0	0	0	0	0	0	0	0	0	0	0	0	0	0	0
000077F_QUIVER_SUBSEQ_1-96031_OBJg0417281	0	0	0	0	0	0	0	0	0	0	0	0	0	0	0	0	0	0
000077F_QUIVER_SUBSEQ_1-96031_OBJg0417291	0	0	0	0	0	0	0	0	0	0	0	0	0	0	0	0	0	0
000077F_QUIVER_SUBSEQ_1-96031_OBJg0417301	0	0	0	0	0	0	0	0	0	0	0	0	0	0	0	0	0	0
000077F_QUIVER_SUBSEQ_1-96031_OBJg0417311	0.0999754628805925	0.483275593672727	0.376355899545469	0.272004408608766	0.095369011329509	0.192742580729428	0.539064287655364	0.0838606678086293	0.754295961872758	0.342562233432957	0.345044576901734	0.74749428941157	0.387349144668142	0.360495462284113	0.813428623245203	0.166317566808506	0.283478307284143	0.101845708642284
000077F_QUIVER_SUBSEQ_1-96031_OBJg0417321	0	0.0586273522727601	0.0639193252629602	0.086618502034015	0.202465367971512	0.163674539505634	0.14305203524569	0.106820113134321	0.200168282326446	0.0290899476373983	0.146503725382268	0.0793453262503778	0.164465974880919	0.0382660181781864	0.08634415059357	0.211852132435339	0	0.0432430379409819
000077F_QUIVER_SUBSEQ_1-96031_OBJg0417331	0	0	0	0.892237717075963	0	0.421493659099004	0.294709371216237	0	0.4123776954347	0.599298022024416	0.431171982919065	2.04329592095934	0	1.57667860326121	0	0.36370686509054	0.413277676924324	3.11805768768866
000077F_QUIVER_SUBSEQ_1-96031_OBJg0417341	0	0	0	0	0	0	0	0	0	0	0	0	0	0	0	0	0	0
000077F_QUIVER_SUBSEQ_1-96031_OBJg0417351	0	0	0	0	0	0	0	0	0	0	0	0	0	0	0	0	0	0
000077F_QUIVER_SUBSEQ_1-96031_OBJg0417361	0.127155446702503	0	0	0.0864883269483012	0	0.122571420251965	0	0	0	0	0.125385901254643	0	0	0	0	0.105766874654373	0	0
000077F_QUIVER_SUBSEQ_1-96031_OBJg0417371	0.0600320946756389	0.0829119047467471	0.0451979562629957	0.0816650102900519	0	0.173603710165299	0.161845503988482	0.050355671325701	0.113232700534432	0.0822791026406446	0.118393328643166	0.168317480079026	0.0387651460589197	0.0541165229407983	0.183164283698493	0	0.170219732832816	0
000077F_QUIVER_SUBSEQ_1-96031_OBJg0417381	0	0	0	0	0	0	0	0	0	0	0	0	0	0	0	0	0	0
000077F_QUIVER_SUBSEQ_1-96031_OBJg0417391	21.4509599382469	20.2292221431052	23.7367180669976	11.198980038179	14.3684041396976	11.76572769391	14.8429316464487	17.6012267644217	17.2913840856445	16.6222425141883	12.0871085156428	13.9316657240659	10.296579640651	7.9596136670162	10.5648349271396	15.2937732055475	13.549114557287	12.1166195937925
000077F_QUIVER_SUBSEQ_1-96031_OBJg0417401	0	0	0	0	0	0	0	0	0	0	0	0	0.100396172097467	0	0	0.129322452030539	0	0.158382990121215
000077F_QUIVER_SUBSEQ_1-96031_OBJg0417411	0	0	0	0	0	0	0	0	0	0	0	0	0	0	0	0.652547782985809	0.370742839521821	0.79918426725976
000077F_QUIVER_SUBSEQ_1-96031_OBJg0417421	0	0	0	0	0	0	0	0	0	0	0	0	0	0	0	0.11590460868745	0	0
000077F_QUIVER_SUBSEQ_1-96031_OBJg0417431	6.36722878268868	4.65561906573966	4.51187247858812	0	0	0	0	0.314171240223298	0	0	0	0	0	0	0	18.6925042217847	21.2401674594573	15.2619784371784
000077F_QUIVER_SUBSEQ_964419-1072308_OBJg0417441	12.5267478775575	9.39198279378698	13.2038831569215	17.7711560526742	19.4607245111054	22.7702856190921	10.3727974754852	11.1080265531235	11.8139929878659	15.452078124976	13.4111996209978	13.3799580611043	6.24010623983468	2.25847204750139	5.09605806574334	8.03801402988802	10.1483795031544	7.29204934212903
000077F_QUIVER_SUBSEQ_964419-1072308_OBJg0417451	0	0	0	0	0	0	0	0	0	0	0	0	0	0	0	0	0	0
000077F_QUIVER_SUBSEQ_964419-1072308_OBJg0417461	0	0	0	0	0	0	0	0	0	0	0	0	0	0	0	0	0	0
000077F_QUIVER_SUBSEQ_964419-1072308_OBJg0417471	0	0	0	0	0	0	0	0	0	0	0	0	0	0	0	0	0	0
000077F_QUIVER_SUBSEQ_964419-1072308_OBJg0417481	0	0	0	0	0	0	0	0	0	0	0	0	0	0	0	0	0	0
000077F_QUIVER_SUBSEQ_964419-1072308_OBJg0417491	0	0	0	0	0	0	0	0	0	0	0	0	0	0	0	0	0	0
000077F_QUIVER_SUBSEQ_964419-1072308_OBJg0417501	0	0	0	0	0	0	0	0	0	0	0	0	0	0	0	0	0	0
000077F_QUIVER_SUBSEQ_964419-1072308_OBJg0417511	0.242502820968316	0.502390535468897	0.547738603242185	1.15461544643106	0.693987913053857	0.23376045582017	0.653783471829656	0.610243191456948	0.686114222412849	0	0.956512223500593	1.1332122691477	0.156593857424596	0.218606556127146	0.246633936605193	0.605135669776608	0.916815482772791	0.494078665657582
000077F_QUIVER_SUBSEQ_964419-1072308_OBJg0417521	0.158890580724592	0	0	0.108073864321877	0	0	0.10709157432928	0	0	0	0.156679396610027	0.296997378933809	0.20520411964485	0.143233478746969	0.161597334237656	0	0.300353917314016	0.161862954411202
000077F_QUIVER_SUBSEQ_964419-1072308_OBJg0417531	0	0	0	0	0	0	0	0	0	0	0	0	0	0	0	0	0	0
000077F_QUIVER_SUBSEQ_964419-1072308_OBJg0417541	1.32270819545355	1.52235589564963	1.88107346268912	3.2988153218624	2.52352665830631	4.39174867831401	5.24994260293228	2.95867777661044	3.18792241363928	3.92791603544142	3.26075216368574	3.02182064808891	2.08786369779349	3.3121342466893	2.69048193272179	1.83369667522198	2.91706416568003	2.24575360145818
000077F_QUIVER_SUBSEQ_964419-1072308_OBJg0417551	0	0	0	0	0	0	0	0	0	0	0	0	0	0	0.889411684563844	0	0	0
000077F_QUIVER_SUBSEQ_964419-1072308_OBJg0417561	0.498728171151462	0.602705769120585	0.657108748746629	1.86573138893426	0.951497722230044	1.80280775940887	0.504210993194888	1.04584855830302	0.470351217604565	0.170887367022877	0.430314213722277	0.466109944834226	0	1.34875026406297	0.126806042560495	2.17789986191484	0.942755443381748	1.14313028148495
000078F_QUIVER_SUBSEQ_839664-894978_OBJg0417571	0	0	0	0	0	0	0	0	0	0	0	0	0	0	0	0	0	0
000078F_QUIVER_SUBSEQ_894979-907310_OBJg0417581	7.16611451353605	7.63764957843565	8.40096757124165	8.41305943459374	8.5527159511764	7.34936472417842	10.7846396598744	11.5005482641991	11.5416952627582	12.1538807007493	10.3898490697831	11.1318022119233	7.37433704704686	7.167905815122	7.88722109066318	5.49801223490503	5.47416707112954	5.93347261239347
000078F_QUIVER_SUBSEQ_907311-1129827_OBJg0417591	0.48963677219818	0	0	0	0	0	0	0	0	0	0	0	0	0	0	0	0	0
000078F_QUIVER_SUBSEQ_907311-1129827_OBJg0417601	10.4821889428855	12.0367800141832	10.6880279600897	13.8724631353591	15.4273579397573	13.7129786350703	16.3099432837479	14.2691192660577	16.3256375315929	14.0383509268733	13.8654278068837	13.8552257654092	15.3361043171445	13.3909689592048	15.1687335244108	11.8080174008847	11.8321965037238	12.7834263321091
000078F_QUIVER_SUBSEQ_907311-1129827_OBJg0417611	8.70465372796764	7.3398854623173	9.93403501864578	14.9575913583885	10.8383566078972	12.7187560289524	14.6981272174803	11.3750811226268	12.8757499739285	10.2978792673396	10.4809251988319	10.6187659362137	9.76269599431214	10.2422640260585	12.0213611458958	5.94479934460854	7.36125686724369	9.42754423394031
000078F_QUIVER_SUBSEQ_907311-1129827_OBJg0417621	0	0	0	0	0	0	0	0	0	0	0	0	0	0	0	0	0	0
000078F_QUIVER_SUBSEQ_907311-1129827_OBJg0417631	0	0	0	0	0	0	0	0	0	0	0	0	0	0	0	0	0	0
000078F_QUIVER_SUBSEQ_907311-1129827_OBJg0417641	0	0	0	0	0	0	0	0	0	0	0	0	0	0	0	0	0	0
000078F_QUIVER_SUBSEQ_907311-1129827_OBJg0417651	0	0	0	0	0	0	0	0	0	0	0	0	0	0	0	0	0	0
000078F_QUIVER_SUBSEQ_907311-1129827_OBJg0417661	0	0	0	0	0	0	0	0	0	0	0	0	0	0	0	0	0	0
000078F_QUIVER_SUBSEQ_907311-1129827_OBJg0417671	0	0	0	0	0	0	0	0	0	0	0	0	0	0	0	0	0	0
000078F_QUIVER_SUBSEQ_907311-1129827_OBJg0417681	0	0	0	0	0	0	0	0	0	0	0	0	0	0	0	0	0	0
000078F_QUIVER_SUBSEQ_907311-1129827_OBJg0417691	0	0	0	0	0	0	0	0	0	0	0	0	0	0	0	0	0	0
000078F_QUIVER_SUBSEQ_907311-1129827_OBJg0417701	0	0	0	0	0	0	0	0	0	0	0	0	0	0	0	0	0	0
000078F_QUIVER_SUBSEQ_907311-1129827_OBJg0417711	0	0	0	0	0	0	0	0	0	0	0	0	0	0	0	0	0	0
000078F_QUIVER_SUBSEQ_907311-1129827_OBJg0417721	0	0	0	0	0	0	0	0	0	0	0	0	0	0	0	0	0	0
000083F_QUIVER_SUBSEQ_1094748-1130949_OBJg0417731	0	0	0	0	0	0	0	0	0	0	0	0	0	0	0	0	0	0
000085F_QUIVER_SUBSEQ_963817-1072375_OBJg0417741	19.6664025858112	21.7294286560039	19.8520349859314	17.2410191094069	18.7602569368149	20.7829466413176	25.1355430657154	22.3618195927326	23.3559991241812	15.5737001487853	13.7903766437751	14.1595341299538	12.5112506573239	11.8189815236717	14.815871295033	6.30099599955409	8.2612841409976	9.05253687441783
000085F_QUIVER_SUBSEQ_963817-1072375_OBJg0417751	13.1346806058234	8.06251236222961	10.1637515464055	7.44493308556269	11.137323920747	5.62718572044207	6.88544792259409	11.6296194925607	8.60231609170056	6.7508247435674	6.47594659985815	5.79682788442928	4.47639646508576	3.94679572743913	5.93708187884791	2.12436804124682	2.0690615908113	1.11503264196591
000085F_QUIVER_SUBSEQ_963817-1072375_OBJg0417761	217.369707572378	215.972558900693	230.554763148657	206.890374825021	201.829436197591	195.399617618571	248.492399521956	270.885107311482	264.600802983219	262.253250630882	189.620964835424	235.904276944718	212.984620269154	180.948153115761	210.037678898303	159.890151591492	160.409642641403	138.612247728688
000085F_QUIVER_SUBSEQ_963817-1072375_OBJg0417771	8.06688701918585	7.07049738201716	5.60633659468128	11.6069427991455	13.3186129188389	11.0659473865762	10.3513019246495	10.410162547333	8.77833708103569	7.76071159709011	6.34840266929928	7.53928989977737	5.5096403136217	6.85243774148386	6.62655735281478	4.25825116801548	6.01162165361043	4.26693184277055
000085F_QUIVER_SUBSEQ_963817-1072375_OBJg0417781	36.1934055296249	39.211542483727	36.4152025277937	31.3976178104874	33.6684657517252	30.0057819395379	37.7201529367363	42.0098460612491	36.4456110114992	38.6883157482868	33.7159128850813	32.1463957622772	28.8055580176429	21.4321183689972	27.9190759383946	22.6979634839094	23.3977180734952	18.6433113192045
000085F_QUIVER_SUBSEQ_963817-1072375_OBJg0417791	4.99408417759637	6.38481186941013	5.94491022427752	7.61999620063199	8.62666222749774	6.57052032113056	6.41357831185945	7.64227744075122	10.2472748940934	9.38850042040763	10.0820885955716	9.14569279768951	8.23652213901127	6.81378692866655	8.5796622479014	5.95038008285241	5.48564554654038	6.46251111354608
000085F_QUIVER_SUBSEQ_963817-1072375_OBJg0417801	67.2611091901724	66.3945624771691	65.5917071631708	29.8659211883511	29.1089931908581	30.5376202982983	22.7257254238199	21.3465832085729	21.0897599845687	35.7973219195288	34.6268583887315	36.9008358122953	25.8343003921042	18.2162049137367	27.8958107280686	43.1593055612653	44.1980123059674	40.9336472052694
000085F_QUIVER_SUBSEQ_963817-1072375_OBJg0417811	11.4414109852394	12.1675658801285	11.2846003272152	9.57209997082103	10.1502418780246	7.60996969501062	11.875651863249	10.7488623592179	11.7615472119824	11.1338145714435	12.9181050176593	14.6495613838192	11.5994438219125	11.242230142219	13.2654038876226	24.458364499689	26.0616423892501	21.4460206534274
000085F_QUIVER_SUBSEQ_963817-1072375_OBJg0417821	40.8076271405727	41.5713775222182	51.0995765241797	36.2355703005916	28.4586606229515	32.4551709850997	44.1646542603705	39.6817148040558	39.4905780609236	46.0001419058597	42.1834267044175	42.2214256489581	35.5705875510178	34.0010413187224	38.3602889944206	43.6036027834651	47.3309889533845	46.5638810767927
000085F_QUIVER_SUBSEQ_963817-1072375_OBJg0417831	0	0	0	0	0	0	0	0	0	0	0	0	0	0	0	0	0	0
000085F_QUIVER_SUBSEQ_963817-1072375_OBJg0417841	0.200021830344788	0.276255410283843	0.150595743633726	0.272100864072811	0.381611320511411	0.19281092916231	0.269627722602089	0	0.565922582032726	0.685367418804519	0.19723824750553	0.747759358308525	0.516648670027815	0	1.0171463413895	0.499129634007231	0.189052554337723	0.203763648283606
000085F_QUIVER_SUBSEQ_963817-1072375_OBJg0417851	0	2.11695722010988	1.53869564147503	0	0	0	0	0	0	0	0	0	0	0	0	0	0	0
000085F_QUIVER_SUBSEQ_963817-1072375_OBJg0417861	0	0	0	0	0	0	0	0	0	0	0	0	0	0	0	0	0	0
000085F_QUIVER_SUBSEQ_963817-1072375_OBJg0417871	0.398067439359423	1.09956281863153	0.599407194138472	0.812270045891314	1.89863077600949	1.53486752360682	1.07318303138728	1.00171183015445	0.750835888653158	1.22756704934783	0.785055551115871	1.48813083304872	1.54228925491719	1.97362997356004	0.809697299285362	1.32443713752095	1.12871179230567	1.21654231791059
000085F_QUIVER_SUBSEQ_963817-1072375_OBJg0417881	0	0	0	0	0	0	0	0	0	0.37456126376526	0	0	0.352943132141094	0.492712063519129	0	0	0	0.55679601565869
000085F_QUIVER_SUBSEQ_963817-1072375_OBJg0417891	7.20915241358869	7.39213257029848	10.1975831978779	9.95560365180422	8.96091958272923	8.42334345836894	10.7485598324682	9.71205269254191	7.62307800274912	11.3778423856068	8.29363149948698	11.6377652260372	9.73368495488112	5.31716844999884	9.77595027417579	8.1770656539527	6.60732087662126	8.23419793257607
000085F_QUIVER_SUBSEQ_963817-1072375_OBJg0417901	0	0	0	0	0	0	0	0	0	0	0	0	0	0	0	0	0	0
000085F_QUIVER_SUBSEQ_963817-1072375_OBJg0417911	0	0	0	0	0	0	0	0	0	0	0	0	0	0	0	0	0	0
000091F_QUIVER_SUBSEQ_1026196-1109043_OBJg0417921	0	0	0	0	0	0	0	0	0	0	0	0	0	0	0	0	0	0
000091F_QUIVER_SUBSEQ_1026196-1109043_OBJg0417931	0	0	0	0	0	0	0	0	0	0	0	0	0	0	0	0	0	0
000091F_QUIVER_SUBSEQ_1026196-1109043_OBJg0417941	0	0	0	0	0	0	0	0	0	0	0	0	0	0	0	0	0	0
000091F_QUIVER_SUBSEQ_1026196-1109043_OBJg0417951	0	0	0	0	0	0	0	0	0	0	0	0	0	0	0	0	0	0
000091F_QUIVER_SUBSEQ_1026196-1109043_OBJg0417961	9.05201588974928	9.10282211256241	10.3327702284054	11.2074083896873	12.0570776854082	11.0578964328777	14.9011090889322	12.9814850144211	14.2020536153665	12.0921073686608	12.7720590074188	15.2435738732833	10.6399747364292	9.81459693336817	10.6486691815163	7.87637045588396	9.38356103899616	7.60655334866132
000091F_QUIVER_SUBSEQ_1026196-1109043_OBJg0417971	3.87194181625852	4.38910130546807	4.41400981259297	1.08077363669899	0.766583548909726	0.897878119159548	0.393912797688326	0.42895910043181	0.29281967558875	1.26412607320232	0.999538858861886	1.63865928540089	1.40345292617483	0.987849079559139	1.15165047486427	3.60044359098986	3.65960300107707	3.86995225803755
000091F_QUIVER_SUBSEQ_1026196-1109043_OBJg0417981	0	0	0	0	0	0	0	0	0	0	0	0	0	0	0	0	0	0
000091F_QUIVER_SUBSEQ_1026196-1109043_OBJg0417991	0.580310248531176	0	0	0	0	0	0	0	0	0	0	0	0	0.523126388427717	0	0	0	1.18233228016413
000091F_QUIVER_SUBSEQ_1026196-1109043_OBJg0418001	0	0	0	0	0	0	0	0	0	0	0	0	0	0	0	0	0	0
000091F_QUIVER_SUBSEQ_1026196-1109043_OBJg0418011	0	0	0	0	0	0	0	0	0	0	0	0	0	0	0	0	0	0
000091F_QUIVER_SUBSEQ_1026196-1109043_OBJg0418021	0	0	0	0	0	0	0	0	0	0	0	0	0	0	0	0	0	0
000091F_QUIVER_SUBSEQ_1026196-1109043_OBJg0418031	0	0	0	0	0	0	0	0	0	0	0	0	0	0	0	0	0	0
000091F_QUIVER_SUBSEQ_1026196-1109043_OBJg0418041	0	0	0	0	0	0	0	0	0	0	0	0	0	0	0	0	0	0
000091F_QUIVER_SUBSEQ_1026196-1109043_OBJg0418051	0	0	0	0	0	0	0	0	0	0	0	0	0	0	0	0	0	0
000091F_QUIVER_SUBSEQ_1026196-1109043_OBJg0418061	0	0	0	0	0	0	0.0684260419130571	0	0.0957464411646441	0	0	0	0	0	0	0	0	0.10342215409643
000092F_QUIVER_SUBSEQ_1-307637_OBJg0418071	0	1.11931071408109	0	0	0	0	1.09245715192226	0	0	0	0	0	0	2.92229223880311	0	0	0	0
000092F_QUIVER_SUBSEQ_1-307637_OBJg0418081	0.555543232014744	0.383637684012033	0.557688768282478	0.125956079560953	0.176648707131021	0.178505193774693	0.374433771046236	0	0.523933578900948	0.380709675842825	0.456510060707152	0.173069713594061	0.239157788817866	0.500799917483658	0.5650070944291	0.770160630280363	0	0.188645268601368
000092F_QUIVER_SUBSEQ_1-307637_OBJg0418091	0	0	0	0	0	0	0	0	0	0	0	0	0	0	0	0	0	0
000092F_QUIVER_SUBSEQ_1-307637_OBJg0418101	0	0	0	0	0	0	0	0	0	0	0	0	0	0	0	0	0	0
000092F_QUIVER_SUBSEQ_1-307637_OBJg0418111	0	0	0	0	0	0	0	0	0	0	0	0	0	0	0	0	0	0
000092F_QUIVER_SUBSEQ_1-307637_OBJg0418121	0	0	0	0	0	0	0	0	0	0	0	0	0	0	0	0	0	0
000092F_QUIVER_SUBSEQ_1-307637_OBJg0418131	0	0.532131323087729	0	0	0	0	0.519364875504024	0	0	0	0	0	0.995183913578168	0	0	0	0	0
000092F_QUIVER_SUBSEQ_1-307637_OBJg0418141	0	0	0	0	0	0	0	0	0	0	0	0	0	0	0	0	0	0
000092F_QUIVER_SUBSEQ_1-307637_OBJg0418151	0	0	0	0	0	0	0	0	0	0	0	0	0	0	0	0	0	0
000092F_QUIVER_SUBSEQ_1-307637_OBJg0418161	0	0	0	0	0	0	0	0	0	0	0	0	0	0	0	0	0	0
000092F_QUIVER_SUBSEQ_1-307637_OBJg0418171	0	0	0	0	0	0	0	0	0	0	0	0	0	0	0	0	0	0
000092F_QUIVER_SUBSEQ_1-307637_OBJg0418181	0	0	0	0	0	0	0	0	0	0	0	0	0	0	0	0	0	0
000092F_QUIVER_SUBSEQ_1-307637_OBJg0418191	0	0	0	0	0	0	0	0	0	0	0	0	0	0	0	0	0	0
000092F_QUIVER_SUBSEQ_1-307637_OBJg0418201	0	0	0	0	0	0	0	0	0	0	0	0	0	0	0	0	0	0
000092F_QUIVER_SUBSEQ_1-307637_OBJg0418211	0	0	0	0	0	0	0	0	0	0	0	0	0	0	0	0	0	0
000092F_QUIVER_SUBSEQ_1-307637_OBJg0418221	0	0	0.331005453661035	0.29903524422655	0.209692892408843	0	0.148158647259916	0.184388888455295	0.414627612712987	0	0.325143330845048	0	0	0	0	0.365691236139358	0	0
000092F_QUIVER_SUBSEQ_1-307637_OBJg0418231	0	0	0	0	0	0	0	0	0	0	0	0	0	0	0	0	0	0
000092F_QUIVER_SUBSEQ_1-307637_OBJg0418241	0	0.217123817447167	0	0	0	0	0	0	0	0	0	0	0	0	0	0	0	0
000092F_QUIVER_SUBSEQ_1-307637_OBJg0418251	0	0	0	0	0	0	0	0	0	0.199251146497808	0	0	0	0	0	0	0	0
000092F_QUIVER_SUBSEQ_1-307637_OBJg0418261	0	0	0	0	0	0	0	0	0	0	0	0	0	0	0	0	0	0
000092F_QUIVER_SUBSEQ_1-307637_OBJg0418271	0	0	0	0	0	0	0	0	0	0	0	0	0	0	0	0	0	0
000092F_QUIVER_SUBSEQ_1-307637_OBJg0418281	0	0	0	0	0	0	0	0	0	0	0	0	0	0	0	0	0	0
000092F_QUIVER_SUBSEQ_1-307637_OBJg0418291	4.29686785131256	2.69750781509846	1.47049860473375	3.45402274131207	0.745252024821454	2.63579483494737	2.89607062157784	3.27660587102692	3.31558521052414	3.21230380226384	3.27410027195814	8.0316811962363	1.51345143643882	4.22558600735519	2.38367258951667	2.59934546241993	2.95361885447301	1.98965889251997
000092F_QUIVER_SUBSEQ_1-307637_OBJg0418301	0	0	0	0	0	0	0	0	0	0	0	0	0	0	0	0	0	0
000092F_QUIVER_SUBSEQ_1-307637_OBJg0418311	28.9799884060978	39.7695452578928	28.225343048168	24.4087681542884	24.5861478009418	27.6974965271945	22.7739340511786	42.6179400445628	21.6322484133367	38.7054282217387	21.9493310806274	74.4538794391018	19.9876618724906	33.4613322507814	12.9182477621336	16.5147089660372	21.446346610135	21.9845562807082
000092F_QUIVER_SUBSEQ_1-307637_OBJg0418321	16.8105825597234	25.8900599989424	16.2988249295524	19.3311795262706	16.2667552810621	17.4869260368047	18.5033758947793	18.5645294732119	12.5463968658199	23.4547307997913	16.0399860412462	31.0831572881787	10.6990805734641	10.4661169719055	7.74898023204369	5.23101554679962	9.60179439783872	9.60974529941292
000092F_QUIVER_SUBSEQ_1-307637_OBJg0418331	5.2824403893249	4.89346895100776	4.55915026523847	8.9386811948268	9.70938442022981	9.06625351241508	9.55213791128003	8.86195404240647	8.87017075812829	19.0713111988218	14.2927898632091	16.9783049366512	5.49101475934085	4.18118743349993	3.14483619850349	6.21574866287671	5.35807239429526	7.61251309119838
000092F_QUIVER_SUBSEQ_1-307637_OBJg0418341	12.6105984888079	13.153334567427	13.4505075916177	14.7424932525709	17.0418693109614	17.4742201194235	12.3950890641948	15.8668914391675	11.025869402156	14.2232094607611	12.0465074035399	12.5224442142445	13.0630056136283	11.2495320697288	11.7566388485896	12.1283619031939	14.8987853721205	13.114141089813
000092F_QUIVER_SUBSEQ_1-307637_OBJg0418351	6.35640172276481	5.63000675686253	5.2018617962654	2.91365231960377	4.6135518538065	2.26441840863331	4.19105315999572	3.36137058929748	3.90960725461119	4.26129962990169	4.63282782234939	4.77836914783877	3.83689476528496	3.23871878695376	2.24858613049948	10.8042857571972	8.2280932884958	6.75684650457346
000092F_QUIVER_SUBSEQ_1-307637_OBJg0418361	3.99811239320364	5.34085233128349	5.89696254324068	4.7478533875777	3.90768041134884	4.20146799277342	6.82512796075436	6.32248629959017	7.29399637451429	5.83908193664273	4.75035690918792	4.99237547408925	5.16348502313413	4.22452216394951	4.23286998263114	3.9252955646769	4.24346757162653	2.57060414758901
000092F_QUIVER_SUBSEQ_1-307637_OBJg0418371	23.4506256952021	23.6724939972508	22.5244639317803	14.0428850636472	16.3502529865525	14.7196763489768	15.5955803030493	15.1614527574722	13.4461329504516	14.7891686609105	14.9424318196558	13.4705130258825	24.4501842281257	29.0057686277443	25.0386587773208	29.0970515647917	31.1482361833282	33.8101306569145
000092F_QUIVER_SUBSEQ_1-307637_OBJg0418381	0.687042096921197	0.948891908648521	1.29317904094734	0.934621725560692	0.327693034056693	0	0.23153172281909	0.288149748950236	0.323975168764167	0	0.508110710687206	0.321053804876681	1.10912701695983	0	0.349373042962046	2.85738036520583	2.59745775021865	1.39978925252075
000092F_QUIVER_SUBSEQ_1-307637_OBJg0418391	1.30569805919515	0.300555654706958	1.63842591453359	0.592071324602876	0.830357965927608	0.419542299566138	0	0	1.64187415774927	0	0	0.406767243524313	0.562094617854336	0	0	1.08606911103425	0.411364354345971	2.21687302530775
000092F_QUIVER_SUBSEQ_1-307637_OBJg0418401	33.9640726861372	27.7097652388366	26.0030181118783	13.3540965225978	18.865327933209	17.4058890624878	14.3917907117563	14.5452663671064	14.7318159946832	22.3914550606988	14.837968771948	17.1437511417076	13.0481354278747	7.7512019748741	9.91097471670991	47.2042720942204	42.5310609285993	44.3807165651853
000092F_QUIVER_SUBSEQ_1-307637_OBJg0418411	31.9314556637329	33.3910396978298	32.8332497177891	29.2069793131249	27.4431785625055	28.259254620938	39.9688065179234	43.518441909982	46.4625246883457	39.0131768230085	35.7153505950519	39.9044192387829	22.6224597719318	26.975587015253	23.3204434199878	24.7896387129319	27.5359509756641	25.1556045064552
000092F_QUIVER_SUBSEQ_1-307637_OBJg0418421	0	0.167511523150896	0	0	0	0	0	0	0	0	0.0398661022051028	0	0	0.072889743341706	0	0.0672565733897358	0.0764231942706964	0.247110158325588
000092F_QUIVER_SUBSEQ_1-307637_OBJg0418431	18.6482520356215	19.6485954390021	19.8299794122201	13.2071861120004	12.4706521508637	12.4163929638469	24.3602306432726	21.2865470983197	24.6583309090197	14.7557222600695	16.1138404659426	14.5537826026613	10.1797749196687	9.53181210816147	9.97177824257929	13.7524334059797	13.9914354631538	10.3798619197231
000092F_QUIVER_SUBSEQ_1-307637_OBJg0418441	4.08740262008915	3.52826203351647	3.07739128295005	1.73760062655192	0.487384023479248	2.46253088875777	1.72180746770356	5.99998770730798	3.37298060668056	1.40053342103532	2.51907544368476	2.86505623699734	2.30947571248847	1.38173600421669	0	2.5499013911239	4.34615383069873	7.80724848043162
000092F_QUIVER_SUBSEQ_1-307637_OBJg0418451	0	0	0	0	0	0	0	0	0	0	0	0	0.645810837534769	0	0	0	0	0
000092F_QUIVER_SUBSEQ_1-307637_OBJg0418461	0	0	0	0	0	0	0	0	0	0	0	0	0	0	0	0	0	0
000092F_QUIVER_SUBSEQ_1-307637_OBJg0418471	0	0	0	0	0	0	0	0	0	0	0	0	0	0	0	0	0	0
000092F_QUIVER_SUBSEQ_1-307637_OBJg0418481	0	0	0	0	0	0	0	0	0	0	0	0	0	0	0	0	0	0
000092F_QUIVER_SUBSEQ_1-307637_OBJg0418491	0	0	0	0	0	0	0	0	0	0	0	0	0	0	0	0	0	0
000092F_QUIVER_SUBSEQ_1-307637_OBJg0418501	0	0	0	0	0	0	0	0	0	0	0	0	0	0	0	0	0	0
000092F_QUIVER_SUBSEQ_1-307637_OBJg0418511	4.09902556592827	4.43056070332001	3.15323220556304	1.93952464249056	2.97512143242309	2.74869798540393	4.56450343665716	4.48475723010698	4.95830432852054	2.68690013665923	5.36001948434459	4.83031282168019	3.33740349406593	5.94430250660803	3.26258125048538	1.6306478406429	1.60022683434679	1.99707689407818
000092F_QUIVER_SUBSEQ_1-307637_OBJg0418521	0.752082082096404	0	0	0	0	0	0	0	0	0	0	0	0	0	0	0	0	0
000092F_QUIVER_SUBSEQ_1-307637_OBJg0418531	4.69269186000252	4.69887010254007	5.12301161163316	7.34129036762169	3.13353056027257	4.74969352121132	6.80013678093371	5.70761844655255	3.54054726862404	2.25110696292865	4.85875583081426	4.60506543251153	3.78782562780376	9.72962856879371	5.2498967570553	2.92750742075788	4.21357564950715	6.21462175214391
000097F_QUIVER_OBJg0418541	0	0	0	0	0	0	0	0	0	0	0	0	0	0	0	0	0	0
000097F_QUIVER_OBJg0418551	0	0	0	0	0	0	0	0	0	0	0	0	0	0	0	0	0	0
000097F_QUIVER_OBJg0418561	0	0	0	0	0	0	0	0	0	0	0	0	0	0	0	0	0	0
000097F_QUIVER_OBJg0418571	0	0	0	0	0	0	0	0	0	0	0	0	0	0	0	0	0	0
000098F_QUIVER_SUBSEQ_1-54066_OBJg0418581	0.404055559865547	0.279025880014483	0.304212032268701	0.549659338599805	0.385438368138317	0	2.99564898105902	1.35570741483177	1.14319604679963	2.21517033928796	7.17178613422686	2.64340432181416	2.08731984165965	24.404070859575	13.5609797320497	1.34436061881604	5.72845490579203	5.3509852049262
000098F_QUIVER_SUBSEQ_1-54066_OBJg0418591	1.81955342442678	0.628258271774545	1.36993547434551	0	0.867858003098533	3.50791496927558	1.22637125441595	1.52626415411705	2.57403496989079	0.623463264847981	0.897115899944507	1.70054950841132	0.587479536080015	0	0	0.756744928978705	0.8598841987619	0.926795948644787
000098F_QUIVER_SUBSEQ_1-54066_OBJg0418601	0	0	0	0	0	0	0.401028574756271	0	0	0	0.58672136916202	0.556086864564884	0.384216574229546	3.21822056678317	1.8154130903281	0	0	0
000098F_QUIVER_SUBSEQ_1-54066_OBJg0418611	0	0	0	0	0	0	0	0	0	0	0	0	0	0	0	0	0	0
000098F_QUIVER_SUBSEQ_1-54066_OBJg0418621	1.31975096296748	1.45819421057639	0.993635931322198	0.897665461728273	0.503576941432934	1.14495586853988	0.266851957558923	0.774916521861022	0.497863572401275	0.813974033189456	1.04110782960336	0.740061320927717	1.10788138998711	1.54661325319903	1.74490336337572	1.86618894511828	1.24737530002896	0.672219803649705
000098F_QUIVER_SUBSEQ_1-54066_OBJg0418631	10.8691107809998	10.6332271128121	9.03574461802356	7.39292913707261	7.99223708995597	8.29450789603901	12.5911059139655	11.0165513813828	10.4642288753221	11.4831371301587	11.2760733951275	11.745465392299	8.77327930235912	11.9413940982645	11.3997155997239	10.0767680827875	7.38375070715257	9.80372270043762
000098F_QUIVER_SUBSEQ_1-54066_OBJg0418641	0	0	0	0	0	0	0	0	0	0	0	0	0	0.141479924750067	0	0	0	0
000098F_QUIVER_SUBSEQ_1-54066_OBJg0418651	0	0	0	0	0	0	0	0	0	0	0	0	0	0	0	0	0	0
000098F_QUIVER_SUBSEQ_1-54066_OBJg0418661	0	0	0	0	0	0	0	0	0	0	0	0	0	0	0	0	0	0.0948833368823923
000098F_QUIVER_SUBSEQ_1-54066_OBJg0418671	0	0	0	0	0	0	0	0	0	0	0	0	0	0	0	0	0	0
000098F_QUIVER_SUBSEQ_1-54066_OBJg0418681	0	0	0	0	0	0	0	0	0	0	0	0	0	0	0	0	0	0
000098F_QUIVER_SUBSEQ_1-54066_OBJg0418691	0	0	0	0	0	0	0	0	0	0	0	0	0	0	0	0	0	0
000098F_QUIVER_SUBSEQ_1-54066_OBJg0418701	0	0	0	0	0	0	0	0	0	0	0	0	0	0	0	0	0	0
000101F_QUIVER_SUBSEQ_1-132004_OBJg0418711	0	0	0	0	0	0	0	0	0	0	0	0	0	0	0	0	0	0
000101F_QUIVER_SUBSEQ_747276-767148_OBJg0418721	0	0	0	0	0	0	0	0	0	0	0	0	0	0	0	0	0	0
000101F_QUIVER_SUBSEQ_767149-1002860_OBJg0418731	0	0	0	0.282728237540651	0.396515815711931	0	2.66150578058584	0.523001349789558	0.784034233029864	0.996989892940398	5.32848500630268	1.94241100813379	4.16041145300586	7.86886944774249	6.12986203381234	2.42024538818539	3.14298130129626	3.59927387572441
000101F_QUIVER_SUBSEQ_767149-1002860_OBJg0418741	90.0594329275792	97.0781305442327	98.4531994532219	63.9657298235788	61.9070049196156	68.3638613113214	91.4096493387956	81.247409940227	82.8278286786306	61.4507557598873	62.6049688564444	65.6466002962848	56.9003173129927	65.4208922864537	53.3555097715444	80.4865877614415	97.4249093402607	93.5256194128454
000101F_QUIVER_SUBSEQ_767149-1002860_OBJg0418751	0	0	0	0	0	0	0	0	0	0	0	0	0	0	0	0	0	0
000101F_QUIVER_SUBSEQ_767149-1002860_OBJg0418761	19.0373262321283	18.501176353685	16.9901937486241	15.4168110296312	17.6860100278962	14.7574780254861	12.7640737450712	14.0091359087797	13.6413873007783	16.8952611214356	13.7974654579939	16.2127644796458	13.8017310820349	10.7986784228031	13.8514035083687	22.7396916444958	21.845665712289	21.2669778839533
000101F_QUIVER_SUBSEQ_767149-1002860_OBJg0418771	13.7979834044105	15.0548386259869	13.2972210425709	10.7928461617922	11.5827623896908	9.57640192199498	22.4124746617945	19.7914047969044	20.5603771730676	22.0316788747406	24.5587672120327	25.5332017676827	21.9183901279168	26.9911718083972	21.4705460105633	12.5099858856118	11.9979928320398	14.8994691156887
000101F_QUIVER_SUBSEQ_767149-1002860_OBJg0418781	6.45168452778778	2.54588319281188	6.93921563802463	1.88069714873855	0.879202552158644	0.888442516728293	6.21201125602852	6.1848612781214	4.34613747639512	5.68451800302571	6.36190033620778	5.1683367412501	7.14190808567862	17.4478036610892	4.68685078875555	3.83318509776795	0	2.8167327850969
000101F_QUIVER_SUBSEQ_767149-1002860_OBJg0418791	11.6151672910642	8.021006507083	7.65189183868662	24.9355753234292	28.3924716071618	30.440304607903	15.167860688465	14.9188883533063	10.6119588419779	23.1331350393402	16.643405016345	14.9263161484752	33.9861070100343	18.6507686129017	35.0699491452056	5.13262004596882	6.51829849511917	10.3533961830589
000101F_QUIVER_SUBSEQ_767149-1002860_OBJg0418801	14.3177665339012	15.2950817137984	15.5317073101563	16.4960444065692	14.6057660612646	15.8859265755321	13.5495473032446	13.7256245935931	13.8889081259752	14.9380558048844	12.6490367616502	15.8391422302298	16.4533224402352	14.3819649738526	14.8588514438375	11.0344261608436	10.936529656031	9.16809751104478
000101F_QUIVER_SUBSEQ_767149-1002860_OBJg0418811	36.5968513162982	28.5184379794802	26.7952855279722	16.8994072365221	32.6686548309233	17.800580424449	22.4031748797771	27.5999434536167	21.8486539706206	19.3273612102874	17.8782382917513	17.2585530466744	34.2556519966657	26.9372723869672	35.8544085339799	22.9005429698079	17.1362636753264	14.3653372039942
000101F_QUIVER_SUBSEQ_767149-1002860_OBJg0418821	33.5161495059842	30.0490713579675	28.8185953431697	41.6432826459036	42.7805357975748	40.0177065536198	21.3704092831463	22.6826968481542	24.6048312336848	34.1262995036473	31.6883021714025	31.4130878976116	40.764574291197	32.7026403914945	35.7333605645877	54.4897226376023	52.7368546749112	45.879841306477
000101F_QUIVER_SUBSEQ_767149-1002860_OBJg0418831	55.8511140302219	53.4212722358848	51.1914387584459	51.9100172419348	51.623140258112	61.1943469271229	80.1968360898206	66.0536337793463	78.5191479130277	54.6776516404195	47.7192830173435	46.6866728508496	45.9216783737823	37.8388319777126	39.5148217053457	26.835124603267	26.8859241482503	21.910231405846
000101F_QUIVER_SUBSEQ_767149-1002860_OBJg0418841	14.343833524519	14.6795099973163	13.0857868505924	14.0192723541019	15.3470697042785	15.5083594775706	22.8192149561658	21.4079090116418	20.4134044767589	14.877418938503	13.9849373222735	16.1230793598173	17.6068895555527	16.2503549856742	16.2967116910461	9.9425708309115	9.40455249688273	8.22756999083287
000101F_QUIVER_SUBSEQ_767149-1002860_OBJg0418851	0	0.384901312747251	0.419644265856825	0.379112863974964	0	0	1.12700125158778	0.935063019320725	0.525659315326841	0	0.549616460440311	0	1.79959146427673	1.00489891215759	2.26747247645723	0	0	0.567799889485936
000101F_QUIVER_SUBSEQ_767149-1002860_OBJg0418861	17.1637650961567	18.653913595747	17.8539819067101	24.6495983644465	22.7579173587578	23.8727320633274	18.7864109858107	20.0517836826702	20.6961313141075	19.6582755147863	16.924907357997	22.4308793438693	18.6471721199563	16.5068146616644	18.6231408286344	19.0488310737494	19.2049064564978	16.0724233847028
000101F_QUIVER_SUBSEQ_767149-1002860_OBJg0418871	0.393622862227706	0	0.296357290332943	7.3626734155082	5.44455230136483	6.26063679966664	2.52035125209699	1.48579099441262	3.34103631821135	7.41803814770278	4.85181313647588	8.82909165567358	12.5818192339816	5.14511048046074	5.6045970074051	2.291886246872	1.11610928799521	1.20295915176504
000101F_QUIVER_SUBSEQ_767149-1002860_OBJg0418881	0	0	0	0	0	0	0	0	0	0	0	0	0	0	0	0	0	0
000101F_QUIVER_SUBSEQ_767149-1002860_OBJg0418891	7.75084592586055	6.73372562566866	6.58856378397551	0	2.14656367787669	0.241013661452888	1.01110395975783	1.46808209859663	0	1.88476040171243	1.60256076098243	0.934699197885656	1.29162167506954	2.93006429262971	1.52571951208425	1.45579476585442	0.236315692922154	1.01881824141803
000101F_QUIVER_SUBSEQ_767149-1002860_OBJg0418901	11.4779968924597	15.2864003917237	11.1108138762325	1.67294571951743	1.56416268000317	1.38302606891861	2.62475533739461	1.89119213864068	2.12632249208517	2.52828853041551	3.33484580538965	2.10714891848932	1.58824409463493	5.91254476222955	4.37757313496267	2.72780148817905	2.71213475481588	2.29678356459209
000101F_QUIVER_SUBSEQ_767149-1002860_OBJg0418911	0	0	0	0	0	0	0	0	0	0	0.036439456103616	0.0690736828626193	0.143175044170444	0.133249174410834	0	0.0614756100585426	0	0.0752900272746027
000101F_QUIVER_SUBSEQ_767149-1002860_OBJg0418921	0	0	0	0	0	0	0	0	0	0	0	0	0	0	0	0	0	0
000101F_QUIVER_SUBSEQ_767149-1002860_OBJg0418931	0	0	0	0	0	0	0	0	0	0	0	0	0	0	0	0	0	0
000101F_QUIVER_SUBSEQ_767149-1002860_OBJg0418941	0.366009665043311	0.449338288104073	0.459279016273007	0.829838972622921	1.04743640748878	0.823234551189043	0.411148257608809	0.511689136023382	1.03555264109521	0.390170233516978	1.0827483896951	0.722151161106178	0.603998427144991	0.439924022683554	0.454965818455694	0.439752280286111	0.576562584606033	0.372856625337989
000101F_QUIVER_SUBSEQ_767149-1002860_OBJg0418951	0.129371917791813	0.268018437041434	0	0	0	0	0	0.108518781600066	0	0	0	0.241821260370417	0.0835406679746811	0.11662358934673	0	0.107610517423577	0.122277110833114	0
000101F_QUIVER_SUBSEQ_767149-1002860_OBJg0418961	6.25653691662648	5.56868805842067	5.54795164986361	5.10666990152917	5.90194781993801	4.15467868557288	7.12184046192749	6.47260901444021	7.80183633549183	6.52661692336548	5.68962092816667	5.32757807540249	4.66855810776921	2.4440072877148	3.81787145345806	3.87419082447318	5.45349283562822	2.83270144520467
000101F_QUIVER_SUBSEQ_767149-1002860_OBJg0418971	0	0	0	0.216758315447833	0.30399545871248	0	0.214788185801664	0	0	0.218388262263135	0	0	0.411567584598429	0.574552372374849	0	1.06029797958598	0.903607124122675	0
000101F_QUIVER_SUBSEQ_767149-1002860_OBJg0418981	1.55388859937274	0.53652910261738	1.75487602085582	1.05692071168778	0.741145953059353	0.374467507050768	0	0	0.366368613712647	0	0.383066017882641	0	0.250852143505241	0	0	1.29251199990853	2.57017728831036	1.18721795074332
000101F_QUIVER_SUBSEQ_767149-1002860_OBJg0418991	0	0	0	0	0	0	0	0	0	0	0	0	0	0	0	0	0	0
000101F_QUIVER_SUBSEQ_767149-1002860_OBJg0419001	0	0	0	0	0	0	0	0	0	0	0	0	0	0	0	0	0	0
000101F_QUIVER_SUBSEQ_767149-1002860_OBJg0419011	0.132814118571298	0.183433072050962	0.549974095540167	0.0451686152981709	0.19004189848873	0.192039140653773	0.0447580749786844	0.334218427908844	0.438400116526411	0.409574407564367	0.0654829124047086	0.0620638506719461	0.17152687184818	0.239453190276308	0.20261497641053	0.22094742451933	0.376591619895723	0.270597357268551
000101F_QUIVER_SUBSEQ_767149-1002860_OBJg0419021	1.54678673191674	1.95828218167386	3.68780619008	2.98092217176658	2.45919543839621	2.73354434305981	3.30133760900821	2.81117209373479	1.21564722831527	2.47333690076804	1.65236612284112	2.65030796329187	3.32940870538948	3.71830968593595	3.14627350938032	4.93198477478808	2.43660056321928	4.72716763568364
000101F_QUIVER_SUBSEQ_767149-1002860_OBJg0419031	0	0	0	0	0	0	0	0	0	0	0	0	0	0	0	0	0	0
000101F_QUIVER_SUBSEQ_767149-1002860_OBJg0419041	0	0.530681373978499	0	0	0	0	0	0	0	0	0	0	0	0	0	0	0	0
000101F_QUIVER_SUBSEQ_767149-1002860_OBJg0419051	0	0	0.243509172618754	0	0	0.311769965732635	0	0	0	0	0	0	0	0	0	0	0	0
000101F_QUIVER_SUBSEQ_767149-1002860_OBJg0419061	0.0644200047478647	0	0	0.087634129361047	0	0.186292880392091	0.0434188086876365	0.0540363051366248	0.0607545942337554	0	0.0317617552515758	0.180620265283523	0	0.058072047687499	0.0655174208021561	0	0	0
000101F_QUIVER_SUBSEQ_767149-1002860_OBJg0419071	0	0	0	0	0	0	0	0	0	0	0	0	0	0	0	0	0	0
000101F_QUIVER_SUBSEQ_767149-1002860_OBJg0419081	0	0	0	0	0	0	0	0	0	0	0	0	0	0	0	0	0	0
000101F_QUIVER_SUBSEQ_767149-1002860_OBJg0419091	0	0	0	0	0	0	0	0	0	0	0	0	0	0	0	0	0	0
000102F_QUIVER_SUBSEQ_688166-718439_OBJg0419101	0	0	0	0	0	0	0	0	0	0	0	0	0	0	0	0	0	0
000102F_QUIVER_SUBSEQ_688166-718439_OBJg0419111	0	0	0	0	0	0	0	0	0	0	0	0	0	0	0	0	0	0
000102F_QUIVER_SUBSEQ_688166-718439_OBJg0419121	0	0	0	0	0	0	0	0	0	0	0	0	0	0	0	0	0	0
000102F_QUIVER_SUBSEQ_688166-718439_OBJg0419131	0	0	0	0.308162424371618	0	0.218364184834424	0.305361517163811	0	0	0	0.335067384316623	0	0	0.204208373313952	0.230389773712321	0.376852896358873	0	0
000102F_QUIVER_SUBSEQ_688166-718439_OBJg0419141	0	0	0	0	0	0	0	0	0	0	0	0	0	0	0	0	0	0
000105F_QUIVER_SUBSEQ_1-351896_OBJg0419151	0	0	0	0	0	0	0	0	0	0	1.90483513001916	0	0	0	0	0	0	0
000105F_QUIVER_SUBSEQ_1-351896_OBJg0419161	0	0	0	0	0	0	0	0	0	0	0	0	0	0	0	0	0	0
000105F_QUIVER_SUBSEQ_1-351896_OBJg0419171	0	0	0	0	0	0	0	0	0	0	0	0	0	0	0	0	0	0
000105F_QUIVER_SUBSEQ_1-351896_OBJg0419181	0	0	0	0	0	0	0	0	0	0	0	0	0	0	0.192120072519651	0	0	0
000105F_QUIVER_SUBSEQ_1-351896_OBJg0419191	0.152120162236328	0.10504857834418	0	0	0	0.146636143537679	0	0	0.143464732230519	0	0.150003197941099	0	0	0.137130218325712	0	0	0.143777832586941	0
000105F_QUIVER_SUBSEQ_1-351896_OBJg0419201	21.5440179767199	31.1075102621702	29.4916664616047	23.9788886464165	23.353817791714	25.4871946986429	20.4608120745439	27.1070873205164	29.5537348394868	15.4350454109934	26.5552536355102	27.4567889378912	22.1324755780145	15.0071882680201	21.9110274374322	17.1055884987895	26.8415241210746	20.9494500891582
000105F_QUIVER_SUBSEQ_1-351896_OBJg0419211	0	0	0	0	0	0	0	0.182398568919155	0.205076032039616	0	0	0	0	0	0	0	0	0.443032758797045
000105F_QUIVER_SUBSEQ_1-351896_OBJg0419221	0	0	0	0	0	0	0	0	0	0	0	0	0	0	0	0	0	0
000105F_QUIVER_SUBSEQ_1-351896_OBJg0419231	1185.09903845494	979.046383587248	885.107468593129	67.8190789999659	113.230631717401	45.7682508617605	5.12020321709017	3.98267582303272	6.26897405686084	3.2537645135164	1.87276719853736	1.77498433537882	2.45277651427346	0	1.9315506280932	147.705399100658	144.501078653894	137.365514004524
000105F_QUIVER_SUBSEQ_1-351896_OBJg0419241	4.45311759136029	4.44189620219547	5.58789469798825	1.6827290278187	0.943985898107176	0.476953351085715	0.666973840120957	0	0.466637918518213	2.0344590747671	0.487905138566311	1.38729038844082	0.95851924307792	0	0.503219768897964	1.64625212619929	3.74125054899915	3.02428151663036
000105F_QUIVER_SUBSEQ_1-351896_OBJg0419251	0	0	0	0	0	0	0	0	0	0	0	0	0	0	0	1.14995552933038	0	0
000105F_QUIVER_SUBSEQ_1-351896_OBJg0419261	430.887501000538	363.066847211917	424.873561311942	176.442651917843	238.870597498241	180.911840826587	5.19838316593817	8.84175815808011	7.51640111232162	14.2708865818895	10.1405990513326	15.6180823128934	17.099563889731	11.124423326565	9.93595277514121	803.853508012393	772.720002861879	671.255410279619
000105F_QUIVER_SUBSEQ_1-351896_OBJg0419271	68.8289405490013	63.1810922716127	70.9379905781812	33.2564348488991	46.4407348086655	41.0627025700358	19.0936149543555	23.2346462747284	14.8428355778673	15.3871104873568	11.0704369051932	10.9827155751565	24.1198815482851	20.4299537766324	25.1834536131526	26.8802104980977	23.2053570603379	23.5146888755857
000105F_QUIVER_SUBSEQ_1-351896_OBJg0419281	61.1066691703328	63.2970208812854	52.3771996358099	54.9915846291152	68.1557818433381	61.6223729602744	97.2614602356385	46.131334058188	52.3101106658917	24.4813241996974	25.7247984309087	24.6012828883505	77.7039599721834	102.543234659601	72.186875848413	139.972587030094	125.729401262303	125.936122821682
000105F_QUIVER_SUBSEQ_1-351896_OBJg0419291	0	0	0	0	0	0	0	0	0	0	0	0	0	0	0	0	0	0
000105F_QUIVER_SUBSEQ_1-351896_OBJg0419301	0	0	0	0	0	0	0	0	0	0	0	0	0	0	0	0	0.668080455178419	0.720067027769132
000105F_QUIVER_SUBSEQ_1-351896_OBJg0419311	0.783418835517087	0.541000178472525	1.76949998769628	0	0.747322169334847	0	0	0.657141510800398	1.47768674197434	1.07374228946041	0.772516469396659	0.732181038343764	1.51765546820671	0	0.796764634088443	0	1.4809116756455	0.798074289110788
000105F_QUIVER_SUBSEQ_1-351896_OBJg0419321	0	0	0	0	0	0	0	0	0	0	0	0	0	0	0	0	0	0
000105F_QUIVER_SUBSEQ_1-351896_OBJg0419331	2.5632100704883	2.50758276058733	2.61696913630653	1.58494444371797	1.77826040844205	1.72207613129544	1.70141701848537	2.0686112554251	2.03278581001427	2.26222211907798	2.77646376359857	2.90371989869188	2.5705263369516	1.71546844037698	1.77741490942341	2.30972891088033	2.67958956458025	2.47268954902131
000105F_QUIVER_SUBSEQ_1-351896_OBJg0419341	2.1339025027956	3.92958515510939	2.67767967873334	3.50763062167	1.86594942658638	3.94253369024825	3.11618925302414	3.13240215740921	3.68955832170138	2.0716591461216	3.24398466972368	3.82248360497249	1.83726260968277	2.08392971127763	2.71281779576141	2.66244432768044	4.0337568970924	2.89842869185255
000105F_QUIVER_SUBSEQ_1-351896_OBJg0419351	0	0	0	0	0	0	0	0	0	0	0	0	0	0	0	0	0	0
000105F_QUIVER_SUBSEQ_1-351896_OBJg0419361	49.3458970419915	46.1342817066207	53.8709148340375	52.0241837120099	48.8827152485513	50.4941461593571	61.78484788819	78.8039146868311	87.885568139766	65.1615610118035	52.4957692326209	59.4219604470107	55.6405584844558	49.9582180582464	47.6771946589128	35.2044259355975	31.212754832582	30.1614078576459
000105F_QUIVER_SUBSEQ_1-351896_OBJg0419371	2.01234948830647	1.25068896057865	1.51509096342172	2.1900090950705	2.68748036635578	1.74582282630733	1.89884097187486	1.68798390216299	1.99274202092865	1.31009583658745	1.38904138628582	1.69266255029168	2.98874712254763	2.44897055617142	2.25129357901551	2.0086272820555	2.47258888406026	1.63999568507961
000105F_QUIVER_SUBSEQ_1-351896_OBJg0419381	5.54781578799654	5.08493729980614	5.619871205559	5.69455724650234	4.90730866558934	5.05611492352668	7.274451807757	6.85345009118012	5.70780286599531	6.42862872874367	5.27167891133343	5.09070078161759	6.12273021508285	6.0922895064318	5.3345614986179	4.19511673790054	4.95755839915659	4.62403558068483
000105F_QUIVER_SUBSEQ_1-351896_OBJg0419391	4.44977189820374	3.76789756156296	4.30742296028246	3.13473074716489	3.43622214600245	3.77871757114866	5.78403121682655	7.42061375456798	7.59382217513485	5.80837301586399	6.08552605681741	5.44597466536684	3.93381770496855	4.91860645227548	5.92634851801322	4.00972472698897	4.40601820853205	4.85680070758632
000105F_QUIVER_SUBSEQ_1-351896_OBJg0419401	0.319400657741961	1.10283162089529	0.561109848873113	0.144832849506479	0	0.102628693891603	0.789340501615402	0.178611509164321	0.100409065139819	0.875531651655149	1.67976401046612	0.298510955610142	1.0999994333548	2.11146370142286	1.08280584474081	1.77116593418949	2.31444859840406	4.1214255473898
000105F_QUIVER_SUBSEQ_1-351896_OBJg0419411	0	0.301641813500427	0	0	0	0	0	0	0.274634603567766	0	0.143575595757768	0	0.0940209892539002	0	0.148082224198162	0	0	0
000105F_QUIVER_SUBSEQ_1-351896_OBJg0419421	0	0	0	0	0	0	0	0	0	0	0	0	0	0	0	0	0	0
000105F_QUIVER_SUBSEQ_1-351896_OBJg0419431	0	0	0	0	0	0	0	0	0	0	0	0	0	0	0	0	0	0
000105F_QUIVER_SUBSEQ_1-351896_OBJg0419441	0	0	0	0	0	0	0	0	0	0	0	0	0	0	0	0	0	0
000105F_QUIVER_SUBSEQ_1-351896_OBJg0419451	0	0	0	0	0	0	0	0	0	0	0	0	0	0	0	0	0	0
000105F_QUIVER_SUBSEQ_1-351896_OBJg0419461	0	0	0	0	0	0	0	0	0	0	0	0	0	0	0	0	0	0
000105F_QUIVER_SUBSEQ_1-351896_OBJg0419471	0	0	0	0	0	0	0	0	0	0	0	0	0	0	0	0	0	0
000105F_QUIVER_SUBSEQ_1-351896_OBJg0419481	0	0	0	0	0	0	0	0	0	0	0	0	0	0	0	0	0	0
000105F_QUIVER_SUBSEQ_1-351896_OBJg0419491	0	0	0	0	0	0	0	0	0	0	0	0	0	0	0	0	0	0
000105F_QUIVER_SUBSEQ_1-351896_OBJg0419501	0	0	0	0	0	0	0	0	0	0	0	0	0	0	0	0	0	0
000105F_QUIVER_SUBSEQ_1-351896_OBJg0419511	0	0	0	0	0	0	0	0	0	0	0	0	0	0	0	0	0	0
000105F_QUIVER_SUBSEQ_1-351896_OBJg0419521	0	0	0	0	0	0	0	0	0	0	0	0	0	0	0	0	0	0
000105F_QUIVER_SUBSEQ_1-351896_OBJg0419531	0	0	0	0	0	0	0	0	0	0	0	0	0	0	0	0	0	0
000105F_QUIVER_SUBSEQ_1-351896_OBJg0419541	0	0	0	0	0	0	0	0	0	0	0	0	0	0	0	0	0	0
000105F_QUIVER_SUBSEQ_1-351896_OBJg0419551	190.705720381255	194.115938962451	230.981994785994	157.398405570825	132.819326739992	156.693372579029	405.779183849896	334.015980907613	349.713271821312	331.459014863137	361.052736424449	325.320847403612	196.519500014211	251.94622491319	206.718021060613	124.91296856843	137.36947389361	183.821031690317
000105F_QUIVER_SUBSEQ_1-351896_OBJg0419561	0	0	0	0	0	0	0	0	0	0	0	0	0	0	0	0	0	0
000105F_QUIVER_SUBSEQ_1-351896_OBJg0419571	118.303338512173	127.803418616905	116.951816780599	20.3494837672047	23.8408340178491	21.805344666713	74.2644740222648	57.3829909172405	59.8721199982359	32.5664786240613	41.9587373449143	39.1285882198977	169.278466324427	292.474008385437	233.03046374478	251.434131738998	206.992369980747	332.000969145351
000105F_QUIVER_SUBSEQ_933954-959947_OBJg0419581	0	0	0	0	0	0	0	0	0	0	0	0	0	0	0	0	0	0
000105F_QUIVER_SUBSEQ_933954-959947_OBJg0419591	0	0	0	0	0	0	0	0	0	0	0	0	0	0	0	0	0	0
000109F_QUIVER_OBJg0419601	0	0	0	0	0	0	0	0	0	0	0	0	0	0	0	0	0	0
000109F_QUIVER_OBJg0419611	0	0	0	0	0	0	0	0	0	0	0	0	0	0	0	0	0	0
000109F_QUIVER_OBJg0419621	0	0	0	0	0	0	0	0	0	0	0	0	0	0	0	0	0	0
000109F_QUIVER_OBJg0419631	0	0	0	0	0	0	0	0	0	0	0	0	0	0	0	0	0	0
000109F_QUIVER_OBJg0419641	48.9596906453424	48.647541491958	49.3957542363602	52.9362380353574	54.057534993817	53.4398561326978	51.0179713617384	43.475672153913	53.7535944812416	40.1271762260693	37.5633044526052	43.4582127207703	46.1254287691087	37.8512897601761	52.1291197062808	42.0203581383464	43.7943348104527	40.2680577628683
000109F_QUIVER_OBJg0419651	25.5057114699252	26.48331387656	22.1043589874877	16.7243777677023	16.6287691550109	9.90523810452572	9.15190519723551	6.46452806981264	9.86406374278252	9.05380616226867	10.9469152267139	9.08914392426742	31.399768307725	17.8645789692869	19.9683628530168	82.5723435517362	62.9556076035632	55.5173083875898
000109F_QUIVER_OBJg0419661	0.190047695947541	1.04991948382808	0.429258757123087	0	0.906455461457362	0	0.51236534887998	0.318828765347902	0	0.390714849264571	0.562208751312932	0	0	0.171320367099643	0	0.79040070075269	0.538876216205234	0.774411709110199
000109F_QUIVER_OBJg0419671	0.155388859937274	0.751140743664332	0.350975204171163	0	0	0.599148011281229	0.314194288321442	0.260684235689414	0.293094890970117	0.106486838624173	0.0766132035765282	0.145225991076449	0.100340857402096	0	0.316071920960705	0.517004799963413	0.58746909447094	0.316591453531552
000109F_QUIVER_OBJg0419681	1.44384358764241	0.332355058447285	0.362354946285928	0.327356841589304	0.918211539114488	0.463930733991225	0.648762950288302	2.01852341201488	2.72338170875817	0.329818450687499	0.237291748278837	1.34941215257895	0	0	0.978959959972149	0.400325815671328	0.909775090840236	0.490284546211406
000109F_QUIVER_OBJg0419691	23.1130980336949	23.3254370411022	24.3112984148691	21.7319967003377	16.4145182719224	18.5528961711122	22.9662866279673	26.4796943821769	21.3972958178026	18.6052784172547	26.3526106252154	21.6411448814472	18.4368389509173	19.6099104376688	19.3153607890196	39.2987514187314	50.1966144953655	53.5399883137717
000109F_QUIVER_OBJg0419701	0	0	0	0	0	0	0	0	0	0	0	0	0	0	0	0	0	0
000109F_QUIVER_OBJg0419711	0	0	0	0	0	0	0	0	0	0	0	0	0	0	0	0	0	0
000109F_QUIVER_OBJg0419721	0	0	0	0	0	0	0	0	0	0	0	0	0	0	0	0.252519836365337	0	0
000109F_QUIVER_OBJg0419731	0	0	0	0	0	0	0	0	0	0	0	0	0	0	0	0	0	0
000109F_QUIVER_OBJg0419741	0	0	0	0	0	0	0	0	0	0	0	0	0	0	0	0	0	0
000109F_QUIVER_OBJg0419751	0	0	0	0	0	0	0	0	0	0	0	0	0	0	0	0	0	0
000109F_QUIVER_OBJg0419761	0	0	0	0	0	0	0	0	0	0	0	0	0	0	0	0	0	0
000109F_QUIVER_OBJg0419771	0	0	0	0	0	0	0	0	0	0	0	0	0	0	0	0	0	0
000109F_QUIVER_OBJg0419781	0	0	0	0	0	0	0	0	0	0	0	0	0	0	0	0	0	0
000109F_QUIVER_OBJg0419791	0	0	0	0	0	0	0	0	0	0	0	0	0	0	0	0	0	0
000109F_QUIVER_OBJg0419801	0.921669218255397	1.27294159640594	0.693921563802463	1.25379809915903	0	0	0	0	0	0.631613111447301	0	0.861389456875017	0	0	0	2.29991105866077	0	0
000109F_QUIVER_OBJg0419811	0	0	0	0	0	0	0	0	0	0	0	0	0	0	0	0	0	0
000109F_QUIVER_OBJg0419821	0	0	0	0	0	0	0	0	0	0	0	0	0	0	0	0	0	0
000109F_QUIVER_OBJg0419831	0	0	0	0	0	0	0	0	0	0	0	0	0	0	0	0	0	0
000109F_QUIVER_OBJg0419841	0	0	0	0	0	0	0	0	0	0	0	0	0	0	0	0	0	0
000109F_QUIVER_OBJg0419851	53.0314288657721	49.9384780128485	62.6130764877145	9.01770171318227	13.7967169723356	2.32361888990477	6.49871946784522	33.3625690098664	22.7336421842206	16.5191121455448	14.8560859499358	20.2757826002888	11.6742728323593	3.25947980481885	4.90316697900581	2.00505066652477	0	2.45561319726396
000109F_QUIVER_OBJg0419861	4.95515281029842	6.55853803477673	7.15054167795276	0.561730919974618	1.18171001886037	1.59217224081322	1.11325062626338	2.42459239709664	3.89434280461759	1.98084229095186	1.83232310457187	1.92961327821197	0.799935532290504	0.744478549856136	0.419963789563455	0	0	0.420654090892948
000109F_QUIVER_OBJg0419871	0	0	0	0	0	0	0	0	0	0	0	0	0	0	0	0	0	0
000109F_QUIVER_OBJg0419881	0	0	0	0	0.166585746724796	0	0	0	0	0	0	0	0	0	0	0	0	0.177898912742962
000109F_QUIVER_OBJg0419891	0	0	0	0	0	0	0	0	0	0	0	0	0	0	0	0	0	0
000109F_QUIVER_OBJg0419901	0	0	0	0	0	0	0	0	0	0	0	0	0	0	0	0	0	0
000109F_QUIVER_OBJg0419911	0	0	0	0	0	0	0	0	0	0	0	0	0	0	0	0	0	0
000109F_QUIVER_OBJg0419921	0	0	0	0	0	0	0	0	0	0	0	0	0	0	0	0	0	0
000109F_QUIVER_OBJg0419931	0	0	0	0	0	0	0	0	0	0	0	0	0	0	0	0	0	0
000109F_QUIVER_OBJg0419941	6.95614548184922	6.14585621681519	6.85464630707155	5.28805378927139	4.6839779057331	4.83181251208706	10.2041917215459	10.5543076163372	7.42863193462617	11.9174878699632	9.98639353257052	10.4210315359482	5.15243205745911	7.93057327918929	6.65849008683269	3.91410325978829	5.51111853178193	5.3147058208466
000109F_QUIVER_OBJg0419951	8.32492840986612	10.8833925042873	10.4782468852317	10.1145740302144	7.69886651239054	9.31122990943361	10.4509600815708	10.7677626555667	9.10984886444749	10.7567783211829	12.5329395665974	11.7597711611409	9.56143463070291	7.73373644541292	11.4398022722207	6.81888907387526	8.10864211766236	8.54540113081223
000109F_QUIVER_OBJg0419961	1.47061241429627	1.46690662529051	2.33746232441919	1.55598813928079	1.71459779291193	0.787553331746401	1.87224116766282	1.23356807357665	1.69514469820927	0.55988879519952	1.04732823776836	1.37443022261518	3.05993107147123	2.35679652167667	1.16329483076644	3.26198277613069	2.31660574985101	4.16145341946529
000109F_QUIVER_OBJg0419971	7.77217631014314	7.02301023241378	8.09270003168044	8.32336680074967	8.99152794766993	9.08602426078856	11.4799279253888	9.01618959409518	8.03175379542781	10.8790775502058	8.84623081050528	10.7412310638294	9.0765674439803	6.1118829761423	7.568212883162	6.5336083724488	5.00149589663914	7.15950549598069
000109F_QUIVER_OBJg0419981	1.06073523747004	1.07721274474618	0.986535391370493	1.69762043514453	1.19042469451569	0.842054810102656	1.26164299403411	1.25612890560076	1.47114830506295	1.28278946085978	1.7843079514383	1.22462138271656	1.12816866663153	0.674971924183727	0.634591301486371	2.69883368476476	1.8871794804686	1.08057846224735
000109F_QUIVER_OBJg0419991	102.380255105293	88.1188797376049	98.2212134004135	92.6937856538124	110.183898313262	87.3571621345095	102.236481810366	90.952001899529	97.416094806807	111.69353220676	90.432259788619	98.6710990564441	114.09133135333	86.6327784950558	102.499207561325	90.3806408094679	89.9694296834892	77.0879689700376
000109F_QUIVER_OBJg0420001	0	0	0	0	0	0	0	0	0	0	0	0	0	0	0	0	0	0
000109F_QUIVER_OBJg0420011	0	0	0	0	0	0	0	0	0	0	0	0	0	0	0	0	0	0
000109F_QUIVER_OBJg0420021	0	0	0	0	0	0	0	0	0	0	0	0	0	0	0	0	0	0
000109F_QUIVER_OBJg0420031	0	0	0	0	0	0	0	0	0	0	0	0	0	0	0	0	0	0
000109F_QUIVER_OBJg0420041	0	0	0	0	0	0	0	0	0	0	0	0	0	0	0	0	0	0
000109F_QUIVER_OBJg0420051	0.17704380463663	0	0.66647833811536	0	0	0	0.954614159118507	1.63357211724393	5.67698861323476	0.727960874210449	4.45178982364176	4.46754531870771	2.17216225204726	3.35155550551995	0.900299021568862	0.883581649654985	0.502003957845931	6.49280777581658
000109F_QUIVER_OBJg0420061	0	0	0	0.169163235600822	0	0	0	0	0	0	0	0	0	0	0	1.03435153431834	0.705196036021664	0.253356917178028
000109F_QUIVER_OBJg0420071	0	0	0	0	0	0	0	0	0	0	0	0	0	0	0	0	0	0
000109F_QUIVER_OBJg0420081	2.26758416712484	1.95738758040311	3.0944019885342	2.02434838824019	2.29829732478858	2.4590660211756	2.48355585693281	2.61535716861264	2.67320214628524	1.84532594470081	2.23602756971093	4.23855555865335	2.28792281639202	1.66086056386247	1.58552158341218	3.53654665301606	4.01855429572144	3.75375645531506
000109F_QUIVER_OBJg0420091	0.553363206251442	1.91066119277412	1.24987572708436	0.752770866597771	1.05573308421404	1.06682829346838	1.61617925287648	1.23778126298571	2.43542877029126	1.39045764102787	1.81887461728448	1.37912451957491	1.31020615960291	1.1639476608444	2.25115972482804	1.68770451786618	1.3947107998231	1.69114499458401
000109F_QUIVER_OBJg0420101	1.12028115505919	1.54724976564138	0.632591852602444	0	0.801497460657036	0	1.32136326816416	1.17463229338701	1.84894269601556	1.53544081114498	2.20938175954556	2.09402322783519	2.3510849358515	4.54449815885369	2.27873102897191	1.39776123922581	0.529422247499879	1.426547885203
000109F_QUIVER_OBJg0420111	0	0	0	0	0	0	0	0	0	0	0	0	0	0	0	0	0	0
000109F_QUIVER_OBJg0420121	0.762245353476085	2.10551420810929	0.573891887901496	0.518462457219816	0.727124272866338	0	1.54125036027951	2.55752371770966	0.71887463123076	0	1.12745646884918	2.13717708489531	1.96885033713302	0	0.775230454788756	0.634029535090266	0	1.55300942745883
000109F_QUIVER_OBJg0420131	1.76932735750409	2.68803099968783	0.799272265458796	1.20345739756168	2.70048663448477	0	1.19251909933797	0.593653560572505	1.66865504112535	1.45500837216718	4.18729127703082	2.64577338824346	2.0565469330781	0.956986542443678	2.51925580665355	1.47171222072395	1.0033780487435	1.08145574935966
000109F_QUIVER_OBJg0420141	0.762245353476085	0.350919034684881	0	0	0	0	0	0.213126976475805	0	0.348240742527701	0	0	0	0	0	0.634029535090266	2.40147839293864	1.8118443320353
000109F_QUIVER_OBJg0420151	3.99248839061484	4.74021763231359	5.43176948911611	3.02527640193209	3.2405923448619	3.4096863804799	5.05137644467616	4.25962832035028	5.97827319676195	5.23204364068379	9.13436212789642	6.67718557754452	7.87002264402236	7.60855598795291	7.65796382446858	6.14661440512816	6.95125559908105	7.38513548050862
000109F_QUIVER_OBJg0420161	2.32230286100216	1.42550824702733	1.74845378473191	0.526526374669713	0.984578155390833	0.497462781553262	0.521740744101938	0.432883703363483	1.21675943986908	2.65242834541913	1.65387789422524	1.20578762032825	1.66622741248678	1.163034880036	1.31214669840732	2.14630309225433	3.17047879323921	2.10288559253346
000109F_QUIVER_OBJg0420171	0.751080641241415	1.29667153295678	1.13097202941973	1.53260539950465	0.716473983916232	0.362001877654937	0.506225151623096	2.20505540241945	1.0625177638697	0	0.925785382765637	0	0.242501539527037	0.338534520340706	0.381937773997123	0	0.354945541433008	0
000109F_QUIVER_OBJg0420181	0	0	0	0	0	0	0	0	0	0	0	0	0	0	0	0	0	0
000109F_QUIVER_OBJg0420191	0	0	0	0	0	0	0	0	0	0	0	0	0	0	0	0	0	0
000109F_QUIVER_OBJg0420201	0	0	0	0	0	0	0	0	0	0	0	0	0	0	0	0.206324474919436	0.23444512015496	0.252688429269907
000109F_QUIVER_OBJg0420211	0	0	0	0	0	0	0	0	0	0	0	0	0	0	0	0	0	0
000109F_QUIVER_OBJg0420221	0	0	0	0	0	0	0	0	0	0	0	0	0	0	0	0.825297899677743	1.64111584108472	1.76881900488935
000109F_QUIVER_OBJg0420231	0	0.169503972367371	0	0.166954838269218	0	0.473217424053712	0	0	0	0.168210280333224	0	0	0.158501876575113	0	0	0	0	0
000109F_QUIVER_OBJg0420241	2.92476365259713	3.75093457074284	3.1457777559045	3.97871930133133	1.99285911822626	1.61104243033397	1.12644470775984	0.350475472426879	3.54644818073842	2.86331277189443	1.23602635103465	1.56198621513336	2.69805416570081	1.12995299900387	1.69976455272201	4.51804750190249	5.13382714223772	4.68203582944996
000109F_QUIVER_OBJg0420251	3.56369447543785	3.32229070934606	3.51485213628829	2.54514360159083	2.65160557428892	2.3015982408344	1.77741701897283	1.8234555947911	2.25181982666295	1.61183452094891	1.58134531263911	1.63200322420824	1.93302591856502	0.835257144828485	1.19605305192958	2.54925698844734	3.67140347184289	2.97689575619794
000109F_QUIVER_OBJg0420261	1.35591721531804	0.312115487580303	0	0	0.431147405385489	0.871357083714287	0	0.75824020476969	0	0.309733352728965	0.445682578498073	0.422412137506018	0	0	1.83868761712718	1.12784099992018	0.427186060282354	0.920854948973987
000109F_QUIVER_OBJg0420271	28.0046201406108	29.2368509273033	29.883658900891	33.4467062902322	40.49212379586	30.8211059165241	27.6436929357404	29.2245575717957	29.634609016139	30.0715002411822	24.7338150287672	31.0160818275724	34.7435122041379	29.6181972569231	30.724340698391	35.3995692734917	31.2624044115937	30.550208909198
000109F_QUIVER_OBJg0420281	30.3228714035882	33.0578307164197	38.6841410948833	52.7081992347313	55.4409637220835	51.8286142735303	43.9027479430539	43.0985393046593	45.2794404360082	52.8159348155689	45.681909688563	47.6263902890807	42.515505102376	40.2429751511831	42.9753189396833	46.5912295994903	40.3362304088211	40.757800927211
000109F_QUIVER_OBJg0420291	4.58292481072215	5.82989287898552	3.8590763041484	3.03517256332661	3.27882208996174	3.19702534884267	1.01607624777888	0.85989011034818	1.3080229018118	1.85959216263189	1.39736782790159	1.97252107828339	2.41423063576179	1.52206625908154	1.65588031715623	14.9472090098466	16.6994401910505	14.3745516601866
000109F_QUIVER_OBJg0420301	1.7920939208016	2.78449655004127	1.85523430004693	1.52367838897007	1.28214129131316	0.86374395589788	0.452948874744573	0.375807694818337	0.211265777248119	0.921081550927121	1.21491867307815	0.628082225108233	0.723267101607644	0.403875178357221	0.911311416272723	5.58993474146303	9.73943500742232	7.30247482967139
000109F_QUIVER_OBJg0420311	187.664421053411	192.362449822788	198.80064255709	176.753474643661	181.2256260637	178.925255712695	241.74959486316	229.103426719957	231.728148173249	234.271044973181	190.890575307163	216.492620655736	234.71921502606	184.901399836997	226.896837843823	146.175028989655	147.502168602645	126.422222615959
000109F_QUIVER_OBJg0420321	9.50297363609418	10.6356193103274	9.29295888193709	8.46969265899762	7.76265708038753	8.58128114821336	10.5276990139929	6.78011225705756	9.11678923301752	6.69945324678824	5.62782137465188	6.43139657228372	10.4742914188395	10.1912395291644	9.05386303801508	9.04020036186992	9.9109813149319	8.34547087761088
000109F_QUIVER_OBJg0420331	24.0650614198381	23.0023593052938	23.5871954655456	25.7504818762766	25.1958775093122	24.6119840586271	22.945010566492	22.2785332173538	21.035124485129	26.1955129827257	31.0373162158221	25.8510953496399	31.0795625539105	32.8712263562975	32.2353891502171	27.2184063164921	28.2929639592625	24.0667980212598
000109F_QUIVER_OBJg0420341	0	0	0	0	0	0	0	0	0	0	0	0	0	0	0	0	0	0
000109F_QUIVER_OBJg0420351	1.72495890389084	1.31031235886923	0.389614676190007	0.234655791035268	0	0.332554630114811	0.348784485200867	0.289383417600175	0.650724436832737	0.118210160307568	0.340190738816877	0.161214173580278	0.779712901097023	0.621992476515891	0.350868829690324	3.73049793735068	2.44554221666229	1.93295057179127
000109F_QUIVER_OBJg0420361	0	0.175459517342441	0	0	0	0	0.342500080062113	0.852507905903219	0.47924975415384	0	0.751637645899452	0.237464120543923	0.164070861427752	0	0.775230454788756	0.211343178363422	0.480295678587728	0.776504713729416
000109F_QUIVER_OBJg0420371	1.28487827237427	0.887289586560861	5.32059221813005	3.49578331063931	4.90270580338123	1.85783651561862	1.29900372050892	4.31108781572927	7.87650791849649	7.04414076001364	8.23548309060675	2.40168723283604	3.73363987622607	6.94959703259783	8.49398288732099	5.34375690167195	5.46486768689226	7.8534873097007
000109F_QUIVER_OBJg0420381	5.41032978389568	5.6521612350007	4.28231182462651	9.0584291590988	6.08738569807431	9.49449194217358	10.0981086074388	7.91285006610612	9.15831428867521	8.08079539043006	7.523770828359	6.48266536654587	8.95812376708336	8.12865844094028	8.32428963504109	6.92349025037083	8.65382720446064	7.06607830988401
000109F_QUIVER_OBJg0420391	10.3339522730804	7.13624662901163	9.0771297078771	5.56456652558062	9.44706498029395	10.3764660350709	7.25524978757529	10.8353104070905	11.7763737299329	6.19655855597001	12.7376761366167	10.4629229296147	6.95109374751163	5.82227690326421	10.0720781225226	6.4467735934369	4.4766490347757	9.64999751108007
000109F_QUIVER_OBJg0420401	0	0	0	0	0	0	0	0	0	0	0	0	0	0	0	0	0	0
000109F_QUIVER_OBJg0420411	0.562935690191919	0.777485286427581	0.211916166191171	0.382896425491681	0.536997965989112	0.271320768581694	0.189708128178116	0.236098746395353	0.796358124417309	1.3502148550101	0.555101654656282	0	0.181755145893019	0	0.858788228358801	0.234122682618162	0.798096112623321	0.286733277524834
000109F_QUIVER_OBJg0420421	2.01091465801178	0.954706197304456	1.51401068465992	0.512917404201422	1.07902131401288	0.242302504562262	1.27063866600583	1.37050903322008	0.829717154584523	0.861290606519047	0.681632178879405	0.4698487946591	1.13621264999433	1.58616396918992	1.53387843995636	0.836331294058461	0.712738239615479	1.02426646730796
000109F_QUIVER_OBJg0420431	0	0	0	0	0	0	0	0	0	0	0	0	0	0	0	0	0.148173486167976	0
000109F_QUIVER_OBJg0420441	0	0	0	0	0	0	0.55581153343413	0	0	0	0	0	0	0	0	0	0	0
000109F_QUIVER_OBJg0420451	0.272493508005944	0.188173975120878	0.410318837726674	0.185344066832205	0	0	0	0.228570960278399	0	0.186737789471376	0	0.254671665510875	0.527880162854507	0	0.277135524900328	0.45331580286647	0.257549856633999	0.277591057082013
000109F_QUIVER_OBJg0420461	0	0	0	0	0	0	0	0	0	0	0	0	0.265092658202045	0	0	0	0	0
000109F_QUIVER_OBJg0420471	0.537201487211717	0.370971550952588	0	0.73078517779555	1.02489897508779	0.517835066893062	0.362071513208519	0.450611321691702	0.506635454391202	0.368140213529284	0.264862789507426	0.502066997721438	0	1.45279671300497	0	0.446839862825521	0	0
000109F_QUIVER_OBJg0420481	11.2152591189815	14.1229520274933	15.397754278901	10.7694657780397	11.9571547093576	11.764849326781	19.1199167501341	16.0480874216518	17.1100570123345	14.0151625150622	14.3118840646118	15.7226244023293	9.5851924307792	11.2995299900387	16.4385124506668	11.2493895290285	10.2884390097477	7.39268815176309
000109F_QUIVER_OBJg0420491	10.5235365964982	7.99388323414626	11.8847014099004	6.79998334749124	6.02319360359429	16.2306513503796	10.2845872921636	14.565002142367	11.9097140397932	10.0963827217919	10.3770869023432	16.2281916707536	11.8920764299779	6.64058199041453	10.1676680917257	7.00271426816115	7.95713736167729	5.36020044925156
000109F_QUIVER_OBJg0420501	2.28786031611185	2.72893895335698	2.81867254677284	4.66845619664746	2.57925350478399	4.21027405051328	7.14931029952662	5.23387044000317	5.8845932202518	6.55647946661668	5.02477526554464	5.83153039388839	2.14889269834578	2.24990641394576	2.32683477211669	1.03801295567875	1.37606837117502	1.27126877911453
000109F_QUIVER_OBJg0420511	0	0	0	0	0	0	0	0	0	0	0	0	0	0	0	0	0	0
000109F_QUIVER_OBJg0420521	0	0	0	0	0	0	0	0	0	0	0	0	0	0	0	0	0	2.68510975775592
000109F_QUIVER_OBJg0420531	0	0	0	0	0	0	0	0	0	0	0	0	0	0	0	0	0	0
000109F_QUIVER_OBJg0420541	71.3528978518907	76.490940060374	77.7017029297546	47.4434036562537	34.2872354284102	51.3710355398094	42.6347773163754	52.6874089542679	48.1623325491448	34.1429724850503	28.0737846291783	34.8398068844711	36.8833366784368	31.9202810917339	38.3653481852555	7.10433094208399	6.55899051295355	5.61924862238259
000109F_QUIVER_OBJg0420551	0	0	0	0	0	0	0	0	0	0	0	0	0	0	0	0	0	0
000109F_QUIVER_OBJg0420561	9.77334388862901	6.36344764381544	6.93784153591809	1.32952253881121	2.66372258376777	2.96088862505687	2.63487685354715	3.98188717435489	2.89685123674178	2.10496013181348	3.71725746660175	0.782926258823035	1.44252400938459	1.25861101374193	1.98796720584443	1.3936094731687	1.84747397159735	1.70677273710822
000109F_QUIVER_OBJg0420571	1.5411518075746	7.44983852322821	3.48098358235334	0	1.47014197246199	1.48559240502108	0	0	0	1.05613995684631	1.51970452996064	0	0	0	0	0	0	0
000109F_QUIVER_OBJg0420581	0	0	0	0	0	0	0	0	0	0	0	0	0	0	0	0	0	0
000109F_QUIVER_OBJg0420591	0	0	0	0	0	0	0	0	0	0	0	0	0	0	0	0	0	0
000109F_QUIVER_OBJg0420601	7.23155848169619	13.7330814535333	20.4173075503417	3.68905979175638	1.72458962154196	5.22814250228572	28.0257277050825	30.3296081907876	20.4602779657986	17.345067752822	24.9582243958921	18.5861340502648	10.5068455491233	16.2973990240943	9.19343808563588	10.5265159992551	11.9612096879059	16.5753890815318
000109F_QUIVER_OBJg0420611	41.576368622935	48.0956778382898	47.2531264320021	41.968683978329	28.040369846592	42.6302248730979	37.6605369724636	31.9870572017771	43.4564777076398	46.0953027926104	50.5291054067336	49.7470609714129	33.8586797414003	53.7125545301135	38.5140313266414	24.6705952433245	27.0318525582614	16.1862954411202
000109F_QUIVER_OBJg0420621	1.54961967464918	1.07011024313247	1.16670328859095	1.93236465282477	0.739109837803695	1.74271416742857	2.78516548621938	3.03296081907876	0.974298950752312	1.41592389818955	0.764027277425267	1.20689182144576	2.00130391411873	1.62973990240943	1.31334829794798	1.93344171414889	2.6851695217748	3.42031838190338
000109F_QUIVER_OBJg0420631	10.4455844735612	9.81664484245885	9.63837921451942	11.1647735496542	9.29001994962617	12.2645147422041	9.63406657952493	12.3193446135012	13.480650979415	15.2853538950755	11.0746721928544	12.1846669037659	13.6931320439703	8.00029378993967	11.5021661462392	8.42724302697254	8.68504591731945	5.60052132709325
000109F_QUIVER_OBJg0420641	6.5588553671198	4.52930381976998	6.73382659165603	3.54867273837031	3.98150500364443	4.45442162456902	3.71735684147753	2.00059994831411	2.81166610523659	3.0645921580794	2.93980897444817	2.36836572656651	2.31017322855989	1.61251220788079	2.12245970180008	3.09977441838529	2.53602210839926	2.27780188224009
000109F_QUIVER_OBJg0420651	6.83710983724004	5.11491077828569	14.5849695955572	4.65045113142623	5.43507032243525	3.29531406204676	6.91227434307173	2.86752659258356	5.37340633445215	2.73316219135378	3.37098095736724	1.59748590184094	5.15083067997428	3.59530499683049	4.05625631899571	5.21313173296441	2.15405334639345	2.90208832403923
000109F_QUIVER_OBJg0420661	1.58890580724592	3.29171939577649	0.598140840911419	0	0	0	0	0	0	0	0	0	0	0	0	1.32163903089239	0.75088479328504	4.04657386028005
000109F_QUIVER_OBJg0420671	0	0	0	0	0	0	0	0	0	0	0	0	0	0	0	0	0	0
000109F_QUIVER_OBJg0420681	0	0	0	0	0	0	0	0	0	0	0	0	0	0	0	0	0	0
000109F_QUIVER_OBJg0420691	0	0	0	0	0	0	0	0	0	0	0	0	0	0	0	0	0	0.704183196274225
000109F_QUIVER_OBJg0420701	8.7792746928195	6.93143362876164	7.66005425240127	8.5758476850256	9.18354007933591	8.62095957223298	8.42416677720655	9.42888459445568	9.33728356352289	9.85860356537159	9.46617349427481	9.86655130801488	12.1683237113393	11.0946219112822	11.9051100485209	9.82770373243097	11.6583019616855	10.865945518925
000109F_QUIVER_OBJg0420711	0	0	0.180868823273896	0	0	0	0.161914433078767	0	0	0.329256579391609	0	0	0.620506494667137	0.216558283454745	0.244323056449608	0.399643829613967	0.454112609226898	0.244724654241809
000109F_QUIVER_OBJg0420721	0	0	0	0	0	0	0	0	0	0	0	0	0	0	0	0	0	0
000109F_QUIVER_OBJg0420731	3.13622511858753	3.64481812673109	2.64921072201884	1.2486972118557	1.38640727915659	1.10603502896199	3.91826779957145	1.53992477714007	1.87566421275832	1.99197104960923	2.60229307022146	2.64514549247056	4.49492750551051	5.4474951335215	7.00167457132237	2.86319277441088	2.81963655086286	2.72734907588715
000109F_QUIVER_OBJg0420741	6.11212218422	8.50860961808182	9.27663564241187	4.61925615479644	3.8870007569119	2.61856741772549	7.3890239150655	6.83589930739733	7.04531759331419	4.25507780343445	4.49638068874836	4.62430129480272	6.20218333756301	6.12203637231198	8.3869961482994	5.48750708733096	10.2700995462722	8.49961471994152
000109F_QUIVER_OBJg0420751	0.643025035992138	1.50976793992333	1.64604650018259	4.02381715544062	2.33090909176943	2.72731191181708	2.08030144387932	3.6677665719092	5.09407741419335	2.11516948949794	2.09245227004841	1.68271428784887	1.32872708570765	1.04339025215816	1.70034586754852	2.13945214759141	3.76811999548649	2.35819488984857
000109F_QUIVER_OBJg0420761	17.0378492248703	17.4677692586502	17.6798370664427	7.97241541971688	10.5278290178791	10.2502056942843	14.0896080493418	11.8927409666704	14.6629070026246	13.3320700722205	17.3170786970151	15.6600160386121	15.8658069512612	19.0988199703096	17.0003765113987	13.099836167025	20.6337822159347	14.9356833540528
000109F_QUIVER_OBJg0420771	0.639283976092523	0.441465955988158	0.320876461690296	0.144942281202366	0.101638073653398	0.102706237294619	0.430874675710932	0.357492926162665	0.602909588716391	0.219048294789808	0.262661436515676	0.199157668155463	0	0.19209627863685	0.108362398289324	0.177250417818964	0	0.108540515330519
000109F_QUIVER_OBJg0420781	0.554087977968863	0.191316369597357	0.417170920478494	0	0	0	0	0	0.522561126827861	0	0	0.258924532223728	0	0	0	0	0	0.282226664125623
000109F_QUIVER_OBJg0420791	0.182899339031227	0	0.137704279198154	0	0.348944203580474	0.176305713436354	0.123273375119632	0	0	0	0.270531059321787	0.683748829581725	0.35431645172141	0.49462923108146	0	0	0.172869067195972	0.558962537120396
000109F_QUIVER_OBJg0420801	0	0	0	0	0	0	0	0	0	0	0	0	0	0	0	0	0	0
000109F_QUIVER_OBJg0420811	16.5081486637874	17.8552950299818	22.1624257979449	10.1462152241537	13.091313601042	11.5033882984002	17.4269257944157	17.684428809692	22.6967681524691	20.7176227359922	16.0822892641674	19.5179430531695	11.9443124296099	21.3360307110921	21.4418465703914	5.62488825912239	4.69964918223183	4.45750942860186
000109F_QUIVER_OBJg0420821	17.2495890389084	22.0370714900735	9.09100911110015	14.6659869397043	16.4548000587489	11.6394120540184	20.3457616367173	19.5333806880118	20.335138651023	17.1404732445974	15.7338216702806	19.3457008296334	11.6956935164553	19.4372648911216	15.7890973360646	2.86961379796206	6.52144591109943	5.27168337761255
000109F_QUIVER_OBJg0420831	0	0.66813058061787	0	0	0	0	0	0	0	0	0	0	0	0	0	0	0	0
000109F_QUIVER_OBJg0420841	0	0	0	0	0	0	0	0	0	0	0	0	0	0	0	0	0	0
000109F_QUIVER_OBJg0420851	11.5704935707139	21.9729303256533	23.9563075257343	9.83749277801702	4.13901509170069	12.5475420054857	26.3198138447731	32.7559768460506	32.7364447452777	21.8052280321191	15.6880267631322	21.6275014403081	11.2073019190649	7.82275153156525	14.7095009370174	8.42121279940405	6.83497696451767	5.89347167343351
000109F_QUIVER_OBJg0420861	0.314766496413116	0.108683071568141	0	0.42819444011458	0.150131685803876	0	0.954680747717775	0.132015035651866	0.148428355778673	0.215707156364815	0	0	0.101628714388842	0.70937339502196	0.640257295249642	0	0	0
000109F_QUIVER_OBJg0420871	0	0	0	0	0	0	0	0	0	0	0	0	0	0	0	0	0	0
000109F_QUIVER_OBJg0420881	0	0	0	0	0	0	0	0	0	0	0	0	0	0	0	0	0	0
000109F_QUIVER_OBJg0420891	0	0	0	0	0	0	0	0	0	0.41034737176831	0	0	0	0	0	0	0	0
000109F_QUIVER_OBJg0420901	0	0	0	0	0	0	0	0	0	0	0	0	0	0	0	0	0	0
000109F_QUIVER_OBJg0420911	0	0	0	0	0	0.86305844482177	0	0	0	0	0	0	0	0	0	0	0	0
000110F_QUIVER_SUBSEQ_1-101814_OBJg0420921	0	0	0	0	0	0	0	0	0	0	0	0	0	0	0	0	0	0
000110F_QUIVER_SUBSEQ_1-101814_OBJg0420931	1.51575124034119	2.09344390093274	1.14120386164576	2.26815714892653	2.50624704585244	3.31184376354036	3.40536625643985	3.13619667641036	3.52611741366862	2.21596402267717	1.94305468117684	2.36102807061766	1.6965550199946	2.36840739669389	1.438801059049	1.00863172189207	1.14610147595638	1.4411660398131
000110F_QUIVER_SUBSEQ_1-101814_OBJg0420941	10.7687855731381	12.821597383154	10.4842000587666	10.9870352191612	7.08455512733496	8.59081216965449	8.13409505479969	6.38539084885706	5.9535502704957	8.65214326727811	9.7950409483737	10.4115276025183	7.79309588677571	7.53178019415021	6.60910756386727	10.5017663613371	10.353707699378	13.239942123497
000110F_QUIVER_SUBSEQ_1-101814_OBJg0420951	24.6332726631662	25.7951116024271	23.7453520685704	27.1650869087124	29.3921038764169	28.0660822874708	26.5099181384846	27.9793241196458	27.9160923161647	29.4172178787737	29.0689186937918	28.2682266865711	33.9255973219403	32.7992155960852	33.7187507518872	33.6233560869676	31.9083031144236	33.0748313631481
000110F_QUIVER_SUBSEQ_1-101814_OBJg0420961	36.9353164812907	40.9358259539437	36.8204767043672	46.5233086106706	47.9566966869848	47.6914793822086	46.7919622314445	42.0740563099366	44.9398344648947	47.5762448547495	44.3463172933361	43.4691798350574	42.8427881566517	35.2482306783038	39.7673795542607	36.5066723013777	34.5865305653988	41.5747026599023
000110F_QUIVER_SUBSEQ_1-101814_OBJg0420971	51.7352871801303	47.314893590786	57.1751792021195	58.5960667992497	68.4577434415645	56.4301073375309	46.0233895628295	53.7101018753449	52.1464995042768	53.8431559902715	55.7813235675668	50.5198893580545	68.9124610734934	62.5316051614905	60.00968184574	64.1313833834517	70.3869563631451	65.1501720192114
000110F_QUIVER_SUBSEQ_1-101814_OBJg0420981	1.06266307756651	1.61443911586375	0.800075352387165	1.1564799347179	2.02740000723847	1.22922416029627	0.286492154385038	0.178275014233718	0.801759196851187	0.728235162407213	0.52393731910851	0.794529536710641	1.09792709079008	2.68225466982832	1.08076589401597	2.47496080766208	2.41052691740337	1.94857625977314
000110F_QUIVER_SUBSEQ_1-101814_OBJg0420991	1.32408817270494	1.82873299765361	0	0.900615536015643	0	1.2763540381167	0	0	0	0	0.652830819208444	1.23748907889087	3.42006866074751	0	2.69328890396094	0	1.25147465547507	1.34885795342668
000110F_QUIVER_SUBSEQ_1-101814_OBJg0421001	541.705463095352	551.800389352519	564.578392415827	381.673725137839	343.184922054549	385.416114955088	589.619108864733	661.893765872406	607.383312661526	399.157148897826	359.545180442546	374.162368667769	444.302892314271	453.910387648627	487.007807623742	230.657238642213	230.15534627349	228.706679509932
000110F_QUIVER_SUBSEQ_1-101814_OBJg0421011	0	0	0	0	0	0	0	0	0	0	0	0	0	0	0	0	0	0
000110F_QUIVER_SUBSEQ_1-101814_OBJg0421021	5.20672210682126	3.47571806969425	6.27219687946497	5.5483459268016	6.78798475038914	4.85171624212115	4.44512411600613	3.49397086357873	4.58310226433888	3.44919061598976	5.90440279994247	5.83942538888319	6.50023511305765	6.10174619462089	6.0014763823031	8.8061825273768	10.6625640646476	9.7242282611653
000110F_QUIVER_SUBSEQ_1-101814_OBJg0421031	44.4610689648835	44.2026288277628	46.349425258524	63.6906707881841	59.1027474129561	63.8535453942683	58.355954093044	62.7513941025737	66.0714975719648	60.0001818527177	53.5692936986266	58.5782215461243	57.2578823312706	48.9396288692894	57.5208330935742	45.0675704129455	47.0927644417674	42.5055548108993
000112F_QUIVER_OBJg0421041	0	0	0	0	0	0	0	0	0	0	0	0	0	0	0	0	0	0
000112F_QUIVER_OBJg0421051	0.0217348012319784	0.0300185055872548	0.0327281132126316	0.473073018918205	0.829334096672457	0.775196221824733	2.66614774098906	1.33089387360007	1.18889099770439	0.268104579057625	1.25379137218662	0.446892249050756	3.03156825954977	4.74151824874851	3.44838947675763	1.78980439814707	2.60894273314242	2.05914975334689
000112F_QUIVER_OBJg0421061	118.435611449864	122.94838762727	124.748462535408	119.084685964818	110.153041808696	117.50438230214	212.723595532906	209.125809341094	222.963804673666	153.89438688689	147.118890206767	157.069336078243	97.3123923094441	87.5809425791171	95.6117560906132	89.037661953951	95.5306475011646	87.1343930583199
000112F_QUIVER_OBJg0421071	17.5045645894222	14.7123772504166	13.3525356360258	9.08632448504471	15.1600511933668	8.76978742318895	3.41521108824696	1.25578696224821	1.84635419781196	3.70921182884242	4.37202052504602	5.81200464900073	11.1546747356965	4.04872910014657	6.91028208576502	86.403028599847	81.7434219329351	66.1661917766658
000112F_QUIVER_OBJg0421081	11.4146953618305	12.8546493216137	12.6928019042722	9.19738194657071	9.54859957331947	9.47967058944958	11.83608620389	12.373573652929	13.0838763828612	12.0344714883483	8.48517467008535	9.84751583326607	11.2264925045428	6.64885170646735	12.323557603211	7.59572120494192	10.1247884175514	3.04122954505481
000112F_QUIVER_OBJg0421091	4.86506674111068	5.33589217123586	5.49433786134005	5.54762720586805	3.54892719684128	5.51726859703415	5.20787792971158	4.80103386886136	6.20763380190134	4.90293282858636	3.45692301373847	4.41314598453776	5.63634603108731	3.74071198300368	5.67558369487658	2.02336163151587	3.65156303583821	1.60343692789382
000120F_QUIVER_SUBSEQ_1-67036_OBJg0421101	0	0	0	0	0.38488695416387	0	0	0	0	0	0	0	0	0	0	0	0	0
000120F_QUIVER_SUBSEQ_1-67036_OBJg0421111	0	0	0	0	0.381070794561679	0	0	0	0	0	0	0	0	0	0	0	0	0
000120F_QUIVER_SUBSEQ_1-67036_OBJg0421121	0.684125605302975	1.06297184854517	0.515075799935849	0.116331782396199	1.14205692342257	0.824328108304602	0.576372178394398	0.286926554139652	1.29039958062041	0.586032783817084	0.252976891130501	0.799227331121149	0.883535020908695	1.07924558728387	1.91339475499711	1.7071504765317	1.61651971871552	2.26500162100575
000120F_QUIVER_SUBSEQ_1-67036_OBJg0421131	0	0	0	0	0	0	0	0	0	0	0	0	0	0	0	0.354634811766286	0	0.434326143733762
000120F_QUIVER_SUBSEQ_1-67036_OBJg0421141	28.9351728124235	25.0371405216457	29.7468477536087	43.7093545001016	33.5879284017491	43.3502841845892	74.0926316584306	82.9509160481294	95.1272256143679	52.0811464010217	45.0332221220599	48.8724055260362	36.2436386226867	32.8929457682832	35.9282742293528	21.0716202308945	17.6830739020216	17.1650094320491
000120F_QUIVER_SUBSEQ_1-67036_OBJg0421151	0	0	0	0	0	0	0	0	0	0	0	0	0	0	0	0	0	0
000120F_QUIVER_SUBSEQ_1-67036_OBJg0421161	0	0	0	0	0	0	0	0	0	0	0	0	0	0	0	0	0.54179695450445	0
000120F_QUIVER_SUBSEQ_1-67036_OBJg0421171	0	0	0	0	0	0	0	0	0	0	0	0	0	0	0	0	0	0
000120F_QUIVER_SUBSEQ_1-67036_OBJg0421181	0	0	0	0	0	0	0	0	0	0	0	0	0	0	0	0	0	0
000120F_QUIVER_SUBSEQ_1-67036_OBJg0421191	0	0	0	0	0	0	0	0	0	0	0	0	0	0	0	0	0	0
000124F_QUIVER_SUBSEQ_644612-846607_OBJg0421201	1.52038156758033	4.19967793531232	1.1446900189949	2.32679242930187	2.53807529208061	2.56474915206469	2.81800941883989	2.55063012278322	1.0754054456417	0.26047656617638	0.374805834208622	0	0.245442932863618	0	0.386570442414878	0	0.718501621606979	0
000124F_QUIVER_SUBSEQ_644612-846607_OBJg0421211	0	0	0	0	0	0	0	0	0	0	0	0	0	0	0	0	0	0
000124F_QUIVER_SUBSEQ_644612-846607_OBJg0421221	0	0	0.0675811580278656	0	0	0	0.0604989002019327	0.376465537695963	0	0	0.0442561949367914	0	0	0.0809164305461077	0	0.149325861224315	0	0
000124F_QUIVER_SUBSEQ_644612-846607_OBJg0421231	5.58286187221733	5.98239105205113	5.72520815131766	2.22602652280726	2.38735000169767	1.48457834877192	6.29300061779653	6.4592749184476	7.17157183306318	5.80480473209998	13.3357962532707	7.46674724427019	4.59958380808039	9.37128255146553	5.18848778785239	5.76469174566713	6.5503806540497	9.02123565028987
000124F_QUIVER_SUBSEQ_644612-846607_OBJg0421241	1.33268073078134	1.22706693705966	1.33782761166553	0.785598670371508	0.966170042512038	0.685139642436637	0.946126260731057	0.998629866463307	1.02224045028215	0.961984334433409	0.770958976514811	1.4448028049979	0.952359404192212	0.800905445992536	0.84937358926263	0.768569068493997	0.92370372913876	0.561145984531023
000124F_QUIVER_SUBSEQ_644612-846607_OBJg0421251	0	0	0	0	0	0	0	0	0	0	0	0	0	0	0	0	0	0
000124F_QUIVER_SUBSEQ_644612-846607_OBJg0421261	0	0	0	0	0	0	0	0	0	0	0	0	0	0	0	0	0	0
000124F_QUIVER_SUBSEQ_644612-846607_OBJg0421271	1.01979792168556	1.09547645620793	1.62091601926377	1.38728805346885	1.29707985999459	1.96606724875028	1.45104995751506	0.950465825183381	1.70981832739498	1.86362663337444	0.838005008987939	1.48260041512759	1.1707105258967	0.30643562648759	0.691447010699493	1.79077044262136	1.07096866860663	1.2697365146158
000124F_QUIVER_SUBSEQ_644612-846607_OBJg0421281	0.474001312245633	0.654655678151627	3.21186552388569	0	2.71296787523239	0.913826588634815	0.958424593787257	0.39759822502209	1.34109384985907	1.94897760103739	1.86961969064065	1.32900087632145	1.53040887550256	2.5637589053029	0.964152162258284	0.394270467198989	0.448006893472587	1.93147390978073
000124F_QUIVER_SUBSEQ_644612-846607_OBJg0421291	0	0	0	0	1.41597884716076	0	0	0	0	0	0	0	0	0	0	0	0	0
000124F_QUIVER_SUBSEQ_644612-846607_OBJg0421301	1.63496104803566	2.82260962681317	3.07739128295005	1.11206440099323	1.94953609391699	1.18201482660373	1.10195677933028	1.3714257616704	1.92741748953175	1.68064010524238	1.81373431945303	1.14602249479894	0.527880162854507	0.368462934457783	0.415703287350492	2.03992111289912	1.93162392475499	2.49831951373812
000124F_QUIVER_SUBSEQ_644612-846607_OBJg0421311	0	0	0	0	0	0	0	0	0	0	0.380967026003832	0	0	0	0	0	0.730312607167641	0
000124F_QUIVER_SUBSEQ_644612-846607_OBJg0421321	0	0	0	0	0	0	0	0	0	0	0	0	0	0	0	0	0	0
000124F_QUIVER_SUBSEQ_644612-846607_OBJg0421331	0.307669942675802	0.0708218415454942	0.154429089835312	0.0697567669713934	0	0.0988594218614028	0.207368230292152	0.430128988887533	0.193442628040277	0.351406567459771	0.252823571802543	0.191698308220913	1.12582442005152	0.739605599347987	0.730126137419228	0.170611583987926	0.19386480117541	0.731326257657886
000124F_QUIVER_SUBSEQ_644612-846607_OBJg0421341	1.93024868979115	2.81402374201678	3.55245624906325	3.3552209208674	3.68262179261583	2.6876230658138	3.61383164324092	5.39705575410213	1.8204201688201	2.20464196315066	3.9125168716211	1.80400499181277	5.81671753594053	5.22012507144373	4.79876494447184	3.74631900201625	2.63523446464674	3.27726324045495
000124F_QUIVER_SUBSEQ_644612-846607_OBJg0421351	3.38098838105277	2.52935148376765	5.09106889566962	4.59934727283913	6.71918034366996	4.61706091110947	3.98785058254138	5.19936140413502	5.31435791319443	4.24777169456866	4.16742151322873	3.94982777927705	6.18584846182154	6.34963598341335	7.45026670835947	3.04663542835582	5.59225388005991	3.15721696791081
000124F_QUIVER_SUBSEQ_644612-846607_OBJg0421361	7.90351745565911	7.75593176217248	8.76920347884882	14.1468369595378	9.92020578763072	9.22250506302909	11.2146043914143	4.88494574400296	10.5922677964532	6.84154379125218	6.97315751136807	7.77537385851785	10.4758519044357	8.62464125345873	8.03815648549403	4.15205182271502	8.25641022705011	6.35634389557265
000124F_QUIVER_SUBSEQ_644612-846607_OBJg0421371	7.93211570961051	5.68050187396151	5.75087496001291	10.590675818834	8.40737440501703	7.92934946180001	9.50437722172363	11.0892629947567	8.86612045184604	7.85174049167926	8.40111660468867	7.41333301323061	6.07062187282683	6.09115288525523	9.85996234684449	4.39857989968872	8.88547005387297	7.18266860199709
000124F_QUIVER_SUBSEQ_644612-846607_OBJg0421381	0	0.886616377466353	0.644430951513061	0.582188495208898	0.816497666041108	0.825078634655106	1.15379389641562	1.07695422103859	0.807234032034541	0.58656634932587	0.42201203184036	0.799955003956768	1.10542431675147	1.543183154937	0.435258373705371	0	0.404497878021531	1.30792144497671
000124F_QUIVER_SUBSEQ_644612-846607_OBJg0421391	1.99315039424842	1.6057955827453	2.12590104528882	2.48544428843893	2.53508580410408	1.92129618458557	5.70934320739582	5.57293154035673	4.07277617929324	1.36589125161042	3.35758041469219	2.48372366363962	3.1103892987982	10.0318265370927	4.05420873882459	0.967100409825553	2.35480655137976	1.18442120645417
000124F_QUIVER_SUBSEQ_644612-846607_OBJg0421401	0	0	0	0	0	0	0	0	0	0	0	0	0	0	0	0	0	0
000124F_QUIVER_SUBSEQ_644612-846607_OBJg0421411	3.17975880298112	1.62300053541757	1.97767645683702	0.0940348574369274	0.39564114847139	0.266532755018488	0	0.347898446894329	0.130384124291854	0.0947419667170952	0.545305743103524	0.387625255593757	0.267821553212948	0.747763014046678	0.281211047325333	0.689973317598231	1.30668677262838	1.2675297532936
000124F_QUIVER_SUBSEQ_644612-846607_OBJg0421421	13.4505781159135	13.7296096461075	13.079340843428	13.6298243585304	14.8508460012982	14.5533110255506	16.0432618842777	16.9402163657389	19.0463794467494	19.832581442147	27.4741744358005	22.0998136545696	22.8661215982868	26.6541332426316	26.6016579445658	10.4378610893614	12.34230337016	10.5462987259579
000124F_QUIVER_SUBSEQ_644612-846607_OBJg0421431	1.81642838634275	2.09059751234552	2.73516528798051	2.470988954547	1.84825062059627	3.96880890684464	4.24411863915525	4.06304755497026	2.96933188168309	2.98748391399891	3.10466043518795	4.41383502719899	2.73686258757757	1.96492470844383	4.06421805623474	1.20871238119398	1.03008884265595	1.35696615924376
000124F_QUIVER_SUBSEQ_644612-846607_OBJg0421441	0.319762790006974	0.0736054664588469	0.240748297645752	0.144997059086419	0.203352971247578	0	0.215518757862214	0	0	0	0.210208563101132	0	0.0688279123903268	0.19216887738161	0.433613406306636	0.0886587029415716	0	0.108581535933441
000124F_QUIVER_SUBSEQ_644612-846607_OBJg0421451	33.0984010278372	29.3298906769758	28.1435451469462	40.7749341611612	45.9248945751279	37.3714576897076	56.4724588307584	63.8751255963883	46.8227206463925	54.325984526249	58.3143741116986	54.8369647593368	39.1588739601304	45.2769431073975	46.609259842285	35.4244815338082	39.7056909670401	43.9743190569539
000124F_QUIVER_SUBSEQ_644612-846607_OBJg0421461	15.3800016788631	15.7985328191977	15.4876481540697	22.0337708898224	18.7976741979931	18.7172490947543	27.8587744058702	30.1559417226195	26.4714434758594	25.6248926748528	25.3556019096449	26.5022584431178	15.5800213709564	21.4899036620368	19.4547438262086	20.7885621253182	21.5322740569314	26.8309638302277
000124F_QUIVER_SUBSEQ_644612-846607_OBJg0421471	0	0	0	0	0	0	0	0	0	0	0	0	0	0	0	0	0	0
000124F_QUIVER_SUBSEQ_644612-846607_OBJg0421481	0	0	0	0.371046632826561	0	0.262923994312241	0	0.228792015365709	0	0.373836773893374	1.0758449863938	1.0196718522389	0.352260456837146	0	0.277403547651682	0.453754212733846	0	0.55571904077347
000124F_QUIVER_SUBSEQ_644612-846607_OBJg0421491	0	0	0	0.819791064834752	0	0	0.203084983370163	0	0.568341054605516	0	0.297121718998715	0	0.778284855490619	0.271623317068238	0	0.250631333315597	0.284790706854903	0
000124F_QUIVER_SUBSEQ_644612-846607_OBJg0421501	2.38251979544795	2.26226051399282	2.91491022260422	4.45647772098131	1.13637161968551	2.29662859656902	4.21524649749094	1.4988655367781	1.96608795658677	2.44908484185268	2.93670463551	2.5050333307643	1.53848917579561	0.805404724738766	0.60577670173567	1.73404065035247	3.65927489019056	1.21354485355812
000124F_QUIVER_SUBSEQ_644612-846607_OBJg0421511	0	0	0	0	0	0	0	0	0	0	0	0	0	0	0	0.362023037011417	0	0
000124F_QUIVER_SUBSEQ_644612-846607_OBJg0421521	0	0	0	0	0	0	0	0	0	0	0	0	0	0	0	0	0	0
000124F_QUIVER_SUBSEQ_644612-846607_OBJg0421531	0	0	0	0	0	0	0	0	0	0	0	0	0.501704287010481	1.05057613543748	0	0	0	0.395739316914441
000124F_QUIVER_SUBSEQ_644612-846607_OBJg0421541	0	0	0	0	0	0	0	0	0	0	0	0	0	0	0	0	0	0
000124F_QUIVER_SUBSEQ_644612-846607_OBJg0421551	5.8777895812836	5.7680311532939	6.32749904192674	5.36565990917985	6.73819550120561	7.50482174185512	6.42892060701598	7.35229624515254	7.68289048295251	6.14800886762342	5.33841362764053	6.45711394692928	7.99058089293476	7.2507038875751	7.65593220615879	6.9905523329605	7.65092576850854	8.08870906550313
000124F_QUIVER_SUBSEQ_644612-846607_OBJg0421561	4.49451443483907	8.5353016205227	5.92183262814691	7.64267367216462	7.50299548495544	5.41560577926011	6.05856715328996	2.82754116200968	7.41786970074769	3.08005756339242	6.64795049361268	5.25070067338157	2.17671700619289	2.02581214960853	3.4283099793447	6.54237647762466	11.6820921027015	5.72324191394191
000124F_QUIVER_SUBSEQ_644612-846607_OBJg0421571	2.25925859107732	1.38680953627136	0.850493986075649	0.682976801678084	2.27489258489112	1.20989501610529	1.35353836713465	2.42150943899746	1.65721877604599	1.54825323446895	0.866373610538309	2.34610746598803	3.48513672271767	4.18640797361246	5.87201706297491	0.835214696870132	1.06767997977112	0.383587108250846
000130F_QUIVER_SUBSEQ_1-67655_OBJg0421581	0	0	0	0	0	0	0	0	0	0	0	0	0	0	0	0	0	0
000130F_QUIVER_SUBSEQ_1-67655_OBJg0421591	0	0.331224599064811	0	0	0	0	0	0	0	0	0	0	0	0	0	0	0	0
000130F_QUIVER_SUBSEQ_1-67655_OBJg0421601	0	0	0	0	0	0	0	0	0	0	0	0	0	0	0	0	0	0
000130F_QUIVER_SUBSEQ_1-67655_OBJg0421611	0	0	0	0	0	0	0	0	0	0	0	0	0	0	0	0	0	0
000130F_QUIVER_SUBSEQ_1-67655_OBJg0421621	0	0.151093921062924	0	0	0	0	0	0	0	0	0	0	0	0	0	0	0	0
000135F_QUIVER_OBJg0421631	22.796270364062	26.8425788033829	27.7252226051479	37.968644405932	35.9643953822905	45.3575223099856	42.3511109361778	49.5205499123368	54.0236147739427	29.4416797711114	37.3209510914738	49.712436924646	21.3258115532466	24.5018305742549	27.9404302772569	32.5753205697154	47.7881757301562	44.3613521947178
000135F_QUIVER_OBJg0421641	0	0	0	0	0	0	0	0	0	0	0	0	0	0	0	0	0	0
000135F_QUIVER_OBJg0421651	0	0	0	0	0	0	0	0	0	0	0	0	0	0	0	0	0	0
000135F_QUIVER_OBJg0421661	0	0.996215162404649	0	0	0	0.695302839178664	0.97231480529142	1.21008155441506	0	0	0.711268360569814	0	0	0.650228707866677	1.46718807300174	0	0	0
000135F_QUIVER_OBJg0421671	0	0	0	0	0	0	0	0	0	0	0	0	0	0	0	0	0	0
000135F_QUIVER_OBJg0421681	0	0	0	0	0	0	0	0	0	0	0	0	0	0	0	0	0	0
000135F_QUIVER_OBJg0421691	0	0	0	0	0	0	0	0	0	0	0	0	0	0	0	0	0	0
000135F_QUIVER_OBJg0421701	0	0	0	0	0	0	0	0	0	0	0	0	0	0	0	0	0.225138599337998	0
000136F_QUIVER_OBJg0421711	0	0	0	0	0	0	0	0	0	0	0	0	0	0	0	0	0	0
000136F_QUIVER_OBJg0421721	0	0	0	0	0	0	0	0	0	0	0	0	0	0	0	0	0	0
000136F_QUIVER_OBJg0421731	0	0	0	0	0	0	0	0	0	0	0	0	0	0	0	0	0	0
000136F_QUIVER_OBJg0421741	0	0	0	0	0	0	0	0	0	0	0	0	0	0	0	0	0	0
000136F_QUIVER_OBJg0421751	0	0	0	0	0	0	0	0	0	0	0	0	0	0	0	0	0	0
000136F_QUIVER_OBJg0421761	0	0	0	0	0	0	0	0	0	0	0	0	0	0	0	0	0	0
000136F_QUIVER_OBJg0421771	0	0	0	0	0	0	0	0	0	0	0	0	0	0	0	0	0	0
000136F_QUIVER_OBJg0421781	0	0	0	0	0	0	0	0	0	0	0	0	0	0	0	0	0	0
000136F_QUIVER_OBJg0421791	0	0	0	0	0	0	0	0	0.126779606079781	0	0	0	0	0	0	0	0	0
000136F_QUIVER_OBJg0421801	0	0	0	0	0	0	0	0	0	0	0	0	0	0	0	0	0	0
000136F_QUIVER_OBJg0421811	0.0348616539908716	0.0240741735785054	0.0524944372122506	0.023712127215245	0.0332553746551972	0	0.0234966062341746	0.0584847821725942	0.131512293476085	0.0716713023867272	0.0343765054366869	0.0977448110520723	0.0225115767842775	0.031426381307277	0.141822135115866	0.0289976425195795	0.0329498271466241	0
000137F_QUIVER_SUBSEQ_1-96927_OBJg0421821	0	0	0	0	0	0	0	0	0	0	0	0	0	0	0	0	0	0
000137F_QUIVER_SUBSEQ_1-96927_OBJg0421831	0	0	0	0	0	0	0	0	0	0	0	0	0	0	0	0	0	0
000138F_QUIVER_OBJg0421841	6.43905892205825	6.22520753310851	11.6350684122495	7.88347023991775	2.4569495978132	3.72415630299805	4.33989827475965	7.56162834345664	1.21453704819809	6.17769536401881	6.98439547673692	10.8322674165927	2.49477611212061	4.64364246165974	7.85850050059835	2.14238290395798	4.86875071445094	7.87141764602421
000138F_QUIVER_OBJg0421851	0	0	0	0	0	0	0	0	0	0	0	0	0	0	0	0	0	0
000140F_QUIVER_SUBSEQ_1-55486_OBJg0421861	0	0	0	0	0	0	0	0	0	0	0	0	0	0	0	0	0	0
000140F_QUIVER_SUBSEQ_1-55486_OBJg0421871	0	0	0	0	0	0	0	0	0	0	0	0	0	0	0	0	0	0
000140F_QUIVER_SUBSEQ_1-55486_OBJg0421881	3.50452449497585	2.07436754822601	3.14112423851411	0.227019064108085	0.159192888142334	0.482597769441759	0.112477836943475	0.559931228137618	1.41648078224759	0.686178504507246	0.493679163874788	0.935805350782562	0.538812592262736	1.3539377650786	0.169725010811739	4.719580799666	12.1452282984891	8.16019154783102
000140F_QUIVER_SUBSEQ_1-55486_OBJg0421891	0	0	0	0	0	0	0	0	0	0	0	0	0	0	0	0	0	0
000140F_QUIVER_SUBSEQ_1-55486_OBJg0421901	0	0	0	0	0	0	0	0	0	0	0	0	0	0	0	0	0	0
000140F_QUIVER_SUBSEQ_1-55486_OBJg0421911	0	0	0	0	0	0	0	0	0	0	0	0	0	0	0	0	0	0
000140F_QUIVER_SUBSEQ_1-55486_OBJg0421921	0	0	0	0	0	0	0	0	0	0	0	0	0	0	0	0	0	0
000140F_QUIVER_SUBSEQ_1-55486_OBJg0421931	0	0	0	0	0	0	0	0	0	0	0	0	0	0	0	0	0	0
000147F_QUIVER_SUBSEQ_1-121747_OBJg0421941	0	0	0	0	0	0	0	0	0	0	0	0	0	0	0	0	0	0
000147F_QUIVER_SUBSEQ_1-121747_OBJg0421951	0	0	0	0	0	0	0	0	0	0	0	0	0	0	0	0	0	0
000147F_QUIVER_SUBSEQ_1-121747_OBJg0421961	0	0	0	0	0	0	0	0	0	0	0	0	0	0	0	0	0	0
000147F_QUIVER_SUBSEQ_1-121747_OBJg0421971	0	0	0	0	0	0	0.137247324501424	0	0	0.279095468740613	0	0	0	0	0	0	0	0
000147F_QUIVER_SUBSEQ_1-121747_OBJg0421981	0.812300635904814	0.673133862615584	1.59010367557961	0.994516118975799	0.619898573641809	0.15660334684266	0.875979467439966	0.817641511134136	0.919298203532424	1.66999088798566	1.60199267847233	0.303669555073451	0.839256480114308	2.34322050484673	0.991366134580091	1.08106418425529	0.614202999115643	0.992995659262271
000147F_QUIVER_SUBSEQ_1-121747_OBJg0421991	1.48772830859311	0.440301577053751	0.800075352387165	0.722799959198689	0.405480001447694	0.409741386765422	0.859476463155114	0.534825042701153	0.60131939763839	1.16517625985154	0.838299710573617	2.38358861013192	1.09792709079008	1.14953771564071	0.864612715212779	1.06069748899803	0	1.29905083984876
000147F_QUIVER_SUBSEQ_1-121747_OBJg0422001	0.417823378942447	0	0	0	0	0	0.563222353879919	0.350475472426879	0.394049797859824	0	0	0	0	0	0	0.347542115530961	0	0
000147F_QUIVER_SUBSEQ_1-121747_OBJg0422011	0	0	0	0	0	0	0	0	0	0	0	0	0	0	0	0	0	0
000147F_QUIVER_SUBSEQ_1-121747_OBJg0422021	0	0	0	0	0	0	0	0	0	0	0	0	0	0	0	0	0	0
000147F_QUIVER_SUBSEQ_1-121747_OBJg0422031	1.06026609318102	0.915225865836978	0.39913533557059	2.34380114589033	1.26426682782211	2.81061796175511	0.357307414350512	0.444682225353653	0	0.363296263351267	0.13068887640169	0	0.513492451648886	0.238946827796871	0.539164038104962	0.440960390946238	0.501060341383814	1.89017594789397
000147F_QUIVER_SUBSEQ_1-121747_OBJg0422041	0	0	0	0	0	0	0	0	0	0	0	0	0	0	0	0	0	0
000147F_QUIVER_SUBSEQ_1-121747_OBJg0422051	0	0	0	0	0	0	0	0	0	0.361935603188903	0	0	0	0	0	0	0	0.538027610636487
000147F_QUIVER_SUBSEQ_1-121747_OBJg0422061	4.66062478297794	3.21845572901029	4.93152296704993	3.42708546978708	5.88779056144114	3.52123219894903	13.6686443295891	11.4111933630726	5.70219448443872	4.74767693865926	6.70733370481065	4.35580680247384	18.3013388305409	18.054519222583	19.7287321634048	19.1738007239669	20.1202917253845	18.8629260293626
000147F_QUIVER_SUBSEQ_1-121747_OBJg0422071	2.25788834690514	1.27572094486971	1.08179038549118	2.09422608265646	1.56643948157523	1.18717646340112	3.32030645300389	2.41047541079622	1.93583415979171	3.09462843250599	2.02406061850653	2.68572957296402	3.04856556932351	3.33064748614677	1.67007434219412	2.39030057625006	2.91008844559158	1.25461460296892
000147F_QUIVER_SUBSEQ_1-121747_OBJg0422081	0	0	0	0	0	0	0	0	0	0	0	0	0	0	0	0	0	0
000147F_QUIVER_SUBSEQ_1-121747_OBJg0422091	0.94167205604725	0	0.354490815565198	0	0	0	0	0	0	0.322660454261893	0.232141843892151	0.440042026383564	0.608075646693839	0.424439774250201	0	0.391637609321199	0	0.479643980099973
000147F_QUIVER_SUBSEQ_1-121747_OBJg0422101	0.614446145503598	0.212156932734323	0	0	0	0.296147505576098	0.414134083735234	0.257702553255058	0.579484996852683	1.2632262228946	2.27210726293135	0.574259637916678	1.58709068570636	2.49254338015559	2.81211047325333	0	0.290374838361862	0
000147F_QUIVER_SUBSEQ_1-121747_OBJg0422111	0.921669218255397	0	0.346960781901231	0	0.439601276079322	0.444221258364146	0.310600562801426	1.15966148964776	1.73845499055805	2.21064589006555	4.08979307327643	1.72277891375003	1.78547702141965	4.56966286361859	1.87474031550222	0	0.435562257542793	0
000147F_QUIVER_SUBSEQ_1-121747_OBJg0422121	94.1957763158483	95.6024982382133	100.67031997096	62.9342316718973	62.38130786949	59.6838764197788	123.317770563064	129.898105844846	121.641248034454	169.245516271634	223.294227636656	185.172810802441	105.479675560415	137.467394945414	125.516962485013	53.8158764244106	55.2328182924516	60.5229303019785
000147F_QUIVER_SUBSEQ_1-121747_OBJg0422131	39.6118981956352	39.9048106393569	45.126438402691	61.2022975867506	54.5572702053078	60.8510683879926	74.745102296038	69.7517170169934	75.1358235030194	70.1519160184025	56.0308105209949	61.3553074214422	42.4400655917246	34.6386170525778	42.2482246797028	37.5765058237479	40.1739164192731	41.4864288531973
000147F_QUIVER_SUBSEQ_1-121747_OBJg0422141	1.07236038321731	3.70266281844314	1.6147528404833	1.8234896309062	4.09180199179536	3.10110353747746	5.05936430053729	4.0477918155766	7.58508403675042	3.67440327191776	1.05743699233003	2.00444999090308	4.84726461328378	1.4500347420677	5.45314198235436	2.67594214429732	3.04065515151547	4.91589486068242
000147F_QUIVER_SUBSEQ_1-121747_OBJg0422151	0	0	0	0	0	0	0	0	0	0	0	0	0	0	0	0	0	0
000147F_QUIVER_SUBSEQ_1-121747_OBJg0422161	0	0	0	0	0	0	0	0	0	0	0	0	0	0	0	0	0	0
000147F_QUIVER_SUBSEQ_1-121747_OBJg0422171	0	0	0	0	0	0	0	0	0	0	0	0	0	0	0	0	0	0
000147F_QUIVER_SUBSEQ_1-121747_OBJg0422181	1.27231931181722	0.43930841560175	1.11757893959765	2.16350875005262	0.809130769806151	1.83967721133062	3.43015117776492	3.2017120225463	2.79982751110928	1.01722953738355	0.522755505606762	1.78365907085248	3.01248904967346	3.05851939579995	3.01931861338778	3.7040672839484	6.21314823315929	4.53642227494553
000148F_QUIVER_SUBSEQ_603030-649029_OBJg0422191	0	0	0.25490996221315	0	0	0	0.228196331854109	0.567997464317271	0.319308059490254	0.928084571922565	0.834651647607435	0.632857560153073	0.437259678715017	6.40939726325724	4.13208069539265	0.844865286854976	1.92002954345394	2.7592484425439
000148F_QUIVER_SUBSEQ_603030-649029_OBJg0422201	108.388300066835	104.635799224568	86.6014111625474	123.373732957249	93.8988325705432	121.53893628843	149.088270144684	139.159378757731	159.590168133229	104.595131255673	117.786040510361	111.636073611002	92.844805113822	84.7464749252902	112.484418930133	86.4766558056449	104.53494181027	84.501983552907
000148F_QUIVER_SUBSEQ_603030-649029_OBJg0422211	0	0	0	0	0	0	0	0	0	0	0	0	0	0	0	0	0	0
000148F_QUIVER_SUBSEQ_603030-649029_OBJg0422221	0	0	0	0.21973781119282	0.15408704522368	0.311412840915072	0	0	0	0.110695081387671	0	0	0	0	0	0	0	0
000148F_QUIVER_SUBSEQ_603030-649029_OBJg0422231	0	0	0	0	0	0	0	0	0	0	0	0	0	0	0	0	0	0
000148F_QUIVER_SUBSEQ_603030-649029_OBJg0422241	0.979273544396359	0	0	0	0	0	0	0	0	0	0	0	0	0.294258593490591	0	0	0.308523265759478	0.332530953796162
000148F_QUIVER_SUBSEQ_603030-649029_OBJg0422251	0.715511494594887	1.39996663520163	1.88547144566369	0.648900157873427	0.568786429092061	0.574764080589551	1.44675509506153	1.10032997157276	1.57453301893249	0.245167372646352	0.764350333356525	0.891620038236803	0.693051968567967	0.645004883152314	0.848983880720033	0.297578344164987	0.450848374826536	0.364448301158415
000149F_QUIVER_SUBSEQ_1-85094_OBJg0422261	75.7277643925277	80.6253863475425	81.0390401038797	90.214630069104	107.866876620782	92.4165502593822	98.4134158620601	110.761578525314	110.803392716762	105.403648727636	97.5835715356739	106.231146689417	74.6325671330847	63.493578971659	68.493510358969	69.3498728710046	63.7919304701933	61.41593590863
000149F_QUIVER_SUBSEQ_1-85094_OBJg0422271	0	0	0	0	0	0	0	0	0	0.190605140140902	0	0	0	0	0	1.15675999991814	0.262883729404526	0.566679968599376
000149F_QUIVER_SUBSEQ_1-85094_OBJg0422281	0	0	0	0	0	0	0	0	0	0	0	0	0	0	0	0	0	0
000149F_QUIVER_SUBSEQ_1-85094_OBJg0422291	0	0	0	0	0	0	0	0	0	0	0	0	0	0	0	0	0	0
000149F_QUIVER_SUBSEQ_1-85094_OBJg0422301	0	0	0	0	0	0	0	0	0	0	0	0	0	0	0	0	0	0
000150F_QUIVER_SUBSEQ_553758-668847_OBJg0422311	1.53904928123411	3.05558081702081	2.89686218995298	1.5702410027667	1.65165336196788	0.556337128483337	0.777984492910529	0.806858608076888	1.63291440791162	1.58204866659924	2.27644689481144	1.61819001653056	3.60262007459709	2.42793447944215	4.50014404519257	2.56033754961417	2.9092944241876	2.74372061194978
000150F_QUIVER_SUBSEQ_553758-668847_OBJg0422321	0	0.489346895100776	0	0	0	0	0.477606895564001	1.18879871300575	0.66830053657131	0	0.349379307767333	0	0	0.638792524562489	0	0	0	0
000150F_QUIVER_SUBSEQ_553758-668847_OBJg0422331	0	0	0	0	0	0	0	0	0	0	0	0	0	0	0	0	0	0
000150F_QUIVER_SUBSEQ_553758-668847_OBJg0422341	1.10356871914366	1.28601656511444	1.63578135326289	1.24321946516026	1.31590110521176	0.598378745676136	0.325412768657693	0.289277260807219	0.227670004266039	0.378133748305941	0.170032971987526	0.225617047765503	0.556733480633421	0.497411444902657	0.526110176580777	9.49493729059732	9.06148450101499	6.92093770894315
000150F_QUIVER_SUBSEQ_553758-668847_OBJg0422351	0	0	0	0	0	0	0	0	0	0	0	0	0	0	0	0	0	0
000150F_QUIVER_SUBSEQ_553758-668847_OBJg0422361	0	0	0	0	0	0	0	0	0	0	0	0	0	0	0	0	0	0
000150F_QUIVER_SUBSEQ_553758-668847_OBJg0422371	0	0	0	0	0	0	0	0	0	0	0	0	0	0	0	0	0	0
000150F_QUIVER_SUBSEQ_553758-668847_OBJg0422381	0	0	0	0	0	0	0	0	0	0	0	0	0.0894053294967132	0	0	0	0	0
000150F_QUIVER_SUBSEQ_553758-668847_OBJg0422391	19.4076818403355	24.523229173513	20.6743922427764	23.0309677189593	15.1652785753748	22.0913898412835	31.1710175353747	28.5755532514961	29.2075710346319	24.3360624316943	33.0836116103254	27.40050855061	14.6654847586592	15.4479299095148	20.3682437938276	13.3953824177929	19.5142094887401	18.0881259083968
000150F_QUIVER_SUBSEQ_553758-668847_OBJg0422401	0	0	0	0	0	0	0	0	0	0	0.534819094197687	0	0	0	0	0	0	0
000150F_QUIVER_SUBSEQ_553758-668847_OBJg0422411	4.11071480233301	3.94950700633935	3.22950568096659	3.89011121259989	2.72786799453024	4.30708824649648	5.66166957441078	4.0477918155766	6.40518207547813	5.14416458068486	6.78522070078434	5.17816247649962	3.11609867996814	2.57783954145369	4.36251358588349	2.22995178691443	2.70280457912486	3.45933342048022
000150F_QUIVER_SUBSEQ_553758-668847_OBJg0422421	0	0	0	0	0	0	0	0	0	0	0	0	0	0	0	0	0	0
000150F_QUIVER_SUBSEQ_553758-668847_OBJg0422431	0.698095992044929	0	0	0	0.332965322970972	0	0.235256861923852	0	0.329187640538838	0.239200014978805	0	0	0.225394376466342	0	0.354994143900792	0	0	0
000150F_QUIVER_SUBSEQ_553758-668847_OBJg0422441	1.1767626458393	0.812628918985156	0.295326840783802	0.533605310629574	0	0	0	0.987083215110473	1.109806454334	2.15047134467732	0.386795450601943	1.46639874160643	0.506588751557176	0.70720285055875	0.398936395371126	0.652547782985809	0.370742839521821	0.39959213362988
000150F_QUIVER_SUBSEQ_553758-668847_OBJg0422451	0	0	0	0	0	0	0	0	0	0	0	0	0	0	0	0	0	0
000150F_QUIVER_SUBSEQ_553758-668847_OBJg0422461	0	0	0	0	0	0	0	0	0	0	0	0	0	0	0	0	0	0
000150F_QUIVER_SUBSEQ_553758-668847_OBJg0422471	0	0	0	0	0	0	0	0	0	0	0	0	0	0	0	0.0965394765363779	0.219394322317851	0
000150F_QUIVER_SUBSEQ_553758-668847_OBJg0422481	0	0	0	0	0	0	0	0	0	0	0	0	0	0	0	2.15221034847155	0	0
000150F_QUIVER_SUBSEQ_553758-668847_OBJg0422491	0	0	0	0	0	0	0.553384408833981	0	0.387166831958343	0	0	0.76735130656115	0	0.370071942905197	0	0.682943021785731	2.71608254921881	0.836409735312617
000150F_QUIVER_SUBSEQ_553758-668847_OBJg0422501	0	0	0	0	0	0	0	0	0	0	0	0	0	0	0	0.590909138497225	0	0
000150F_QUIVER_SUBSEQ_553758-668847_OBJg0422511	0.550841368722952	0.475488438110618	0.518408199520395	0.187335067550129	0.131365225078391	0	0.278448551417684	0.115513156195383	0.389624433919016	0.188743761819213	0.814763463816789	0	0.444625625451183	0.868982408901901	0.560225133343437	0.114546351554394	0.911107769195959	0.280572992265512
000150F_QUIVER_SUBSEQ_553758-668847_OBJg0422521	0	0	0	0	0.105256643568288	0	0.223107446519334	0	0	0	0.272012841336852	0.309372269722717	0.356257152161199	0.994676935742842	0.673322225990234	0	0	0
000150F_QUIVER_SUBSEQ_553758-668847_OBJg0422531	0	0.310622112041641	0.677320569453122	0	0	0	0	0	0	0	0.221775062984687	1.68156410720099	0	1.21645657787498	0	0	0.425142107840812	1.83289788886688
000150F_QUIVER_SUBSEQ_553758-668847_OBJg0422541	0	0	0	0	0	0	0	0	0	0	0	0	0	0.519917024081535	0.586575190739958	0	0	0
000150F_QUIVER_SUBSEQ_553758-668847_OBJg0422551	0	0	0	0	0.332143186371043	0	0	0.292062893689066	0	0.477218795315739	0.686681306130364	0.650827589638901	0.224837847141734	0.941627499169891	0	0.289618429609134	0.658182966953553	0
000150F_QUIVER_SUBSEQ_553758-668847_OBJg0422561	0	0	0	0	0	0	0	0	0	0	0	0	0	0	0	0	0	0
000150F_QUIVER_SUBSEQ_553758-668847_OBJg0422571	0	0	0	0	0	0	0	0	0	0	0	0	0	0	0	0	0	0
000150F_QUIVER_SUBSEQ_553758-668847_OBJg0422581	0	0.106893558863946	0	0	0	0	0.208658116832571	0.129841352298652	0.291968840346192	0.318233170312087	0.457913165174749	0.14466804270239	0.499776773284316	0.83723191473942	0.314857594151306	0	0.438909058643561	0.315375130713374
000150F_QUIVER_SUBSEQ_553758-668847_OBJg0422591	0.242711515306499	0	0	0.165087013056224	0	0	0	0	0	0	0.119666922970223	0	0	0	0	0	0.229401120151626	0
000150F_QUIVER_SUBSEQ_553758-668847_OBJg0422601	0	0	0	0	0	0	0	0	0	0	0	0	0	0	0	0	0	0
000152F_QUIVER_OBJg0422611	65.2488339525972	65.3683641060449	72.6619262903459	77.6995480172557	66.3300035931731	71.2514945718967	103.445431639754	106.930720148336	101.672603662226	73.2117239215653	65.2531003949623	74.3608725820676	38.2348559945999	32.1310875234698	38.6276777023541	51.1142526096424	57.7126007297481	64.1876600206094
000152F_QUIVER_OBJg0422621	20.2773083602072	23.2210750048309	25.609408970598	37.3343475917946	30.3391909914211	35.0912216152994	42.4496644655128	39.7541389189415	42.5280873007863	32.8262255202256	32.5399249815747	35.9205970653783	16.0057692326756	16.3408863658358	15.2772278632714	19.0772800393107	26.2217334181956	26.0717788729839
000152F_QUIVER_OBJg0422631	0	0	0	0	0	0	0	0	0	0	0	0	0	0	0	0	0	0
000152F_QUIVER_OBJg0422641	0	0	0	0	0	0	0	0	0	0	0	0	0	0	0	0	0	0
000152F_QUIVER_OBJg0422651	13.7926844488877	12.5048466095179	15.8633842281323	12.2016787111678	12.5114242570911	12.0719426035376	11.9196810041418	10.9306706746997	10.1349891753776	11.5395886014017	10.1379749089139	14.0768559667172	16.064471922692	14.4168170664985	16.5233637888368	12.2468711278462	14.395901077382	12.6714945633792
000152F_QUIVER_OBJg0422661	28.1816471682211	26.342926623495	30.1729329209001	38.6286048103366	34.2428015280329	40.1804204165029	34.1969803532381	38.5596257325279	35.774391792783	30.6212371758733	25.0157973733576	28.4916344784074	46.532977311657	40.8116097901996	43.4285161118268	36.4542893408852	34.2826551660638	27.398933420992
000152F_QUIVER_OBJg0422671	0	0	0	0	0	0	0	0	0	0	0	0	0	0	0	0	0	0
000152F_QUIVER_OBJg0422681	0.272318101821196	0.376105692146976	0.273369808205412	0.246966345891641	0.346361095539807	0.0875002929252841	0.0611804134002165	0.228423827378317	0.0856078575974835	0.124411723271886	0	0.254507731384379	0.351693574866054	0.1636558897817	0.0923190435377662	0.151007999989313	0	0.369883159420513
000152F_QUIVER_OBJg0422691	0	0	0	0	0	0	0	0	0	0	0	0	0	0	0	0	0	0
000152F_QUIVER_OBJg0422701	0	0	0	0	0	0	0	0	0	0	0	0	0	0	0	0	0	0
000157F_QUIVER_SUBSEQ_442272-596970_OBJg0422711	25.9735560692064	23.1721449879688	23.4551768398389	22.6194254359596	20.7666847161453	20.6954845073179	31.3692514105331	38.9772196611021	36.9559345956638	27.5223269829752	24.3536999295556	24.9763965595254	22.2013160853448	16.647031805926	22.2169451868792	16.7341944901652	17.3121215848683	14.3003356781843
000157F_QUIVER_SUBSEQ_442272-596970_OBJg0422721	0	0	0	0	0	0	0	0	0	0	0	0	0	0	0	0	0	0
000157F_QUIVER_SUBSEQ_442272-596970_OBJg0422731	0.29045394519686	0	0	0	0	0	0	0	0.547855022771125	0	0	0	0.187557833352013	0	0	0.966388992722548	0.549050672741893	0.887662443089239
000157F_QUIVER_SUBSEQ_442272-596970_OBJg0422741	0.490488314410698	0.677426310435162	0.553930430931009	0.333619320297969	0.701832993810118	1.41841779192447	0.826467584497707	0.822855457002238	0	1.17644807366967	0.483662485187474	0.458408997919574	0.316728097712704	0	0	6.73173967256709	6.95384612911798	3.24781536785956
000157F_QUIVER_SUBSEQ_442272-596970_OBJg0422751	0	0	0	0.608987648162959	0	0	0	0.375509434743085	0	0	0	0	0	0	0	0	0	0
000157F_QUIVER_SUBSEQ_442272-596970_OBJg0422761	35.4999845753165	34.1500292191992	30.4129501176763	15.5362917062758	15.8856274415163	13.8290783124494	11.3756759087057	9.39110668935578	12.415752158779	13.7253951543234	12.842912938264	14.0389470188715	16.1665274291319	14.0990544759011	16.7077395442604	40.0578165477337	42.7523514261752	36.9091448608508
000157F_QUIVER_SUBSEQ_442272-596970_OBJg0422771	20.5563745729697	17.8021426249506	19.7115240794657	21.3145676857036	24.974612667515	19.8798505025186	18.3679084959236	18.5347605610369	19.2604468505203	20.648890181931	16.5397756909285	18.6487136261916	19.7597877199563	13.7622480647907	17.8420798402711	20.1062025170956	21.8972410159548	19.3720596673046
000157F_QUIVER_SUBSEQ_442272-596970_OBJg0422781	41.366652326792	37.7562148432559	38.2670719340344	45.0405048821831	43.2843562318557	45.1302534137046	33.7164945216347	28.2432622038147	30.2425939232952	47.6866103767183	40.7909776450038	41.35844682765	44.6237298554013	37.2903761183483	44.8434899231131	46.6781266595733	46.5236948244287	47.3672289841764
000157F_QUIVER_SUBSEQ_442272-596970_OBJg0422791	0	0.0698816161643735	0.152378900985686	0	0.193064930721597	0.0975469716967555	0	0	0	0	0.0498934210589877	0	0	0	0	0	0.0956455334109039	0.206176350254671
000157F_QUIVER_SUBSEQ_442272-596970_OBJg0422801	2.10339923519815	2.17879500093348	3.29925417221183	4.29205713497076	5.35062236838871	2.87239153015574	4.37118654075543	5.44010250084606	4.29805714881287	4.44445223605118	2.67908135440234	2.9487465061949	4.64068670203666	2.84419493223472	4.63500122751264	3.06178339816741	4.47310798237235	1.42849841680489
000157F_QUIVER_SUBSEQ_442272-596970_OBJg0422811	15.2541716742434	15.3866960513608	16.1303554028831	18.8275442912003	21.9087337883397	17.7607514966741	18.021061641919	20.7745374608549	21.9834527156073	20.3198631989044	18.1263208042571	16.6592878004196	18.4276853568946	17.0728996886865	14.8167716822281	22.4540086036981	19.8444864466625	14.753825508812
000157F_QUIVER_SUBSEQ_442272-596970_OBJg0422821	0.202608319530281	0	0	0.413429114593388	0	0.195304173935961	0.68278571995141	0.679801562896964	0	0	0.0998943710426714	0.378714330177809	0.392497103846562	0.730573059700777	0	0	0	0
000157F_QUIVER_SUBSEQ_442272-596970_OBJg0422831	0.796697120864835	0	0	0.270947894309791	0	0	0.53697046450416	0.33413975125444	0.375683069993476	0.818955983486755	0.19640249221949	0	0	0	0	0.994029355861858	0	0
000157F_QUIVER_SUBSEQ_442272-596970_OBJg0422841	1.70632278781596	1.17832363850541	1.10115816001843	0.331600880157877	0.930115750943976	0.704918090195828	0.821467348463581	0.817877074807756	2.29890763660658	0.501141604415404	0.480736264447359	1.3669066921543	0.787029629147816	0.219740211560822	0.991651748562972	1.21654759541953	1.15196240975017	0.744961307035135
000157F_QUIVER_SUBSEQ_442272-596970_OBJg0422851	5.96159113862126	6.42885714113479	7.09046789892543	8.12457711355951	8.92184879803293	8.12029792037639	8.70585521726389	10.907230467999	10.6336406736547	7.99324121433347	7.46543065853339	7.79228590704216	5.24443706253248	4.63421789818926	5.95330915996542	4.94083673090561	6.41044098242195	5.6770421974887
000157F_QUIVER_SUBSEQ_442272-596970_OBJg0422861	0	0	0	0	0	0	0	0	0	0	0	0	0	0	0	0	0	0
000157F_QUIVER_SUBSEQ_442272-596970_OBJg0422871	25.9711345182024	26.1085876955442	25.6922154704244	27.6216241579438	27.2969870178743	27.8569718148355	31.8686786182138	31.3966795717159	36.9034079304988	31.777210696231	30.359147063866	32.2457138619171	29.434960838888	25.2281335668879	30.0954517441153	25.0851779225467	27.0164308815158	21.9031706894252
000158F_QUIVER_OBJg0422881	0	0	0	0	0	0	0	0	0	0	0	0	0	0	0	0	0	0
000158F_QUIVER_OBJg0422891	0	0	0	0	0	0	0	0	0	0	0	0	0	0	0	0	0	0
000158F_QUIVER_OBJg0422901	0	0	0	0	0	0	0	0	0	0	0	0	0	0	0	0	0	0
000158F_QUIVER_OBJg0422911	0	0	0	0	0	0	0	0	0	0	0	0	0	0	0	0	0	0
000158F_QUIVER_OBJg0422921	0	0	0	0	0	0	0	0	0	0	0	0	0	0	0	0	0	0
000158F_QUIVER_OBJg0422931	0	0	0	0	0	0	0	0	0	0	0	0	0	0	0	0	0	0
000158F_QUIVER_OBJg0422941	0	0	0	0	0	0	0	0	0	0	0	0	0	0	0	0	0	0
000158F_QUIVER_OBJg0422951	0	0	0	0	0	0	0	0	0	0	0	0	0	0	0	0	0	0
000158F_QUIVER_OBJg0422961	0	0	0	0	0	0	0	0	0	0	0	0	0	0	0	0	0	0
000158F_QUIVER_OBJg0422971	0	0	0	0	0	0	0	0	0	0	0	0	0	0	0	0	0	0
000158F_QUIVER_OBJg0422981	1.28760904326171	1.37975486323282	0.902578709089412	1.14760424252371	0.465899841084067	1.36958896785319	2.24442157314003	1.30352377772119	2.38681769090944	1.06495220774569	1.68562315268226	1.7013526646653	0.487408242308199	0.24015059015353	0.541880229732694	0.332386390404689	0.923238387209723	0.316616374143449
000158F_QUIVER_OBJg0422991	0	0	0	0	0	0	0.540021433052479	0	0	0	0	0	0	0	0.814872921226817	0	0	0
000160F_QUIVER_SUBSEQ_529068-602109_OBJg0423001	0	0	0	0	0	0	0	0	0	0.223696310304253	0.321881862248608	0	0	0	0	0	0.925569797278435	0
000160F_QUIVER_SUBSEQ_529068-602109_OBJg0423011	13.6220103268665	12.1615146951242	12.811968012029	12.2095334305557	15.0184094096242	12.5582405817769	12.9566141481818	12.7789601047011	12.1265475334458	13.8717293068118	14.5831953431395	14.0002356835278	14.9618998310116	12.6622403853165	15.0625201063605	11.0482937795371	12.8749739119465	12.6663972337355
000160F_QUIVER_SUBSEQ_529068-602109_OBJg0423021	0	0	0	0	0	0	0	0	0	0	0	0	0	0	0	0	0	0
000160F_QUIVER_SUBSEQ_529068-602109_OBJg0423031	0	0	0	0	0	0	0	0	0	0	0	0	0	0	0	0	0	0
000160F_QUIVER_SUBSEQ_529068-602109_OBJg0423041	0	0	0	0	0	0	0	0	0	0	0	0	0	0	0	0	0	0
000160F_QUIVER_SUBSEQ_529068-602109_OBJg0423051	0	0	0	0	0	0	0	0	0	0	0	0	0	0	0	0	0	0
000160F_QUIVER_SUBSEQ_529068-602109_OBJg0423061	0	0	0	0	0	0	0	0	0	0	0	0	0	0	0	0	0	0
000160F_QUIVER_SUBSEQ_529068-602109_OBJg0423071	0	0	0	0	0	0	0	0	0	0	0	0	0	0	0	0	0	0
000160F_QUIVER_SUBSEQ_529068-602109_OBJg0423081	0	0	0	0	0	0	0	0	0	0	0	0	0	0	0	0	0	0
000160F_QUIVER_SUBSEQ_529068-602109_OBJg0423091	0	0	0	0	0	0	0	0	0	0	0	0	0	0	0	0	0	0
000160F_QUIVER_SUBSEQ_529068-602109_OBJg0423101	13.8476651777161	16.0288853439416	15.3409070712598	17.8061609401494	13.0838167032484	17.225855539446	19.1554200727748	18.1424525591094	22.1393889234781	17.6237336264019	15.0854747542691	19.0432122294506	13.6684799240875	10.8186989266328	12.8764020360517	12.5605149656765	15.144979352989	11.8227699223894
000160F_QUIVER_SUBSEQ_529068-602109_OBJg0423111	122.696416467878	119.532302712394	120.697880223117	115.242649591669	119.062401504768	116.625007920503	107.061431637314	113.504881276586	103.659895583073	107.684200738611	115.690139625927	114.51954000423	141.846459118534	139.817004676107	140.105448590056	187.930088092936	178.991945831194	183.796693094983
000160F_QUIVER_SUBSEQ_529068-602109_OBJg0423121	0.655608323890039	0.94663598430949	0.762844457924855	1.0945562019497	1.36451046979144	0.689425384916799	0.843583777076062	0.549932456206589	0.44967643880876	1.22531875804865	0.675870283876198	0.668432393416116	0.962165343326314	0.537276890904206	0.666776828188976	0.495754285679202	1.07031232686128	0.910735663820426
000160F_QUIVER_SUBSEQ_529068-602109_OBJg0423131	0	0.154571479563579	0	0	0	0	0	0	0	0	0	0	0	0	0	0	0	0
000160F_QUIVER_SUBSEQ_529068-602109_OBJg0423141	5.22279223678058	5.41000178472525	0	2.66432096071294	7.47322169334847	12.5862689869841	7.92031435143636	9.85712266200598	12.3140561831195	8.05306717095309	7.72516469396659	4.88120692229176	5.05885156068902	7.06220624377418	5.31176422725629	4.34427644413701	2.46818612607583	1.33012381518465
000160F_QUIVER_SUBSEQ_529068-602109_OBJg0423151	1.70468571328097	1.56959084687798	1.99648084575537	1.80365045560688	1.44545859481824	1.64323082006025	2.1702406013338	4.2897350469979	2.85811807715655	1.16820853520878	1.9611230720748	2.124259291904	1.95694996571986	1.36596064352382	0.963180887413833	0.630197254488646	0.537066692309313	0.771811266836491
000160F_QUIVER_SUBSEQ_529068-602109_OBJg0423161	2.45600099378361	1.41335315130703	1.84911464606868	0.55683921385002	0.390473121858556	0.394576792625338	1.65533420407378	0.686708109980097	1.93021490243383	1.1220529004521	1.61454820889868	1.53024774341803	1.58593895081107	1.47599085501231	2.08153315146473	2.38336211303888	0.773770977115208	2.50194552174064
000160F_QUIVER_SUBSEQ_529068-602109_OBJg0423171	13.3769540293827	15.2036018535164	13.8482607732752	19.3347560627232	14.0898290424001	13.4319866659515	14.0875156448473	15.428539818792	15.5069498021418	19.098183014118	17.4503226189799	18.7530953694371	15.8364048856352	14.5710342262851	17.8563457521007	8.57694104287129	9.21911418633065	13.9110972924054
000160F_QUIVER_SUBSEQ_529068-602109_OBJg0423181	0.149380710162157	0.20631362738359	0	0.203210920732343	0.142497871271475	1.15196360219855	0.10068196209453	0.50120962688166	0.422643453742661	0.511847489679222	0.736509345823086	0.279221582419232	0.192922305280513	0	0.607701839558982	0.372761008448197	0	0.608700728982805
000160F_QUIVER_SUBSEQ_529068-602109_OBJg0423191	46.1910877982267	50.4969191821163	49.0311723458643	48.0606061077442	48.5001364324387	50.2653608351046	53.8628403988824	52.2851830463652	57.8644872636563	52.2791891553214	47.9793504397173	49.9520641102614	42.3531758569313	34.6366097418554	41.7266545630484	28.9804725481718	32.9303170230126	33.8816298890181
000161F_QUIVER_SUBSEQ_491572-549582_OBJg0423201	1.20680693532799	1.08338931760865	1.27204106946074	0.656674742563396	1.26632254624133	1.39596102756795	0.894721005040307	1.72088405909219	1.82102602348571	0.744314295646499	1.24951315974299	0.902302691668823	1.87028144990814	0.870310397178846	1.10462876099553	1.40533718090183	0.798437617164452	1.10644445730379
000161F_QUIVER_SUBSEQ_491572-549582_OBJg0423211	2.38000658891267	3.28708969198496	1.34392404128831	2.02353490687059	0	2.2942059925642	2.8072000232939	3.49366372830592	1.12229372808178	2.85425165552768	0.880082053743029	5.00478178108396	2.68951601960682	2.68185047231931	0.605137696776033	1.48475270875569	1.12474304479405	0.606132371476548
000161F_QUIVER_SUBSEQ_491572-549582_OBJg0423221	12.287447396172	14.0307421929753	11.5821817376484	16.7811090355711	12.6442296369107	16.0413401510955	20.0521166084392	17.6109416204896	21.899165438522	14.0562626983909	13.5475272437589	15.7337290709617	10.5272705204596	9.02702588826847	10.3811735172141	7.52461467116561	8.18438665339586	9.31406082866176
000161F_QUIVER_SUBSEQ_491572-549582_OBJg0423231	0.168678696642435	0.232966584031231	0.380992820317381	0.114731524624002	0	0.487793199974027	0.11368872274789	0	0.159081108585754	0.115594265611767	0	0.157646635050093	0.108922641258855	0	0.343104387884976	0.140305578937439	0	0.34366835416254
000161F_QUIVER_SUBSEQ_491572-549582_OBJg0423241	0	0.669278571306216	0	0	0	2.80271556823565	3.26610901090159	1.6259171401247	1.82806607254558	1.32834097665206	0	0.905790975270636	1.87751191943098	0	0	0	0.916027840605461	0
000161F_QUIVER_SUBSEQ_491572-549582_OBJg0423251	0	0	0	0	0	0	0	0	0	0	0.215920752315836	0	0	0	0	0	0	0
000161F_QUIVER_SUBSEQ_491572-549582_OBJg0423261	20.916158383662	21.7717862167368	22.3053978440358	18.2736028310229	17.6704798282046	15.9641410900591	15.9164211847046	16.5671691892088	17.4121504306589	15.4686144527746	16.2702250753311	14.7901206701542	25.1116198393141	18.8550769570622	24.2668376158646	16.3774875777884	18.8415252338542	14.059159943013
000161F_QUIVER_SUBSEQ_549583-593208_OBJg0423271	0	0	0	0	0	0	0	0	0	0	0	0	0	0	0	0	0	0
000161F_QUIVER_SUBSEQ_549583-593208_OBJg0423281	0	0	0	0	0	0	0	0	0	0	0	0	0	0	0	0	0	0
000163F_QUIVER_SUBSEQ_551926-578703_OBJg0423291	0	0	0	0	0	0	0	0	0.953346285144736	0	0	0	0	0	0	0	0	0
000163F_QUIVER_SUBSEQ_551926-578703_OBJg0423301	0	0	0	0	0	0	0	0	0	0	0	0	0	0	0	0	0	0
000163F_QUIVER_SUBSEQ_551926-578703_OBJg0423311	0	0	0	0	0.0973709666885795	0	0	0	0	0	0	0	0	0	0	0	0	0
000163F_QUIVER_SUBSEQ_551926-578703_OBJg0423321	0	0	0.0458024155572808	0.827571653025591	0.580319199656051	0.879627081920376	0.820049803427406	0.30617464696481	0.458988116575291	0.79210496763473	1.22976090253394	0.909698615371027	0.628537208575685	1.64520766679813	0.928069245918377	0.708428169061169	1.72496183099346	1.36340560175959
000163F_QUIVER_SUBSEQ_551926-578703_OBJg0423331	41.7400834724657	48.6560573402072	29.1452864482043	253.883883919319	28.3709306187993	25.4836395033997	35.450836505634	169.483661292998	75.3910870057937	65.3501514489283	44.6117754680174	34.6716165290753	73.8483656757187	441.062313563607	34.2089767572078	28.1417489281242	26.7716771047086	34.1049015500043
000163F_QUIVER_SUBSEQ_551926-578703_OBJg0423341	0	0	0	0	0	0	0	0	0	0	0	0	0	0	0	0	0	0
000163F_QUIVER_SUBSEQ_551926-578703_OBJg0423351	0	0	0	0	0	0	0	0	0	0	0	0	0	0	0	0	0	0
000163F_QUIVER_SUBSEQ_551926-578703_OBJg0423361	0	0	0	0	0	0	0	0	0	0	0	0	0	0	0	0	0	0
000163F_QUIVER_SUBSEQ_551926-578703_OBJg0423371	0	0	0	0	0	0	0	0	0	0	0	0	0	0	0	0	0	0
000167F_QUIVER_SUBSEQ_498536-579690_OBJg0423381	0	0	0	0	0	0	0	0	0	0	0	0	0	0	0	0	0	0
000167F_QUIVER_SUBSEQ_498536-579690_OBJg0423391	9.23098162779824	15.6009353792077	12.9854779458848	32.3849245457201	28.9659755556142	43.3201816296199	19.6472914144158	21.8028346219047	23.3680694079663	5.49356520189048	5.8687297675095	6.12988776287802	11.1373166142301	4.81762906552037	7.41176403803203	8.48649351877927	10.7911393419129	6.92901708375258
000167F_QUIVER_SUBSEQ_498536-579690_OBJg0423401	0	0	0	0	0	0	0	0	0	0	0.460440279772843	0	0	0	0	0	0	0
000167F_QUIVER_SUBSEQ_498536-579690_OBJg0423411	2.67750741252675	1.67289386109949	4.22376127262041	7.37144858931429	5.95965780608802	4.17873234359908	2.92177961608141	4.17100669603869	3.7276184539859	1.66012596290896	1.32012308061454	1.54909912271646	2.22296732232809	1.03442803932316	1.8154130903281	3.18161294733361	1.56660638382028	1.94828262260319
000167F_QUIVER_SUBSEQ_498536-579690_OBJg0423421	27.6094743794568	23.7372765532438	24.6326870533931	26.3849934787784	22.7818035761989	26.3479956943386	17.9573646969423	20.3800715243824	18.2269730287584	16.0824836306846	10.9581631341729	14.966167479802	18.4525510671829	13.8133020803336	18.2518770804401	19.8650173965384	19.0496127439861	16.5943200202772
000167F_QUIVER_SUBSEQ_498536-579690_OBJg0423431	0	0	0	0	0	0	0	0	0	0	0	0	0	0	0	0	0	0
000167F_QUIVER_SUBSEQ_498536-579690_OBJg0423441	0	0	0	0	0	0	0	0	0	0	0	0	0	0	0	0	0	0
000167F_QUIVER_SUBSEQ_498536-579690_OBJg0423451	5.07249605730488	5.93821367532021	4.94659811565661	6.90039961047957	8.94021587981256	7.26459266504655	6.7725606787205	6.36204833683428	5.74065352997226	7.41577408548198	6.09756062175369	8.53333296486977	5.73995079445085	4.485553400465	5.25717261135437	5.42476452171271	5.47922099930502	5.65951962473221
000168F_QUIVER_SUBSEQ_359405-413873_OBJg0423461	0	0	0	0.352306903895926	0	0	0	0	0	0.177478064373622	0	0.484086636921497	0	0.233461363430551	0	0	0	0.263826211276294
000168F_QUIVER_SUBSEQ_359405-413873_OBJg0423471	8.3450203629875	6.50978844890775	8.95900267743213	6.93745381112762	10.0243543590778	5.80968383267696	7.70765933597314	6.99990738079986	5.82977783135082	6.98962104043271	7.9241141408797	6.78822091439808	7.88349251430114	9.61233989563565	7.85850050059835	6.29860573763645	7.30312607167641	6.61199082266034
000168F_QUIVER_SUBSEQ_359405-413873_OBJg0423481	53.5747447753221	54.4408053612509	54.7047191078151	42.4822830349899	44.4862645682791	43.5489862173662	61.3668450536486	54.136559501962	58.2493641890476	49.2219952082861	52.3501564153149	45.5955652519783	55.254011583628	68.3768925393766	60.910146781151	30.3629006198985	30.7624418449785	29.7628295417399
000168F_QUIVER_SUBSEQ_359405-413873_OBJg0423491	0	0	0	0	0	0	0	0	0	0	0	0	0	0	0	0	0	0
000168F_QUIVER_SUBSEQ_359405-413873_OBJg0423501	0	0	0	0	0	0	0	0	0	0	0	0	0	0	0	0	0	0
000168F_QUIVER_SUBSEQ_359405-413873_OBJg0423511	0	0	0	0	0	0	0	0	0	0	0	0	0	0	0	0	0	0
000168F_QUIVER_SUBSEQ_359405-413873_OBJg0423521	0	0	0	0	0	0	0	0	0	0	0	0	0	0	0	0	0	0
000168F_QUIVER_SUBSEQ_359405-413873_OBJg0423531	0	0	0	0	0	0	0	0	0	0	0	0	0	0	0	0	0	0
000168F_QUIVER_SUBSEQ_359405-413873_OBJg0423541	0	0	0	0	0	0	0	0	0	0	0	0	0	0	0	0	0	0
000168F_QUIVER_SUBSEQ_359405-413873_OBJg0423551	0	0	0	0	0	0	0	0	0	0	0	0	0	0	0	0	0	0
000168F_QUIVER_SUBSEQ_359405-413873_OBJg0423561	0	0	0	0	0	0	0	0	0	0	0	0	0	0	0	0	0	0
000168F_QUIVER_SUBSEQ_359405-413873_OBJg0423571	0	0	0	0	0	0	0	0	0	0	0	0	0	0	0	0	0	0
000168F_QUIVER_SUBSEQ_413874-534357_OBJg0423581	45.9029408727805	50.6376167050283	47.8863307015186	51.9928454512645	43.7879251770266	51.7477939260722	55.8464096062658	62.1610549112984	67.1379328008756	53.050274218582	52.3606335257267	56.5344752089433	32.2789618203413	29.106030698479	29.8704313855502	30.2541403675141	38.4219980950231	34.0805241253379
000168F_QUIVER_SUBSEQ_413874-534357_OBJg0423591	52.4596503510077	56.9988925237094	56.1650166743188	44.0294951937613	54.4040336925334	42.6816275271927	55.9558044623661	77.3094466801697	71.0348729034423	59.3673211237498	50.5431423833923	59.8239387643335	44.7527073218633	34.0576703837984	34.0188586090322	49.6404011432447	37.3007787244497	40.2033327893353
000168F_QUIVER_SUBSEQ_413874-534357_OBJg0423601	0	0	0	0	0	0	0.633625148114909	0	0	0	2.31754940818998	0	1.21412437456536	0	0.956117560906132	0	0	1.91537829386589
000168F_QUIVER_SUBSEQ_413874-534357_OBJg0423611	0	0	0	0	0	0	0	0	0	0	0	0	0	0	0	0	0	0
000168F_QUIVER_SUBSEQ_413874-534357_OBJg0423621	0.281749031754397	0.194565498751358	0	0.19163946970163	0.537534427493597	0	0	0	0	0.193080531571303	0.972398353086704	0.78996555585541	0.181936719465339	0.507970878673068	0	1.17178285705993	1.59778682287426	0.287019724355528
000168F_QUIVER_SUBSEQ_413874-534357_OBJg0423631	0	0	0	0	0	0	0.0861684244943212	0	0	0.0876126981427354	0.126067964180778	0	0.412780272404362	0.460996237127598	0.130025053613708	0.106342215767633	0.604179740743856	0
000168F_QUIVER_SUBSEQ_413874-534357_OBJg0423641	0	0	0	0	0	0	0	0	0	0	0	0	0	0	0	0	0.445759367251152	0
000168F_QUIVER_SUBSEQ_413874-534357_OBJg0423651	21.7197053561876	17.6390712934913	18.4350561164089	15.6032226092632	16.1406068762023	13.0168232130748	14.8582995505457	16.035238481025	14.2696717973178	17.8946724790951	18.3291620341994	19.6909604889451	17.0719824805485	18.7727985989682	18.4494562516932	19.6225466152828	18.5295496075863	17.3196162424851
000168F_QUIVER_SUBSEQ_413874-534357_OBJg0423661	0	0	0	0	0	0	0	0	0	0	0	0	0	0	0	0	0	0
000168F_QUIVER_SUBSEQ_413874-534357_OBJg0423671	0	0	0	0	0	0	0	0	0	0	0	0	0	0	0	0	0	0.340814643036636
000168F_QUIVER_SUBSEQ_413874-534357_OBJg0423681	0	0	0	0	0	0	0	0	0	0	0	0	0	0	0	0	0	0
000168F_QUIVER_SUBSEQ_413874-534357_OBJg0423691	0	0	0	0	0	0	0	0	0	0	0	0	0	0	0	0	0	0
000168F_QUIVER_SUBSEQ_413874-534357_OBJg0423701	0	0	0	0	0	0	0	0	0	0	0	0	0	0	0	0	0	0
000168F_QUIVER_SUBSEQ_413874-534357_OBJg0423711	0	0	0	0	0	0	0	0	0	0	0	0	0	0	0	0	0	0
000168F_QUIVER_SUBSEQ_413874-534357_OBJg0423721	0	0	0	0	0	0	0	0	0	0	0	0	0	0	0	0	0	0
000168F_QUIVER_SUBSEQ_413874-534357_OBJg0423731	0	0	0	0	0	0	0	0	0	0	0	0	0	0	0	0	0	0
000168F_QUIVER_SUBSEQ_413874-534357_OBJg0423741	0	0	0	0	0	0	0	0	0	0	0	0	0	0	0	0	0	0
000168F_QUIVER_SUBSEQ_413874-534357_OBJg0423751	0	0	0	0	0	0	0	0	0	0	0	0	0	0	0	0	0	0
000168F_QUIVER_SUBSEQ_413874-534357_OBJg0423761	0	0	0	0	0	0	0	0	0	0	0	0	0	0	0	0	0	0
000168F_QUIVER_SUBSEQ_413874-534357_OBJg0423771	0	0	0	0	0	0	0	0	0	0	0	0	0	0	0	0	0	0
000168F_QUIVER_SUBSEQ_413874-534357_OBJg0423781	0	0	0	0	0	0	0	0	0	0	0	0	0	0	0	0	0	0
000168F_QUIVER_SUBSEQ_413874-534357_OBJg0423791	0	0	0	0	0	0	0	0	0	0	0	0	0	0	0	0	0	0
000168F_QUIVER_SUBSEQ_413874-534357_OBJg0423801	0	0	0	0	0	0	0	0	0	0	0	0	0	0	0	0	0	0
000168F_QUIVER_SUBSEQ_413874-534357_OBJg0423811	0	0	0	0	0	0	0	0	0	0	0	0	0	0	0	0	0	0
000168F_QUIVER_SUBSEQ_413874-534357_OBJg0423821	0	0	0	0	0	0	0	0	0	0	0.271058410314617	0	0	0	0	0	0	0
000168F_QUIVER_SUBSEQ_413874-534357_OBJg0423831	0	0	0	0	0	0	0	0	0	0	0	0	0	0	0	0	0	0
000168F_QUIVER_SUBSEQ_413874-534357_OBJg0423841	0	0	0	0	0	0	0	0	0	0	0	0	0	0	0	0	0	0
000168F_QUIVER_SUBSEQ_413874-534357_OBJg0423851	0.490915197190864	0.169503972367371	0.369608352521416	0.500864514807655	0.234147938172798	0.473217424053712	5.4594333910684	4.11785803112521	1.6204397692669	2.18673364433191	5.56695941392893	1.37642388409272	5.54756568012895	13.9400206796169	4.49350289720897	2.2458661512771	1.62397625005511	1.50029631373307
000168F_QUIVER_SUBSEQ_413874-534357_OBJg0423861	91.2023719601397	92.2900936279953	63.1775526910975	31.2923808182988	30.7513843831984	36.0714806073843	37.4497574618174	54.8964166173521	37.277427746992	37.3003639670108	42.6503636062073	50.1129767541889	63.6003118669508	69.9486987177725	90.4494901098449	57.6708312331387	66.2965284318265	50.3323130065276
000168F_QUIVER_SUBSEQ_413874-534357_OBJg0423871	12.182755109553	12.0585784920874	12.0769329613828	12.2915541513668	5.42333150964382	10.5692038491133	7.25316044278405	8.00492034754697	4.21284341124434	9.32277322598457	8.80969105489063	8.15994418542942	4.85125290053116	5.85720777021444	5.36912669191348	13.5113565433203	16.5043288257684	7.23955078675013
000168F_QUIVER_SUBSEQ_413874-534357_OBJg0423881	0	0	0	0.881982111132561	0	0	0	0	0	0.444307154259481	0.639323974673097	0	0	0	0	0	0.612791038198136	0
000168F_QUIVER_SUBSEQ_413874-534357_OBJg0423891	0	0	0	0	0	0.140570532636431	0	0	0	0	0.0718991543388824	0	0	0	0.296623855503454	0	0	0
000168F_QUIVER_SUBSEQ_413874-534357_OBJg0423901	1.16598328632407	1.42091486563795	1.91064687387439	0.746424549304794	1.30854076342678	0.99171963807949	0.878322797727378	2.0136145515771	1.74648773492103	0.752037401178499	1.75845188559162	1.21792760269245	1.50584491981599	1.54571634712956	2.30193673467186	0.969855490203739	1.49099570456526	0.838443805680595
000169F_QUIVER_OBJg0423911	0	0	0	0	0	0	0	0	0	0	0	0	0	0	0	0.114267378462444	0	0
000169F_QUIVER_OBJg0423921	7.05636981315629	9.04961378763413	9.95080215479719	4.1901155696677	4.5943396272055	2.80716785666811	1.96277845722648	1.97299039779627	2.00702488385713	2.91675824460255	2.70595522640132	2.72168964213568	2.82074169626981	0.908719151303747	1.1391392703409	21.1485864385351	29.959348990223	19.9677046123827
000169F_QUIVER_OBJg0423931	6.36195621515572	6.11102643932669	6.87872111906356	5.23826468395259	5.74941207615819	4.61098049726692	5.51305462996859	5.45686030678214	4.51125531810348	6.45775128634095	6.43851073713566	6.3482182293306	9.82254624605969	9.78839033652012	8.80549246221217	9.03190987995784	9.40388960925497	8.08902976887054
000169F_QUIVER_OBJg0423941	22.1184726097729	22.883328433868	22.2038952779585	16.8079541215904	23.186094308579	21.0867913622785	21.1875803621302	23.9221408355721	22.3881639677468	19.0997192080979	17.3366810081204	19.5360456309592	22.9152460238278	20.5232055047457	20.3528616096364	14.8935923827438	16.0045668594609	12.958103654278
000169F_QUIVER_OBJg0423951	14.1678417469905	13.0129218875351	14.4502597361983	9.11446992350798	9.054415592832	8.88046773959149	9.12570740417909	10.0107971801219	11.387073780025	12.8179480434472	10.2199283479202	11.3496214406962	7.34603834647938	7.36105238772008	10.2213013192638	23.627445604861	21.8343770440383	16.6369161382561
000169F_QUIVER_OBJg0423961	1.56033626990955	3.2325321867238	1.17477177606392	1.32663284350852	0.372110623735194	0.376021314133966	1.31457499608902	0.327207391269908	0.735777630858593	0.534643463631741	0	0	0	0	0.396729278384287	0.324468780060025	0.737383406960412	0.397381388768857
000169F_QUIVER_OBJg0423971	1.589545463368	2.35217468901098	2.22256037101948	0.308906778053675	0.433230243092665	1.53224144189372	0.153049552684761	0.761903200927998	0.428314997673722	0.15561482455948	0	0.212226387925729	0.146633378570696	0	0.230946270750273	0	0.214624880528333	0
000169F_QUIVER_OBJg0423981	1.63812650989052	1.31976810237247	0.822226518968262	7.61381943468017	3.64617980004611	6.05310593681871	35.5149042360631	30.2297817940319	34.2457121034518	6.73557602681846	5.92287554464815	14.2892252981707	20.8034863792904	49.7157442446523	44.4275342918629	0.227096735705129	0.516097002161063	0.834385510396565
000169F_QUIVER_OBJg0423991	4.80344395499528	4.10686266869654	3.96092454666807	33.4498689958121	42.3300732411563	32.852918173325	14.9541701623227	11.703834206956	20.4934657646076	32.7608961309819	12.8564784687911	13.8954065671079	75.9196993341359	120.212152996215	83.0496275531604	16.3623842713481	12.3229146732545	33.5540723013003
000169F_QUIVER_OBJg0424001	0	0	0	0	0	0	0	0	0	0	0.09142206738422	0	0	0	0	0	0	0
000169F_QUIVER_OBJg0424011	0	0	0	0	0	0	0	0	0	0	0	0	0	0	0	0	0	0
000169F_QUIVER_OBJg0424021	0	0	0	0	0	0	0	0	0	0	0	0	0	0	0	0	0	0
000169F_QUIVER_OBJg0424031	0	0	0	0	0	0	0	0	0	0	0	0	0	0	0	0	0	0
000169F_QUIVER_OBJg0424041	0	0	0	0	0	0	0	0	0	0	0	0	0	0	0	0	0	0
000169F_QUIVER_OBJg0424051	0.385815021595283	0	0	15.2205257618841	1.10411483294341	15.2481529615228	227.01289506333	50.8093545696833	58.5818902632235	43.625370720895	174.434430148581	119.713102192677	283.2680055843	964.092592994136	647.439388028092	23.427001016126	28.0785715792703	24.3680138617685
000169F_QUIVER_OBJg0424061	33.7352403713515	34.3863674170557	32.3083414281539	39.1535486273157	37.801321044558	37.2436285631491	36.4782531194274	43.2117013424821	43.6175753787434	41.556149172794	34.8853527111902	41.2750309136218	35.9927608544197	28.2018219385325	35.2644580145634	30.7063000577271	29.6182335129099	26.6113290412316
000169F_QUIVER_OBJg0424071	18.546476767348	19.390145999919	18.7221159609305	7.6112269619779	9.19189795346462	7.6904785375283	3.63135646972541	4.86699958035857	4.49494717984847	5.89335407955127	4.75089114537108	6.58478758951335	4.41580870984464	4.29647815565395	4.74194969589742	27.2339211031425	30.4560747989107	28.4984646956534
000169F_QUIVER_OBJg0424081	408.078876881523	399.045334556155	394.961235547193	420.990436256336	469.203230062303	438.772267527938	495.988051685161	497.635965733488	456.130067782798	434.312554980392	433.581902287696	434.051547913051	459.560604836786	478.848448329163	443.684314553683	426.950606704437	389.30563643946	397.176908959548
000169F_QUIVER_OBJg0424091	30.8841480010045	30.124390189946	27.9365386712974	27.5555716167853	22.6787158320207	24.4876968673236	34.1937941012641	32.5533546736836	31.7112816581258	33.5488071428571	30.089191896248	30.1793948997997	26.8778058760137	29.7102268973903	27.6440502772492	27.2293041409302	27.1604179167756	24.4452166706624
000169F_QUIVER_OBJg0424101	1.56249740047729	0	0.5881994418935	0	0	0	0.526558294832334	0	0.73679671344981	0.535383967043973	0	0	0	0	0	0.649836365604982	0.738404713618253	0.795863557007988
000169F_QUIVER_OBJg0424111	23.0989543048103	19.4245506616687	24.8244251906664	22.300049679098	19.0137714417294	17.4179331449995	21.4695971587152	19.5319471506063	23.0144341979887	24.7655751307514	24.5225505410855	23.8514985542368	22.9753390563393	18.8076721102361	25.3870052499515	17.3541505509515	11.7964298601616	13.2836671635349
000169F_QUIVER_OBJg0424121	40.5758570127999	39.8597091980973	37.4337991318119	42.9530649714938	44.4304608881143	39.1130742014972	33.1256916339709	45.3008190424104	43.6568848996675	51.3046467790811	48.8869084888707	48.0702444626909	42.6235152772947	42.7596195671677	50.5667038290781	37.7912437176903	26.4673576072812	27.0714561291076
000169F_QUIVER_OBJg0424131	23.3844617234749	24.5285131169264	28.9433289444794	32.473922061353	29.9116637123219	32.0190888173906	19.7012844420151	20.581077718912	22.3045304080675	31.4433828735204	23.1463791395858	28.6433637362121	25.224349050722	17.8861906877497	21.1703165966967	28.6607635004843	27.5438409019241	25.265668449236
000169F_QUIVER_OBJg0424141	12.5577166565328	14.0359559730398	12.8174017929067	17.3911609186771	22.4145194144315	19.8422227261411	16.796810788908	17.6464440586749	19.7183170021547	19.4737470078407	18.7978416537603	18.4515671356771	20.1053646143886	15.1715057245183	20.7374591474936	9.90698433530992	12.4196723957049	10.8803334342852
000169F_QUIVER_OBJg0424151	20.6685759307938	20.9539154364722	20.4173075503417	22.732584662715	23.0022967089447	22.2549309218919	26.6260879548287	24.6530531442686	23.0869352722186	22.7026176378636	22.6575386528344	22.3307605665343	29.0594737259538	32.3745629262413	28.325728155743	16.8261684312417	18.0110879470398	15.5300942745883
000169F_QUIVER_OBJg0424161	6.72569429537722	7.4312266168563	13.1657550753873	7.31946998427976	7.27124272866338	8.64430556816717	10.5772083548594	8.27434143964889	8.03448117257908	7.37450984176309	5.30567750046672	7.96203227706096	2.60583132855841	2.82937356666311	0.912035829163242	6.34029535090266	2.96653213245362	5.02444226530798
000169F_QUIVER_OBJg0424171	39.4562930073341	53.3655474062799	58.1825658206095	39.8589473526526	33.8522095248368	49.9616531840947	53.8161756594285	54.0509772459665	60.5509054037499	30.8789794170983	34.6481310529065	30.1115513120184	16.8851734211077	23.9927933977229	15.671463332733	30.2948549382534	28.9071997613583	35.1998328839593
000169F_QUIVER_OBJg0424181	0	0	0	0	0	0	0	0	0	0	0	0	0	0	0	0	0	0
000169F_QUIVER_OBJg0424191	0.533139472185542	3.31349825756329	2.00699431496743	3.26366726378448	2.54287316597869	2.05567795931083	2.51533612673215	6.70806079077911	2.51402281243272	4.38427853541492	1.57716027778524	3.48789454938806	1.72134835713426	1.92241531021452	2.16888671661126	0.886922222999616	2.51950946707173	2.17245175107663
000169F_QUIVER_OBJg0424201	18.2394423867492	18.7052378309709	20.2911774650886	10.6469968893355	12.9843620154703	9.84061571376174	19.632593874989	14.8427715759936	17.0732724917306	31.7147819087728	37.9845453195616	35.7468310033085	25.9290557792072	28.3442601946072	27.4099339371739	16.6432752961195	14.6661716140181	18.1646638390274
000169F_QUIVER_OBJg0424211	33.7301466659577	36.4382358218084	40.2301951021534	5.90599033564788	11.9465355666317	7.72613598916824	16.7691202609452	18.6287362564376	19.6849921222159	33.5282228218722	40.0116878287861	34.9574179585797	32.5635489448259	35.5242772333365	35.8331803465708	14.1671253133846	10.4163592105793	17.8609876426215
000169F_QUIVER_OBJg0424221	0	0	0	0	1.11171892958903	0	0	0	0	0	0	0	0	0	0	0	0	0
000169F_QUIVER_OBJg0424231	0	0.254255958551056	0.554412528782124	0.250432257403828	0.351221907259197	0.354913068040284	0	0	0	0	0.181531285236813	0	0	0	0	2.14378132621905	0.695989821452191	2.25044447059961
000169F_QUIVER_OBJg0424241	25.5068576865259	23.2738805730711	25.5476967262179	15.0568143809112	17.0248190015771	15.4316818888759	19.2049338755089	20.238959077883	23.4776410661322	18.004576032397	14.1621025758486	18.4695749161784	18.5976683121908	12.0145735771324	16.9047401452985	13.6982752624744	14.3345171428586	12.4848123445903
000169F_QUIVER_OBJg0424251	0	0	0	0	0	0	0	0	0	0	0	0	0	0	0	0	0	0
000169F_QUIVER_OBJg0424261	30.4983118575883	27.3576009983431	26.3945483114562	16.4671074762459	16.7960032706695	16.0632784128199	7.73488893183751	10.0219574891298	8.1544586095574	8.83413388653048	10.3088318156945	10.4317432218877	14.5167044784989	13.0379192192754	11.6716692217638	33.3448643454663	33.8777119110876	39.3965769474088
000169F_QUIVER_OBJg0424271	6.77707976011085	5.58000184080719	10.9898705335665	4.96420615230804	3.72970398743824	3.76890124933721	3.16226968560121	3.93556098889703	1.72078123372243	2.50076762425161	3.46989837455431	2.92331061519876	5.72276738473508	3.05463264518144	5.56704309954587	3.90262172245949	5.17361010530496	4.7795946334916
000169F_QUIVER_OBJg0424281	57.5848655588616	63.0829289517114	50.8432734819131	2.9229816373516	4.91924736627901	4.14245509541141	2.15162218341153	2.57478171406338	1.85273740395564	3.95466250275798	3.93489015757114	4.13106933257953	3.96427201098835	2.32434824566534	3.49646822447171	10.9278316474635	7.1950258163708	13.8837825828764
000169F_QUIVER_OBJg0424291	0	0	0.436913577208958	0	0	0	0	0	0	0	0.572234421775303	0	0	1.04625277685543	0.590196025250699	0.96539476536378	0.548485805794628	4.13816298057446
000169F_QUIVER_OBJg0424301	1.43454110267625	0.198128244404994	0.432024412051991	0.195148635983044	0.547377377335799	0	0	0	0	0.196616085557349	0.141457746176397	0	0.370536431708657	0	0.583591593635482	0.715943829043942	0	2.3382034106196
000169F_QUIVER_OBJg0424311	0.960104785654984	2.81780518489519	2.16857870832565	1.95912622132424	1.60276754614793	0.92549245997909	3.88263920547008	2.61738065578371	4.07464259063563	3.1252754297486	4.85206088863604	3.81357272737348	7.12975164638384	11.4678208622308	9.27637463347226	3.99303707205785	3.17608291287374	7.82452409409045
000169F_QUIVER_OBJg0424321	24.0987583048247	23.1423841365283	21.9710946402876	29.0692001214235	24.9639528394631	29.5819331437742	38.1951607975809	30.6373585542722	35.1567126061185	34.706676672679	31.0966242353929	36.5992764694132	19.6950749679161	20.3663090608174	22.2115428034268	14.8772617879992	18.150559656109	13.0419616805288
000169F_QUIVER_OBJg0424331	26.5877195369789	25.9929162208285	27.2335213233826	26.6534317209825	25.9524980263392	23.9156356942048	35.3711818775026	35.2036236040729	36.4460966779092	33.7924265611493	28.6565714709597	29.6885465698392	24.0063232734697	24.1071090634287	27.5908959066637	12.986398315332	13.7336396557532	13.6212843863579
000169F_QUIVER_OBJg0424341	49.5985166210129	55.7416735612381	59.3087582083029	44.3196010844112	74.2168223339435	56.2476020935568	68.8248005711022	77.4973781702539	79.7950840666144	69.311916064479	53.2237208915353	48.1724627986173	75.3594439385399	68.3816383879928	71.214273501974	42.0645801901266	32.1715295054021	40.6192293354318
000169F_QUIVER_OBJg0424351	39.7083048760286	42.6189754593407	43.0458758462078	46.8257553350738	52.1486016968788	44.8450057235772	38.6931880229015	28.5120215627476	32.0568976070635	49.915151140148	61.2821590246736	59.8025790051841	53.1031905009844	47.374244383396	46.3588242527661	116.676576511599	121.178959829409	143.054982542414
000169F_QUIVER_OBJg0424361	0	1.32790952897802	0	0	1.8343362338219	0.617871386633767	0	1.61298370832825	0.604508212625867	0	0.632058929506358	0	0	0	0	65.5788275953591	21.2039626285605	48.3197705952532
000169F_QUIVER_OBJg0424371	8.43681822864556	4.76685471940826	7.17699295708981	9.16675463406132	7.4209614017866	8.02704707421647	9.45268286232032	12.0399353727066	9.81680003409527	12.0138997422144	11.1285589297701	9.52347364559022	10.25920945874	5.33369422606721	8.02336414746405	15.0378799989358	15.4304782986838	14.8452979652776
000169F_QUIVER_OBJg0424381	5.16241313577734	4.69075299253634	5.31872828671714	0.73923356135388	1.68471471699763	1.5714647983749	1.09877193314724	0.911641402266449	1.15310815125165	0.930990424387641	1.07169914829594	1.39664591129157	1.05270899528789	0.489864016909192	0.552669110350365	3.50304372229545	1.54083295731901	1.38394385394934
000169F_QUIVER_OBJg0424391	0	0	0.169397685300003	0.153036385457784	0	0	0	0	0	0	0.221863525315355	0	0.145288118216837	0	0	0.374297451908095	0.531639612317888	0
000169F_QUIVER_OBJg0424401	0	0	0	0	0	0	0	0	0	0	0	0	0	0	0.207400772430831	0.169624676777584	0.19274338511655	0.207741680462678
000169F_QUIVER_OBJg0424411	5.12783237793003	5.14029495088264	4.29661580590182	13.0512660785188	17.4360562440705	12.9952304543618	18.1168480765993	17.0664082687634	14.5861981627145	21.7645357910568	22.8764554485849	20.1747009861525	19.9208969961678	16.4025435339271	21.6177900134495	7.63624428333056	8.52067069682247	7.58287594345734
000169F_QUIVER_OBJg0424421	22.0659779588187	20.7934542923914	21.1128604888945	32.2845346730889	29.8197990306717	30.2439734973301	34.159986591525	28.0530336884473	33.166660858984	34.8900611905352	31.6184002388755	36.0899015477024	36.7354257585486	30.3553999426773	34.9485514316545	27.4358583256868	23.5714792382694	25.7569208221575
000169F_QUIVER_OBJg0424431	0	0	0	0	0	0	0	0.461151937403788	0	0	0	0	0	0	0	0	0	0
000169F_QUIVER_OBJg0424441	20.1179426401965	17.038229039377	21.5293134438417	23.8390386902014	22.2084434709467	23.9054411768937	24.4751571344521	22.1818426525895	26.0136508546761	28.0068984787925	21.5847131960628	25.4243213852882	24.5112592442537	20.5307745444848	26.7661443699159	17.0496771347288	14.4702809760246	14.1784395912011
000169F_QUIVER_OBJg0424451	51.2195183621222	52.7915103263431	54.9445242217953	50.9576382577725	48.4668656275878	47.9558892745107	58.7781126764643	51.1518075087583	48.0833596648281	53.7990559127058	57.3781936464716	58.9714119039677	45.0360146445326	52.8516902630406	51.4341807159679	46.223608620582	45.2425310082523	46.9659064550936
000169F_QUIVER_OBJg0424461	0	0	0	0	0	0	0	0	0	0	0	0	0	0	0	0	0	0
000169F_QUIVER_OBJg0424471	0	0	0	0	0	0	0	0	0	0	0	0	0	0	0	0	0	0
000169F_QUIVER_OBJg0424481	21.5854374015584	15.2003071292885	13.7924772454876	11.687595271768	12.5983616461887	14.0996632639689	11.1027971573005	7.98099357527976	14.1965070679106	18.5877441649793	11.9028217339062	6.63608191852354	26.1348524736502	20.9945949965976	21.3754379175389	18.6633265968665	12.885273794136	15.0452675651097
000169F_QUIVER_OBJg0424491	1.99667809406125	2.06824846991266	2.63076104365465	1.69762043514453	1.42850963341882	0.962348354403036	0.672876263484859	0.418709635200254	1.41230237286043	1.02623156868783	0.984445766310787	1.39956729453321	0.9670017142556	0.449981282789151	1.52301912356729	0.830410364543003	3.30256409082004	1.52552253493744
000169F_QUIVER_OBJg0424501	15.371345872231	14.9223745910431	17.2756870836698	9.24304712436908	13.1755377721594	12.0255536861422	7.20711068945868	7.10086561433606	10.2947844109113	9.1598868295201	7.57871607417576	7.91171927688996	16.974724668094	15.8648614196633	12.9143841165046	23.5332131547327	22.1083970534754	23.3748772829605
000169F_QUIVER_OBJg0424511	8.68118149965005	9.31439635691185	8.588669490014	8.73512300729291	8.69182640091306	9.82055564407982	7.25340413766749	6.86061755361189	7.23995081415055	5.11331866158711	4.84616029898795	5.02897177188543	8.15387521967073	8.14911409864149	7.95345821460965	11.6967239594877	14.1046382946241	14.3251391095541
000169F_QUIVER_OBJg0424521	6.30838080318178	7.01263733797446	6.37135838450379	4.70943803202943	5.57739622285909	4.59779908002432	3.31849504741032	1.67780811268187	2.32173366987785	4.8502925023089	4.17234754338621	5.03299568092276	4.96777567334437	3.05142790238361	4.69452157564386	6.91102570163858	9.74347780048264	9.24773480671748
000169F_QUIVER_OBJg0424531	8.40694200649024	6.78329687221904	8.26173825444639	6.80166781812379	7.93516856300321	6.3124858326939	3.69796917318397	3.56303900427703	6.00904304235565	7.88376830039964	4.84307469675094	7.60898524943378	5.6572786201116	3.90892118419129	4.59008430557384	12.0718268557507	14.2189825148265	10.9982500087059
000169F_QUIVER_OBJg0424541	7.10542664771312	5.53581577971886	7.6815503341854	4.08942286993149	5.47456938001109	4.21493659099004	3.00849149783242	2.21594230386181	3.00692069587802	4.18260077871207	3.59309985765888	5.2785144624783	3.05884047855615	1.64237354506376	2.13088216093421	6.36487013908445	7.92115547438288	6.8671508597905
000169F_QUIVER_OBJg0424551	4.59685836372443	4.66826616131613	3.25737293995864	7.72474265119458	8.7701086794425	6.51638087533216	3.28051371027853	3.8559022493753	4.59032123106123	3.8914150087827	3.99960588182355	4.29621088654251	6.98441634457545	6.82521945707035	5.77520674372831	18.8932290993341	16.6123361505775	17.0786367525914
000169F_QUIVER_OBJg0424561	0.593749012181372	0	0	0	0.188797179621435	0.190781340434286	0.400184304072574	0	0	0.678153024922366	0.390324110853049	0.184972051792109	0.127802565743723	0	0	0	0	0.201618767775357
000169F_QUIVER_OBJg0424571	12.8501441841637	12.7948333600072	14.9622356575537	18.8019895081835	24.2310552388305	17.5720985613248	20.5949154102515	24.6284452842491	25.506243207165	25.8039471522778	30.1312119083349	26.5330770981263	51.8133607264848	55.4949102027331	59.1906421149041	19.7615669135684	20.0540940023835	20.3207683892262
000169F_QUIVER_OBJg0424581	0.292866854398911	0.404486114745813	0.440996881668855	0.99600783578054	0.838118320749362	0.282308837091233	1.77651910686423	0.491320755738616	1.38101564670499	1.20419696014252	3.75428564566601	3.55826299008184	1.13469567716389	1.5840462602858	2.38284750381591	1.94883429269698	2.21444736545121	2.08841870047683
000169F_QUIVER_OBJg0424591	0	0	2.02228570022432	0	0	0	0	0	0	1.38052580073482	0.662156973768565	0.627583747151798	0	0	0	0	0	0.684063676380676
000169F_QUIVER_OBJg0424601	2.66285219954084	2.47847372403669	3.31236450898811	3.07118770840802	4.41766799606806	1.67403577659395	3.5895020706017	4.56438192230819	2.51133953685294	4.20504985281294	3.36786736658149	2.92151054708596	5.00901065861327	5.4271141577772	6.47616574505385	3.85206778297863	3.50166307541792	3.89208643457971
000169F_QUIVER_OBJg0424611	6.26395558625797	5.69720664653623	6.90162508743945	5.29977603886128	8.45291814502254	7.06903774956943	7.20808673370156	4.61351786564093	5.18711272372358	7.85239485791742	5.04688441003451	6.28263686206133	6.60994039240624	7.43712293493879	8.2352487640344	4.8290656897991	7.36444701106481	4.66912368493852
000169F_QUIVER_OBJg0424621	0.682883246455573	0.943148010896411	0.51414043226042	0.46448210453107	1.30283768019634	0	0	1.14562200430094	0	0.935949695413434	1.34675994664793	1.27644151963078	0.881930538425205	3.69355096526688	0.694516388067408	0	1.29086732017525	1.3913159519607
000169F_QUIVER_OBJg0424631	209.099744183513	198.478887080853	206.779540297078	12.7678097757242	25.5386037573021	13.3484489420061	120.295445468624	81.3091623838136	85.7590374311131	66.6388013360701	116.901592079239	100.084714112064	252.263648692427	590.312597842938	404.824243873022	336.464566103849	346.838724688822	380.724539754521
000169F_QUIVER_OBJg0424641	10.2507341478044	11.5732422794776	11.7195345338961	9.1857588814734	9.57147239955785	7.37168092822287	8.77327128159104	7.27910596578903	8.33756327106291	10.704384670313	9.03844269194091	10.5940964086509	11.9778039260006	9.77843941445656	10.3150375320835	12.2257964391348	13.07189344464	14.8625988764401
000169F_QUIVER_OBJg0424651	1.77006766183777	2.85213483211457	1.77690375333518	0.802640624147832	2.81418390126093	2.27500761605739	0.397672687101407	0.49491829265302	2.22580429753457	2.02169050316814	0.290905783454809	1.10286683599898	0.762002745543116	1.59564492537157	1.20014756599096	0.490775999965269	4.46132387642158	1.803180402175
000169F_QUIVER_OBJg0424661	25.7226770749584	29.1822897573453	25.3609118757773	24.6818528086893	25.9980481058507	23.1718541740829	15.9954231201646	16.439240400479	13.429140098073	14.2699301009723	10.8705900579595	14.739018947767	25.8050864626678	21.8077248179085	25.382274011026	23.9430480243642	32.1266181100945	25.5799706998376
000169F_QUIVER_OBJg0424671	0	0	0	0	0	0	0	0	0	0	0	0	0	0	0	0	0	0
000169F_QUIVER_OBJg0424681	0	0	0	0	0	0	0	0	0	0	0	0	0	0	0	0	0	0
000169F_QUIVER_OBJg0424691	6.07952787183607	5.93905558701699	8.81958984403824	18.6586515229739	13.5791031399644	13.5788769512573	9.49438313421393	10.6966883146059	13.9844171164764	11.482606817889	11.0394309349112	14.135482506826	20.2034891982091	23.1248267540618	16.7395976751705	7.03032749477062	4.76507857778677	3.77637676235389
000169F_QUIVER_OBJg0424701	81.2938965551065	82.692007955897	90.8400315744886	408.786636291029	341.38543155702	377.515105731339	198.454253314573	176.761542615296	207.304458874081	166.092889413152	124.572945644737	145.870270634284	209.099197841813	167.309465794534	192.455225625228	52.3831594423477	37.7739789729865	28.8386264857425
000169F_QUIVER_OBJg0424711	0	0	0	0	0	0	0	0	0	0	0	0	0	0	0	0	0	0
000169F_QUIVER_OBJg0424721	0	0	0	0	0	0	0	0	0	0	0	0	0	0	0	2.55607548650192	0	2.43480291593122
000169F_QUIVER_OBJg0424731	0	0	0	0	0	0	0	0	0	0	0	0	0	0	0	0	0	0
000169F_QUIVER_OBJg0424741	0	0	0	0	0	0	0	0	0	0	0	0	0	0	0	0	0	0
000169F_QUIVER_OBJg0424751	0	0	0	0	0	0	0	0	0	0	0	0	0	0	0	0	0	0
000169F_QUIVER_OBJg0424761	0	0	0	0	0	0	0	0	0	0	0	0	0	0	0	0	0	0
000169F_QUIVER_OBJg0424771	0	0	0	0	0	0	0	0	0	0	0	0	0	0	0	0	0	0
000169F_QUIVER_OBJg0424781	0	0	0	0	0.137193259031385	0	0	0	0	0	0	0	0	0	0	0	0	0
000169F_QUIVER_OBJg0424791	0	0	0	0	0	0	0	0	0	0	0	0	0	0	0	0	0	0
000169F_QUIVER_OBJg0424801	40.5806334857819	43.0885097898471	36.5383478285368	19.616947250559	20.8103872522742	19.9598177209519	13.4575252696972	15.0425313386758	15.6922485873381	19.4477217029113	17.182224717554	22.7213702754466	18.9221940382114	9.16628539014938	13.9140018696271	48.0561553554979	58.8869893442515	48.21404554864
000169F_QUIVER_OBJg0424811	0.61045623546786	0.281039053751961	0.76601731069103	0.830437702040398	0.776438617490751	0.392299293100805	0.960038103204407	0.341372213402804	0.767629476350307	0.418341151737823	0.802614513658867	0.950884465381512	0.262797483672157	0.550301785229157	1.03475926504993	1.18480266658282	1.3462833414959	0.829168092582637
000169F_QUIVER_OBJg0424821	1.71158262108925	1.44461274898934	0.644322315142273	1.48756423160507	1.36060003857322	1.37489924200366	1.15359939306153	1.51545783340348	1.43484080137765	1.49875019499869	2.71917462592755	1.86624701614257	2.51748648131389	2.40010245911139	1.93415555139474	3.00554796472324	1.34809896299489	1.64673454125355
000169F_QUIVER_OBJg0424831	0	0	0	0	0	0	0.223632405217027	0	0	0	0	0	0	0	0	0	0	0
000169F_QUIVER_OBJg0424841	0	0	0	0	0	0.38076107859784	0	0	0	0	0	0	0	0	0	0	0	0
000169F_QUIVER_OBJg0424851	0	0	0	0	0	0	0	0	0	0	0	0	0	0	0	0	0	0
000169F_QUIVER_OBJg0424861	0	0	0	0	0	0	0	0	0	0	0	0	0	0	0	0	0	0
000169F_QUIVER_OBJg0424871	0	0.108360569872093	0.0393805635243979	0.0711539722445593	0.0498953970624156	0.100839543812633	0.0352536247096574	0.0438744332136764	0.0493293051846034	0.179222563151775	0.103155018168693	0.0977689813812148	0.033775715167805	0	0.0531964518308308	0.174028878325963	0.148310887397731	0.15985167511863
000169F_QUIVER_OBJg0424881	2.53422227144106	2.25560777286468	2.07760781302998	1.68541709335835	1.93396471936494	2.33429046228252	2.61901768489988	3.35394109745571	2.81492242780256	3.70492547162059	2.5822535338858	2.73690675674826	2.69105043084576	2.69063289000023	2.34829193273671	2.81059418510461	3.35334233263177	2.81110831867298
000169F_QUIVER_OBJg0424891	5.4669592626734	5.10773258580674	2.42120864907131	1.74988469027441	2.76091656629978	1.54996242941196	3.25121227653032	2.42775198973009	4.24603259951578	3.52608642376966	3.80532628026633	4.80885151751435	2.90725334844614	2.89896721523227	0.65412831989017	1.6049550375147	2.73554950347286	2.94841584574567
000169F_QUIVER_OBJg0424901	3.67227579148635	4.05750133854394	4.14726559616316	2.74758099073522	1.75153633437855	4.24786578310715	1.48505894089432	4.92856133100299	3.46332830150236	5.28482533093797	4.70752223538589	3.08888875551275	2.37133666907298	1.32416367070766	1.49393368891583	2.44365549982707	1.38835469591765	2.99277858416546
000169F_QUIVER_OBJg0424911	0.858396018625419	1.11968924323701	1.07713898473226	1.68671249186832	1.00081020986337	1.37908392011595	1.99280144655687	2.56011843233703	2.42866336354254	1.76475736448346	2.58637573453734	1.06967267015389	0.862245920387983	0.68783070619106	1.26102755750217	0.634672784534051	0.991614852140034	0.777292510192449
000169F_QUIVER_OBJg0424921	0	0	0	0	0	0	0	0	0	0	0	0	0	0	0	0	0	0
000169F_QUIVER_OBJg0424931	0	0	0	0	0	0	0	0	0	0	0	0	0	0	0	0	0	0
000169F_QUIVER_OBJg0424941	0	0	0	0	0	0	0	0	0	0	0	0	0	0	0	0	0	0
000169F_QUIVER_OBJg0424951	0	0	0	0.154329130467685	0	0	0	0	0	0.155489631619368	0	0	0	0	0	0	0	0
000169F_QUIVER_OBJg0424961	0.158533322532969	0.875818164137646	0.596795948632809	0.32349259556717	0.453686308533803	0.458454317232475	1.06850783830507	0.664898661855378	0.598051969770391	0.760492009398606	0.703471995740634	0.296329593933395	0.409485455165384	0.142911424831855	0.806169950173804	0.923067170255081	1.1987143411633	0.484497038920546
000169F_QUIVER_OBJg0424971	0.327688746072213	0.678869317680473	0.699027880499692	1.33731989352594	1.04196739334061	0.947626139066506	0.883443273901499	1.19110080191552	0.978638392244819	0.898250714653172	0.646256999960025	0.765642449081395	1.48121292791669	1.13235994768494	1.72190033238324	0.363425140175675	0.516196943486036	0.389455307621841
000169F_QUIVER_OBJg0424981	7.67942862791977	7.79872120595738	6.91550449008904	7.47659955659756	5.45828471783274	6.24139168986165	9.53989811897513	8.20988326360348	8.23654542776942	5.77860239068924	6.97863249449625	7.03644350784183	7.9731606017907	7.46565315679278	5.66625997120025	7.64017437639472	8.96611767315532	7.97648194989533
000169F_QUIVER_OBJg0424991	0.566896041781209	0.717708779481139	0.782492456870717	0.514120225584809	0.721034454835632	0.910765193027999	0.764171032902403	0.713279227803448	0.089106738209508	1.03597246018291	0.978262061748533	0.794729167247503	0.793146576349233	1.44792972234164	0.960922171764957	1.02166903309353	1.33951809857381	1.05875182072989
000169F_QUIVER_OBJg0425001	0	0	0	0.101444267145072	0	0	0	0	0.421972945883736	0	0	0	0.19261624133771	0	0	0.124056545734214	0	0
000169F_QUIVER_OBJg0425011	0	0	0	0	0	0	0	0	0	0	0	0	0	0	0	0	0	0
000169F_QUIVER_OBJg0425021	0	0	0	0.115075650372725	0	0	0	0	0.319116512963865	0.115940979065911	0.083415095675704	0.316238960772352	0	0	0	0	0	0.517048729597871
000169F_QUIVER_OBJg0425031	4.43444623877597	2.24566111818784	1.55805030363194	2.61405075390704	1.69205019472041	2.84972128007188	3.18805105969765	1.98382342883139	2.23047055392353	5.06482212009628	2.33212519063142	3.5918315088562	2.09990064783318	2.398485139395	1.8039953979361	3.93443904374672	2.51475567562443	3.91508141827934
000171F_QUIVER_SUBSEQ_312620-480633_OBJg0425041	58.7343652293861	56.2355982891028	53.3439508486001	63.3438559364999	71.069917672129	58.6572085622301	54.3158217961917	61.7836311242581	63.0775398750473	74.6260963804344	62.7694995433968	69.6794577653829	58.5308176443847	49.0829958901258	55.5373352451292	69.9811586291939	72.9675467651069	66.4093637347874
000171F_QUIVER_SUBSEQ_312620-480633_OBJg0425051	0	0.269005613605123	0.293287290778389	0	0.557394988177925	1.12650584303394	0.262551856953691	0.490133171038971	1.28583238597215	0.533905005809045	0.288093158476655	0.182033959809223	0.503090210455262	0.175579713243005	0.198090654883867	0.3240206187616	0.552273691193762	0.396832519447353
000171F_QUIVER_SUBSEQ_312620-480633_OBJg0425061	0	0	0	0	0	0	0	0	0	0.100349746678543	0	0	0	0.132003855023816	0	0.852615003054927	0.1384029603407	1.49172764319774
000171F_QUIVER_SUBSEQ_312620-480633_OBJg0425071	0	0	0	0	0	0	0	0	0	0	0	0	0	0	0	0	0	0
[truncated: 46,954 more rows]
