# Supplementary material for: Transport capacity is uncoupled with endodormancy breaking in sweet cherry buds: physiological and molecular insights
Source: Front Plant Sci. 2023 Nov 14;14:1240642. doi: 10.3389/fpls.2023.1240642 (PMC11094712; doi:10.3389/fpls.2023.1240642)
Supplement: Supplementary Data Sheet 2 — DESeq results for all annotated transcripts. [file DataSheet_2.xlsx]

## Sheet: Sheet1
Datasheet 2. DESeq results performed on the genes obtained after filtering genes with low expression (mean expression below 10) and genes with more than 75% of 0 raw read count, using raw read counts. Results between each time point are presented one by one in the following sheets. DESeq was assessed using DEseq2 R Bioconductor package (Love et al., 2014), in the statistical software R (R Core Te…

## Sheet: 2017-10-17 vs 2017-12-08
gene_id	baseMean	log2FoldChange	padj	comparison
000004F_QUIVER_SUBSEQ_1-227899_OBJg0413441	304.611	1.95436	9.15865e-36	2017-10-17 vs 2017-12-08
000004F_QUIVER_SUBSEQ_1-227899_OBJg0413451	53.8573	0.274932	0.461743	2017-10-17 vs 2017-12-08
000004F_QUIVER_SUBSEQ_1-227899_OBJg0413471	53.3438	1.34961	0.000238445	2017-10-17 vs 2017-12-08
000004F_QUIVER_SUBSEQ_1-227899_OBJg0413501	282.045	0.0624102	0.752963	2017-10-17 vs 2017-12-08
000004F_QUIVER_SUBSEQ_1-227899_OBJg0413511	457.069	0.0501116	0.75095	2017-10-17 vs 2017-12-08
000004F_QUIVER_SUBSEQ_1-227899_OBJg0413551	31.093	-0.498791	0.244326	2017-10-17 vs 2017-12-08
000004F_QUIVER_SUBSEQ_1-227899_OBJg0413571	437.112	0.650547	9.46963e-08	2017-10-17 vs 2017-12-08
000004F_QUIVER_SUBSEQ_1-227899_OBJg0413581	6.23502	0.095287	0.935495	2017-10-17 vs 2017-12-08
000004F_QUIVER_SUBSEQ_1-227899_OBJg0413591	414.036	0.489868	0.000145254	2017-10-17 vs 2017-12-08
000004F_QUIVER_SUBSEQ_1-227899_OBJg0413601	1094.7	0.426797	0.000143395	2017-10-17 vs 2017-12-08
000015F_QUIVER_SUBSEQ_2684117-2815753_OBJg0413851	970.159	-1.15327	1.19761e-29	2017-10-17 vs 2017-12-08
000015F_QUIVER_SUBSEQ_2684117-2815753_OBJg0413861	521.055	0.184278	0.165703	2017-10-17 vs 2017-12-08
000015F_QUIVER_SUBSEQ_2684117-2815753_OBJg0413871	36.7764	-0.385626	0.351235	2017-10-17 vs 2017-12-08
000015F_QUIVER_SUBSEQ_2684117-2815753_OBJg0413881	60.2665	-0.016681	0.966708	2017-10-17 vs 2017-12-08
000015F_QUIVER_SUBSEQ_2684117-2815753_OBJg0413891	189.379	-0.237373	0.208447	2017-10-17 vs 2017-12-08
000015F_QUIVER_SUBSEQ_2684117-2815753_OBJg0413901	323.42	-0.148647	0.351794	2017-10-17 vs 2017-12-08
000015F_QUIVER_SUBSEQ_2684117-2815753_OBJg0413911	144.827	-0.180513	0.465895	2017-10-17 vs 2017-12-08
000015F_QUIVER_SUBSEQ_2684117-2815753_OBJg0413951	69.9107	0.0467603	0.891347	2017-10-17 vs 2017-12-08
000015F_QUIVER_SUBSEQ_2684117-2815753_OBJg0413961	122.067	0.273443	0.212604	2017-10-17 vs 2017-12-08
000015F_QUIVER_SUBSEQ_2684117-2815753_OBJg0413971	79.9394	-0.138804	0.648192	2017-10-17 vs 2017-12-08
000015F_QUIVER_SUBSEQ_2684117-2815753_OBJg0413981	98.0501	0.0500246	0.866462	2017-10-17 vs 2017-12-08
000015F_QUIVER_SUBSEQ_2684117-2815753_OBJg0413991	40.2462	0.975168	0.00895564	2017-10-17 vs 2017-12-08
000015F_QUIVER_SUBSEQ_2684117-2815753_OBJg0414001	47.4315	0.312879	0.396536	2017-10-17 vs 2017-12-08
000015F_QUIVER_SUBSEQ_2684117-2815753_OBJg0414011	212.829	0.541512	0.00161966	2017-10-17 vs 2017-12-08
000015F_QUIVER_SUBSEQ_2684117-2815753_OBJg0414021	149.041	-0.686981	0.000190259	2017-10-17 vs 2017-12-08
000015F_QUIVER_SUBSEQ_2684117-2815753_OBJg0414051	64.2869	-0.707125	0.0122361	2017-10-17 vs 2017-12-08
000015F_QUIVER_SUBSEQ_2684117-2815753_OBJg0414061	62.7479	-0.0386088	0.920332	2017-10-17 vs 2017-12-08
000015F_QUIVER_SUBSEQ_2684117-2815753_OBJg0414081	380.055	-0.0999242	0.524775	2017-10-17 vs 2017-12-08
000015F_QUIVER_SUBSEQ_2684117-2815753_OBJg0414091	42.7587	0.639236	0.0619725	2017-10-17 vs 2017-12-08
000015F_QUIVER_SUBSEQ_2684117-2815753_OBJg0414111	26.1494	0.551762	0.244067	2017-10-17 vs 2017-12-08
000015F_QUIVER_SUBSEQ_2684117-2815753_OBJg0414131	953.413	-0.786427	2.457e-11	2017-10-17 vs 2017-12-08
000015F_QUIVER_SUBSEQ_2684117-2815753_OBJg0414201	352.814	0.0520722	0.762409	2017-10-17 vs 2017-12-08
000015F_QUIVER_SUBSEQ_2684117-2815753_OBJg0414211	15.3377	-1.21339	0.0427795	2017-10-17 vs 2017-12-08
000015F_QUIVER_SUBSEQ_2684117-2815753_OBJg0414221	145.75	-0.372664	0.0688148	2017-10-17 vs 2017-12-08
000025F_QUIVER_SUBSEQ_1-70551_OBJg0414291	272.221	-0.382368	0.00973556	2017-10-17 vs 2017-12-08
000025F_QUIVER_SUBSEQ_1-70551_OBJg0414351	572.567	0.0396796	0.782492	2017-10-17 vs 2017-12-08
000025F_QUIVER_SUBSEQ_1-70551_OBJg0414361	252.706	0.566127	0.000557977	2017-10-17 vs 2017-12-08
000025F_QUIVER_SUBSEQ_1-70551_OBJg0414371	458.874	0.300801	0.0266168	2017-10-17 vs 2017-12-08
000025F_QUIVER_SUBSEQ_1-70551_OBJg0414381	1182.86	0.161948	0.153901	2017-10-17 vs 2017-12-08
000026F_QUIVER_SUBSEQ_1-137920_OBJg0414461	382.064	-0.487608	0.000548543	2017-10-17 vs 2017-12-08
000026F_QUIVER_SUBSEQ_1-137920_OBJg0414471	488.048	-0.578862	8.55191e-05	2017-10-17 vs 2017-12-08
000026F_QUIVER_SUBSEQ_1-137920_OBJg0414501	319.028	-4.33736	5.16968e-104	2017-10-17 vs 2017-12-08
000026F_QUIVER_SUBSEQ_1-137920_OBJg0414511	425.006	0.202689	0.129852	2017-10-17 vs 2017-12-08
000026F_QUIVER_SUBSEQ_1-137920_OBJg0414521	40.4069	-0.246415	0.565198	2017-10-17 vs 2017-12-08
000026F_QUIVER_SUBSEQ_1-137920_OBJg0414531	76.5674	-0.42273	0.149693	2017-10-17 vs 2017-12-08
000026F_QUIVER_SUBSEQ_1-137920_OBJg0414541	78.7724	0.262044	0.395363	2017-10-17 vs 2017-12-08
000026F_QUIVER_SUBSEQ_1-137920_OBJg0414551	154.947	0.144014	0.500071	2017-10-17 vs 2017-12-08
000026F_QUIVER_SUBSEQ_1-137920_OBJg0414581	368.164	0.320055	0.026519	2017-10-17 vs 2017-12-08
000026F_QUIVER_SUBSEQ_1-137920_OBJg0414591	1062.84	-0.00561072	0.969922	2017-10-17 vs 2017-12-08
000026F_QUIVER_SUBSEQ_1-137920_OBJg0414601	59.0554	-1.69668	3.08203e-09	2017-10-17 vs 2017-12-08
000029F_QUIVER_SUBSEQ_1-97909_OBJg0414761	50.7384	0.44314	0.202836	2017-10-17 vs 2017-12-08
000029F_QUIVER_SUBSEQ_1-97909_OBJg0414771	17.1359	0.174246	0.786375	2017-10-17 vs 2017-12-08
000037F_QUIVER_SUBSEQ_1837451-1927160_OBJg0414861	1387.32	-0.487678	1.22771e-06	2017-10-17 vs 2017-12-08
000037F_QUIVER_SUBSEQ_1837451-1927160_OBJg0414871	1160.65	1.21086	3.48695e-05	2017-10-17 vs 2017-12-08
000037F_QUIVER_SUBSEQ_1837451-1927160_OBJg0414881	1631.13	-0.00162215	0.99324	2017-10-17 vs 2017-12-08
000037F_QUIVER_SUBSEQ_1837451-1927160_OBJg0414951	1510.93	-0.0416829	0.717264	2017-10-17 vs 2017-12-08
000038F_QUIVER_OBJg0414971	11.7211	0.526393	0.480596	2017-10-17 vs 2017-12-08
000038F_QUIVER_OBJg0414981	195.612	0.271626	0.135338	2017-10-17 vs 2017-12-08
000048F_QUIVER_SUBSEQ_1576434-1634116_OBJg0415001	15.9237	-0.702834	0.28806	2017-10-17 vs 2017-12-08
000048F_QUIVER_SUBSEQ_1576434-1634116_OBJg0415021	230.333	0.695226	2.1469e-05	2017-10-17 vs 2017-12-08
000048F_QUIVER_SUBSEQ_1576434-1634116_OBJg0415031	13.3371	0.713523	0.273381	2017-10-17 vs 2017-12-08
000048F_QUIVER_SUBSEQ_1576434-1634116_OBJg0415041	494.052	-0.107662	0.432425	2017-10-17 vs 2017-12-08
000048F_QUIVER_SUBSEQ_1576434-1634116_OBJg0415051	72.2213	0.0738963	0.828611	2017-10-17 vs 2017-12-08
000048F_QUIVER_SUBSEQ_1576434-1634116_OBJg0415081	157.49	-0.0486119	0.853875	2017-10-17 vs 2017-12-08
000048F_QUIVER_SUBSEQ_1576434-1634116_OBJg0415091	59.4505	-0.08963	0.834181	2017-10-17 vs 2017-12-08
000048F_QUIVER_SUBSEQ_1576434-1634116_OBJg0415131	492.62	0.203633	0.116758	2017-10-17 vs 2017-12-08
000048F_QUIVER_SUBSEQ_1576434-1634116_OBJg0415141	9.48344	0.887906	0.272213	2017-10-17 vs 2017-12-08
000048F_QUIVER_SUBSEQ_1576434-1634116_OBJg0415151	101.812	0.401065	0.0913028	2017-10-17 vs 2017-12-08
000050F_QUIVER_SUBSEQ_1-95412_OBJg0415201	240.645	0.0382465	0.852263	2017-10-17 vs 2017-12-08
000051F_QUIVER_SUBSEQ_1-129044_OBJg0415281	90.2886	0.392828	0.118601	2017-10-17 vs 2017-12-08
000051F_QUIVER_SUBSEQ_1-129044_OBJg0415331	265.353	0.216221	0.200401	2017-10-17 vs 2017-12-08
000051F_QUIVER_SUBSEQ_1-129044_OBJg0415341	630.263	-0.381117	0.000538391	2017-10-17 vs 2017-12-08
000051F_QUIVER_SUBSEQ_1-129044_OBJg0415371	4.45577	0.549962	0.668626	2017-10-17 vs 2017-12-08
000051F_QUIVER_SUBSEQ_1-129044_OBJg0415381	152.688	-3.43765	1.87712e-48	2017-10-17 vs 2017-12-08
000051F_QUIVER_SUBSEQ_1-129044_OBJg0415391	1036.63	-0.623702	6.95966e-09	2017-10-17 vs 2017-12-08
000051F_QUIVER_SUBSEQ_1-129044_OBJg0415401	17.7112	-0.717535	0.221713	2017-10-17 vs 2017-12-08
000051F_QUIVER_SUBSEQ_1-129044_OBJg0415461	1435.09	0.102814	0.390224	2017-10-17 vs 2017-12-08
000051F_QUIVER_SUBSEQ_1-129044_OBJg0415471	159.072	-0.263723	0.184312	2017-10-17 vs 2017-12-08
000051F_QUIVER_SUBSEQ_1-129044_OBJg0415481	2323.59	-0.116224	0.293744	2017-10-17 vs 2017-12-08
000051F_QUIVER_SUBSEQ_1-129044_OBJg0415501	13.5553	-1.93637	0.00254235	2017-10-17 vs 2017-12-08
000051F_QUIVER_SUBSEQ_1-129044_OBJg0415511	175.12	0.458362	0.0138455	2017-10-17 vs 2017-12-08
000051F_QUIVER_SUBSEQ_1-129044_OBJg0415521	6.30919	-0.775042	0.489659	2017-10-17 vs 2017-12-08
000051F_QUIVER_SUBSEQ_1-129044_OBJg0415531	103.719	-0.188824	0.593999	2017-10-17 vs 2017-12-08
000051F_QUIVER_SUBSEQ_1-129044_OBJg0415551	63.2463	0.114896	0.765456	2017-10-17 vs 2017-12-08
000051F_QUIVER_SUBSEQ_1-129044_OBJg0415581	30.8806	-4.5836	2.00389e-12	2017-10-17 vs 2017-12-08
000051F_QUIVER_SUBSEQ_1-129044_OBJg0415611	1.12732	-2.26934	0.34723	2017-10-17 vs 2017-12-08
000055F_QUIVER_SUBSEQ_1373263-1499920_OBJg0415671	61.9804	-0.160286	0.638836	2017-10-17 vs 2017-12-08
000055F_QUIVER_SUBSEQ_1373263-1499920_OBJg0415731	701.16	0.343706	0.00114381	2017-10-17 vs 2017-12-08
000055F_QUIVER_SUBSEQ_1373263-1499920_OBJg0415741	418.968	0.0698508	0.678399	2017-10-17 vs 2017-12-08
000055F_QUIVER_SUBSEQ_1373263-1499920_OBJg0415751	27.0506	-3.14465	7.67657e-10	2017-10-17 vs 2017-12-08
000055F_QUIVER_SUBSEQ_1373263-1499920_OBJg0415761	886.824	0.210811	0.0494457	2017-10-17 vs 2017-12-08
000055F_QUIVER_SUBSEQ_1373263-1499920_OBJg0415781	95.8555	0.104357	0.711456	2017-10-17 vs 2017-12-08
000055F_QUIVER_SUBSEQ_1373263-1499920_OBJg0415811	390.14	0.676629	2.88132e-08	2017-10-17 vs 2017-12-08
000058F_QUIVER_SUBSEQ_1-156621_OBJg0415901	43.1582	-0.752973	0.0289179	2017-10-17 vs 2017-12-08
000058F_QUIVER_SUBSEQ_1-156621_OBJg0415911	851.944	0.29078	0.00393828	2017-10-17 vs 2017-12-08
000058F_QUIVER_SUBSEQ_1-156621_OBJg0415921	41.6568	0.160046	0.697246	2017-10-17 vs 2017-12-08
000058F_QUIVER_SUBSEQ_1-156621_OBJg0416001	111.961	-0.372107	0.109466	2017-10-17 vs 2017-12-08
000058F_QUIVER_SUBSEQ_1-156621_OBJg0416021	378.173	-0.352964	0.00846304	2017-10-17 vs 2017-12-08
000058F_QUIVER_SUBSEQ_1-156621_OBJg0416031	10.1702	-2.86518	0.000410868	2017-10-17 vs 2017-12-08
000058F_QUIVER_SUBSEQ_1-156621_OBJg0416041	7.95931	0.716476	0.416213	2017-10-17 vs 2017-12-08
000062F_QUIVER_SUBSEQ_1180112-1304188_OBJg0416091	23.7206	0.329663	0.524959	2017-10-17 vs 2017-12-08
000062F_QUIVER_SUBSEQ_1180112-1304188_OBJg0416191	13.9952	0.305924	0.656742	2017-10-17 vs 2017-12-08
000062F_QUIVER_SUBSEQ_1180112-1304188_OBJg0416211	11.8435	0.296991	0.691741	2017-10-17 vs 2017-12-08
000065F_QUIVER_SUBSEQ_1-39545_OBJg0416281	123.662	-0.494482	0.0208023	2017-10-17 vs 2017-12-08
000067F_QUIVER_OBJg0416421	64.0853	-0.279108	0.381593	2017-10-17 vs 2017-12-08
000067F_QUIVER_OBJg0416511	22.4296	-0.127645	0.823759	2017-10-17 vs 2017-12-08
000067F_QUIVER_OBJg0416531	55.6711	-2.16225	4.312e-12	2017-10-17 vs 2017-12-08
000067F_QUIVER_OBJg0416541	441.13	0.436614	0.000365144	2017-10-17 vs 2017-12-08
000067F_QUIVER_OBJg0416661	12.6093	0.21871	0.776012	2017-10-17 vs 2017-12-08
000067F_QUIVER_OBJg0416671	68.2139	1.81546	7.17414e-08	2017-10-17 vs 2017-12-08
000067F_QUIVER_OBJg0416771	33.987	1.76247	2.90192e-05	2017-10-17 vs 2017-12-08
000067F_QUIVER_OBJg0416781	47.5482	0.0989387	0.803947	2017-10-17 vs 2017-12-08
000067F_QUIVER_OBJg0416801	13.6982	1.01599	0.128573	2017-10-17 vs 2017-12-08
000068F_QUIVER_SUBSEQ_1173961-1301853_OBJg0416951	476.588	-0.234683	0.0606127	2017-10-17 vs 2017-12-08
000072F_QUIVER_SUBSEQ_1132780-1208993_OBJg0417201	77.431	-0.0103768	0.9776	2017-10-17 vs 2017-12-08
000077F_QUIVER_SUBSEQ_1-96031_OBJg0417391	391.96	-0.694946	4.06631e-07	2017-10-17 vs 2017-12-08
000077F_QUIVER_SUBSEQ_1-96031_OBJg0417431	7.98312	-6.33207	7.63324e-06	2017-10-17 vs 2017-12-08
000077F_QUIVER_SUBSEQ_964419-1072308_OBJg0417441	53.8793	0.894252	0.00340623	2017-10-17 vs 2017-12-08
000077F_QUIVER_SUBSEQ_964419-1072308_OBJg0417541	20.705	1.22166	0.0136112	2017-10-17 vs 2017-12-08
000078F_QUIVER_SUBSEQ_894979-907310_OBJg0417581	291.207	0.185208	0.251174	2017-10-17 vs 2017-12-08
000078F_QUIVER_SUBSEQ_907311-1129827_OBJg0417601	512.713	0.488219	4.79925e-05	2017-10-17 vs 2017-12-08
000078F_QUIVER_SUBSEQ_907311-1129827_OBJg0417611	142.192	0.696057	0.000748574	2017-10-17 vs 2017-12-08
000085F_QUIVER_SUBSEQ_963817-1072375_OBJg0417741	162.202	0.00292896	0.991927	2017-10-17 vs 2017-12-08
000085F_QUIVER_SUBSEQ_963817-1072375_OBJg0417751	30.3605	-0.247541	0.61779	2017-10-17 vs 2017-12-08
000085F_QUIVER_SUBSEQ_963817-1072375_OBJg0417761	3459.63	-0.0172595	0.871837	2017-10-17 vs 2017-12-08
000085F_QUIVER_SUBSEQ_963817-1072375_OBJg0417771	74.1237	0.920282	0.00038989	2017-10-17 vs 2017-12-08
000085F_QUIVER_SUBSEQ_963817-1072375_OBJg0417781	505.806	-0.117361	0.390373	2017-10-17 vs 2017-12-08
000085F_QUIVER_SUBSEQ_963817-1072375_OBJg0417791	119.798	0.508181	0.0191035	2017-10-17 vs 2017-12-08
000085F_QUIVER_SUBSEQ_963817-1072375_OBJg0417801	978.527	-1.03558	1.96276e-29	2017-10-17 vs 2017-12-08
000085F_QUIVER_SUBSEQ_963817-1072375_OBJg0417811	108.419	-0.232488	0.341593	2017-10-17 vs 2017-12-08
000085F_QUIVER_SUBSEQ_963817-1072375_OBJg0417821	430.902	-0.336175	0.023464	2017-10-17 vs 2017-12-08
000085F_QUIVER_SUBSEQ_963817-1072375_OBJg0417891	47.8978	0.260582	0.477632	2017-10-17 vs 2017-12-08
000091F_QUIVER_SUBSEQ_1026196-1109043_OBJg0417961	302.875	0.385517	0.0071417	2017-10-17 vs 2017-12-08
000091F_QUIVER_SUBSEQ_1026196-1109043_OBJg0417971	164.695	-2.07479	1.66904e-28	2017-10-17 vs 2017-12-08
000092F_QUIVER_SUBSEQ_1-307637_OBJg0418311	280.984	-0.225426	0.231311	2017-10-17 vs 2017-12-08
000092F_QUIVER_SUBSEQ_1-307637_OBJg0418321	185.344	-0.0369726	0.893324	2017-10-17 vs 2017-12-08
000092F_QUIVER_SUBSEQ_1-307637_OBJg0418331	66.8776	1.0331	7.72434e-05	2017-10-17 vs 2017-12-08
000092F_QUIVER_SUBSEQ_1-307637_OBJg0418341	135.654	0.441243	0.0279515	2017-10-17 vs 2017-12-08
000092F_QUIVER_SUBSEQ_1-307637_OBJg0418351	38.6831	-0.69754	0.0686558	2017-10-17 vs 2017-12-08
000092F_QUIVER_SUBSEQ_1-307637_OBJg0418361	171.104	-0.127912	0.582063	2017-10-17 vs 2017-12-08
000092F_QUIVER_SUBSEQ_1-307637_OBJg0418371	292.671	-0.511584	0.000323757	2017-10-17 vs 2017-12-08
000092F_QUIVER_SUBSEQ_1-307637_OBJg0418401	190.002	-0.708138	0.00020175	2017-10-17 vs 2017-12-08
000092F_QUIVER_SUBSEQ_1-307637_OBJg0418411	601.492	-0.0899962	0.489137	2017-10-17 vs 2017-12-08
000092F_QUIVER_SUBSEQ_1-307637_OBJg0418431	99.4474	-0.489942	0.0304237	2017-10-17 vs 2017-12-08
000092F_QUIVER_SUBSEQ_1-307637_OBJg0418511	43.1737	-0.50557	0.172637	2017-10-17 vs 2017-12-08
000092F_QUIVER_SUBSEQ_1-307637_OBJg0418531	25.4229	0.210907	0.700981	2017-10-17 vs 2017-12-08
000098F_QUIVER_SUBSEQ_1-54066_OBJg0418581	0.950013	0.102415	0.971859	2017-10-17 vs 2017-12-08
000098F_QUIVER_SUBSEQ_1-54066_OBJg0418631	95.5351	-0.250142	0.330335	2017-10-17 vs 2017-12-08
000101F_QUIVER_SUBSEQ_767149-1002860_OBJg0418731	0.677483	3.00147	0.326855	2017-10-17 vs 2017-12-08
000101F_QUIVER_SUBSEQ_767149-1002860_OBJg0418741	982.236	-0.438367	1.02929e-05	2017-10-17 vs 2017-12-08
000101F_QUIVER_SUBSEQ_767149-1002860_OBJg0418761	411.777	-0.0703292	0.667694	2017-10-17 vs 2017-12-08
000101F_QUIVER_SUBSEQ_767149-1002860_OBJg0418771	107.013	-0.282203	0.233894	2017-10-17 vs 2017-12-08
000101F_QUIVER_SUBSEQ_767149-1002860_OBJg0418791	62.6629	1.75444	6.61838e-10	2017-10-17 vs 2017-12-08
000101F_QUIVER_SUBSEQ_767149-1002860_OBJg0418801	316.247	0.177135	0.249153	2017-10-17 vs 2017-12-08
000101F_QUIVER_SUBSEQ_767149-1002860_OBJg0418811	94.4928	-0.336366	0.27557	2017-10-17 vs 2017-12-08
000101F_QUIVER_SUBSEQ_767149-1002860_OBJg0418821	459.271	0.551495	5.88458e-06	2017-10-17 vs 2017-12-08
000101F_QUIVER_SUBSEQ_767149-1002860_OBJg0418831	188.107	0.156033	0.43491	2017-10-17 vs 2017-12-08
000101F_QUIVER_SUBSEQ_767149-1002860_OBJg0418841	270.275	0.207947	0.202328	2017-10-17 vs 2017-12-08
000101F_QUIVER_SUBSEQ_767149-1002860_OBJg0418861	526.882	0.527691	3.06241e-06	2017-10-17 vs 2017-12-08
000101F_QUIVER_SUBSEQ_767149-1002860_OBJg0418871	20.892	5.0416	3.59785e-09	2017-10-17 vs 2017-12-08
000101F_QUIVER_SUBSEQ_767149-1002860_OBJg0418891	18.1936	-3.06306	0.0340019	2017-10-17 vs 2017-12-08
000101F_QUIVER_SUBSEQ_767149-1002860_OBJg0418901	40.2165	-2.91153	5.78911e-13	2017-10-17 vs 2017-12-08
000101F_QUIVER_SUBSEQ_767149-1002860_OBJg0418941	19.8688	1.18765	0.0158413	2017-10-17 vs 2017-12-08
000101F_QUIVER_SUBSEQ_767149-1002860_OBJg0418961	93.5235	-0.07397	0.805185	2017-10-17 vs 2017-12-08
000101F_QUIVER_SUBSEQ_767149-1002860_OBJg0419021	11.9639	0.295242	0.700364	2017-10-17 vs 2017-12-08
000105F_QUIVER_SUBSEQ_1-351896_OBJg0419201	31.6279	-0.067404	0.893515	2017-10-17 vs 2017-12-08
000105F_QUIVER_SUBSEQ_1-351896_OBJg0419231	667.59	-3.63645	3.46142e-21	2017-10-17 vs 2017-12-08
000105F_QUIVER_SUBSEQ_1-351896_OBJg0419261	1395.05	-0.915152	3.12024e-14	2017-10-17 vs 2017-12-08
000105F_QUIVER_SUBSEQ_1-351896_OBJg0419271	305.993	-0.637288	3.35783e-05	2017-10-17 vs 2017-12-08
000105F_QUIVER_SUBSEQ_1-351896_OBJg0419281	154.351	0.177497	0.418721	2017-10-17 vs 2017-12-08
000105F_QUIVER_SUBSEQ_1-351896_OBJg0419331	130.75	-0.481486	0.0160239	2017-10-17 vs 2017-12-08
000105F_QUIVER_SUBSEQ_1-351896_OBJg0419341	20.3919	0.201968	0.745043	2017-10-17 vs 2017-12-08
000105F_QUIVER_SUBSEQ_1-351896_OBJg0419361	317.692	0.140507	0.379054	2017-10-17 vs 2017-12-08
000105F_QUIVER_SUBSEQ_1-351896_OBJg0419371	22.8573	0.606621	0.221773	2017-10-17 vs 2017-12-08
000105F_QUIVER_SUBSEQ_1-351896_OBJg0419381	63.3586	0.0726418	0.836169	2017-10-17 vs 2017-12-08
000105F_QUIVER_SUBSEQ_1-351896_OBJg0419391	86.2537	-0.157686	0.582228	2017-10-17 vs 2017-12-08
000105F_QUIVER_SUBSEQ_1-351896_OBJg0419401	4.05977	-2.81958	0.039091	2017-10-17 vs 2017-12-08
000105F_QUIVER_SUBSEQ_1-351896_OBJg0419551	2495.26	-0.342366	0.0016595	2017-10-17 vs 2017-12-08
000105F_QUIVER_SUBSEQ_1-351896_OBJg0419571	916.046	-2.34669	9.72465e-113	2017-10-17 vs 2017-12-08
000109F_QUIVER_OBJg0419641	752.778	0.244585	0.0207972	2017-10-17 vs 2017-12-08
000109F_QUIVER_OBJg0419651	126.741	-0.650532	0.00415171	2017-10-17 vs 2017-12-08
000109F_QUIVER_OBJg0419691	598.482	-0.196419	0.155841	2017-10-17 vs 2017-12-08
000109F_QUIVER_OBJg0419851	30.725	-2.5927	1.22366e-08	2017-10-17 vs 2017-12-08
000109F_QUIVER_OBJg0419941	67.699	-0.304426	0.299745	2017-10-17 vs 2017-12-08
000109F_QUIVER_OBJg0419951	178.807	-0.0119316	0.963811	2017-10-17 vs 2017-12-08
000109F_QUIVER_OBJg0419961	11.3638	-0.254954	0.749808	2017-10-17 vs 2017-12-08
000109F_QUIVER_OBJg0419971	119.851	0.324194	0.139448	2017-10-17 vs 2017-12-08
000109F_QUIVER_OBJg0419981	22.0763	0.3939	0.462679	2017-10-17 vs 2017-12-08
000109F_QUIVER_OBJg0419991	1016.65	0.125884	0.344442	2017-10-17 vs 2017-12-08
000109F_QUIVER_OBJg0420051	0.911097	-3.21335	0.244783	2017-10-17 vs 2017-12-08
000109F_QUIVER_OBJg0420081	19.9086	0.00241864	0.997471	2017-10-17 vs 2017-12-08
000109F_QUIVER_OBJg0420151	135.332	-0.439541	0.0357004	2017-10-17 vs 2017-12-08
000109F_QUIVER_OBJg0420251	99.9895	-0.350712	0.13755	2017-10-17 vs 2017-12-08
000109F_QUIVER_OBJg0420271	349.982	0.381391	0.00880231	2017-10-17 vs 2017-12-08
000109F_QUIVER_OBJg0420281	377.397	0.763386	5.08009e-09	2017-10-17 vs 2017-12-08
000109F_QUIVER_OBJg0420291	78.4228	-0.47377	0.0864031	2017-10-17 vs 2017-12-08
000109F_QUIVER_OBJg0420301	8.92861	-0.684092	0.399641	2017-10-17 vs 2017-12-08
000109F_QUIVER_OBJg0420311	2508.05	0.00984806	0.929356	2017-10-17 vs 2017-12-08
000109F_QUIVER_OBJg0420321	198.42	-0.128333	0.514953	2017-10-17 vs 2017-12-08
000109F_QUIVER_OBJg0420331	399.998	0.217438	0.103953	2017-10-17 vs 2017-12-08
000109F_QUIVER_OBJg0420381	58.3807	0.808582	0.008161	2017-10-17 vs 2017-12-08
000109F_QUIVER_OBJg0420391	24.1813	0.0449461	0.941406	2017-10-17 vs 2017-12-08
000109F_QUIVER_OBJg0420421	9.8945	-1.16786	0.136648	2017-10-17 vs 2017-12-08
000109F_QUIVER_OBJg0420481	45.5348	-0.133428	0.738191	2017-10-17 vs 2017-12-08
000109F_QUIVER_OBJg0420491	22.6774	0.0451478	0.946469	2017-10-17 vs 2017-12-08
000109F_QUIVER_OBJg0420501	18.7404	0.672357	0.216649	2017-10-17 vs 2017-12-08
000109F_QUIVER_OBJg0420541	799.667	-0.639908	2.7157e-06	2017-10-17 vs 2017-12-08
000109F_QUIVER_OBJg0420561	21.1128	-1.64042	0.00132415	2017-10-17 vs 2017-12-08
000109F_QUIVER_OBJg0420601	5.61732	-1.85114	0.0742309	2017-10-17 vs 2017-12-08
000109F_QUIVER_OBJg0420611	188.182	-0.160081	0.477296	2017-10-17 vs 2017-12-08
000109F_QUIVER_OBJg0420631	160.211	0.252474	0.221206	2017-10-17 vs 2017-12-08
000109F_QUIVER_OBJg0420641	39.7741	-0.453492	0.240045	2017-10-17 vs 2017-12-08
000109F_QUIVER_OBJg0420651	13.8211	-0.868392	0.199589	2017-10-17 vs 2017-12-08
000109F_QUIVER_OBJg0420701	365.608	0.297372	0.042427	2017-10-17 vs 2017-12-08
000109F_QUIVER_OBJg0420731	33.9044	-1.21772	0.00136719	2017-10-17 vs 2017-12-08
000109F_QUIVER_OBJg0420741	71.1605	-0.976316	0.000625763	2017-10-17 vs 2017-12-08
000109F_QUIVER_OBJg0420751	20.3892	1.35793	0.00833464	2017-10-17 vs 2017-12-08
000109F_QUIVER_OBJg0420761	398.023	-0.749111	3.90595e-08	2017-10-17 vs 2017-12-08
000109F_QUIVER_OBJg0420811	91.0216	-0.594916	0.0158441	2017-10-17 vs 2017-12-08
000109F_QUIVER_OBJg0420821	21.1304	-0.0613045	0.925477	2017-10-17 vs 2017-12-08
000109F_QUIVER_OBJg0420851	11.4613	-1.00326	0.160942	2017-10-17 vs 2017-12-08
000110F_QUIVER_SUBSEQ_1-101814_OBJg0420931	25.7652	0.870851	0.0573549	2017-10-17 vs 2017-12-08
000110F_QUIVER_SUBSEQ_1-101814_OBJg0420941	65.2364	-0.225192	0.493968	2017-10-17 vs 2017-12-08
000110F_QUIVER_SUBSEQ_1-101814_OBJg0420951	790.374	0.307199	0.00384603	2017-10-17 vs 2017-12-08
000110F_QUIVER_SUBSEQ_1-101814_OBJg0420961	453.641	0.426024	0.000461375	2017-10-17 vs 2017-12-08
000110F_QUIVER_SUBSEQ_1-101814_OBJg0420971	883.076	0.350003	0.00310746	2017-10-17 vs 2017-12-08
000110F_QUIVER_SUBSEQ_1-101814_OBJg0421001	6401.38	-0.459293	1.25155e-08	2017-10-17 vs 2017-12-08
000110F_QUIVER_SUBSEQ_1-101814_OBJg0421021	37.2	0.324369	0.44578	2017-10-17 vs 2017-12-08
000110F_QUIVER_SUBSEQ_1-101814_OBJg0421031	1802.88	0.586546	4.8638e-12	2017-10-17 vs 2017-12-08
000112F_QUIVER_OBJg0421051	20.7087	4.70137	3.19143e-09	2017-10-17 vs 2017-12-08
000112F_QUIVER_OBJg0421061	3132.13	0.0405657	0.69574	2017-10-17 vs 2017-12-08
000112F_QUIVER_OBJg0421071	135.879	-0.351218	0.167783	2017-10-17 vs 2017-12-08
000112F_QUIVER_OBJg0421081	73.9834	-0.275529	0.328714	2017-10-17 vs 2017-12-08
000112F_QUIVER_OBJg0421091	42.4066	0.0212498	0.963973	2017-10-17 vs 2017-12-08
000120F_QUIVER_SUBSEQ_1-67036_OBJg0421141	355.255	0.651283	1.12817e-05	2017-10-17 vs 2017-12-08
000124F_QUIVER_SUBSEQ_644612-846607_OBJg0421231	47.7199	-1.37883	1.46073e-05	2017-10-17 vs 2017-12-08
000124F_QUIVER_SUBSEQ_644612-846607_OBJg0421241	70.7524	-0.559835	0.0401119	2017-10-17 vs 2017-12-08
000124F_QUIVER_SUBSEQ_644612-846607_OBJg0421271	14.9078	0.422545	0.514638	2017-10-17 vs 2017-12-08
000124F_QUIVER_SUBSEQ_644612-846607_OBJg0421341	16.8725	0.334425	0.589923	2017-10-17 vs 2017-12-08
000124F_QUIVER_SUBSEQ_644612-846607_OBJg0421351	19.2877	0.647635	0.239468	2017-10-17 vs 2017-12-08
000124F_QUIVER_SUBSEQ_644612-846607_OBJg0421361	27.9667	0.579372	0.190936	2017-10-17 vs 2017-12-08
000124F_QUIVER_SUBSEQ_644612-846607_OBJg0421371	31.7985	0.618229	0.133716	2017-10-17 vs 2017-12-08
000124F_QUIVER_SUBSEQ_644612-846607_OBJg0421391	15.3364	0.406307	0.517834	2017-10-17 vs 2017-12-08
000124F_QUIVER_SUBSEQ_644612-846607_OBJg0421421	426.38	0.2127	0.110846	2017-10-17 vs 2017-12-08
000124F_QUIVER_SUBSEQ_644612-846607_OBJg0421431	24.8527	0.427475	0.408401	2017-10-17 vs 2017-12-08
000124F_QUIVER_SUBSEQ_644612-846607_OBJg0421451	374.103	0.57505	2.66419e-05	2017-10-17 vs 2017-12-08
000124F_QUIVER_SUBSEQ_644612-846607_OBJg0421461	222.542	0.474535	0.00306534	2017-10-17 vs 2017-12-08
000124F_QUIVER_SUBSEQ_644612-846607_OBJg0421551	146.43	0.236577	0.287873	2017-10-17 vs 2017-12-08
000124F_QUIVER_SUBSEQ_644612-846607_OBJg0421571	13.832	0.000913317	0.999353	2017-10-17 vs 2017-12-08
000135F_QUIVER_OBJg0421631	136.102	0.736451	0.000203404	2017-10-17 vs 2017-12-08
000140F_QUIVER_SUBSEQ_1-55486_OBJg0421881	11.142	-3.22945	0.00011179	2017-10-17 vs 2017-12-08
000147F_QUIVER_SUBSEQ_1-121747_OBJg0422061	40.7884	0.117632	0.798976	2017-10-17 vs 2017-12-08
000147F_QUIVER_SUBSEQ_1-121747_OBJg0422071	9.25436	0.23245	0.794737	2017-10-17 vs 2017-12-08
000147F_QUIVER_SUBSEQ_1-121747_OBJg0422121	678.597	-0.53191	2.35321e-07	2017-10-17 vs 2017-12-08
000147F_QUIVER_SUBSEQ_1-121747_OBJg0422131	819.796	0.622206	4.01358e-09	2017-10-17 vs 2017-12-08
000147F_QUIVER_SUBSEQ_1-121747_OBJg0422181	7.30804	0.934054	0.306486	2017-10-17 vs 2017-12-08
000148F_QUIVER_SUBSEQ_603030-649029_OBJg0422201	116.071	0.303491	0.204288	2017-10-17 vs 2017-12-08
000149F_QUIVER_SUBSEQ_1-85094_OBJg0422261	722.378	0.406771	0.000307164	2017-10-17 vs 2017-12-08
000150F_QUIVER_SUBSEQ_553758-668847_OBJg0422311	11.5524	-0.868174	0.227432	2017-10-17 vs 2017-12-08
000150F_QUIVER_SUBSEQ_553758-668847_OBJg0422341	41.4575	-0.22864	0.60167	2017-10-17 vs 2017-12-08
000150F_QUIVER_SUBSEQ_553758-668847_OBJg0422391	121.103	0.0212855	0.944728	2017-10-17 vs 2017-12-08
000150F_QUIVER_SUBSEQ_553758-668847_OBJg0422411	24.923	0.0796159	0.889042	2017-10-17 vs 2017-12-08
000152F_QUIVER_OBJg0422611	862.375	0.203304	0.0805758	2017-10-17 vs 2017-12-08
000152F_QUIVER_OBJg0422621	1162.68	0.691438	9.29538e-10	2017-10-17 vs 2017-12-08
000152F_QUIVER_OBJg0422651	186.441	-0.0774666	0.72136	2017-10-17 vs 2017-12-08
000152F_QUIVER_OBJg0422661	744.339	0.537089	1.75072e-06	2017-10-17 vs 2017-12-08
000157F_QUIVER_SUBSEQ_442272-596970_OBJg0422711	364.078	-0.0563629	0.738816	2017-10-17 vs 2017-12-08
000157F_QUIVER_SUBSEQ_442272-596970_OBJg0422761	509.8	-1.02459	1.00458e-17	2017-10-17 vs 2017-12-08
000157F_QUIVER_SUBSEQ_442272-596970_OBJg0422771	372.82	0.307994	0.0349875	2017-10-17 vs 2017-12-08
000157F_QUIVER_SUBSEQ_442272-596970_OBJg0422781	314.487	0.306954	0.0320545	2017-10-17 vs 2017-12-08
000157F_QUIVER_SUBSEQ_442272-596970_OBJg0422801	23.1699	0.836011	0.085459	2017-10-17 vs 2017-12-08
000157F_QUIVER_SUBSEQ_442272-596970_OBJg0422811	247.246	0.438999	0.00492148	2017-10-17 vs 2017-12-08
000157F_QUIVER_SUBSEQ_442272-596970_OBJg0422851	416.343	0.484521	0.000136731	2017-10-17 vs 2017-12-08
000157F_QUIVER_SUBSEQ_442272-596970_OBJg0422871	1023.64	0.208721	0.0358446	2017-10-17 vs 2017-12-08
000158F_QUIVER_OBJg0422981	29.5263	-0.130245	0.817734	2017-10-17 vs 2017-12-08
000160F_QUIVER_SUBSEQ_529068-602109_OBJg0423011	370.445	0.161458	0.303312	2017-10-17 vs 2017-12-08
000160F_QUIVER_SUBSEQ_529068-602109_OBJg0423101	284.102	0.209963	0.23864	2017-10-17 vs 2017-12-08
000160F_QUIVER_SUBSEQ_529068-602109_OBJg0423111	1756.33	0.0700647	0.491858	2017-10-17 vs 2017-12-08
000160F_QUIVER_SUBSEQ_529068-602109_OBJg0423121	18.6212	0.520574	0.358397	2017-10-17 vs 2017-12-08
000160F_QUIVER_SUBSEQ_529068-602109_OBJg0423151	10.7368	0.0189546	0.983548	2017-10-17 vs 2017-12-08
000160F_QUIVER_SUBSEQ_529068-602109_OBJg0423171	64.3135	0.270765	0.394221	2017-10-17 vs 2017-12-08
000160F_QUIVER_SUBSEQ_529068-602109_OBJg0423191	1260.8	0.128352	0.217445	2017-10-17 vs 2017-12-08
000161F_QUIVER_SUBSEQ_491572-549582_OBJg0423201	11.422	-0.00684944	0.99442	2017-10-17 vs 2017-12-08
000161F_QUIVER_SUBSEQ_491572-549582_OBJg0423221	346.819	0.383138	0.0153187	2017-10-17 vs 2017-12-08
000161F_QUIVER_SUBSEQ_491572-549582_OBJg0423261	380.136	-0.204369	0.144296	2017-10-17 vs 2017-12-08
000163F_QUIVER_SUBSEQ_551926-578703_OBJg0423321	7.99842	5.56573	0.000101148	2017-10-17 vs 2017-12-08
000163F_QUIVER_SUBSEQ_551926-578703_OBJg0423331	2209.2	1.47468	NA	2017-10-17 vs 2017-12-08
000167F_QUIVER_SUBSEQ_498536-579690_OBJg0423391	119.949	1.57023	1.42052e-11	2017-10-17 vs 2017-12-08
000167F_QUIVER_SUBSEQ_498536-579690_OBJg0423411	41.5122	1.16151	0.00286808	2017-10-17 vs 2017-12-08
000167F_QUIVER_SUBSEQ_498536-579690_OBJg0423421	220.033	0.116314	0.551176	2017-10-17 vs 2017-12-08
000167F_QUIVER_SUBSEQ_498536-579690_OBJg0423451	163.258	0.64444	0.000615445	2017-10-17 vs 2017-12-08
000168F_QUIVER_SUBSEQ_359405-413873_OBJg0423471	60.318	0.0532308	0.894196	2017-10-17 vs 2017-12-08
000168F_QUIVER_SUBSEQ_359405-413873_OBJg0423481	843.14	-0.200587	0.0568101	2017-10-17 vs 2017-12-08
000168F_QUIVER_SUBSEQ_413874-534357_OBJg0423581	301.039	0.150026	0.365742	2017-10-17 vs 2017-12-08
000168F_QUIVER_SUBSEQ_413874-534357_OBJg0423591	254.556	-0.117673	0.525966	2017-10-17 vs 2017-12-08
000168F_QUIVER_SUBSEQ_413874-534357_OBJg0423651	251.382	-0.244192	0.165259	2017-10-17 vs 2017-12-08
000168F_QUIVER_SUBSEQ_413874-534357_OBJg0423851	1.83644	0.399214	0.839611	2017-10-17 vs 2017-12-08
000168F_QUIVER_SUBSEQ_413874-534357_OBJg0423861	419.482	-1.21277	1.34008e-14	2017-10-17 vs 2017-12-08
000168F_QUIVER_SUBSEQ_413874-534357_OBJg0423871	63.4764	-0.225951	0.535721	2017-10-17 vs 2017-12-08
000168F_QUIVER_SUBSEQ_413874-534357_OBJg0423901	21.851	-0.469197	0.379054	2017-10-17 vs 2017-12-08
000169F_QUIVER_OBJg0423921	66.2201	-1.05061	0.000206458	2017-10-17 vs 2017-12-08
000169F_QUIVER_OBJg0423931	145.744	-0.192056	0.373624	2017-10-17 vs 2017-12-08
000169F_QUIVER_OBJg0423941	316.794	-0.0262269	0.899271	2017-10-17 vs 2017-12-08
000169F_QUIVER_OBJg0423951	195.525	-0.501295	0.00251318	2017-10-17 vs 2017-12-08
000169F_QUIVER_OBJg0423981	15.9055	2.35037	0.000101565	2017-10-17 vs 2017-12-08
000169F_QUIVER_OBJg0423991	109.871	3.2055	4.59236e-37	2017-10-17 vs 2017-12-08
000169F_QUIVER_OBJg0424051	17.3243	6.68965	0.000540788	2017-10-17 vs 2017-12-08
000169F_QUIVER_OBJg0424061	827.264	0.304687	0.00299913	2017-10-17 vs 2017-12-08
000169F_QUIVER_OBJg0424071	154.417	-1.09737	8.79193e-10	2017-10-17 vs 2017-12-08
000169F_QUIVER_OBJg0424081	3464.66	0.262847	0.00197412	2017-10-17 vs 2017-12-08
000169F_QUIVER_OBJg0424091	441.436	-0.12795	0.396652	2017-10-17 vs 2017-12-08
000169F_QUIVER_OBJg0424111	135.23	-0.0690793	0.790137	2017-10-17 vs 2017-12-08
000169F_QUIVER_OBJg0424121	171.646	0.222461	0.248677	2017-10-17 vs 2017-12-08
000169F_QUIVER_OBJg0424131	389.098	0.414739	0.00222878	2017-10-17 vs 2017-12-08
000169F_QUIVER_OBJg0424141	309.305	0.709935	1.10619e-06	2017-10-17 vs 2017-12-08
000169F_QUIVER_OBJg0424151	356.268	0.25074	0.0664385	2017-10-17 vs 2017-12-08
000169F_QUIVER_OBJg0424161	22.5082	-0.125691	0.834823	2017-10-17 vs 2017-12-08
000169F_QUIVER_OBJg0424171	234.852	-0.173744	0.433683	2017-10-17 vs 2017-12-08
000169F_QUIVER_OBJg0424201	132.073	-0.659837	0.000935241	2017-10-17 vs 2017-12-08
000169F_QUIVER_OBJg0424211	158.949	-2.01553	2.41043e-21	2017-10-17 vs 2017-12-08
000169F_QUIVER_OBJg0424241	315.954	-0.528216	0.000133532	2017-10-17 vs 2017-12-08
000169F_QUIVER_OBJg0424261	168.534	-0.650678	0.000218514	2017-10-17 vs 2017-12-08
000169F_QUIVER_OBJg0424271	27.1605	-0.774177	0.0956448	2017-10-17 vs 2017-12-08
000169F_QUIVER_OBJg0424281	288.957	-3.75291	2.92876e-84	2017-10-17 vs 2017-12-08
000169F_QUIVER_OBJg0424311	8.6416	-0.295307	0.750201	2017-10-17 vs 2017-12-08
000169F_QUIVER_OBJg0424321	163.403	0.395724	0.0351366	2017-10-17 vs 2017-12-08
000169F_QUIVER_OBJg0424331	405.003	0.059885	0.702035	2017-10-17 vs 2017-12-08
000169F_QUIVER_OBJg0424341	70.0165	0.188474	0.570033	2017-10-17 vs 2017-12-08
000169F_QUIVER_OBJg0424351	690.639	0.314331	0.0051601	2017-10-17 vs 2017-12-08
000169F_QUIVER_OBJg0424361	1.19438	0.874099	0.74437	2017-10-17 vs 2017-12-08
000169F_QUIVER_OBJg0424371	82.6614	0.409861	0.154906	2017-10-17 vs 2017-12-08
000169F_QUIVER_OBJg0424381	27.6097	-1.84825	2.74422e-05	2017-10-17 vs 2017-12-08
000169F_QUIVER_OBJg0424411	143.503	1.69492	1.56775e-17	2017-10-17 vs 2017-12-08
000169F_QUIVER_OBJg0424421	274.679	0.65236	3.32248e-06	2017-10-17 vs 2017-12-08
000169F_QUIVER_OBJg0424441	204.534	0.376313	0.0310985	2017-10-17 vs 2017-12-08
000169F_QUIVER_OBJg0424451	1042.37	0.01004	0.93943	2017-10-17 vs 2017-12-08
000169F_QUIVER_OBJg0424481	125.022	-0.274308	0.280028	2017-10-17 vs 2017-12-08
000169F_QUIVER_OBJg0424501	73.3039	-0.359549	0.210636	2017-10-17 vs 2017-12-08
000169F_QUIVER_OBJg0424511	150.518	0.150982	0.486837	2017-10-17 vs 2017-12-08
000169F_QUIVER_OBJg0424521	44.7763	-0.291578	0.42632	2017-10-17 vs 2017-12-08
000169F_QUIVER_OBJg0424531	100.553	-0.0343885	0.909612	2017-10-17 vs 2017-12-08
000169F_QUIVER_OBJg0424541	74.4237	-0.444835	0.118517	2017-10-17 vs 2017-12-08
000169F_QUIVER_OBJg0424551	26.6515	0.999984	0.0201565	2017-10-17 vs 2017-12-08
000169F_QUIVER_OBJg0424571	273.558	0.692608	1.50305e-05	2017-10-17 vs 2017-12-08
000169F_QUIVER_OBJg0424601	30.4912	0.233045	0.647989	2017-10-17 vs 2017-12-08
000169F_QUIVER_OBJg0424611	52.1683	0.249781	0.491396	2017-10-17 vs 2017-12-08
000169F_QUIVER_OBJg0424631	837.495	-3.45966	3.78634e-27	2017-10-17 vs 2017-12-08
000169F_QUIVER_OBJg0424641	219.252	-0.2425	0.17882	2017-10-17 vs 2017-12-08
000169F_QUIVER_OBJg0424661	201.378	-0.0042043	0.986139	2017-10-17 vs 2017-12-08
000169F_QUIVER_OBJg0424691	91.413	1.25993	3.7893e-07	2017-10-17 vs 2017-12-08
000169F_QUIVER_OBJg0424701	1878.01	2.26489	3.67257e-126	2017-10-17 vs 2017-12-08
000169F_QUIVER_OBJg0424801	386.343	-0.876598	8.14805e-12	2017-10-17 vs 2017-12-08
000169F_QUIVER_OBJg0424821	16.9708	0.287529	0.660751	2017-10-17 vs 2017-12-08
000169F_QUIVER_OBJg0424881	45.5434	-0.0914367	0.826112	2017-10-17 vs 2017-12-08
000169F_QUIVER_OBJg0424891	11.7122	-0.986485	0.162955	2017-10-17 vs 2017-12-08
000169F_QUIVER_OBJg0424901	11.1997	-0.328869	0.673944	2017-10-17 vs 2017-12-08
000169F_QUIVER_OBJg0424911	15.051	0.535507	0.388839	2017-10-17 vs 2017-12-08
000169F_QUIVER_OBJg0424971	18.6881	1.06437	0.0434056	2017-10-17 vs 2017-12-08
000169F_QUIVER_OBJg0424981	55.1677	-0.0940905	0.801705	2017-10-17 vs 2017-12-08
000169F_QUIVER_OBJg0424991	8.94863	0.145879	0.874984	2017-10-17 vs 2017-12-08
000169F_QUIVER_OBJg0425031	10.4348	-0.0488572	0.958509	2017-10-17 vs 2017-12-08
000171F_QUIVER_SUBSEQ_312620-480633_OBJg0425041	1372.6	0.316089	0.00245842	2017-10-17 vs 2017-12-08
000171F_QUIVER_SUBSEQ_312620-480633_OBJg0425081	11.6019	0.968755	0.157231	2017-10-17 vs 2017-12-08
000171F_QUIVER_SUBSEQ_312620-480633_OBJg0425091	764.855	-0.0112856	0.937326	2017-10-17 vs 2017-12-08
000171F_QUIVER_SUBSEQ_312620-480633_OBJg0425101	202.95	0.0303474	0.892829	2017-10-17 vs 2017-12-08
000174F_QUIVER_SUBSEQ_1-130718_OBJg0425171	194.831	-0.272949	0.136506	2017-10-17 vs 2017-12-08
000174F_QUIVER_SUBSEQ_1-130718_OBJg0425181	276.838	0.163173	0.384948	2017-10-17 vs 2017-12-08
000174F_QUIVER_SUBSEQ_1-130718_OBJg0425191	127.208	-0.326737	0.151479	2017-10-17 vs 2017-12-08
000174F_QUIVER_SUBSEQ_1-130718_OBJg0425201	9.94201	0.179579	0.838245	2017-10-17 vs 2017-12-08
000174F_QUIVER_SUBSEQ_1-130718_OBJg0425211	23.494	-0.209567	0.706058	2017-10-17 vs 2017-12-08
000174F_QUIVER_SUBSEQ_1-130718_OBJg0425251	360.322	-0.6667	1.45339e-07	2017-10-17 vs 2017-12-08
000174F_QUIVER_SUBSEQ_1-130718_OBJg0425271	84.2745	-0.0893959	0.784156	2017-10-17 vs 2017-12-08
000174F_QUIVER_SUBSEQ_1-130718_OBJg0425281	527.099	-0.676366	1.24954e-09	2017-10-17 vs 2017-12-08
000174F_QUIVER_SUBSEQ_1-130718_OBJg0425291	10.5369	0.705974	0.416951	2017-10-17 vs 2017-12-08
000176F_QUIVER_SUBSEQ_1-51860_OBJg0425341	105.38	0.630483	0.00444598	2017-10-17 vs 2017-12-08
000176F_QUIVER_SUBSEQ_1-51860_OBJg0425351	537.188	-1.32306	2.9941e-29	2017-10-17 vs 2017-12-08
000178F_QUIVER_OBJg0425451	391.474	0.0214041	0.905084	2017-10-17 vs 2017-12-08
000178F_QUIVER_OBJg0425461	64.8665	-0.0942595	0.781845	2017-10-17 vs 2017-12-08
000178F_QUIVER_OBJg0425471	11.1351	0.745791	0.289928	2017-10-17 vs 2017-12-08
000178F_QUIVER_OBJg0425581	783.154	0.0199527	0.888927	2017-10-17 vs 2017-12-08
000178F_QUIVER_OBJg0425591	231.933	0.315443	0.0591938	2017-10-17 vs 2017-12-08
000178F_QUIVER_OBJg0425601	305.676	0.522827	0.000320903	2017-10-17 vs 2017-12-08
000178F_QUIVER_OBJg0425611	348.649	-0.433243	0.022544	2017-10-17 vs 2017-12-08
000178F_QUIVER_OBJg0425621	309.421	0.557219	8.50848e-05	2017-10-17 vs 2017-12-08
000178F_QUIVER_OBJg0425671	3222.39	-0.74808	2.26089e-23	2017-10-17 vs 2017-12-08
000178F_QUIVER_OBJg0425701	25.4982	-0.754049	0.106064	2017-10-17 vs 2017-12-08
000178F_QUIVER_OBJg0425711	308.997	0.914149	1.53449e-07	2017-10-17 vs 2017-12-08
000178F_QUIVER_OBJg0425721	53.3773	0.486296	0.138215	2017-10-17 vs 2017-12-08
000178F_QUIVER_OBJg0425731	29.1733	1.44261	0.000308796	2017-10-17 vs 2017-12-08
000178F_QUIVER_OBJg0425761	11.3581	1.88016	0.00705636	2017-10-17 vs 2017-12-08
000178F_QUIVER_OBJg0425771	25.9689	1.61415	0.000617429	2017-10-17 vs 2017-12-08
000178F_QUIVER_OBJg0425801	303.022	0.400811	0.00792685	2017-10-17 vs 2017-12-08
000178F_QUIVER_OBJg0425811	60.7352	-0.56402	0.0668255	2017-10-17 vs 2017-12-08
000178F_QUIVER_OBJg0425831	170.781	-0.153424	0.484356	2017-10-17 vs 2017-12-08
000178F_QUIVER_OBJg0425841	648.485	-0.440087	3.22003e-05	2017-10-17 vs 2017-12-08
000178F_QUIVER_OBJg0425891	95.0472	-0.216309	0.404332	2017-10-17 vs 2017-12-08
000178F_QUIVER_OBJg0425901	1145.34	0.464692	8.43166e-07	2017-10-17 vs 2017-12-08
000178F_QUIVER_OBJg0425911	274.615	-0.469557	0.00608463	2017-10-17 vs 2017-12-08
000178F_QUIVER_OBJg0425981	40.511	-0.2796	0.471397	2017-10-17 vs 2017-12-08
000180F_QUIVER_SUBSEQ_71899-126958_OBJg0426101	440.898	0.255993	0.0518763	2017-10-17 vs 2017-12-08
000180F_QUIVER_SUBSEQ_71899-126958_OBJg0426111	369.253	0.703082	0.000348907	2017-10-17 vs 2017-12-08
000181F_QUIVER_SUBSEQ_1-149378_OBJg0426121	303.201	-0.0952382	0.665996	2017-10-17 vs 2017-12-08
000181F_QUIVER_SUBSEQ_1-149378_OBJg0426221	71.9538	-0.179849	0.556327	2017-10-17 vs 2017-12-08
000181F_QUIVER_SUBSEQ_1-149378_OBJg0426251	67.2738	-0.571174	0.0605213	2017-10-17 vs 2017-12-08
000181F_QUIVER_SUBSEQ_1-149378_OBJg0426271	341.203	-1.46659	1.53399e-28	2017-10-17 vs 2017-12-08
000181F_QUIVER_SUBSEQ_1-149378_OBJg0426281	13.9627	-0.43721	0.514827	2017-10-17 vs 2017-12-08
000181F_QUIVER_SUBSEQ_1-149378_OBJg0426291	38.5535	-0.502241	0.212832	2017-10-17 vs 2017-12-08
000181F_QUIVER_SUBSEQ_1-149378_OBJg0426321	56.0512	-3.30441	1.61693e-19	2017-10-17 vs 2017-12-08
000190F_QUIVER_SUBSEQ_1-42266_OBJg0426341	31.9332	0.443513	0.32825	2017-10-17 vs 2017-12-08
000191F_QUIVER_SUBSEQ_349198-490585_OBJg0426371	604.022	0.146508	0.238873	2017-10-17 vs 2017-12-08
000191F_QUIVER_SUBSEQ_349198-490585_OBJg0426431	7.34887	-0.893697	0.327153	2017-10-17 vs 2017-12-08
000191F_QUIVER_SUBSEQ_349198-490585_OBJg0426451	103.972	0.397565	0.0881936	2017-10-17 vs 2017-12-08
000191F_QUIVER_SUBSEQ_349198-490585_OBJg0426461	248.292	0.442567	0.00661189	2017-10-17 vs 2017-12-08
000191F_QUIVER_SUBSEQ_349198-490585_OBJg0426471	40.0897	0.667446	0.060102	2017-10-17 vs 2017-12-08
000191F_QUIVER_SUBSEQ_349198-490585_OBJg0426491	34.4852	-0.547427	0.182033	2017-10-17 vs 2017-12-08
000191F_QUIVER_SUBSEQ_349198-490585_OBJg0426531	90.4185	-0.240708	0.404901	2017-10-17 vs 2017-12-08
000191F_QUIVER_SUBSEQ_349198-490585_OBJg0426551	794.555	0.635036	7.21089e-09	2017-10-17 vs 2017-12-08
000191F_QUIVER_SUBSEQ_349198-490585_OBJg0426561	237.684	-0.175156	0.312813	2017-10-17 vs 2017-12-08
000191F_QUIVER_SUBSEQ_349198-490585_OBJg0426571	114.958	-0.588076	0.0051884	2017-10-17 vs 2017-12-08
000191F_QUIVER_SUBSEQ_349198-490585_OBJg0426581	1964.11	0.0525709	0.672178	2017-10-17 vs 2017-12-08
000196F_QUIVER_OBJg0426641	251.538	-0.185823	0.267907	2017-10-17 vs 2017-12-08
000196F_QUIVER_OBJg0426651	1320.23	0.277926	0.00230861	2017-10-17 vs 2017-12-08
000196F_QUIVER_OBJg0426661	46.6465	0.473349	0.19875	2017-10-17 vs 2017-12-08
000197F_QUIVER_OBJg0426671	123.435	-2.7624	4.81294e-35	2017-10-17 vs 2017-12-08
000197F_QUIVER_OBJg0426681	47.6634	-0.973028	0.00444653	2017-10-17 vs 2017-12-08
000197F_QUIVER_OBJg0426701	191.12	0.461004	0.00737482	2017-10-17 vs 2017-12-08
000197F_QUIVER_OBJg0426761	97.2468	0.422463	0.0874635	2017-10-17 vs 2017-12-08
000197F_QUIVER_OBJg0426771	65.9971	1.205	3.37579e-05	2017-10-17 vs 2017-12-08
000197F_QUIVER_OBJg0426791	132.638	-0.0479802	0.857564	2017-10-17 vs 2017-12-08
000197F_QUIVER_OBJg0426801	551.906	0.235255	0.0495688	2017-10-17 vs 2017-12-08
000197F_QUIVER_OBJg0426811	150.718	0.65191	0.000491799	2017-10-17 vs 2017-12-08
000197F_QUIVER_OBJg0426831	70.6356	0.561394	0.0340754	2017-10-17 vs 2017-12-08
000205F_QUIVER_SUBSEQ_312386-384988_OBJg0426871	9.24861	-0.0647487	0.947947	2017-10-17 vs 2017-12-08
000205F_QUIVER_SUBSEQ_312386-384988_OBJg0426911	91.9931	-0.516235	0.0344418	2017-10-17 vs 2017-12-08
000206F_QUIVER_OBJg0426981	266.953	0.0247178	0.904852	2017-10-17 vs 2017-12-08
000206F_QUIVER_OBJg0426991	1075.32	0.279011	0.00782044	2017-10-17 vs 2017-12-08
000206F_QUIVER_OBJg0427041	116.966	0.218875	0.361133	2017-10-17 vs 2017-12-08
000206F_QUIVER_OBJg0427071	137.535	0.494153	0.0110667	2017-10-17 vs 2017-12-08
000206F_QUIVER_OBJg0427101	1690.49	0.464579	3.23935e-06	2017-10-17 vs 2017-12-08
000208F_QUIVER_SUBSEQ_1-142940_OBJg0427161	54.0978	0.880881	0.00488929	2017-10-17 vs 2017-12-08
000208F_QUIVER_SUBSEQ_1-142940_OBJg0427171	235.198	-0.0874546	0.662442	2017-10-17 vs 2017-12-08
000208F_QUIVER_SUBSEQ_1-142940_OBJg0427181	139.51	-0.307544	0.163208	2017-10-17 vs 2017-12-08
000208F_QUIVER_SUBSEQ_1-142940_OBJg0427191	602.258	0.316821	0.00962618	2017-10-17 vs 2017-12-08
000208F_QUIVER_SUBSEQ_1-142940_OBJg0427201	393.083	0.553959	5.50667e-05	2017-10-17 vs 2017-12-08
000208F_QUIVER_SUBSEQ_1-142940_OBJg0427221	227.891	0.128269	0.498907	2017-10-17 vs 2017-12-08
000208F_QUIVER_SUBSEQ_1-142940_OBJg0427241	365.422	0.0839272	0.597246	2017-10-17 vs 2017-12-08
000208F_QUIVER_SUBSEQ_1-142940_OBJg0427281	577.057	-0.142664	0.251193	2017-10-17 vs 2017-12-08
000208F_QUIVER_SUBSEQ_311646-384621_OBJg0427331	46.1275	0.0152515	0.972937	2017-10-17 vs 2017-12-08
000208F_QUIVER_SUBSEQ_311646-384621_OBJg0427341	37.353	-0.530066	0.168677	2017-10-17 vs 2017-12-08
000208F_QUIVER_SUBSEQ_311646-384621_OBJg0427351	301.468	-0.329307	0.0223873	2017-10-17 vs 2017-12-08
000208F_QUIVER_SUBSEQ_311646-384621_OBJg0427361	24.4058	-2.15222	4.36796e-06	2017-10-17 vs 2017-12-08
000213F_QUIVER_OBJg0427471	40.8757	-0.378343	0.324351	2017-10-17 vs 2017-12-08
000213F_QUIVER_OBJg0427561	23.3222	-0.775048	0.112863	2017-10-17 vs 2017-12-08
000213F_QUIVER_OBJg0427611	73.1581	-0.143565	0.667699	2017-10-17 vs 2017-12-08
000216F_QUIVER_OBJg0427791	482.903	0.0507043	0.729697	2017-10-17 vs 2017-12-08
000216F_QUIVER_OBJg0427801	12.7425	-2.61167	0.000319944	2017-10-17 vs 2017-12-08
000216F_QUIVER_OBJg0427811	8.73585	-2.12338	0.0125678	2017-10-17 vs 2017-12-08
000216F_QUIVER_OBJg0427831	9.11534	-1.7316	0.0275134	2017-10-17 vs 2017-12-08
000216F_QUIVER_OBJg0427841	95.7482	0.0371709	0.908882	2017-10-17 vs 2017-12-08
000216F_QUIVER_OBJg0427851	66.2277	-0.178854	0.59327	2017-10-17 vs 2017-12-08
000216F_QUIVER_OBJg0427871	166.706	-0.953637	4.17969e-06	2017-10-17 vs 2017-12-08
000216F_QUIVER_OBJg0427891	683.509	0.267426	0.0470266	2017-10-17 vs 2017-12-08
000216F_QUIVER_OBJg0427901	36.9773	0.02962	0.950175	2017-10-17 vs 2017-12-08
000216F_QUIVER_OBJg0427911	290.453	0.168768	0.315177	2017-10-17 vs 2017-12-08
000216F_QUIVER_OBJg0427931	73.3248	0.438085	0.127364	2017-10-17 vs 2017-12-08
000216F_QUIVER_OBJg0428191	3.51106	-1.1293	0.42324	2017-10-17 vs 2017-12-08
000216F_QUIVER_OBJg0428211	172.345	-0.832532	5.20141e-06	2017-10-17 vs 2017-12-08
000216F_QUIVER_OBJg0428221	18.4303	-0.822824	0.128145	2017-10-17 vs 2017-12-08
000216F_QUIVER_OBJg0428231	26.6425	-3.05884	1.47053e-09	2017-10-17 vs 2017-12-08
000216F_QUIVER_OBJg0428241	107.927	-1.47136	2.35663e-09	2017-10-17 vs 2017-12-08
000216F_QUIVER_OBJg0428251	1630.28	0.145046	0.200407	2017-10-17 vs 2017-12-08
000216F_QUIVER_OBJg0428271	336.89	-0.258012	0.0951376	2017-10-17 vs 2017-12-08
000216F_QUIVER_OBJg0428281	303.422	-0.217089	0.153442	2017-10-17 vs 2017-12-08
000216F_QUIVER_OBJg0428291	21.2538	-0.438699	0.436704	2017-10-17 vs 2017-12-08
000216F_QUIVER_OBJg0428301	479.735	-0.024023	0.884727	2017-10-17 vs 2017-12-08
000216F_QUIVER_OBJg0428331	63.9286	-1.51251	3.7452e-08	2017-10-17 vs 2017-12-08
000216F_QUIVER_OBJg0428341	191.606	0.34378	0.533117	2017-10-17 vs 2017-12-08
000216F_QUIVER_OBJg0428351	2965.77	0.0984425	0.438519	2017-10-17 vs 2017-12-08
000216F_QUIVER_OBJg0428361	71.3221	0.175813	0.564411	2017-10-17 vs 2017-12-08
000223F_QUIVER_OBJg0428451	17.7452	-1.64268	0.00612116	2017-10-17 vs 2017-12-08
000223F_QUIVER_OBJg0428461	65.6327	0.549079	0.0848526	2017-10-17 vs 2017-12-08
000223F_QUIVER_OBJg0428521	14.245	-0.543382	0.395928	2017-10-17 vs 2017-12-08
000223F_QUIVER_OBJg0428541	21.1798	1.03455	0.0377326	2017-10-17 vs 2017-12-08
000223F_QUIVER_OBJg0428561	26.2409	0.343973	0.502512	2017-10-17 vs 2017-12-08
000223F_QUIVER_OBJg0428611	41.4662	-1.0268	0.00587714	2017-10-17 vs 2017-12-08
000223F_QUIVER_OBJg0428621	16.4861	0.905471	0.127888	2017-10-17 vs 2017-12-08
000223F_QUIVER_OBJg0428631	147.871	0.377152	0.0618829	2017-10-17 vs 2017-12-08
000223F_QUIVER_OBJg0428641	390.223	1.28336	2.39747e-24	2017-10-17 vs 2017-12-08
000223F_QUIVER_OBJg0428651	1567.93	1.19379	8.86816e-44	2017-10-17 vs 2017-12-08
000223F_QUIVER_OBJg0428661	485.604	0.183356	0.156623	2017-10-17 vs 2017-12-08
000223F_QUIVER_OBJg0428681	44.7994	-0.0727924	0.864634	2017-10-17 vs 2017-12-08
000223F_QUIVER_OBJg0428691	36.7818	0.0784441	0.868862	2017-10-17 vs 2017-12-08
000223F_QUIVER_OBJg0428701	38.4265	0.437064	0.254463	2017-10-17 vs 2017-12-08
000223F_QUIVER_OBJg0428711	313.045	-0.484326	0.00173028	2017-10-17 vs 2017-12-08
000223F_QUIVER_OBJg0428741	776.099	0.479625	3.5908e-06	2017-10-17 vs 2017-12-08
000223F_QUIVER_OBJg0428751	1585.98	-0.102615	0.345463	2017-10-17 vs 2017-12-08
000223F_QUIVER_OBJg0428761	245.997	0.578738	0.000205263	2017-10-17 vs 2017-12-08
000223F_QUIVER_OBJg0428781	45.1208	0.247932	0.547375	2017-10-17 vs 2017-12-08
000223F_QUIVER_OBJg0428791	135.614	0.547627	0.022221	2017-10-17 vs 2017-12-08
000223F_QUIVER_OBJg0428801	634.304	-0.196468	0.108109	2017-10-17 vs 2017-12-08
000223F_QUIVER_OBJg0428811	721.801	-0.797712	4.62601e-14	2017-10-17 vs 2017-12-08
000223F_QUIVER_OBJg0428831	1096.92	-0.155471	0.166672	2017-10-17 vs 2017-12-08
000223F_QUIVER_OBJg0428841	321.116	-0.362738	0.0221288	2017-10-17 vs 2017-12-08
000223F_QUIVER_OBJg0428861	465.102	-0.464738	0.000143381	2017-10-17 vs 2017-12-08
000223F_QUIVER_OBJg0428871	292.788	-0.16523	0.341843	2017-10-17 vs 2017-12-08
000223F_QUIVER_OBJg0428881	175.105	0.207117	0.324351	2017-10-17 vs 2017-12-08
000223F_QUIVER_OBJg0428891	321.031	0.331453	0.0244916	2017-10-17 vs 2017-12-08
000223F_QUIVER_OBJg0428901	616.895	0.540553	7.82191e-07	2017-10-17 vs 2017-12-08
000223F_QUIVER_OBJg0428911	159.175	-1.50808	2.2466e-12	2017-10-17 vs 2017-12-08
000223F_QUIVER_OBJg0428921	220.362	2.22477	1.23108e-42	2017-10-17 vs 2017-12-08
000223F_QUIVER_OBJg0428931	56.2589	1.57883	2.23402e-07	2017-10-17 vs 2017-12-08
000223F_QUIVER_OBJg0428941	16.2156	1.57141	0.00680045	2017-10-17 vs 2017-12-08
000223F_QUIVER_OBJg0428951	459.345	0.322541	0.0143975	2017-10-17 vs 2017-12-08
000223F_QUIVER_OBJg0428961	304.63	-0.186265	0.247849	2017-10-17 vs 2017-12-08
000223F_QUIVER_OBJg0428971	469.955	-0.306876	0.0718515	2017-10-17 vs 2017-12-08
000223F_QUIVER_OBJg0429021	257.321	-0.891897	6.78869e-09	2017-10-17 vs 2017-12-08
000223F_QUIVER_OBJg0429051	10.997	-0.70036	0.383466	2017-10-17 vs 2017-12-08
000223F_QUIVER_OBJg0429061	76.9028	-1.08158	1.76075e-05	2017-10-17 vs 2017-12-08
000223F_QUIVER_OBJg0429091	9.93841	-0.477028	0.547652	2017-10-17 vs 2017-12-08
000223F_QUIVER_OBJg0429151	14.6538	0.289763	0.669551	2017-10-17 vs 2017-12-08
000230F_QUIVER_OBJg0429281	10.0218	-0.352422	0.664003	2017-10-17 vs 2017-12-08
000230F_QUIVER_OBJg0429311	90.0429	0.426053	0.0874569	2017-10-17 vs 2017-12-08
000235F_QUIVER_SUBSEQ_1-227049_OBJg0429481	23.8433	-1.58479	0.000738368	2017-10-17 vs 2017-12-08
000235F_QUIVER_SUBSEQ_1-227049_OBJg0429491	702.309	-0.178583	0.132736	2017-10-17 vs 2017-12-08
000235F_QUIVER_SUBSEQ_1-227049_OBJg0429501	1192.88	-1.12353	7.97162e-34	2017-10-17 vs 2017-12-08
000235F_QUIVER_SUBSEQ_236416-292690_OBJg0429531	0.203819	1.16921	0.844592	2017-10-17 vs 2017-12-08
000235F_QUIVER_SUBSEQ_236416-292690_OBJg0429541	72.5332	-0.949236	0.000270545	2017-10-17 vs 2017-12-08
000235F_QUIVER_SUBSEQ_236416-292690_OBJg0429551	24.7058	0.440854	0.353788	2017-10-17 vs 2017-12-08
000240F_QUIVER_OBJg0429721	93.3674	0.19304	0.521054	2017-10-17 vs 2017-12-08
000240F_QUIVER_OBJg0429731	578.739	0.456697	5.06325e-05	2017-10-17 vs 2017-12-08
000240F_QUIVER_OBJg0429741	71.2029	-0.387622	0.226227	2017-10-17 vs 2017-12-08
000240F_QUIVER_OBJg0429751	102.325	-0.369152	0.126278	2017-10-17 vs 2017-12-08
000240F_QUIVER_OBJg0429761	68.3358	-0.378973	0.188986	2017-10-17 vs 2017-12-08
000240F_QUIVER_OBJg0429771	228.265	0.262251	0.139196	2017-10-17 vs 2017-12-08
000240F_QUIVER_OBJg0429781	294.63	-0.0428181	0.812873	2017-10-17 vs 2017-12-08
000248F_QUIVER_OBJg0429941	3.93095	-3.43998	0.0231074	2017-10-17 vs 2017-12-08
000248F_QUIVER_OBJg0429971	13.2944	-0.439738	0.533823	2017-10-17 vs 2017-12-08
000248F_QUIVER_OBJg0429981	46.9341	0.539569	0.141263	2017-10-17 vs 2017-12-08
000248F_QUIVER_OBJg0430001	4.25611	5.62526	0.000336716	2017-10-17 vs 2017-12-08
000248F_QUIVER_OBJg0430051	43.8219	-0.519531	0.153531	2017-10-17 vs 2017-12-08
000248F_QUIVER_OBJg0430081	52.3363	0.796412	0.0176487	2017-10-17 vs 2017-12-08
000248F_QUIVER_OBJg0430091	42.085	0.803226	0.0182622	2017-10-17 vs 2017-12-08
000248F_QUIVER_OBJg0430101	14.6044	1.20729	0.0477559	2017-10-17 vs 2017-12-08
000248F_QUIVER_OBJg0430111	18.6477	0.191548	0.756501	2017-10-17 vs 2017-12-08
000248F_QUIVER_OBJg0430121	5.65405	-1.10884	0.274539	2017-10-17 vs 2017-12-08
000248F_QUIVER_OBJg0430181	33.1249	0.408528	0.325708	2017-10-17 vs 2017-12-08
000248F_QUIVER_OBJg0430211	98.9996	-0.0162427	0.9602	2017-10-17 vs 2017-12-08
000250F_QUIVER_OBJg0430341	54.6171	0.139785	0.701213	2017-10-17 vs 2017-12-08
000250F_QUIVER_OBJg0430531	46.5555	-0.659375	0.0544253	2017-10-17 vs 2017-12-08
000250F_QUIVER_OBJg0430551	28.1121	-1.57428	0.000415969	2017-10-17 vs 2017-12-08
000251F_QUIVER_OBJg0430591	8.54191	0.375412	0.66695	2017-10-17 vs 2017-12-08
000251F_QUIVER_OBJg0430751	257.423	0.083625	0.650661	2017-10-17 vs 2017-12-08
000253F_QUIVER_OBJg0430921	532.311	-0.398973	0.000958967	2017-10-17 vs 2017-12-08
000253F_QUIVER_OBJg0430931	104.312	-0.616259	0.00555451	2017-10-17 vs 2017-12-08
000253F_QUIVER_OBJg0430941	81.0643	-0.212438	0.46159	2017-10-17 vs 2017-12-08
000253F_QUIVER_OBJg0430951	21.7524	-0.641265	0.205524	2017-10-17 vs 2017-12-08
000253F_QUIVER_OBJg0430971	299.886	0.0221688	0.965592	2017-10-17 vs 2017-12-08
000253F_QUIVER_OBJg0430981	138.852	-0.266847	0.22739	2017-10-17 vs 2017-12-08
000253F_QUIVER_OBJg0430991	518.245	-0.596824	7.51375e-07	2017-10-17 vs 2017-12-08
000253F_QUIVER_OBJg0431001	4353.62	-0.167168	0.0463716	2017-10-17 vs 2017-12-08
000253F_QUIVER_OBJg0431011	247.829	0.340729	0.0338892	2017-10-17 vs 2017-12-08
000253F_QUIVER_OBJg0431021	30.3593	-0.078979	0.882996	2017-10-17 vs 2017-12-08
000253F_QUIVER_OBJg0431031	54.4834	0.23559	0.498526	2017-10-17 vs 2017-12-08
000253F_QUIVER_OBJg0431041	87.1231	0.0973146	0.745644	2017-10-17 vs 2017-12-08
000253F_QUIVER_OBJg0431061	1296.74	0.193698	0.0618431	2017-10-17 vs 2017-12-08
000253F_QUIVER_OBJg0431071	344.885	0.182227	0.298827	2017-10-17 vs 2017-12-08
000253F_QUIVER_OBJg0431081	696.066	-0.445996	1.49758e-05	2017-10-17 vs 2017-12-08
000253F_QUIVER_OBJg0431091	145.001	0.351828	0.0885234	2017-10-17 vs 2017-12-08
000253F_QUIVER_OBJg0431101	332.944	0.318659	0.0275604	2017-10-17 vs 2017-12-08
000253F_QUIVER_OBJg0431131	32.3216	0.139195	0.770824	2017-10-17 vs 2017-12-08
000253F_QUIVER_OBJg0431141	232.012	-0.0692991	0.723713	2017-10-17 vs 2017-12-08
000253F_QUIVER_OBJg0431151	564.336	-0.220917	0.068513	2017-10-17 vs 2017-12-08
000253F_QUIVER_OBJg0431161	17.9185	0.316917	0.600125	2017-10-17 vs 2017-12-08
000253F_QUIVER_OBJg0431171	10.619	-0.226663	0.780353	2017-10-17 vs 2017-12-08
000253F_QUIVER_OBJg0431181	726.714	-0.191137	0.0885495	2017-10-17 vs 2017-12-08
000253F_QUIVER_OBJg0431191	224.719	0.0278539	0.913595	2017-10-17 vs 2017-12-08
000253F_QUIVER_OBJg0431201	27.5691	-0.32218	0.512429	2017-10-17 vs 2017-12-08
000253F_QUIVER_OBJg0431211	161.582	0.371162	0.0532402	2017-10-17 vs 2017-12-08
000253F_QUIVER_OBJg0431311	8.68657	0.683331	0.415497	2017-10-17 vs 2017-12-08
000253F_QUIVER_OBJg0431321	20.8053	0.263829	0.648049	2017-10-17 vs 2017-12-08
000253F_QUIVER_OBJg0431361	604.091	0.380227	0.00144158	2017-10-17 vs 2017-12-08
000256F_QUIVER_OBJg0431421	18.8146	0.351398	0.561834	2017-10-17 vs 2017-12-08
000256F_QUIVER_OBJg0431431	43.8085	-0.100652	0.816895	2017-10-17 vs 2017-12-08
000256F_QUIVER_OBJg0431481	0.459382	-2.21878	0.552787	2017-10-17 vs 2017-12-08
000256F_QUIVER_OBJg0431531	16.6587	-1.62995	0.00366056	2017-10-17 vs 2017-12-08
000256F_QUIVER_OBJg0431541	25.9944	-2.1	1.65628e-05	2017-10-17 vs 2017-12-08
000256F_QUIVER_OBJg0431551	15.1929	-1.72073	0.00453604	2017-10-17 vs 2017-12-08
000256F_QUIVER_OBJg0431611	1734.41	0.272682	0.00293566	2017-10-17 vs 2017-12-08
000256F_QUIVER_OBJg0431621	235.782	1.06951	4.05525e-12	2017-10-17 vs 2017-12-08
000256F_QUIVER_OBJg0431651	10.4669	-0.0894321	0.925102	2017-10-17 vs 2017-12-08
000256F_QUIVER_OBJg0431661	20.7084	0.206234	0.716746	2017-10-17 vs 2017-12-08
000256F_QUIVER_OBJg0431671	7.35815	-1.49235	0.0813028	2017-10-17 vs 2017-12-08
000256F_QUIVER_OBJg0431711	9.94574	-1.66394	0.0312911	2017-10-17 vs 2017-12-08
000256F_QUIVER_OBJg0431721	151.682	0.492344	0.0146482	2017-10-17 vs 2017-12-08
000256F_QUIVER_OBJg0431731	237.632	0.359786	0.0334003	2017-10-17 vs 2017-12-08
000256F_QUIVER_OBJg0431741	722.411	0.566632	2.1838e-07	2017-10-17 vs 2017-12-08
000256F_QUIVER_OBJg0431751	272.753	2.19719	3.3214e-30	2017-10-17 vs 2017-12-08
000256F_QUIVER_OBJg0431761	12.0317	0.55405	0.424289	2017-10-17 vs 2017-12-08
000257F_QUIVER_SUBSEQ_1-75678_OBJg0431801	94.6975	0.419087	0.0747171	2017-10-17 vs 2017-12-08
000257F_QUIVER_SUBSEQ_1-75678_OBJg0431811	50.5844	-0.734846	0.0214151	2017-10-17 vs 2017-12-08
000260F_QUIVER_OBJg0431911	547.899	0.19741	0.11119	2017-10-17 vs 2017-12-08
000265F_QUIVER_OBJg0432021	28.7371	-0.325651	0.503498	2017-10-17 vs 2017-12-08
000265F_QUIVER_OBJg0432031	24.2593	0.620751	0.186181	2017-10-17 vs 2017-12-08
000265F_QUIVER_OBJg0432041	328.441	-0.991465	1.01136e-11	2017-10-17 vs 2017-12-08
000265F_QUIVER_OBJg0432061	11.6962	-0.636752	0.373945	2017-10-17 vs 2017-12-08
000265F_QUIVER_OBJg0432351	241.968	0.283127	0.192447	2017-10-17 vs 2017-12-08
000272F_QUIVER_OBJg0432491	1811.33	0.430598	1.37984e-07	2017-10-17 vs 2017-12-08
000275F_QUIVER_OBJg0432591	104.07	0.157767	0.581234	2017-10-17 vs 2017-12-08
000275F_QUIVER_OBJg0432661	226.356	-0.213129	0.268162	2017-10-17 vs 2017-12-08
000275F_QUIVER_OBJg0432671	185.579	-0.234258	0.240201	2017-10-17 vs 2017-12-08
000275F_QUIVER_OBJg0432681	152.959	0.509634	0.00859604	2017-10-17 vs 2017-12-08
000275F_QUIVER_OBJg0432691	113.48	0.48775	0.0350857	2017-10-17 vs 2017-12-08
000275F_QUIVER_OBJg0432741	443.331	-1.0254	3.26758e-09	2017-10-17 vs 2017-12-08
000275F_QUIVER_OBJg0432761	371.789	-0.125141	0.457247	2017-10-17 vs 2017-12-08
000275F_QUIVER_OBJg0432771	84.2601	0.281304	0.293605	2017-10-17 vs 2017-12-08
000275F_QUIVER_OBJg0432801	23.8631	-2.8067	1.86461e-07	2017-10-17 vs 2017-12-08
000275F_QUIVER_OBJg0432811	8399.59	1.66366	1.82678e-10	2017-10-17 vs 2017-12-08
000275F_QUIVER_OBJg0432821	8783.21	1.36819	5.79165e-93	2017-10-17 vs 2017-12-08
000275F_QUIVER_OBJg0432841	311.298	-0.240914	0.110383	2017-10-17 vs 2017-12-08
000275F_QUIVER_OBJg0432851	317.112	0.264163	0.0821155	2017-10-17 vs 2017-12-08
000275F_QUIVER_OBJg0432861	766.113	-0.785399	3.7874e-10	2017-10-17 vs 2017-12-08
000275F_QUIVER_OBJg0432891	365.746	-0.0290317	0.889663	2017-10-17 vs 2017-12-08
000275F_QUIVER_OBJg0432901	364.823	0.0208074	0.912683	2017-10-17 vs 2017-12-08
000275F_QUIVER_OBJg0432961	20.6665	-0.176046	0.774746	2017-10-17 vs 2017-12-08
000275F_QUIVER_OBJg0432971	34.6135	0.158757	0.734712	2017-10-17 vs 2017-12-08
000275F_QUIVER_OBJg0432991	409.937	0.389555	0.00267169	2017-10-17 vs 2017-12-08
000276F_QUIVER_OBJg0433091	95.3419	-0.238364	0.356414	2017-10-17 vs 2017-12-08
000277F_QUIVER_OBJg0433121	66.5136	-0.791277	0.00422957	2017-10-17 vs 2017-12-08
000277F_QUIVER_OBJg0433131	196.984	0.783715	5.80002e-06	2017-10-17 vs 2017-12-08
000277F_QUIVER_OBJg0433141	847.46	-0.0441183	0.731358	2017-10-17 vs 2017-12-08
000277F_QUIVER_OBJg0433151	845.304	0.558405	6.47067e-08	2017-10-17 vs 2017-12-08
000277F_QUIVER_OBJg0433161	15.8303	-1.13849	0.0645236	2017-10-17 vs 2017-12-08
000277F_QUIVER_OBJg0433181	57.2255	0.270939	0.40413	2017-10-17 vs 2017-12-08
000277F_QUIVER_OBJg0433191	89.2621	-0.17454	0.557925	2017-10-17 vs 2017-12-08
000277F_QUIVER_OBJg0433221	1637.71	1.12216	1.94265e-05	2017-10-17 vs 2017-12-08
000281F_QUIVER_OBJg0433421	970.923	-0.282068	0.0116439	2017-10-17 vs 2017-12-08
000281F_QUIVER_OBJg0433441	302.624	0.232489	0.136491	2017-10-17 vs 2017-12-08
000281F_QUIVER_OBJg0433501	105.456	0.253445	0.333575	2017-10-17 vs 2017-12-08
000281F_QUIVER_OBJg0433521	102.801	-0.11908	0.672949	2017-10-17 vs 2017-12-08
000284F_QUIVER_OBJg0433661	12.0748	0.109571	0.894309	2017-10-17 vs 2017-12-08
000284F_QUIVER_OBJg0433711	306.809	0.489332	0.00087403	2017-10-17 vs 2017-12-08
000284F_QUIVER_OBJg0433721	358.413	0.162693	0.281335	2017-10-17 vs 2017-12-08
000284F_QUIVER_OBJg0433741	154.775	0.184438	0.386975	2017-10-17 vs 2017-12-08
000284F_QUIVER_OBJg0433761	489.118	0.337035	0.00555444	2017-10-17 vs 2017-12-08
000284F_QUIVER_OBJg0433771	19.8446	0.0600678	0.926673	2017-10-17 vs 2017-12-08
000284F_QUIVER_OBJg0433791	4.06546	0.91884	0.448796	2017-10-17 vs 2017-12-08
000285F_QUIVER_OBJg0433931	30.0797	-0.10574	0.837492	2017-10-17 vs 2017-12-08
000285F_QUIVER_OBJg0433941	15.67	0.833622	0.219177	2017-10-17 vs 2017-12-08
000285F_QUIVER_OBJg0434021	6.50012	0.639977	0.514953	2017-10-17 vs 2017-12-08
000285F_QUIVER_OBJg0434051	50.2301	0.545605	0.0881406	2017-10-17 vs 2017-12-08
000285F_QUIVER_OBJg0434061	331.89	0.700106	1.12961e-06	2017-10-17 vs 2017-12-08
000285F_QUIVER_OBJg0434101	469.956	0.176778	0.195939	2017-10-17 vs 2017-12-08
000287F_QUIVER_OBJg0434131	64.6228	-0.627102	0.0284473	2017-10-17 vs 2017-12-08
000287F_QUIVER_OBJg0434171	253.002	0.489355	0.00102834	2017-10-17 vs 2017-12-08
000287F_QUIVER_OBJg0434181	161.908	0.227663	0.255561	2017-10-17 vs 2017-12-08
000287F_QUIVER_OBJg0434201	113.362	0.549815	0.00872429	2017-10-17 vs 2017-12-08
000287F_QUIVER_OBJg0434211	282.89	0.142822	0.433429	2017-10-17 vs 2017-12-08
000287F_QUIVER_OBJg0434221	171.711	0.150189	0.480804	2017-10-17 vs 2017-12-08
000287F_QUIVER_OBJg0434231	78.7093	0.404648	0.134637	2017-10-17 vs 2017-12-08
000287F_QUIVER_OBJg0434261	352.435	0.162803	0.350292	2017-10-17 vs 2017-12-08
000287F_QUIVER_OBJg0434341	13.9017	-7.13321	1.04417e-07	2017-10-17 vs 2017-12-08
000290F_QUIVER_OBJg0434421	22.8152	-1.13106	0.0192932	2017-10-17 vs 2017-12-08
000290F_QUIVER_OBJg0434441	253.268	-0.218731	0.275062	2017-10-17 vs 2017-12-08
000290F_QUIVER_OBJg0434481	7.05317	1.11435	0.206678	2017-10-17 vs 2017-12-08
000290F_QUIVER_OBJg0434501	8.07039	-1.11988	0.187055	2017-10-17 vs 2017-12-08
000290F_QUIVER_OBJg0434511	51.3002	0.261841	0.447786	2017-10-17 vs 2017-12-08
000290F_QUIVER_OBJg0434521	67.3992	0.122715	0.721274	2017-10-17 vs 2017-12-08
000290F_QUIVER_OBJg0434531	22.0718	-2.65582	1.12183e-06	2017-10-17 vs 2017-12-08
000290F_QUIVER_OBJg0434541	349.319	-0.337459	0.0160083	2017-10-17 vs 2017-12-08
000290F_QUIVER_OBJg0434551	258.979	0.282128	0.069806	2017-10-17 vs 2017-12-08
000290F_QUIVER_OBJg0434561	534.433	0.486401	0.354017	2017-10-17 vs 2017-12-08
000290F_QUIVER_OBJg0434571	308.716	0.256154	0.221825	2017-10-17 vs 2017-12-08
000290F_QUIVER_OBJg0434581	800.74	0.195162	0.259701	2017-10-17 vs 2017-12-08
000290F_QUIVER_OBJg0434591	2246.04	-0.0433313	0.689384	2017-10-17 vs 2017-12-08
000290F_QUIVER_OBJg0434611	710.244	0.164195	0.164291	2017-10-17 vs 2017-12-08
000290F_QUIVER_OBJg0434621	186.729	-0.184016	0.381549	2017-10-17 vs 2017-12-08
000290F_QUIVER_OBJg0434631	94.1862	-0.281125	0.273584	2017-10-17 vs 2017-12-08
000290F_QUIVER_OBJg0434641	150.695	-1.71951	1.07041e-20	2017-10-17 vs 2017-12-08
000290F_QUIVER_OBJg0434651	19.6746	0.0508111	0.942389	2017-10-17 vs 2017-12-08
000290F_QUIVER_OBJg0434691	42.2405	-0.525711	0.143754	2017-10-17 vs 2017-12-08
000299F_QUIVER_OBJg0435011	139.855	0.514333	0.00807358	2017-10-17 vs 2017-12-08
000300F_QUIVER_OBJg0435131	249.668	0.327549	0.040488	2017-10-17 vs 2017-12-08
000300F_QUIVER_OBJg0435151	44.8983	2.02465	4.89096e-08	2017-10-17 vs 2017-12-08
000303F_QUIVER_OBJg0435401	9.16418	0.00786716	0.994295	2017-10-17 vs 2017-12-08
000303F_QUIVER_OBJg0435411	147.329	0.127486	0.612479	2017-10-17 vs 2017-12-08
000303F_QUIVER_OBJg0435481	297.775	0.893142	5.55445e-11	2017-10-17 vs 2017-12-08
000303F_QUIVER_OBJg0435491	285.579	0.358728	0.0382383	2017-10-17 vs 2017-12-08
000303F_QUIVER_OBJg0435501	24.3391	-1.16963	0.0112936	2017-10-17 vs 2017-12-08
000303F_QUIVER_OBJg0435511	34.732	0.362516	0.404769	2017-10-17 vs 2017-12-08
000303F_QUIVER_OBJg0435521	9.35421	-0.0578485	0.952077	2017-10-17 vs 2017-12-08
000303F_QUIVER_OBJg0435531	9.00675	0.0201498	0.98433	2017-10-17 vs 2017-12-08
000303F_QUIVER_OBJg0435541	15.0586	-0.729133	0.281175	2017-10-17 vs 2017-12-08
000303F_QUIVER_OBJg0435581	22.7125	0.599906	0.24585	2017-10-17 vs 2017-12-08
000303F_QUIVER_OBJg0435661	130.483	-0.432212	0.0353531	2017-10-17 vs 2017-12-08
000303F_QUIVER_OBJg0435671	14.6952	-0.427522	0.536014	2017-10-17 vs 2017-12-08
000304F_QUIVER_OBJg0435721	7.41239	-0.788816	0.378534	2017-10-17 vs 2017-12-08
000304F_QUIVER_OBJg0435731	38.1918	-0.10056	0.818693	2017-10-17 vs 2017-12-08
000313F_QUIVER_OBJg0436121	128.959	-1.22898	1.58413e-09	2017-10-17 vs 2017-12-08
000313F_QUIVER_OBJg0436131	262.964	0.687293	2.44257e-06	2017-10-17 vs 2017-12-08
000313F_QUIVER_OBJg0436141	172.941	0.178875	0.373156	2017-10-17 vs 2017-12-08
000313F_QUIVER_OBJg0436161	29.4952	0.652638	0.120249	2017-10-17 vs 2017-12-08
000313F_QUIVER_OBJg0436171	30.88	0.965524	0.0140024	2017-10-17 vs 2017-12-08
000313F_QUIVER_OBJg0436181	318.712	0.229365	0.122406	2017-10-17 vs 2017-12-08
000313F_QUIVER_OBJg0436241	17.1926	1.88569	0.00331412	2017-10-17 vs 2017-12-08
000315F_QUIVER_OBJg0436281	46.9521	-4.27496	2.83718e-18	2017-10-17 vs 2017-12-08
000315F_QUIVER_OBJg0436301	20.5467	-0.121031	0.841076	2017-10-17 vs 2017-12-08
000315F_QUIVER_OBJg0436321	26.3687	0.280493	0.591331	2017-10-17 vs 2017-12-08
000315F_QUIVER_OBJg0436381	58.0727	0.505195	0.090671	2017-10-17 vs 2017-12-08
000315F_QUIVER_OBJg0436431	18.5801	-1.32555	0.0129614	2017-10-17 vs 2017-12-08
000315F_QUIVER_OBJg0436471	256.736	-0.429834	0.00800023	2017-10-17 vs 2017-12-08
000315F_QUIVER_OBJg0436511	741.147	0.292474	0.0158535	2017-10-17 vs 2017-12-08
000316F_QUIVER_OBJg0436551	10.2738	0.811811	0.283894	2017-10-17 vs 2017-12-08
000316F_QUIVER_OBJg0436631	408.258	-0.272942	0.0487306	2017-10-17 vs 2017-12-08
000316F_QUIVER_OBJg0436651	12.3743	0.0234507	0.978121	2017-10-17 vs 2017-12-08
000316F_QUIVER_OBJg0436661	16.6835	0.389225	0.52523	2017-10-17 vs 2017-12-08
000316F_QUIVER_OBJg0436691	29.239	-0.018701	0.972964	2017-10-17 vs 2017-12-08
000319F_QUIVER_OBJg0436831	11.2021	-0.665427	0.36891	2017-10-17 vs 2017-12-08
000319F_QUIVER_OBJg0436841	45.8637	-0.494033	0.148971	2017-10-17 vs 2017-12-08
000319F_QUIVER_OBJg0436861	18.4353	-0.646496	0.295046	2017-10-17 vs 2017-12-08
000319F_QUIVER_OBJg0436901	12.432	-0.614009	0.393681	2017-10-17 vs 2017-12-08
000319F_QUIVER_OBJg0436921	152.582	0.372713	0.0686356	2017-10-17 vs 2017-12-08
000319F_QUIVER_OBJg0436941	8.56405	4.17667	0.000189456	2017-10-17 vs 2017-12-08
000319F_QUIVER_OBJg0436971	4418.11	0.444727	2.79187e-09	2017-10-17 vs 2017-12-08
000319F_QUIVER_OBJg0436981	395.566	0.01844	0.920907	2017-10-17 vs 2017-12-08
000319F_QUIVER_OBJg0436991	43.6627	0.547119	0.112802	2017-10-17 vs 2017-12-08
000319F_QUIVER_OBJg0437001	1371.2	-0.573265	6.28135e-06	2017-10-17 vs 2017-12-08
000319F_QUIVER_OBJg0437021	39.0713	-0.346059	0.383466	2017-10-17 vs 2017-12-08
000319F_QUIVER_OBJg0437041	154.842	0.337908	0.0784723	2017-10-17 vs 2017-12-08
000319F_QUIVER_OBJg0437051	42.7338	-2.13395	1.7826e-09	2017-10-17 vs 2017-12-08
000319F_QUIVER_OBJg0437061	353.995	0.5392	0.000140302	2017-10-17 vs 2017-12-08
000319F_QUIVER_OBJg0437071	51.0523	-0.319864	0.376793	2017-10-17 vs 2017-12-08
000319F_QUIVER_OBJg0437081	664.959	-0.349394	0.00118742	2017-10-17 vs 2017-12-08
000319F_QUIVER_OBJg0437091	895.426	0.105324	0.381776	2017-10-17 vs 2017-12-08
000319F_QUIVER_OBJg0437101	224.638	0.0560201	0.806553	2017-10-17 vs 2017-12-08
000319F_QUIVER_OBJg0437141	49.158	0.0779596	0.847501	2017-10-17 vs 2017-12-08
000319F_QUIVER_OBJg0437151	76.5281	-0.726467	0.00922067	2017-10-17 vs 2017-12-08
000319F_QUIVER_OBJg0437161	101.783	-0.633191	0.0109365	2017-10-17 vs 2017-12-08
000319F_QUIVER_OBJg0437221	133.833	-0.091298	0.719547	2017-10-17 vs 2017-12-08
000319F_QUIVER_OBJg0437251	932.009	-0.312375	0.00278447	2017-10-17 vs 2017-12-08
000319F_QUIVER_OBJg0437261	152.741	0.195915	0.345056	2017-10-17 vs 2017-12-08
000320F_QUIVER_OBJg0437381	84.2024	0.135157	0.644712	2017-10-17 vs 2017-12-08
000320F_QUIVER_OBJg0437401	27.3986	0.469128	0.337848	2017-10-17 vs 2017-12-08
000320F_QUIVER_OBJg0437411	562.665	0.221605	0.0748021	2017-10-17 vs 2017-12-08
000322F_QUIVER_OBJg0437471	86.9923	0.955061	6.91317e-05	2017-10-17 vs 2017-12-08
000323F_QUIVER_OBJg0437541	136.856	0.246293	0.25949	2017-10-17 vs 2017-12-08
000323F_QUIVER_OBJg0437591	112.339	-0.0129188	0.964744	2017-10-17 vs 2017-12-08
000323F_QUIVER_OBJg0437601	79.0316	-0.255318	0.386272	2017-10-17 vs 2017-12-08
000323F_QUIVER_OBJg0437611	247.181	0.407063	0.0133491	2017-10-17 vs 2017-12-08
000325F_QUIVER_OBJg0437701	125.553	0.0372002	0.897552	2017-10-17 vs 2017-12-08
000325F_QUIVER_OBJg0437711	286.674	0.628545	1.23946e-05	2017-10-17 vs 2017-12-08
000325F_QUIVER_OBJg0437741	305.245	0.334999	0.0836941	2017-10-17 vs 2017-12-08
000325F_QUIVER_OBJg0437751	1469.56	0.0375926	0.747171	2017-10-17 vs 2017-12-08
000325F_QUIVER_OBJg0437761	213.278	0.511287	0.00181685	2017-10-17 vs 2017-12-08
000325F_QUIVER_OBJg0437781	132.609	0.849124	1.62231e-05	2017-10-17 vs 2017-12-08
000325F_QUIVER_OBJg0437791	256.301	0.478229	0.00173721	2017-10-17 vs 2017-12-08
000325F_QUIVER_OBJg0437821	39.453	-0.594958	0.117217	2017-10-17 vs 2017-12-08
000325F_QUIVER_OBJg0437831	115.491	0.00564214	0.986748	2017-10-17 vs 2017-12-08
000325F_QUIVER_OBJg0437841	16.2622	-0.476999	0.44951	2017-10-17 vs 2017-12-08
000325F_QUIVER_OBJg0437851	24.2281	-1.55044	0.00117825	2017-10-17 vs 2017-12-08
000325F_QUIVER_OBJg0437871	15.1583	-0.903078	0.131016	2017-10-17 vs 2017-12-08
000326F_QUIVER_OBJg0437961	529.828	-0.398413	0.00207961	2017-10-17 vs 2017-12-08
000327F_QUIVER_OBJg0438021	211.933	0.627829	0.000144651	2017-10-17 vs 2017-12-08
000329F_QUIVER_OBJg0438171	30.6459	-0.413045	0.353277	2017-10-17 vs 2017-12-08
000329F_QUIVER_OBJg0438211	101.829	0.73268	0.00110637	2017-10-17 vs 2017-12-08
000329F_QUIVER_OBJg0438231	73.5665	-0.20593	0.513087	2017-10-17 vs 2017-12-08
000329F_QUIVER_OBJg0438241	127.458	-1.43415	1.08478e-12	2017-10-17 vs 2017-12-08
000329F_QUIVER_OBJg0438251	24.2009	-1.42164	0.00330445	2017-10-17 vs 2017-12-08
000329F_QUIVER_OBJg0438261	397.763	0.225324	0.147628	2017-10-17 vs 2017-12-08
000329F_QUIVER_OBJg0438271	311.437	0.369873	0.0161499	2017-10-17 vs 2017-12-08
000329F_QUIVER_OBJg0438281	62.7561	-1.32822	1.50803e-06	2017-10-17 vs 2017-12-08
000329F_QUIVER_OBJg0438311	429.769	-2.46926	3.04617e-70	2017-10-17 vs 2017-12-08
000329F_QUIVER_OBJg0438341	86.2828	0.656659	0.00869937	2017-10-17 vs 2017-12-08
000330F_QUIVER_OBJg0438371	8.56203	0.452801	0.609032	2017-10-17 vs 2017-12-08
000332F_QUIVER_OBJg0438411	363.612	1.14555	6.44233e-12	2017-10-17 vs 2017-12-08
000332F_QUIVER_OBJg0438421	20.0874	0.174417	0.788265	2017-10-17 vs 2017-12-08
000332F_QUIVER_OBJg0438431	196.462	0.213697	0.249637	2017-10-17 vs 2017-12-08
000332F_QUIVER_OBJg0438451	136.416	0.374236	0.0807021	2017-10-17 vs 2017-12-08
000332F_QUIVER_OBJg0438461	257.205	-0.124808	0.49048	2017-10-17 vs 2017-12-08
000332F_QUIVER_OBJg0438471	1022.68	-0.163435	0.136099	2017-10-17 vs 2017-12-08
000332F_QUIVER_OBJg0438541	10.5684	-0.0363382	0.967688	2017-10-17 vs 2017-12-08
000332F_QUIVER_OBJg0438551	13.9511	1.11412	0.0850906	2017-10-17 vs 2017-12-08
000332F_QUIVER_OBJg0438561	31.812	0.263254	0.582025	2017-10-17 vs 2017-12-08
000334F_QUIVER_OBJg0438691	37.8602	0.237525	0.595049	2017-10-17 vs 2017-12-08
000334F_QUIVER_OBJg0438801	452.096	0.207516	0.152601	2017-10-17 vs 2017-12-08
000334F_QUIVER_OBJg0438831	112.117	0.012866	0.965887	2017-10-17 vs 2017-12-08
000334F_QUIVER_OBJg0438841	159.982	-0.0825606	0.764917	2017-10-17 vs 2017-12-08
000334F_QUIVER_OBJg0438851	327.815	0.195897	0.183874	2017-10-17 vs 2017-12-08
000334F_QUIVER_OBJg0438871	267.657	0.34204	0.0215733	2017-10-17 vs 2017-12-08
000335F_QUIVER_OBJg0438921	56.4602	0.234096	0.499109	2017-10-17 vs 2017-12-08
000335F_QUIVER_OBJg0438931	100.423	-0.476091	0.0505624	2017-10-17 vs 2017-12-08
000335F_QUIVER_OBJg0439051	104.651	-0.111945	0.693526	2017-10-17 vs 2017-12-08
000335F_QUIVER_OBJg0439061	68.5747	0.247842	0.437809	2017-10-17 vs 2017-12-08
000335F_QUIVER_OBJg0439071	578.901	0.395463	0.0017303	2017-10-17 vs 2017-12-08
000335F_QUIVER_OBJg0439081	270.506	1.06228	1.79155e-12	2017-10-17 vs 2017-12-08
000335F_QUIVER_OBJg0439091	31.2595	0.672612	0.113765	2017-10-17 vs 2017-12-08
000336F_QUIVER_OBJg0439171	19.2731	-0.266614	0.665854	2017-10-17 vs 2017-12-08
000336F_QUIVER_OBJg0439191	118.652	-0.459082	0.0353286	2017-10-17 vs 2017-12-08
000336F_QUIVER_OBJg0439241	161.185	-0.13441	0.525202	2017-10-17 vs 2017-12-08
000336F_QUIVER_OBJg0439261	31.6875	-0.0794223	0.876796	2017-10-17 vs 2017-12-08
000336F_QUIVER_OBJg0439291	772.255	0.218205	0.044493	2017-10-17 vs 2017-12-08
000337F_QUIVER_OBJg0439331	1.74712	4.32768	0.0323858	2017-10-17 vs 2017-12-08
000337F_QUIVER_OBJg0439381	327.621	-0.266004	0.0777476	2017-10-17 vs 2017-12-08
000337F_QUIVER_OBJg0439401	241.801	0.436508	0.0143698	2017-10-17 vs 2017-12-08
000337F_QUIVER_OBJg0439431	40.6378	0.264906	0.514046	2017-10-17 vs 2017-12-08
000338F_QUIVER_OBJg0439481	5.81542	-2.82957	0.0116617	2017-10-17 vs 2017-12-08
000338F_QUIVER_OBJg0439491	77.513	0.285705	0.300711	2017-10-17 vs 2017-12-08
000338F_QUIVER_OBJg0439511	113.776	-0.316173	0.159356	2017-10-17 vs 2017-12-08
000338F_QUIVER_OBJg0439521	7.7225	-0.0326623	0.974503	2017-10-17 vs 2017-12-08
000338F_QUIVER_OBJg0439531	31.4769	-1.9731	1.20545e-06	2017-10-17 vs 2017-12-08
000338F_QUIVER_OBJg0439551	9.29304	-0.206097	0.824842	2017-10-17 vs 2017-12-08
000338F_QUIVER_OBJg0439571	25.6859	-0.193115	0.724567	2017-10-17 vs 2017-12-08
000339F_QUIVER_OBJg0439621	28.4389	-0.356128	0.438501	2017-10-17 vs 2017-12-08
000339F_QUIVER_OBJg0439631	163.723	0.0245746	0.920881	2017-10-17 vs 2017-12-08
000339F_QUIVER_OBJg0439681	52.082	-2.38599	3.53646e-12	2017-10-17 vs 2017-12-08
000339F_QUIVER_OBJg0439711	32.4841	0.832649	0.0333332	2017-10-17 vs 2017-12-08
000339F_QUIVER_OBJg0439751	64.125	-0.907122	0.000957738	2017-10-17 vs 2017-12-08
000340F_QUIVER_OBJg0439801	11.7022	-0.125079	0.877641	2017-10-17 vs 2017-12-08
000340F_QUIVER_OBJg0439831	870.717	0.0453468	0.732904	2017-10-17 vs 2017-12-08
000340F_QUIVER_OBJg0439841	532.172	0.130484	0.338296	2017-10-17 vs 2017-12-08
000340F_QUIVER_OBJg0439871	416.243	0.515294	0.000732055	2017-10-17 vs 2017-12-08
000341F_QUIVER_OBJg0439951	1.97932	1.84488	0.296951	2017-10-17 vs 2017-12-08
000341F_QUIVER_OBJg0439971	408.235	0.16623	0.238489	2017-10-17 vs 2017-12-08
000341F_QUIVER_OBJg0439981	195.956	-2.26987	1.03535e-31	2017-10-17 vs 2017-12-08
000341F_QUIVER_OBJg0439991	109.772	-2.60405	8.62211e-28	2017-10-17 vs 2017-12-08
000341F_QUIVER_OBJg0440001	400.522	-1.66665	4.24057e-25	2017-10-17 vs 2017-12-08
000341F_QUIVER_OBJg0440011	217.573	-0.542117	0.000996713	2017-10-17 vs 2017-12-08
000341F_QUIVER_OBJg0440021	267.211	-0.444932	0.00625589	2017-10-17 vs 2017-12-08
000341F_QUIVER_OBJg0440081	253.245	0.47674	0.00219205	2017-10-17 vs 2017-12-08
000342F_QUIVER_OBJg0440141	26.9063	-0.0159447	0.979588	2017-10-17 vs 2017-12-08
000342F_QUIVER_OBJg0440151	237.583	-0.0690031	0.714891	2017-10-17 vs 2017-12-08
000342F_QUIVER_OBJg0440181	200.305	-0.132184	0.505281	2017-10-17 vs 2017-12-08
000342F_QUIVER_OBJg0440191	354.213	-0.0362648	0.847381	2017-10-17 vs 2017-12-08
000342F_QUIVER_OBJg0440241	112.425	0.291986	0.208868	2017-10-17 vs 2017-12-08
000343F_QUIVER_OBJg0440321	1253.22	-1.02457	7.68954e-27	2017-10-17 vs 2017-12-08
000343F_QUIVER_OBJg0440331	72.8445	-0.36955	0.193091	2017-10-17 vs 2017-12-08
000343F_QUIVER_OBJg0440401	107.157	-0.00607764	0.984563	2017-10-17 vs 2017-12-08
000343F_QUIVER_OBJg0440411	65.2405	-0.138876	0.688218	2017-10-17 vs 2017-12-08
000343F_QUIVER_OBJg0440431	30.9634	-0.126939	0.798936	2017-10-17 vs 2017-12-08
000343F_QUIVER_OBJg0440441	20.2094	0.264193	0.657074	2017-10-17 vs 2017-12-08
000343F_QUIVER_OBJg0440511	59.6307	0.394083	0.200805	2017-10-17 vs 2017-12-08
000343F_QUIVER_OBJg0440551	156.611	-0.264625	0.192233	2017-10-17 vs 2017-12-08
000343F_QUIVER_OBJg0440621	126.007	-0.33754	0.111546	2017-10-17 vs 2017-12-08
000343F_QUIVER_OBJg0440631	392.034	-0.596775	6.28135e-06	2017-10-17 vs 2017-12-08
000343F_QUIVER_OBJg0440671	24.6647	0.955478	0.0317705	2017-10-17 vs 2017-12-08
000344F_QUIVER_OBJg0440751	430.488	0.776314	1.75591e-08	2017-10-17 vs 2017-12-08
000344F_QUIVER_OBJg0440771	9.24616	-0.822486	0.374216	2017-10-17 vs 2017-12-08
000344F_QUIVER_OBJg0440791	17.417	-1.3842	0.010194	2017-10-17 vs 2017-12-08
000344F_QUIVER_OBJg0440801	25.992	-0.690567	0.148786	2017-10-17 vs 2017-12-08
000344F_QUIVER_OBJg0440811	262.967	-0.0438002	0.828309	2017-10-17 vs 2017-12-08
000344F_QUIVER_OBJg0440861	31.2038	-0.311523	0.496941	2017-10-17 vs 2017-12-08
000344F_QUIVER_OBJg0440951	239.288	0.0334044	0.872956	2017-10-17 vs 2017-12-08
000344F_QUIVER_OBJg0441001	146.255	0.793314	4.52438e-05	2017-10-17 vs 2017-12-08
000344F_QUIVER_OBJg0441021	295.498	0.163288	0.348684	2017-10-17 vs 2017-12-08
000345F_QUIVER_OBJg0441031	11.3517	-0.125022	0.881343	2017-10-17 vs 2017-12-08
000345F_QUIVER_OBJg0441051	205.763	0.437784	0.0134679	2017-10-17 vs 2017-12-08
000345F_QUIVER_OBJg0441071	84.3746	1.4898	NA	2017-10-17 vs 2017-12-08
000345F_QUIVER_OBJg0441081	114.984	0.142188	0.580644	2017-10-17 vs 2017-12-08
000345F_QUIVER_OBJg0441091	23.2827	0.20783	0.70638	2017-10-17 vs 2017-12-08
000345F_QUIVER_OBJg0441101	185.087	0.0671398	0.798565	2017-10-17 vs 2017-12-08
000345F_QUIVER_OBJg0441111	34.1211	-0.533337	0.18656	2017-10-17 vs 2017-12-08
000345F_QUIVER_OBJg0441121	225.273	0.0715725	0.711159	2017-10-17 vs 2017-12-08
000345F_QUIVER_OBJg0441131	151.855	-0.430819	0.0242764	2017-10-17 vs 2017-12-08
000346F_QUIVER_OBJg0441191	121.231	-0.0360679	0.902338	2017-10-17 vs 2017-12-08
000346F_QUIVER_OBJg0441221	262.479	1.17886	7.53892e-17	2017-10-17 vs 2017-12-08
000347F_QUIVER_OBJg0441381	25.5594	0.483884	0.302213	2017-10-17 vs 2017-12-08
000347F_QUIVER_OBJg0441401	144.184	0.222415	0.309542	2017-10-17 vs 2017-12-08
000347F_QUIVER_OBJg0441411	97.2322	0.24085	0.38596	2017-10-17 vs 2017-12-08
000347F_QUIVER_OBJg0441421	27.766	0.997044	0.0166843	2017-10-17 vs 2017-12-08
000348F_QUIVER_OBJg0441511	99.1026	0.0139748	0.967744	2017-10-17 vs 2017-12-08
000348F_QUIVER_OBJg0441581	46.3176	-1.8179	3.68843e-08	2017-10-17 vs 2017-12-08
000348F_QUIVER_OBJg0441591	16.7547	-0.994179	0.0841128	2017-10-17 vs 2017-12-08
000348F_QUIVER_OBJg0441611	105.679	-1.57961	2.98229e-12	2017-10-17 vs 2017-12-08
000348F_QUIVER_OBJg0441711	72.9724	0.287865	0.360124	2017-10-17 vs 2017-12-08
000348F_QUIVER_OBJg0441721	71.1913	0.561211	0.0336687	2017-10-17 vs 2017-12-08
000348F_QUIVER_OBJg0441731	33.9528	1.11825	0.00241058	2017-10-17 vs 2017-12-08
000348F_QUIVER_OBJg0441771	48.8374	0.447532	0.190903	2017-10-17 vs 2017-12-08
000349F_QUIVER_OBJg0441801	17.8877	-1.35349	0.0132655	2017-10-17 vs 2017-12-08
000349F_QUIVER_OBJg0441821	18.8179	-0.641031	0.239263	2017-10-17 vs 2017-12-08
000349F_QUIVER_OBJg0441841	34.0636	-0.538869	0.182201	2017-10-17 vs 2017-12-08
000349F_QUIVER_OBJg0441851	2738.53	-0.350104	4.45297e-05	2017-10-17 vs 2017-12-08
000349F_QUIVER_OBJg0441951	93.7469	0.184549	0.494783	2017-10-17 vs 2017-12-08
000349F_QUIVER_OBJg0442011	20.4849	0.458943	0.381833	2017-10-17 vs 2017-12-08
000350F_QUIVER_OBJg0442041	13.6967	-0.250002	0.737829	2017-10-17 vs 2017-12-08
000350F_QUIVER_OBJg0442091	36.0168	-0.45815	0.24701	2017-10-17 vs 2017-12-08
000350F_QUIVER_OBJg0442101	272.58	-0.0780893	0.670846	2017-10-17 vs 2017-12-08
000350F_QUIVER_OBJg0442111	17.4234	1.04218	0.0507678	2017-10-17 vs 2017-12-08
000350F_QUIVER_OBJg0442121	23.7021	0.271833	0.668287	2017-10-17 vs 2017-12-08
000350F_QUIVER_OBJg0442151	136.113	0.0204504	0.939679	2017-10-17 vs 2017-12-08
000350F_QUIVER_OBJg0442181	53.1627	0.374508	0.291812	2017-10-17 vs 2017-12-08
000350F_QUIVER_OBJg0442231	22.0349	0.26615	0.661657	2017-10-17 vs 2017-12-08
000350F_QUIVER_OBJg0442241	74.0792	0.400989	0.18705	2017-10-17 vs 2017-12-08
000350F_QUIVER_OBJg0442251	114.859	0.257155	0.267523	2017-10-17 vs 2017-12-08
000350F_QUIVER_OBJg0442271	72.2902	0.838094	0.00803063	2017-10-17 vs 2017-12-08
000351F_QUIVER_OBJg0442291	1738.15	0.284147	0.00148206	2017-10-17 vs 2017-12-08
000351F_QUIVER_OBJg0442301	189.012	-0.0882134	0.67191	2017-10-17 vs 2017-12-08
000351F_QUIVER_OBJg0442311	733.135	0.0456359	0.739637	2017-10-17 vs 2017-12-08
000351F_QUIVER_OBJg0442341	635.935	-0.0904369	0.483878	2017-10-17 vs 2017-12-08
000351F_QUIVER_OBJg0442371	27.4175	0.413155	0.403608	2017-10-17 vs 2017-12-08
000351F_QUIVER_OBJg0442381	583.521	-0.00750743	0.96217	2017-10-17 vs 2017-12-08
000351F_QUIVER_OBJg0442391	879.205	0.19338	0.149431	2017-10-17 vs 2017-12-08
000351F_QUIVER_OBJg0442431	42.3185	0.257794	0.570839	2017-10-17 vs 2017-12-08
000351F_QUIVER_OBJg0442471	649.529	-0.358128	0.00400002	2017-10-17 vs 2017-12-08
000351F_QUIVER_OBJg0442481	578.403	0.245503	0.0399401	2017-10-17 vs 2017-12-08
000352F_QUIVER_OBJg0442531	459.5	-0.825058	4.82161e-12	2017-10-17 vs 2017-12-08
000352F_QUIVER_OBJg0442591	181.735	0.0219888	0.925534	2017-10-17 vs 2017-12-08
000352F_QUIVER_OBJg0442631	10.641	-0.616899	0.445503	2017-10-17 vs 2017-12-08
000352F_QUIVER_OBJg0442641	27.58	-1.07506	0.0172118	2017-10-17 vs 2017-12-08
000352F_QUIVER_OBJg0442651	19.588	0.568818	0.297799	2017-10-17 vs 2017-12-08
000354F_QUIVER_OBJg0442711	346.343	-0.271673	0.05277	2017-10-17 vs 2017-12-08
000354F_QUIVER_OBJg0442721	6.90243	0.343324	0.747194	2017-10-17 vs 2017-12-08
000354F_QUIVER_OBJg0442731	73.3677	0.846496	0.000721574	2017-10-17 vs 2017-12-08
000354F_QUIVER_OBJg0442741	806.486	-0.566133	1.42013e-08	2017-10-17 vs 2017-12-08
000354F_QUIVER_OBJg0442751	275.269	-0.0482887	0.808824	2017-10-17 vs 2017-12-08
000354F_QUIVER_OBJg0442771	349.258	0.267112	0.0728465	2017-10-17 vs 2017-12-08
000354F_QUIVER_OBJg0442781	202.348	-0.103681	0.601045	2017-10-17 vs 2017-12-08
000354F_QUIVER_OBJg0442791	1142.1	-0.08498	0.454712	2017-10-17 vs 2017-12-08
000354F_QUIVER_OBJg0442801	609.977	-0.555165	3.72091e-07	2017-10-17 vs 2017-12-08
000356F_QUIVER_OBJg0442861	110.093	0.156264	0.532267	2017-10-17 vs 2017-12-08
000357F_QUIVER_OBJg0442901	195.92	0.625414	0.000180303	2017-10-17 vs 2017-12-08
000357F_QUIVER_OBJg0442941	6.33606	0.207487	0.852198	2017-10-17 vs 2017-12-08
000357F_QUIVER_OBJg0442951	18.0433	-0.544293	0.351927	2017-10-17 vs 2017-12-08
000357F_QUIVER_OBJg0442961	1386.99	0.022398	0.889042	2017-10-17 vs 2017-12-08
000357F_QUIVER_OBJg0442971	314.928	-0.441528	0.00919269	2017-10-17 vs 2017-12-08
000357F_QUIVER_OBJg0442981	18.9554	-0.302696	0.629055	2017-10-17 vs 2017-12-08
000357F_QUIVER_OBJg0442991	23.8947	-1.3984	0.0022922	2017-10-17 vs 2017-12-08
000357F_QUIVER_OBJg0443021	17.0963	0.298058	0.625942	2017-10-17 vs 2017-12-08
000357F_QUIVER_OBJg0443031	34.3839	-0.559838	0.235044	2017-10-17 vs 2017-12-08
000357F_QUIVER_OBJg0443041	12.9643	-0.0340039	0.969423	2017-10-17 vs 2017-12-08
000358F_QUIVER_OBJg0443151	377.524	0.140924	0.363157	2017-10-17 vs 2017-12-08
000358F_QUIVER_OBJg0443181	173.004	0.376313	0.058535	2017-10-17 vs 2017-12-08
000358F_QUIVER_OBJg0443201	484.318	-0.0087609	0.957268	2017-10-17 vs 2017-12-08
000359F_QUIVER_OBJg0443361	10.3565	-0.244229	0.76818	2017-10-17 vs 2017-12-08
000362F_QUIVER_OBJg0443541	184.261	-0.239362	0.246399	2017-10-17 vs 2017-12-08
000362F_QUIVER_OBJg0443561	10.1665	0.228275	0.783364	2017-10-17 vs 2017-12-08
000362F_QUIVER_OBJg0443631	651.392	0.308058	0.0219263	2017-10-17 vs 2017-12-08
000362F_QUIVER_OBJg0443641	65.1788	-0.440041	0.161987	2017-10-17 vs 2017-12-08
000362F_QUIVER_OBJg0443681	127.914	0.160579	0.506554	2017-10-17 vs 2017-12-08
000362F_QUIVER_OBJg0443691	29.2309	-0.651097	0.144894	2017-10-17 vs 2017-12-08
000363F_QUIVER_OBJg0443781	900.736	0.271518	0.0305845	2017-10-17 vs 2017-12-08
000363F_QUIVER_OBJg0443791	13.6851	-0.319991	0.646191	2017-10-17 vs 2017-12-08
000363F_QUIVER_OBJg0443801	34.5292	0.251801	0.581374	2017-10-17 vs 2017-12-08
000364F_QUIVER_OBJg0443901	869.936	0.231196	0.0334931	2017-10-17 vs 2017-12-08
000364F_QUIVER_OBJg0443971	15.8941	-1.76653	0.00351073	2017-10-17 vs 2017-12-08
000366F_QUIVER_OBJg0444171	11.7005	-0.055759	0.947021	2017-10-17 vs 2017-12-08
000366F_QUIVER_OBJg0444311	21.7046	0.0798325	0.894309	2017-10-17 vs 2017-12-08
000366F_QUIVER_OBJg0444341	58.7642	0.175604	0.614076	2017-10-17 vs 2017-12-08
000366F_QUIVER_OBJg0444361	82.6176	0.0974048	0.75959	2017-10-17 vs 2017-12-08
000368F_QUIVER_OBJg0444451	472.501	0.0112391	0.946446	2017-10-17 vs 2017-12-08
000368F_QUIVER_OBJg0444461	508.594	0.870029	4.42142e-07	2017-10-17 vs 2017-12-08
000368F_QUIVER_OBJg0444471	68.169	-0.561774	0.0520502	2017-10-17 vs 2017-12-08
000368F_QUIVER_OBJg0444521	286.828	0.360034	0.0161564	2017-10-17 vs 2017-12-08
000368F_QUIVER_OBJg0444531	253.317	0.220217	0.180629	2017-10-17 vs 2017-12-08
000372F_QUIVER_OBJg0444691	43.7338	0.433036	0.233795	2017-10-17 vs 2017-12-08
000373F_QUIVER_OBJg0444721	26.1036	-1.08699	0.0193772	2017-10-17 vs 2017-12-08
000373F_QUIVER_OBJg0444731	73.3979	-1.02089	0.000272986	2017-10-17 vs 2017-12-08
000373F_QUIVER_OBJg0444741	1.97321	1.84135	0.298295	2017-10-17 vs 2017-12-08
000373F_QUIVER_OBJg0444751	19.9498	0.182851	0.78207	2017-10-17 vs 2017-12-08
000373F_QUIVER_OBJg0444801	37.9674	0.24757	0.550762	2017-10-17 vs 2017-12-08
000373F_QUIVER_OBJg0444841	290.683	-2.35504	7.93702e-42	2017-10-17 vs 2017-12-08
000373F_QUIVER_OBJg0444851	76.2389	-2.01477	1.13595e-14	2017-10-17 vs 2017-12-08
000373F_QUIVER_OBJg0444861	220.184	0.0624083	0.767484	2017-10-17 vs 2017-12-08
000374F_QUIVER_OBJg0444901	158.244	-0.727285	0.000141688	2017-10-17 vs 2017-12-08
000374F_QUIVER_OBJg0444911	104.071	-0.310122	0.213272	2017-10-17 vs 2017-12-08
000374F_QUIVER_OBJg0444921	14.7361	-0.0182181	0.981769	2017-10-17 vs 2017-12-08
000374F_QUIVER_OBJg0444981	1527.06	0.378791	0.00120943	2017-10-17 vs 2017-12-08
000374F_QUIVER_OBJg0445001	2283.45	-0.274185	0.00157275	2017-10-17 vs 2017-12-08
000376F_QUIVER_OBJg0445371	10.4698	-0.0538474	0.951804	2017-10-17 vs 2017-12-08
000376F_QUIVER_OBJg0445461	1130.43	0.116801	0.321427	2017-10-17 vs 2017-12-08
000376F_QUIVER_OBJg0445471	153.157	-0.253376	0.216056	2017-10-17 vs 2017-12-08
000376F_QUIVER_OBJg0445521	15.4423	-0.308602	0.640521	2017-10-17 vs 2017-12-08
000376F_QUIVER_OBJg0445581	66.5224	-0.116891	0.720651	2017-10-17 vs 2017-12-08
000378F_QUIVER_OBJg0445651	599.506	0.193351	0.111494	2017-10-17 vs 2017-12-08
000378F_QUIVER_OBJg0445661	1.16094	2.63974	0.260022	2017-10-17 vs 2017-12-08
000378F_QUIVER_OBJg0445671	340.989	0.184336	0.217083	2017-10-17 vs 2017-12-08
000378F_QUIVER_OBJg0445681	165.01	0.404074	0.0333061	2017-10-17 vs 2017-12-08
000378F_QUIVER_OBJg0445691	11.0608	0.679545	0.340303	2017-10-17 vs 2017-12-08
000378F_QUIVER_OBJg0445701	87.1894	-0.0879462	0.772324	2017-10-17 vs 2017-12-08
000378F_QUIVER_OBJg0445711	22.4883	-2.81874	1.89861e-07	2017-10-17 vs 2017-12-08
000378F_QUIVER_OBJg0445771	63.5929	1.1261	7.06719e-05	2017-10-17 vs 2017-12-08
000378F_QUIVER_OBJg0445781	102.731	1.15262	4.84414e-07	2017-10-17 vs 2017-12-08
000378F_QUIVER_OBJg0445801	30.4529	-0.401993	0.382529	2017-10-17 vs 2017-12-08
000378F_QUIVER_OBJg0445811	257.528	0.662511	5.06472e-05	2017-10-17 vs 2017-12-08
000378F_QUIVER_OBJg0445821	659.333	0.444505	4.72639e-05	2017-10-17 vs 2017-12-08
000378F_QUIVER_OBJg0445831	32.4336	-0.382164	0.365896	2017-10-17 vs 2017-12-08
000378F_QUIVER_OBJg0445841	46.8736	0.372923	0.300304	2017-10-17 vs 2017-12-08
000379F_QUIVER_OBJg0445931	128.979	0.70385	0.00352517	2017-10-17 vs 2017-12-08
000379F_QUIVER_OBJg0445941	4.73598	-0.768665	0.496408	2017-10-17 vs 2017-12-08
000380F_QUIVER_OBJg0446061	7170.84	0.562682	2.60339e-14	2017-10-17 vs 2017-12-08
000380F_QUIVER_OBJg0446071	536.25	-0.252935	0.0630348	2017-10-17 vs 2017-12-08
000380F_QUIVER_OBJg0446081	2993.56	0.500291	8.29073e-07	2017-10-17 vs 2017-12-08
000380F_QUIVER_OBJg0446091	616.717	0.515461	4.63304e-06	2017-10-17 vs 2017-12-08
000380F_QUIVER_OBJg0446111	361.368	-0.750536	1.62633e-07	2017-10-17 vs 2017-12-08
000380F_QUIVER_OBJg0446121	346.53	-0.46238	0.0035116	2017-10-17 vs 2017-12-08
000380F_QUIVER_OBJg0446151	527.353	0.172801	0.188323	2017-10-17 vs 2017-12-08
000380F_QUIVER_OBJg0446161	45.1433	0.38403	0.28129	2017-10-17 vs 2017-12-08
000380F_QUIVER_OBJg0446181	15.6252	0.384901	0.547905	2017-10-17 vs 2017-12-08
000380F_QUIVER_OBJg0446191	915.01	-0.325881	0.023145	2017-10-17 vs 2017-12-08
000380F_QUIVER_OBJg0446241	43.86	-0.386284	0.366483	2017-10-17 vs 2017-12-08
000384F_QUIVER_OBJg0446561	91.7272	0.450225	0.0585499	2017-10-17 vs 2017-12-08
000384F_QUIVER_OBJg0446591	189.687	-0.233808	0.221769	2017-10-17 vs 2017-12-08
000384F_QUIVER_OBJg0446601	93.109	-0.087612	0.785076	2017-10-17 vs 2017-12-08
000384F_QUIVER_OBJg0446611	148.56	0.414941	0.0588742	2017-10-17 vs 2017-12-08
000384F_QUIVER_OBJg0446621	217.523	0.320008	0.0707375	2017-10-17 vs 2017-12-08
000385F_QUIVER_OBJg0446691	282.315	0.259299	0.108094	2017-10-17 vs 2017-12-08
000385F_QUIVER_OBJg0446711	156.12	0.527328	0.0041861	2017-10-17 vs 2017-12-08
000385F_QUIVER_OBJg0446721	21.4858	0.641533	0.20758	2017-10-17 vs 2017-12-08
000385F_QUIVER_OBJg0446771	15.0015	-0.626972	0.3301	2017-10-17 vs 2017-12-08
000385F_QUIVER_OBJg0446871	118.028	0.385753	0.141044	2017-10-17 vs 2017-12-08
000385F_QUIVER_OBJg0446881	126.424	1.24224	5.28431e-10	2017-10-17 vs 2017-12-08
000387F_QUIVER_OBJg0446981	203.076	-0.610636	0.000261165	2017-10-17 vs 2017-12-08
000387F_QUIVER_OBJg0446991	36.5964	0.87919	0.0249166	2017-10-17 vs 2017-12-08
000387F_QUIVER_OBJg0447031	540.18	0.852877	1.49032e-14	2017-10-17 vs 2017-12-08
000387F_QUIVER_OBJg0447041	19.4487	0.301858	0.599705	2017-10-17 vs 2017-12-08
000387F_QUIVER_OBJg0447091	179.223	0.117927	0.568627	2017-10-17 vs 2017-12-08
000387F_QUIVER_OBJg0447101	341.69	0.75603	1.07175e-06	2017-10-17 vs 2017-12-08
000387F_QUIVER_OBJg0447121	196.272	-0.660453	0.000136039	2017-10-17 vs 2017-12-08
000387F_QUIVER_OBJg0447131	384.452	-0.0332372	0.847067	2017-10-17 vs 2017-12-08
000387F_QUIVER_OBJg0447141	69.1647	1.18336	1.37103e-05	2017-10-17 vs 2017-12-08
000387F_QUIVER_OBJg0447161	25.2365	1.91823	4.71354e-05	2017-10-17 vs 2017-12-08
000387F_QUIVER_OBJg0447171	590.911	1.75751	0.000137668	2017-10-17 vs 2017-12-08
000387F_QUIVER_OBJg0447181	270.317	0.241164	0.155311	2017-10-17 vs 2017-12-08
000387F_QUIVER_OBJg0447191	296.709	0.490269	0.000758505	2017-10-17 vs 2017-12-08
000387F_QUIVER_OBJg0447211	253.376	0.14466	0.418619	2017-10-17 vs 2017-12-08
000387F_QUIVER_OBJg0447261	15.817	0.0869064	0.904251	2017-10-17 vs 2017-12-08
000389F_QUIVER_OBJg0447301	60.7757	-1.75347	1.9228e-09	2017-10-17 vs 2017-12-08
000389F_QUIVER_OBJg0447311	31.8429	-1.8196	4.65994e-06	2017-10-17 vs 2017-12-08
000389F_QUIVER_OBJg0447321	90.4224	-0.644569	0.00787657	2017-10-17 vs 2017-12-08
000389F_QUIVER_OBJg0447331	95.9662	-0.160905	0.554317	2017-10-17 vs 2017-12-08
000389F_QUIVER_OBJg0447341	44.7066	-0.566078	0.108206	2017-10-17 vs 2017-12-08
000389F_QUIVER_OBJg0447421	19.0222	-2.1027	0.000119271	2017-10-17 vs 2017-12-08
000389F_QUIVER_OBJg0447441	173.09	0.0673936	0.768294	2017-10-17 vs 2017-12-08
000389F_QUIVER_OBJg0447461	14.4111	-0.787474	0.209081	2017-10-17 vs 2017-12-08
000389F_QUIVER_OBJg0447481	86.4382	-0.34828	0.17882	2017-10-17 vs 2017-12-08
000390F_QUIVER_OBJg0447621	3089.94	-0.0295674	0.803947	2017-10-17 vs 2017-12-08
000391F_QUIVER_OBJg0447731	91.4587	0.397788	0.104857	2017-10-17 vs 2017-12-08
000391F_QUIVER_OBJg0447741	556.542	0.596852	1.79602e-06	2017-10-17 vs 2017-12-08
000391F_QUIVER_OBJg0447761	22.4068	0.133083	0.819565	2017-10-17 vs 2017-12-08
000392F_QUIVER_OBJg0447831	0	NA	NA	2017-10-17 vs 2017-12-08
000392F_QUIVER_OBJg0447911	16.501	0.68502	0.234293	2017-10-17 vs 2017-12-08
000392F_QUIVER_OBJg0447931	6.56568	2.402	0.0114399	2017-10-17 vs 2017-12-08
000392F_QUIVER_OBJg0447951	12.4015	-1.25821	0.0589595	2017-10-17 vs 2017-12-08
000392F_QUIVER_OBJg0447981	542.567	-0.300519	0.0109173	2017-10-17 vs 2017-12-08
000392F_QUIVER_OBJg0448001	1343.23	-0.503838	9.33994e-07	2017-10-17 vs 2017-12-08
000394F_QUIVER_OBJg0448081	213.026	-0.319197	0.0707041	2017-10-17 vs 2017-12-08
000394F_QUIVER_OBJg0448091	51.9933	0.271058	0.460599	2017-10-17 vs 2017-12-08
000394F_QUIVER_OBJg0448101	12.6759	0.764847	0.256969	2017-10-17 vs 2017-12-08
000394F_QUIVER_OBJg0448141	15.2137	-0.150127	0.839984	2017-10-17 vs 2017-12-08
000394F_QUIVER_OBJg0448151	279.096	-0.291304	0.0602649	2017-10-17 vs 2017-12-08
000394F_QUIVER_OBJg0448191	1872.42	0.067603	0.538422	2017-10-17 vs 2017-12-08
000394F_QUIVER_OBJg0448221	14.1914	-0.142009	0.847806	2017-10-17 vs 2017-12-08
000398F_QUIVER_OBJg0448381	71.1502	-0.156715	0.642329	2017-10-17 vs 2017-12-08
000400F_QUIVER_OBJg0448571	11.558	-0.512869	0.498592	2017-10-17 vs 2017-12-08
000400F_QUIVER_OBJg0448711	49.9967	-0.0331466	0.939113	2017-10-17 vs 2017-12-08
000400F_QUIVER_OBJg0448791	219.669	-2.05618	7.95261e-34	2017-10-17 vs 2017-12-08
000400F_QUIVER_OBJg0448801	739.731	-1.93233	3.12077e-78	2017-10-17 vs 2017-12-08
000400F_QUIVER_OBJg0448811	98.558	-0.210038	0.422089	2017-10-17 vs 2017-12-08
000400F_QUIVER_OBJg0448821	8.59077	-0.257267	0.789501	2017-10-17 vs 2017-12-08
000401F_QUIVER_OBJg0448881	407.819	0.0296169	0.861375	2017-10-17 vs 2017-12-08
000405F_QUIVER_OBJg0448971	903.088	0.347896	0.000801113	2017-10-17 vs 2017-12-08
000405F_QUIVER_OBJg0448991	434.341	0.17876	0.197063	2017-10-17 vs 2017-12-08
000405F_QUIVER_OBJg0449041	218.338	0.246765	0.152886	2017-10-17 vs 2017-12-08
000405F_QUIVER_OBJg0449061	57.3377	0.679166	0.0251442	2017-10-17 vs 2017-12-08
000407F_QUIVER_OBJg0449101	75.9189	0.549462	0.0400444	2017-10-17 vs 2017-12-08
000407F_QUIVER_OBJg0449131	25.7181	-1.16097	0.0157505	2017-10-17 vs 2017-12-08
000407F_QUIVER_OBJg0449171	93.9962	0.358428	0.147518	2017-10-17 vs 2017-12-08
000407F_QUIVER_OBJg0449181	57.4147	0.326239	0.309167	2017-10-17 vs 2017-12-08
000407F_QUIVER_OBJg0449191	17.702	1.18992	0.0238745	2017-10-17 vs 2017-12-08
000407F_QUIVER_OBJg0449201	6064.97	-0.4122	6.51368e-06	2017-10-17 vs 2017-12-08
000407F_QUIVER_OBJg0449221	2908.07	-0.636898	4.38708e-12	2017-10-17 vs 2017-12-08
000409F_QUIVER_OBJg0449331	11.8995	-1.45203	0.0293967	2017-10-17 vs 2017-12-08
000409F_QUIVER_OBJg0449341	59.6522	0.383172	0.241942	2017-10-17 vs 2017-12-08
000409F_QUIVER_OBJg0449371	537.427	0.17236	0.171892	2017-10-17 vs 2017-12-08
000409F_QUIVER_OBJg0449381	12.3622	-2.26902	0.00266683	2017-10-17 vs 2017-12-08
000409F_QUIVER_OBJg0449401	34.5151	-0.557301	0.163327	2017-10-17 vs 2017-12-08
000409F_QUIVER_OBJg0449411	164.712	-0.244937	0.224775	2017-10-17 vs 2017-12-08
000409F_QUIVER_OBJg0449441	15.4164	-1.3185	0.020211	2017-10-17 vs 2017-12-08
000409F_QUIVER_OBJg0449461	104.882	-0.256593	0.295416	2017-10-17 vs 2017-12-08
000409F_QUIVER_OBJg0449471	12.0859	-1.5475	0.0192141	2017-10-17 vs 2017-12-08
000409F_QUIVER_OBJg0449481	51.7924	-0.359089	0.283894	2017-10-17 vs 2017-12-08
000409F_QUIVER_OBJg0449491	11.6307	-0.152139	0.85593	2017-10-17 vs 2017-12-08
000409F_QUIVER_OBJg0449511	7.65807	-4.33495	0.000755273	2017-10-17 vs 2017-12-08
000409F_QUIVER_OBJg0449521	41.1002	-0.119368	0.779726	2017-10-17 vs 2017-12-08
000410F_QUIVER_OBJg0449561	85.6277	0.486461	0.0601495	2017-10-17 vs 2017-12-08
000411F_QUIVER_OBJg0449631	56.2534	-0.455517	0.167298	2017-10-17 vs 2017-12-08
000411F_QUIVER_OBJg0449641	4.34287	-1.35591	0.235675	2017-10-17 vs 2017-12-08
000411F_QUIVER_OBJg0449751	45.3727	-0.846099	0.0105154	2017-10-17 vs 2017-12-08
000411F_QUIVER_OBJg0449761	14.4258	-0.558375	0.385872	2017-10-17 vs 2017-12-08
000411F_QUIVER_OBJg0449771	59.3864	-0.973294	0.00294921	2017-10-17 vs 2017-12-08
000411F_QUIVER_OBJg0449781	323.141	0.397418	0.00964645	2017-10-17 vs 2017-12-08
000412F_QUIVER_OBJg0449821	56.2891	0.552801	0.068563	2017-10-17 vs 2017-12-08
000412F_QUIVER_OBJg0449831	163.779	0.140025	0.539031	2017-10-17 vs 2017-12-08
000412F_QUIVER_OBJg0449931	22.5924	-0.56345	0.249358	2017-10-17 vs 2017-12-08
000412F_QUIVER_OBJg0449941	10.8213	-0.138926	0.866462	2017-10-17 vs 2017-12-08
000412F_QUIVER_OBJg0449951	18.6822	-1.01275	0.0550464	2017-10-17 vs 2017-12-08
000413F_QUIVER_OBJg0450071	54.803	-0.875821	0.00435236	2017-10-17 vs 2017-12-08
000413F_QUIVER_OBJg0450091	11.9727	0.435912	0.544061	2017-10-17 vs 2017-12-08
000413F_QUIVER_OBJg0450101	11986.3	-0.138644	0.219355	2017-10-17 vs 2017-12-08
000413F_QUIVER_OBJg0450111	109.248	-0.433367	0.055052	2017-10-17 vs 2017-12-08
000413F_QUIVER_OBJg0450131	22.883	-0.641748	0.212181	2017-10-17 vs 2017-12-08
000413F_QUIVER_OBJg0450201	12.7734	0.186039	0.803947	2017-10-17 vs 2017-12-08
000413F_QUIVER_OBJg0450231	20.5031	1.33671	0.00539373	2017-10-17 vs 2017-12-08
000413F_QUIVER_OBJg0450241	48.7056	0.230244	0.554077	2017-10-17 vs 2017-12-08
000415F_QUIVER_OBJg0450401	35.6204	-1.1858	0.00148677	2017-10-17 vs 2017-12-08
000415F_QUIVER_OBJg0450441	110.619	-0.106308	0.690844	2017-10-17 vs 2017-12-08
000415F_QUIVER_OBJg0450461	13.1888	-0.846775	0.195264	2017-10-17 vs 2017-12-08
000415F_QUIVER_OBJg0450531	173.376	-0.577201	0.00132733	2017-10-17 vs 2017-12-08
000415F_QUIVER_OBJg0450541	24.2921	0.581202	0.669148	2017-10-17 vs 2017-12-08
000415F_QUIVER_OBJg0450571	820.469	0.17254	0.14318	2017-10-17 vs 2017-12-08
000415F_QUIVER_OBJg0450581	176.328	0.118051	0.571589	2017-10-17 vs 2017-12-08
000415F_QUIVER_OBJg0450601	761.04	-0.691326	3.82425e-11	2017-10-17 vs 2017-12-08
000416F_QUIVER_OBJg0450621	19.0397	-0.933147	0.0759819	2017-10-17 vs 2017-12-08
000416F_QUIVER_OBJg0450691	29.6536	-0.307743	0.519693	2017-10-17 vs 2017-12-08
000416F_QUIVER_OBJg0450701	108.468	-1.38489	6.45556e-11	2017-10-17 vs 2017-12-08
000416F_QUIVER_OBJg0450711	424.261	-0.353169	0.0169473	2017-10-17 vs 2017-12-08
000416F_QUIVER_OBJg0450721	35.2999	0.303113	0.476302	2017-10-17 vs 2017-12-08
000417F_QUIVER_OBJg0450901	171.615	-0.135592	0.555915	2017-10-17 vs 2017-12-08
000418F_QUIVER_OBJg0450921	29.2467	0.0665009	0.897904	2017-10-17 vs 2017-12-08
000418F_QUIVER_OBJg0450971	42.1254	-1.10231	0.001359	2017-10-17 vs 2017-12-08
000422F_QUIVER_OBJg0451171	17.877	0.309951	0.622192	2017-10-17 vs 2017-12-08
000422F_QUIVER_OBJg0451201	36.2108	0.320983	0.46108	2017-10-17 vs 2017-12-08
000422F_QUIVER_OBJg0451211	6.19243	0.877091	0.375157	2017-10-17 vs 2017-12-08
000422F_QUIVER_OBJg0451341	17.1965	-0.155961	0.826607	2017-10-17 vs 2017-12-08
000422F_QUIVER_OBJg0451361	122.506	-0.351329	0.122085	2017-10-17 vs 2017-12-08
000422F_QUIVER_OBJg0451371	94.8119	0.100458	0.736857	2017-10-17 vs 2017-12-08
000422F_QUIVER_OBJg0451381	89.8278	-0.0836128	0.775723	2017-10-17 vs 2017-12-08
000423F_QUIVER_OBJg0451431	101.317	-1.08145	1.84237e-06	2017-10-17 vs 2017-12-08
000423F_QUIVER_OBJg0451441	11.8474	-0.815384	0.23086	2017-10-17 vs 2017-12-08
000423F_QUIVER_OBJg0451491	14.2641	-1.98219	0.0015295	2017-10-17 vs 2017-12-08
000423F_QUIVER_OBJg0451531	51.162	-1.14886	0.000255346	2017-10-17 vs 2017-12-08
000423F_QUIVER_OBJg0451541	31.5075	-1.28586	0.00117806	2017-10-17 vs 2017-12-08
000423F_QUIVER_OBJg0451551	782.522	-0.428045	0.000146019	2017-10-17 vs 2017-12-08
000423F_QUIVER_OBJg0451561	237.069	0.434733	0.00461489	2017-10-17 vs 2017-12-08
000423F_QUIVER_OBJg0451571	428.253	-0.898007	9.16533e-11	2017-10-17 vs 2017-12-08
000423F_QUIVER_OBJg0451581	99.4855	-2.22834	2.06966e-19	2017-10-17 vs 2017-12-08
000424F_QUIVER_OBJg0451701	77.095	0.171195	0.576687	2017-10-17 vs 2017-12-08
000424F_QUIVER_OBJg0451711	80.6577	0.568229	0.0236442	2017-10-17 vs 2017-12-08
000424F_QUIVER_OBJg0451721	377.19	0.505505	0.000316357	2017-10-17 vs 2017-12-08
000424F_QUIVER_OBJg0451731	777.149	0.26372	0.01584	2017-10-17 vs 2017-12-08
000424F_QUIVER_OBJg0451741	35.7723	1.41719	9.20529e-05	2017-10-17 vs 2017-12-08
000426F_QUIVER_OBJg0451891	26.2945	1.49264	0.000883211	2017-10-17 vs 2017-12-08
000426F_QUIVER_OBJg0451951	55.2972	-0.915028	0.00433025	2017-10-17 vs 2017-12-08
000426F_QUIVER_OBJg0451981	22.396	-1.20442	0.0108846	2017-10-17 vs 2017-12-08
000426F_QUIVER_OBJg0452011	168.852	-2.97628	9.72749e-47	2017-10-17 vs 2017-12-08
000426F_QUIVER_OBJg0452021	96.8992	-2.42238	2.58339e-22	2017-10-17 vs 2017-12-08
000426F_QUIVER_OBJg0452121	146.002	-0.419791	0.0348117	2017-10-17 vs 2017-12-08
000427F_QUIVER_OBJg0452191	71.4135	0.231186	0.437567	2017-10-17 vs 2017-12-08
000428F_QUIVER_OBJg0452211	170.881	0.118087	0.569813	2017-10-17 vs 2017-12-08
000428F_QUIVER_OBJg0452221	20.1859	-0.0759535	0.903288	2017-10-17 vs 2017-12-08
000428F_QUIVER_OBJg0452371	2019.54	0.526351	3.41587e-06	2017-10-17 vs 2017-12-08
000428F_QUIVER_OBJg0452381	595.797	0.412062	0.000361408	2017-10-17 vs 2017-12-08
000428F_QUIVER_OBJg0452391	164.819	-0.113363	0.608517	2017-10-17 vs 2017-12-08
000428F_QUIVER_OBJg0452401	109.757	0.27879	0.224452	2017-10-17 vs 2017-12-08
000429F_QUIVER_OBJg0452481	293.899	-0.00377552	0.98548	2017-10-17 vs 2017-12-08
000429F_QUIVER_OBJg0452491	823.53	0.46301	0.000217927	2017-10-17 vs 2017-12-08
000429F_QUIVER_OBJg0452511	16.3977	-2.52092	3.7772e-05	2017-10-17 vs 2017-12-08
000429F_QUIVER_OBJg0452541	16.2879	-0.305246	0.640494	2017-10-17 vs 2017-12-08
000429F_QUIVER_OBJg0452551	20.3278	0.146324	0.805991	2017-10-17 vs 2017-12-08
000429F_QUIVER_OBJg0452591	13.4387	0.280277	0.711908	2017-10-17 vs 2017-12-08
000433F_QUIVER_OBJg0452761	35.7779	-1.15682	0.00171938	2017-10-17 vs 2017-12-08
000433F_QUIVER_OBJg0452771	16.2816	-1.40504	0.0150596	2017-10-17 vs 2017-12-08
000433F_QUIVER_OBJg0452781	19.2574	-0.801035	0.146267	2017-10-17 vs 2017-12-08
000433F_QUIVER_OBJg0452791	38.8554	-0.847355	0.0212098	2017-10-17 vs 2017-12-08
000433F_QUIVER_OBJg0452801	48.8232	-0.574863	0.103003	2017-10-17 vs 2017-12-08
000433F_QUIVER_OBJg0452851	6.50002	0.0626284	0.955472	2017-10-17 vs 2017-12-08
000433F_QUIVER_OBJg0452901	425.075	0.123887	0.428087	2017-10-17 vs 2017-12-08
000433F_QUIVER_OBJg0452931	1507.96	0.630575	5.35531e-14	2017-10-17 vs 2017-12-08
000433F_QUIVER_OBJg0452941	935.541	0.00550096	0.969436	2017-10-17 vs 2017-12-08
000433F_QUIVER_OBJg0452951	301.777	-0.0926292	0.627953	2017-10-17 vs 2017-12-08
000433F_QUIVER_OBJg0452961	82.3085	0.371665	0.161303	2017-10-17 vs 2017-12-08
000435F_QUIVER_OBJg0453021	16.3376	0.639494	0.293744	2017-10-17 vs 2017-12-08
000435F_QUIVER_OBJg0453031	8.59794	0.0814844	0.935167	2017-10-17 vs 2017-12-08
000435F_QUIVER_OBJg0453041	8.62166	0.0852286	0.930441	2017-10-17 vs 2017-12-08
000435F_QUIVER_OBJg0453051	42.7606	-0.788214	0.0255413	2017-10-17 vs 2017-12-08
000435F_QUIVER_OBJg0453061	18.4337	-0.817053	0.13594	2017-10-17 vs 2017-12-08
000435F_QUIVER_OBJg0453071	96.3149	0.04872	0.875384	2017-10-17 vs 2017-12-08
000435F_QUIVER_OBJg0453091	10.6955	2.0341	0.00550507	2017-10-17 vs 2017-12-08
000435F_QUIVER_OBJg0453101	50.0931	1.3715	4.9398e-06	2017-10-17 vs 2017-12-08
000435F_QUIVER_OBJg0453131	77.6294	0.387363	0.151048	2017-10-17 vs 2017-12-08
000435F_QUIVER_OBJg0453161	63.1367	-1.38019	6.18004e-06	2017-10-17 vs 2017-12-08
000435F_QUIVER_OBJg0453181	21.2969	0.549695	0.282863	2017-10-17 vs 2017-12-08
000436F_QUIVER_OBJg0453201	0.603713	0.28482	0.939809	2017-10-17 vs 2017-12-08
000436F_QUIVER_OBJg0453251	24.6078	1.07899	0.0158863	2017-10-17 vs 2017-12-08
000436F_QUIVER_OBJg0453271	620.415	-0.169613	0.171074	2017-10-17 vs 2017-12-08
000436F_QUIVER_OBJg0453321	6.7262	-0.782165	0.437306	2017-10-17 vs 2017-12-08
000436F_QUIVER_OBJg0453331	215.991	-0.00274132	0.991982	2017-10-17 vs 2017-12-08
000436F_QUIVER_OBJg0453341	34.15	-0.197216	0.683843	2017-10-17 vs 2017-12-08
000436F_QUIVER_OBJg0453391	4.41137	0.0781802	0.953124	2017-10-17 vs 2017-12-08
000437F_QUIVER_OBJg0453471	2117	0.00246866	0.986139	2017-10-17 vs 2017-12-08
000437F_QUIVER_OBJg0453541	131.125	0.214992	0.331959	2017-10-17 vs 2017-12-08
000442F_QUIVER_OBJg0453761	18.3032	0.171892	0.789501	2017-10-17 vs 2017-12-08
000442F_QUIVER_OBJg0453771	824.555	0.456699	2.07417e-05	2017-10-17 vs 2017-12-08
000442F_QUIVER_OBJg0453781	6.75189	0.755712	0.416773	2017-10-17 vs 2017-12-08
000442F_QUIVER_OBJg0453791	63.5784	-0.178193	0.579458	2017-10-17 vs 2017-12-08
000442F_QUIVER_OBJg0453831	14.6337	-0.352711	0.598205	2017-10-17 vs 2017-12-08
000443F_QUIVER_OBJg0453881	23.1697	-0.622438	0.196162	2017-10-17 vs 2017-12-08
000446F_QUIVER_OBJg0454081	856.044	-0.223057	0.0459884	2017-10-17 vs 2017-12-08
000446F_QUIVER_OBJg0454111	46.7816	0.624186	0.0585127	2017-10-17 vs 2017-12-08
000447F_QUIVER_OBJg0454181	17.455	1.32156	0.0127509	2017-10-17 vs 2017-12-08
000447F_QUIVER_OBJg0454201	799.283	0.624814	2.14545e-08	2017-10-17 vs 2017-12-08
000447F_QUIVER_OBJg0454231	2116.16	0.240629	0.0228271	2017-10-17 vs 2017-12-08
000449F_QUIVER_OBJg0454301	152.552	0.211041	0.3571	2017-10-17 vs 2017-12-08
000449F_QUIVER_OBJg0454311	1142.63	-0.137862	0.25325	2017-10-17 vs 2017-12-08
000449F_QUIVER_OBJg0454331	12.9035	2.0499	0.001691	2017-10-17 vs 2017-12-08
000451F_QUIVER_OBJg0454381	66.6142	0.0275457	0.942555	2017-10-17 vs 2017-12-08
000451F_QUIVER_OBJg0454391	73.4807	-0.00451762	0.99261	2017-10-17 vs 2017-12-08
000451F_QUIVER_OBJg0454401	199.681	-0.667161	0.000261129	2017-10-17 vs 2017-12-08
000451F_QUIVER_OBJg0454471	65.1112	-0.122085	0.718334	2017-10-17 vs 2017-12-08
000456F_QUIVER_OBJg0454631	57.1156	0.137577	0.706471	2017-10-17 vs 2017-12-08
000456F_QUIVER_OBJg0454641	10.8096	-0.444073	0.568743	2017-10-17 vs 2017-12-08
000459F_QUIVER_OBJg0454831	55.2312	1.01359	0.000486093	2017-10-17 vs 2017-12-08
000459F_QUIVER_OBJg0454861	27.4151	0.487805	0.34599	2017-10-17 vs 2017-12-08
000459F_QUIVER_OBJg0454871	240.525	0.120438	0.544928	2017-10-17 vs 2017-12-08
000459F_QUIVER_OBJg0454881	32.4618	-0.249185	0.592531	2017-10-17 vs 2017-12-08
000459F_QUIVER_OBJg0454901	22.5864	-0.211029	0.775658	2017-10-17 vs 2017-12-08
000459F_QUIVER_OBJg0454911	367.198	-0.128353	0.830457	2017-10-17 vs 2017-12-08
000459F_QUIVER_OBJg0454921	314.296	-0.366525	0.403197	2017-10-17 vs 2017-12-08
000459F_QUIVER_OBJg0454931	141.837	0.152146	0.597217	2017-10-17 vs 2017-12-08
000459F_QUIVER_OBJg0454941	869.861	-0.31172	0.00578793	2017-10-17 vs 2017-12-08
000459F_QUIVER_OBJg0454961	1996.14	1.57484	7.96834e-74	2017-10-17 vs 2017-12-08
000459F_QUIVER_OBJg0454971	13.812	2.0448	0.00274487	2017-10-17 vs 2017-12-08
000459F_QUIVER_OBJg0455021	30.9471	-2.02527	1.29311e-06	2017-10-17 vs 2017-12-08
000459F_QUIVER_OBJg0455031	81.9122	-0.625345	0.0165915	2017-10-17 vs 2017-12-08
000459F_QUIVER_OBJg0455041	112.166	-0.511841	0.020463	2017-10-17 vs 2017-12-08
000459F_QUIVER_OBJg0455051	51.613	-1.44627	4.61285e-06	2017-10-17 vs 2017-12-08
000459F_QUIVER_OBJg0455061	306.898	-1.57375	4.42922e-21	2017-10-17 vs 2017-12-08
000462F_QUIVER_OBJg0455111	168.097	1.38454	2.57848e-16	2017-10-17 vs 2017-12-08
000462F_QUIVER_OBJg0455151	7.86323	0.454949	0.622823	2017-10-17 vs 2017-12-08
000463F_QUIVER_OBJg0455201	327.963	-1.69899	2.27915e-23	2017-10-17 vs 2017-12-08
000463F_QUIVER_OBJg0455211	462.271	-2.06547	1.69803e-58	2017-10-17 vs 2017-12-08
000463F_QUIVER_OBJg0455221	15.8982	-0.45391	0.4839	2017-10-17 vs 2017-12-08
000463F_QUIVER_OBJg0455231	24.8418	-2.96624	8.47734e-09	2017-10-17 vs 2017-12-08
000463F_QUIVER_OBJg0455241	72.6303	-3.05423	1.39988e-23	2017-10-17 vs 2017-12-08
000464F_QUIVER_OBJg0455371	96.0082	-0.487545	0.0565983	2017-10-17 vs 2017-12-08
000464F_QUIVER_OBJg0455381	37.8628	-0.431692	0.265403	2017-10-17 vs 2017-12-08
000470F_QUIVER_OBJg0455691	646.321	0.208652	0.0691822	2017-10-17 vs 2017-12-08
000470F_QUIVER_OBJg0455701	390.41	0.415169	0.00168228	2017-10-17 vs 2017-12-08
000470F_QUIVER_OBJg0455711	290.631	0.266908	0.0768755	2017-10-17 vs 2017-12-08
000470F_QUIVER_OBJg0455741	11.405	-0.0539416	0.953959	2017-10-17 vs 2017-12-08
000470F_QUIVER_OBJg0455821	11.4324	0.638909	0.379477	2017-10-17 vs 2017-12-08
000470F_QUIVER_OBJg0455831	155.565	-0.333847	0.122508	2017-10-17 vs 2017-12-08
000470F_QUIVER_OBJg0455841	77.2825	0.0794448	0.801769	2017-10-17 vs 2017-12-08
000470F_QUIVER_OBJg0455851	34.3072	0.15312	0.767477	2017-10-17 vs 2017-12-08
000470F_QUIVER_OBJg0455871	71.9937	-0.216493	0.476156	2017-10-17 vs 2017-12-08
000470F_QUIVER_OBJg0455881	35.3462	0.410781	0.319719	2017-10-17 vs 2017-12-08
000474F_QUIVER_OBJg0455981	1.46362	-1.50657	0.487501	2017-10-17 vs 2017-12-08
000474F_QUIVER_OBJg0455991	14.5326	-0.508056	0.445121	2017-10-17 vs 2017-12-08
000474F_QUIVER_OBJg0456001	118.349	0.320724	0.160081	2017-10-17 vs 2017-12-08
000474F_QUIVER_OBJg0456021	13.8443	0.802879	0.202147	2017-10-17 vs 2017-12-08
000474F_QUIVER_OBJg0456031	601.748	-0.106366	0.427449	2017-10-17 vs 2017-12-08
000474F_QUIVER_OBJg0456051	166.326	0.0235454	0.920513	2017-10-17 vs 2017-12-08
000474F_QUIVER_OBJg0456101	43.9468	-0.812708	0.0165802	2017-10-17 vs 2017-12-08
000474F_QUIVER_OBJg0456111	276.522	-0.00385063	0.987144	2017-10-17 vs 2017-12-08
000474F_QUIVER_OBJg0456131	18.2852	0.242445	0.70821	2017-10-17 vs 2017-12-08
000474F_QUIVER_OBJg0456141	45.6437	0.0343556	0.938813	2017-10-17 vs 2017-12-08
000474F_QUIVER_OBJg0456171	23.6694	-0.297487	0.573312	2017-10-17 vs 2017-12-08
000475F_QUIVER_OBJg0456251	135.059	0.823269	2.16078e-05	2017-10-17 vs 2017-12-08
000475F_QUIVER_OBJg0456261	2735.65	-1.72835	5.15133e-59	2017-10-17 vs 2017-12-08
000475F_QUIVER_OBJg0456271	681.132	-1.81068	1.17835e-44	2017-10-17 vs 2017-12-08
000475F_QUIVER_OBJg0456301	10.1303	1.34137	0.0762431	2017-10-17 vs 2017-12-08
000477F_QUIVER_OBJg0456431	20.5275	1.10214	0.0586897	2017-10-17 vs 2017-12-08
000478F_QUIVER_OBJg0456561	17.1401	-0.257551	0.681649	2017-10-17 vs 2017-12-08
000478F_QUIVER_OBJg0456601	121.093	-0.149417	0.539862	2017-10-17 vs 2017-12-08
000478F_QUIVER_OBJg0456641	9.66784	-1.27193	0.10151	2017-10-17 vs 2017-12-08
000478F_QUIVER_OBJg0456671	45.4157	0.0757031	0.872162	2017-10-17 vs 2017-12-08
000478F_QUIVER_OBJg0456681	41.7902	-1.06201	0.0014936	2017-10-17 vs 2017-12-08
000479F_QUIVER_OBJg0456701	48.2093	1.24584	8.38345e-05	2017-10-17 vs 2017-12-08
000479F_QUIVER_OBJg0456751	46.3052	-0.237906	0.548277	2017-10-17 vs 2017-12-08
000479F_QUIVER_OBJg0456761	32.4643	-0.177802	0.699337	2017-10-17 vs 2017-12-08
000479F_QUIVER_OBJg0456791	41.8406	-1.58071	1.47187e-05	2017-10-17 vs 2017-12-08
000479F_QUIVER_OBJg0456801	2807.68	1.0908	6.21931e-46	2017-10-17 vs 2017-12-08
000479F_QUIVER_OBJg0456811	295.408	-0.189343	0.243614	2017-10-17 vs 2017-12-08
000479F_QUIVER_OBJg0456831	409.806	0.285902	0.0258911	2017-10-17 vs 2017-12-08
000479F_QUIVER_OBJg0456841	25.8731	-0.80014	0.0814761	2017-10-17 vs 2017-12-08
000480F_QUIVER_OBJg0456971	37.1124	-0.360129	0.369527	2017-10-17 vs 2017-12-08
000480F_QUIVER_OBJg0457001	3710.95	-0.36437	0.000219025	2017-10-17 vs 2017-12-08
000480F_QUIVER_OBJg0457051	50.558	0.265198	0.441995	2017-10-17 vs 2017-12-08
000483F_QUIVER_OBJg0457201	1660.74	-0.335147	0.000263234	2017-10-17 vs 2017-12-08
000483F_QUIVER_OBJg0457211	3157.93	0.0290367	0.796548	2017-10-17 vs 2017-12-08
000483F_QUIVER_OBJg0457231	129.319	-0.838261	2.11078e-05	2017-10-17 vs 2017-12-08
000485F_QUIVER_OBJg0457461	27.3411	0.653771	0.128526	2017-10-17 vs 2017-12-08
000490F_QUIVER_OBJg0457581	1999.53	0.609789	1.73568e-14	2017-10-17 vs 2017-12-08
000490F_QUIVER_OBJg0457591	89.5752	-0.623352	0.0133308	2017-10-17 vs 2017-12-08
000490F_QUIVER_OBJg0457601	170.182	-0.713898	7.73066e-05	2017-10-17 vs 2017-12-08
000490F_QUIVER_OBJg0457631	11.2409	0.118324	0.889042	2017-10-17 vs 2017-12-08
000490F_QUIVER_OBJg0457641	49.3787	0.1026	0.798601	2017-10-17 vs 2017-12-08
000490F_QUIVER_OBJg0457671	60.759	0.827028	0.00312654	2017-10-17 vs 2017-12-08
000490F_QUIVER_OBJg0457681	14.1768	0.0619157	0.933841	2017-10-17 vs 2017-12-08
000496F_QUIVER_OBJg0457781	69.0724	0.310652	0.284842	2017-10-17 vs 2017-12-08
000496F_QUIVER_OBJg0457861	30.9105	-0.0847955	0.879048	2017-10-17 vs 2017-12-08
000496F_QUIVER_OBJg0457871	19.5288	0.0850321	0.895925	2017-10-17 vs 2017-12-08
000506F_QUIVER_OBJg0458311	467.498	-0.85273	1.63181e-13	2017-10-17 vs 2017-12-08
000506F_QUIVER_OBJg0458341	232.213	0.19179	0.323577	2017-10-17 vs 2017-12-08
000506F_QUIVER_OBJg0458381	79.1808	-0.581522	0.0220576	2017-10-17 vs 2017-12-08
000506F_QUIVER_OBJg0458401	1736.37	-0.147411	0.208422	2017-10-17 vs 2017-12-08
000506F_QUIVER_OBJg0458411	988.491	-0.189373	0.0731229	2017-10-17 vs 2017-12-08
000506F_QUIVER_OBJg0458421	35.0194	-0.419475	0.322901	2017-10-17 vs 2017-12-08
000506F_QUIVER_OBJg0458431	452.817	-0.469217	0.000154407	2017-10-17 vs 2017-12-08
000506F_QUIVER_OBJg0458441	132.668	0.0839238	0.74436	2017-10-17 vs 2017-12-08
000506F_QUIVER_OBJg0458471	1.77183	2.3653	0.24571	2017-10-17 vs 2017-12-08
000510F_QUIVER_OBJg0459111	126.66	-0.119337	0.687352	2017-10-17 vs 2017-12-08
000510F_QUIVER_OBJg0459241	68.4986	-0.116104	0.730732	2017-10-17 vs 2017-12-08
000510F_QUIVER_OBJg0459251	20.9542	-1.07668	0.0273362	2017-10-17 vs 2017-12-08
000510F_QUIVER_OBJg0459261	820.309	-0.306159	0.00312582	2017-10-17 vs 2017-12-08
000510F_QUIVER_OBJg0459271	54.5935	-0.415892	0.207563	2017-10-17 vs 2017-12-08
000510F_QUIVER_OBJg0459301	68.1294	0.490526	0.144778	2017-10-17 vs 2017-12-08
000510F_QUIVER_OBJg0459311	47.5538	-0.393672	0.24794	2017-10-17 vs 2017-12-08
000510F_QUIVER_OBJg0459321	28.5678	0.196205	0.715908	2017-10-17 vs 2017-12-08
000511F_QUIVER_OBJg0459351	45.6031	-0.737012	0.024829	2017-10-17 vs 2017-12-08
000511F_QUIVER_OBJg0459361	17.0593	-0.742016	0.186765	2017-10-17 vs 2017-12-08
000514F_QUIVER_OBJg0459491	1744.6	-0.167253	0.0704471	2017-10-17 vs 2017-12-08
000514F_QUIVER_OBJg0459521	15.0189	0.672466	0.277992	2017-10-17 vs 2017-12-08
000514F_QUIVER_OBJg0459531	9.72566	1.71727	0.0235034	2017-10-17 vs 2017-12-08
000514F_QUIVER_OBJg0459541	15.7487	0.684786	0.244663	2017-10-17 vs 2017-12-08
000517F_QUIVER_OBJg0459731	1046.81	-0.246394	0.0210789	2017-10-17 vs 2017-12-08
000517F_QUIVER_OBJg0459741	18.9868	0.283097	0.658389	2017-10-17 vs 2017-12-08
000517F_QUIVER_OBJg0459751	331.04	-0.0854884	0.621452	2017-10-17 vs 2017-12-08
000517F_QUIVER_OBJg0459761	383.757	-1.35706	1.40583e-26	2017-10-17 vs 2017-12-08
000517F_QUIVER_OBJg0459771	405.192	0.00151229	0.99442	2017-10-17 vs 2017-12-08
000517F_QUIVER_OBJg0459821	17.2388	-0.442261	0.454848	2017-10-17 vs 2017-12-08
000519F_QUIVER_OBJg0460041	404.114	-0.158091	0.294425	2017-10-17 vs 2017-12-08
000519F_QUIVER_OBJg0460051	1157.68	-0.00291816	0.984691	2017-10-17 vs 2017-12-08
000519F_QUIVER_OBJg0460131	235.792	-0.176565	0.337977	2017-10-17 vs 2017-12-08
000519F_QUIVER_OBJg0460141	27.9942	0.581635	0.190936	2017-10-17 vs 2017-12-08
000525F_QUIVER_OBJg0460311	9.12582	0.211523	0.822214	2017-10-17 vs 2017-12-08
000525F_QUIVER_OBJg0460321	57.5193	0.297005	0.363649	2017-10-17 vs 2017-12-08
000525F_QUIVER_OBJg0460331	371.892	-0.0702776	0.686576	2017-10-17 vs 2017-12-08
000525F_QUIVER_OBJg0460361	1708.68	-0.574282	2.50063e-07	2017-10-17 vs 2017-12-08
000525F_QUIVER_OBJg0460451	6.36699	-0.991627	0.313963	2017-10-17 vs 2017-12-08
000526F_QUIVER_OBJg0460471	27.8714	-0.0503219	0.925534	2017-10-17 vs 2017-12-08
000534F_QUIVER_OBJg0460831	61.9958	0.417785	0.16107	2017-10-17 vs 2017-12-08
000534F_QUIVER_OBJg0460841	101.7	-0.108496	0.713743	2017-10-17 vs 2017-12-08
000534F_QUIVER_OBJg0460851	660.416	0.191897	0.106709	2017-10-17 vs 2017-12-08
000537F_QUIVER_OBJg0460901	77.6081	-0.155875	0.615523	2017-10-17 vs 2017-12-08
000537F_QUIVER_OBJg0460911	1747.63	0.22289	0.0117907	2017-10-17 vs 2017-12-08
000538F_QUIVER_OBJg0460951	13.1022	-0.27841	0.697214	2017-10-17 vs 2017-12-08
000538F_QUIVER_OBJg0460991	122.468	-0.201911	0.46166	2017-10-17 vs 2017-12-08
000538F_QUIVER_OBJg0461001	62.2509	-0.798232	0.00519148	2017-10-17 vs 2017-12-08
000540F_QUIVER_OBJg0461041	584.096	0.390615	0.000483289	2017-10-17 vs 2017-12-08
000540F_QUIVER_OBJg0461051	960.391	0.630057	7.09892e-11	2017-10-17 vs 2017-12-08
000540F_QUIVER_OBJg0461061	295.943	-0.111908	0.501472	2017-10-17 vs 2017-12-08
000540F_QUIVER_OBJg0461071	644.149	-0.136089	0.273433	2017-10-17 vs 2017-12-08
000541F_QUIVER_OBJg0461111	107.968	0.538701	0.0124378	2017-10-17 vs 2017-12-08
000541F_QUIVER_OBJg0461141	81.5696	-0.639112	0.00987798	2017-10-17 vs 2017-12-08
000541F_QUIVER_OBJg0461161	164.227	-0.208584	0.293739	2017-10-17 vs 2017-12-08
000541F_QUIVER_OBJg0461181	10.4881	1.02604	0.144372	2017-10-17 vs 2017-12-08
000542F_QUIVER_OBJg0461281	38.5693	0.000793137	0.998878	2017-10-17 vs 2017-12-08
000542F_QUIVER_OBJg0461291	105.137	0.161397	0.532114	2017-10-17 vs 2017-12-08
000543F_QUIVER_OBJg0461361	70.3551	0.83656	0.00224261	2017-10-17 vs 2017-12-08
000543F_QUIVER_OBJg0461391	147.417	0.288002	0.182786	2017-10-17 vs 2017-12-08
000543F_QUIVER_OBJg0461401	79.1223	0.378996	0.183871	2017-10-17 vs 2017-12-08
000543F_QUIVER_OBJg0461411	16.4307	0.247849	0.700953	2017-10-17 vs 2017-12-08
000544F_QUIVER_OBJg0461521	351.655	-0.596017	7.09695e-06	2017-10-17 vs 2017-12-08
000545F_QUIVER_OBJg0461571	32.893	-0.864875	0.0276318	2017-10-17 vs 2017-12-08
000545F_QUIVER_OBJg0461581	25.7121	0.107952	0.84331	2017-10-17 vs 2017-12-08
000545F_QUIVER_OBJg0461601	23.0648	-3.75753	1.65676e-09	2017-10-17 vs 2017-12-08
000545F_QUIVER_OBJg0461631	40.1181	-0.444857	0.257849	2017-10-17 vs 2017-12-08
000548F_QUIVER_OBJg0462091	65.9455	0.642362	0.0214709	2017-10-17 vs 2017-12-08
000549F_QUIVER_OBJg0462131	41.9944	0.123706	0.770527	2017-10-17 vs 2017-12-08
000549F_QUIVER_OBJg0462151	157.253	-1.51501	0.00124131	2017-10-17 vs 2017-12-08
000549F_QUIVER_OBJg0462171	27.6864	-1.74371	4.43301e-05	2017-10-17 vs 2017-12-08
000550F_QUIVER_OBJg0462231	44.1667	-1.81668	1.39627e-06	2017-10-17 vs 2017-12-08
000552F_QUIVER_OBJg0462441	14.9814	-0.352584	0.595809	2017-10-17 vs 2017-12-08
000553F_QUIVER_OBJg0462481	41.151	0.537818	0.149535	2017-10-17 vs 2017-12-08
000554F_QUIVER_OBJg0462651	30.4552	1.16964	0.00354186	2017-10-17 vs 2017-12-08
000554F_QUIVER_OBJg0462661	15.1488	-0.425037	0.505701	2017-10-17 vs 2017-12-08
000554F_QUIVER_OBJg0462671	40.1917	0.343551	0.413978	2017-10-17 vs 2017-12-08
000554F_QUIVER_OBJg0462681	24.2678	-0.566806	0.28129	2017-10-17 vs 2017-12-08
000558F_QUIVER_OBJg0462791	121.581	0.758877	0.000373743	2017-10-17 vs 2017-12-08
000558F_QUIVER_OBJg0462821	40.0455	0.454191	0.216813	2017-10-17 vs 2017-12-08
000558F_QUIVER_OBJg0462831	19.8377	0.167813	0.778305	2017-10-17 vs 2017-12-08
000558F_QUIVER_OBJg0462861	166.645	0.111679	0.616251	2017-10-17 vs 2017-12-08
000558F_QUIVER_OBJg0462891	247.053	-0.152453	0.406804	2017-10-17 vs 2017-12-08
000558F_QUIVER_OBJg0462901	95.1491	0.403499	0.103654	2017-10-17 vs 2017-12-08
000563F_QUIVER_OBJg0463051	2103.85	-0.148135	0.16927	2017-10-17 vs 2017-12-08
000563F_QUIVER_OBJg0463071	18.0226	1.98764	0.00041122	2017-10-17 vs 2017-12-08
000563F_QUIVER_OBJg0463091	11.5731	0.692366	0.325044	2017-10-17 vs 2017-12-08
000563F_QUIVER_OBJg0463121	98.9001	-0.231063	0.388229	2017-10-17 vs 2017-12-08
000563F_QUIVER_OBJg0463131	0.675046	1.69599	0.575655	2017-10-17 vs 2017-12-08
000564F_QUIVER_OBJg0463181	100.227	0.30551	0.256092	2017-10-17 vs 2017-12-08
000564F_QUIVER_OBJg0463201	11.9929	0.258284	0.7331	2017-10-17 vs 2017-12-08
000564F_QUIVER_OBJg0463211	63.2533	0.0401368	0.920774	2017-10-17 vs 2017-12-08
000564F_QUIVER_OBJg0463221	47.3227	-0.0254495	0.95344	2017-10-17 vs 2017-12-08
000564F_QUIVER_OBJg0463231	95.4212	0.298382	0.24724	2017-10-17 vs 2017-12-08
000567F_QUIVER_OBJg0463291	131.927	-0.456113	0.0250116	2017-10-17 vs 2017-12-08
000567F_QUIVER_OBJg0463301	11.8991	-0.237993	0.761964	2017-10-17 vs 2017-12-08
000567F_QUIVER_OBJg0463321	75.3374	-1.25975	1.51183e-06	2017-10-17 vs 2017-12-08
000567F_QUIVER_OBJg0463331	20.6837	-0.505275	0.338039	2017-10-17 vs 2017-12-08
000567F_QUIVER_OBJg0463341	13.6507	0.355423	0.618071	2017-10-17 vs 2017-12-08
000567F_QUIVER_OBJg0463401	119.669	0.577018	0.00679719	2017-10-17 vs 2017-12-08
000567F_QUIVER_OBJg0463411	84.3169	0.412459	0.119308	2017-10-17 vs 2017-12-08
000567F_QUIVER_OBJg0463421	262.153	0.0966325	0.612704	2017-10-17 vs 2017-12-08
000567F_QUIVER_OBJg0463431	71.4238	-0.185826	0.562562	2017-10-17 vs 2017-12-08
000567F_QUIVER_OBJg0463441	140.511	0.199797	0.368078	2017-10-17 vs 2017-12-08
000567F_QUIVER_OBJg0463451	66.5171	-0.189847	0.545502	2017-10-17 vs 2017-12-08
000568F_QUIVER_OBJg0463481	113.403	0.134228	0.595049	2017-10-17 vs 2017-12-08
000568F_QUIVER_OBJg0463551	114.862	0.460739	0.0353365	2017-10-17 vs 2017-12-08
000570F_QUIVER_OBJg0463611	63.6033	-0.822697	0.00300948	2017-10-17 vs 2017-12-08
000574F_QUIVER_OBJg0464041	29.6837	-0.60076	0.208761	2017-10-17 vs 2017-12-08
000574F_QUIVER_OBJg0464051	66.3733	-0.0452573	0.901216	2017-10-17 vs 2017-12-08
000574F_QUIVER_OBJg0464061	640.004	1.40356	1.86169e-42	2017-10-17 vs 2017-12-08
000579F_QUIVER_OBJg0464291	131.418	-1.37787	3.1302e-11	2017-10-17 vs 2017-12-08
000579F_QUIVER_OBJg0464301	59.3297	0.155058	0.649399	2017-10-17 vs 2017-12-08
000579F_QUIVER_OBJg0464311	94.9914	-0.724993	0.00157097	2017-10-17 vs 2017-12-08
000579F_QUIVER_OBJg0464321	25.9036	-0.496146	0.31508	2017-10-17 vs 2017-12-08
000579F_QUIVER_OBJg0464381	87.581	-3.59642	4.8276e-32	2017-10-17 vs 2017-12-08
000579F_QUIVER_OBJg0464391	16.7222	-0.82547	0.152601	2017-10-17 vs 2017-12-08
000579F_QUIVER_OBJg0464441	1236.93	1.28977	0.000502381	2017-10-17 vs 2017-12-08
000579F_QUIVER_OBJg0464461	20.0736	-1.00692	0.0641947	2017-10-17 vs 2017-12-08
000579F_QUIVER_OBJg0464471	11.8064	-0.583154	0.405739	2017-10-17 vs 2017-12-08
000579F_QUIVER_OBJg0464491	107.807	-0.322846	0.166039	2017-10-17 vs 2017-12-08
000583F_QUIVER_OBJg0464991	240.441	0.0847672	0.698147	2017-10-17 vs 2017-12-08
000584F_QUIVER_OBJg0465031	27.1536	0.768509	0.073669	2017-10-17 vs 2017-12-08
000584F_QUIVER_OBJg0465041	536.081	0.0105214	0.947266	2017-10-17 vs 2017-12-08
000591F_QUIVER_OBJg0465261	233.455	0.0293187	0.891482	2017-10-17 vs 2017-12-08
000595F_QUIVER_OBJg0465351	12.1661	-1.60404	0.0142956	2017-10-17 vs 2017-12-08
000595F_QUIVER_OBJg0465401	126.749	0.156048	0.627967	2017-10-17 vs 2017-12-08
000599F_QUIVER_OBJg0465461	122.328	0.585132	0.00424157	2017-10-17 vs 2017-12-08
000599F_QUIVER_OBJg0465471	24.6789	-0.214159	0.698204	2017-10-17 vs 2017-12-08
000600F_QUIVER_SUBSEQ_1-11877_OBJg0465581	316.251	1.84515	7.29071e-08	2017-10-17 vs 2017-12-08
000601F_QUIVER_OBJg0465731	57.3875	0.699944	0.0238351	2017-10-17 vs 2017-12-08
000601F_QUIVER_OBJg0465741	14.7829	-0.490636	0.451183	2017-10-17 vs 2017-12-08
000601F_QUIVER_OBJg0465751	4183.47	-0.141277	0.20207	2017-10-17 vs 2017-12-08
000602F_QUIVER_OBJg0465761	321.478	-0.308168	0.0338804	2017-10-17 vs 2017-12-08
000602F_QUIVER_OBJg0465771	125.344	0.177809	0.457301	2017-10-17 vs 2017-12-08
000602F_QUIVER_OBJg0465791	217.719	0.00922427	0.968293	2017-10-17 vs 2017-12-08
000602F_QUIVER_OBJg0465801	11.647	0.934928	0.176661	2017-10-17 vs 2017-12-08
000605F_QUIVER_OBJg0465861	459.983	0.365603	0.00943601	2017-10-17 vs 2017-12-08
000605F_QUIVER_OBJg0465941	520.774	0.0794979	0.597217	2017-10-17 vs 2017-12-08
000608F_QUIVER_OBJg0466021	35.5154	1.0047	0.0270416	2017-10-17 vs 2017-12-08
000608F_QUIVER_OBJg0466031	32.4932	0.99595	0.0157064	2017-10-17 vs 2017-12-08
000608F_QUIVER_OBJg0466051	2157.21	0.173099	0.0633066	2017-10-17 vs 2017-12-08
000608F_QUIVER_OBJg0466061	171.97	-1.67346	1.23868e-18	2017-10-17 vs 2017-12-08
000608F_QUIVER_OBJg0466071	202.059	0.692099	3.86484e-05	2017-10-17 vs 2017-12-08
000608F_QUIVER_OBJg0466091	97.899	-0.325861	0.178899	2017-10-17 vs 2017-12-08
000609F_QUIVER_OBJg0466151	432.666	0.246061	0.0736418	2017-10-17 vs 2017-12-08
000615F_QUIVER_OBJg0466371	535.356	-0.00111874	0.99519	2017-10-17 vs 2017-12-08
000623F_QUIVER_OBJg0466601	257.275	0.169691	0.351032	2017-10-17 vs 2017-12-08
000623F_QUIVER_OBJg0466631	560.064	-0.137343	0.303868	2017-10-17 vs 2017-12-08
000623F_QUIVER_OBJg0466701	71.2623	-0.0878349	0.786761	2017-10-17 vs 2017-12-08
000626F_QUIVER_OBJg0466801	26.3378	-1.20005	0.00852508	2017-10-17 vs 2017-12-08
000630F_QUIVER_OBJg0467061	84.1334	0.658489	0.0076933	2017-10-17 vs 2017-12-08
000630F_QUIVER_OBJg0467081	36.5953	0.761922	0.0429072	2017-10-17 vs 2017-12-08
000630F_QUIVER_OBJg0467121	755.787	0.318595	0.00331574	2017-10-17 vs 2017-12-08
000630F_QUIVER_OBJg0467131	60.9572	-0.162606	0.651931	2017-10-17 vs 2017-12-08
000639F_QUIVER_OBJg0467731	223.458	-0.427646	0.00812704	2017-10-17 vs 2017-12-08
000639F_QUIVER_OBJg0467811	177.329	-0.121204	0.553762	2017-10-17 vs 2017-12-08
000642F_QUIVER_OBJg0467951	23.5245	0.697889	0.142343	2017-10-17 vs 2017-12-08
000661F_QUIVER_OBJg0468581	18.7314	-0.963323	0.0705445	2017-10-17 vs 2017-12-08
000661F_QUIVER_OBJg0468591	28.0278	-0.158196	0.752819	2017-10-17 vs 2017-12-08
000661F_QUIVER_OBJg0468601	156.786	-0.230117	0.284631	2017-10-17 vs 2017-12-08
000661F_QUIVER_OBJg0468641	165.227	-0.0565074	0.826067	2017-10-17 vs 2017-12-08
000661F_QUIVER_OBJg0468651	172.31	0.103066	0.643593	2017-10-17 vs 2017-12-08
000661F_QUIVER_OBJg0468661	45.419	0.290346	0.436417	2017-10-17 vs 2017-12-08
000661F_QUIVER_OBJg0468671	3030.21	0.889929	3.66681e-26	2017-10-17 vs 2017-12-08
000661F_QUIVER_OBJg0468681	249.455	0.197448	0.231794	2017-10-17 vs 2017-12-08
000661F_QUIVER_OBJg0468701	27.7581	-0.519009	0.275332	2017-10-17 vs 2017-12-08
000661F_QUIVER_OBJg0468711	87.7471	0.260719	0.371492	2017-10-17 vs 2017-12-08
000663F_QUIVER_OBJg0468851	15.148	0.00827642	0.992581	2017-10-17 vs 2017-12-08
000666F_QUIVER_OBJg0469011	85.7704	0.488767	0.0470266	2017-10-17 vs 2017-12-08
000666F_QUIVER_OBJg0469021	388.216	0.201249	0.141278	2017-10-17 vs 2017-12-08
000666F_QUIVER_OBJg0469031	7.5566	-1.25634	0.139474	2017-10-17 vs 2017-12-08
000671F_QUIVER_OBJg0469181	75.1883	0.030748	0.929347	2017-10-17 vs 2017-12-08
000671F_QUIVER_OBJg0469191	272.448	-0.159155	0.34599	2017-10-17 vs 2017-12-08
000671F_QUIVER_OBJg0469201	80.5946	0.239846	0.403156	2017-10-17 vs 2017-12-08
000671F_QUIVER_OBJg0469231	47.8157	0.218485	0.564411	2017-10-17 vs 2017-12-08
000671F_QUIVER_OBJg0469251	154.053	-0.539108	0.00390393	2017-10-17 vs 2017-12-08
000674F_QUIVER_OBJg0469371	38.4366	0.974327	0.00595159	2017-10-17 vs 2017-12-08
000677F_QUIVER_OBJg0469441	15.8134	-1.75604	0.00357259	2017-10-17 vs 2017-12-08
000682F_QUIVER_OBJg0469961	29.9699	-0.0889806	0.859647	2017-10-17 vs 2017-12-08
000682F_QUIVER_OBJg0469971	253.882	-0.355726	0.022349	2017-10-17 vs 2017-12-08
000688F_QUIVER_OBJg0470131	71.2522	0.622067	0.0206667	2017-10-17 vs 2017-12-08
000693F_QUIVER_OBJg0470291	18.0389	-0.175549	0.795412	2017-10-17 vs 2017-12-08
000701F_QUIVER_OBJg0470541	234.245	-0.242033	0.225055	2017-10-17 vs 2017-12-08
000701F_QUIVER_OBJg0470551	182.034	-0.171011	0.386256	2017-10-17 vs 2017-12-08
000701F_QUIVER_OBJg0470561	71.4788	1.54983	1.86554e-08	2017-10-17 vs 2017-12-08
000702F_QUIVER_OBJg0470651	594.02	0.704263	1.22594e-09	2017-10-17 vs 2017-12-08
000702F_QUIVER_OBJg0470661	37.9689	0.416873	0.309402	2017-10-17 vs 2017-12-08
000702F_QUIVER_OBJg0470711	2.13022	0.863433	0.619652	2017-10-17 vs 2017-12-08
000702F_QUIVER_OBJg0470721	141.367	-0.062979	0.795756	2017-10-17 vs 2017-12-08
000703F_QUIVER_OBJg0470771	121.471	-0.305806	0.172687	2017-10-17 vs 2017-12-08
000704F_QUIVER_OBJg0470791	9.03628	-0.271092	0.76193	2017-10-17 vs 2017-12-08
000704F_QUIVER_OBJg0470871	19.8279	0.182897	0.761129	2017-10-17 vs 2017-12-08
000704F_QUIVER_OBJg0470901	93.5989	-0.163563	0.581934	2017-10-17 vs 2017-12-08
000704F_QUIVER_OBJg0470921	17.0658	-2.90943	6.21553e-06	2017-10-17 vs 2017-12-08
000711F_QUIVER_OBJg0471581	21.9344	0.671405	0.205524	2017-10-17 vs 2017-12-08
000730F_QUIVER_OBJg0472371	10.7395	0.248907	0.762431	2017-10-17 vs 2017-12-08
000730F_QUIVER_OBJg0472381	16.4512	-0.227447	0.759667	2017-10-17 vs 2017-12-08
000734F_QUIVER_OBJg0472501	317.073	-0.230672	0.13387	2017-10-17 vs 2017-12-08
000734F_QUIVER_OBJg0472521	4.76242	1.25464	0.260446	2017-10-17 vs 2017-12-08
000739F_QUIVER_OBJg0472681	19.6786	-0.324113	0.588839	2017-10-17 vs 2017-12-08
000739F_QUIVER_OBJg0472701	30.0728	0.656273	0.118493	2017-10-17 vs 2017-12-08
000739F_QUIVER_OBJg0472721	114.389	-0.415813	0.0761685	2017-10-17 vs 2017-12-08
000744F_QUIVER_OBJg0473301	162.176	-0.46886	0.0113585	2017-10-17 vs 2017-12-08
000745F_QUIVER_OBJg0473331	94.1214	0.0058113	0.986154	2017-10-17 vs 2017-12-08
000745F_QUIVER_OBJg0473341	13.3269	0.183273	0.808273	2017-10-17 vs 2017-12-08
000745F_QUIVER_OBJg0473361	126.95	2.39187	1.38241e-23	2017-10-17 vs 2017-12-08
000748F_QUIVER_OBJg0473441	70.8509	-0.0329865	0.926183	2017-10-17 vs 2017-12-08
000752F_QUIVER_OBJg0473591	56.1965	-0.383191	0.224452	2017-10-17 vs 2017-12-08
000752F_QUIVER_OBJg0473601	32.8056	-0.100509	0.846795	2017-10-17 vs 2017-12-08
000759F_QUIVER_OBJg0473841	76.6292	0.260135	0.357916	2017-10-17 vs 2017-12-08
000766F_QUIVER_OBJg0474051	32.1998	-1.39429	0.000438044	2017-10-17 vs 2017-12-08
000770F_QUIVER_OBJg0474161	8.77589	0.994032	0.231016	2017-10-17 vs 2017-12-08
000778F_QUIVER_OBJg0474371	49.0966	0.469689	0.159026	2017-10-17 vs 2017-12-08
000785F_QUIVER_OBJg0474481	31.9991	1.31975	0.360143	2017-10-17 vs 2017-12-08
000785F_QUIVER_OBJg0474501	26.3738	1.40044	0.250179	2017-10-17 vs 2017-12-08
000785F_QUIVER_OBJg0474521	716.398	1.4294	NA	2017-10-17 vs 2017-12-08
000785F_QUIVER_OBJg0474551	16.1054	0.513935	0.525087	2017-10-17 vs 2017-12-08
000794F_QUIVER_OBJg0474711	11.2117	0.224446	0.784955	2017-10-17 vs 2017-12-08
000794F_QUIVER_OBJg0474721	65.1286	-0.247781	0.457595	2017-10-17 vs 2017-12-08
000794F_QUIVER_OBJg0474741	10.9982	0.074406	0.935466	2017-10-17 vs 2017-12-08
000794F_QUIVER_OBJg0474751	107.807	-0.206564	0.42823	2017-10-17 vs 2017-12-08
000794F_QUIVER_OBJg0474761	564.914	-0.0584149	0.706847	2017-10-17 vs 2017-12-08
000794F_QUIVER_OBJg0474781	270.375	-0.0585503	0.766969	2017-10-17 vs 2017-12-08
000794F_QUIVER_OBJg0474811	200.792	0.181338	0.414595	2017-10-17 vs 2017-12-08
000805F_QUIVER_OBJg0474931	23.3145	1.33426	0.354522	2017-10-17 vs 2017-12-08
000817F_QUIVER_OBJg0475131	217.744	0.0632579	0.763734	2017-10-17 vs 2017-12-08
000817F_QUIVER_OBJg0475141	50.1974	-0.012868	0.97586	2017-10-17 vs 2017-12-08
000818F_QUIVER_OBJg0475211	28.1763	-0.0741711	0.893515	2017-10-17 vs 2017-12-08
000818F_QUIVER_OBJg0475221	10.9736	-0.272069	0.728735	2017-10-17 vs 2017-12-08
000818F_QUIVER_OBJg0475241	24.2981	0.714371	0.122744	2017-10-17 vs 2017-12-08
000829F_QUIVER_OBJg0475451	29.777	-2.19484	6.03025e-07	2017-10-17 vs 2017-12-08
000829F_QUIVER_OBJg0475511	14.4708	0.83466	0.164797	2017-10-17 vs 2017-12-08
000829F_QUIVER_OBJg0475551	146.804	-0.800876	1.93941e-05	2017-10-17 vs 2017-12-08
000829F_QUIVER_OBJg0475561	284.159	-0.361025	0.0136578	2017-10-17 vs 2017-12-08
000832F_QUIVER_OBJg0475631	120.606	1.74465	0.000750077	2017-10-17 vs 2017-12-08
000840F_QUIVER_OBJg0475721	79.3175	0.0648832	0.84143	2017-10-17 vs 2017-12-08
000858F_QUIVER_OBJg0476041	37.4641	-1.06439	0.00308042	2017-10-17 vs 2017-12-08
000864F_QUIVER_OBJg0476141	582.104	-0.1939	0.177777	2017-10-17 vs 2017-12-08
000864F_QUIVER_OBJg0476151	95.3396	-0.120086	0.659803	2017-10-17 vs 2017-12-08
000864F_QUIVER_OBJg0476161	201.13	-0.157442	0.399411	2017-10-17 vs 2017-12-08
000875F_QUIVER_OBJg0476361	43.5886	0.419479	0.253917	2017-10-17 vs 2017-12-08
000875F_QUIVER_OBJg0476441	28.1822	-0.883271	0.0447505	2017-10-17 vs 2017-12-08
000875F_QUIVER_OBJg0476461	131.448	0.133681	0.563767	2017-10-17 vs 2017-12-08
000881F_QUIVER_OBJg0476541	21.7865	-1.84017	0.000416339	2017-10-17 vs 2017-12-08
000881F_QUIVER_OBJg0476551	20.021	-2.08687	7.1628e-05	2017-10-17 vs 2017-12-08
000887F_QUIVER_OBJg0476641	172.424	-0.104589	0.627267	2017-10-17 vs 2017-12-08
000903F_QUIVER_OBJg0476831	961.75	0.0958171	0.409574	2017-10-17 vs 2017-12-08
000916F_QUIVER_OBJg0477091	538.841	-0.190441	0.281874	2017-10-17 vs 2017-12-08
000916F_QUIVER_OBJg0477101	59.6645	-0.469329	0.152615	2017-10-17 vs 2017-12-08
000916F_QUIVER_OBJg0477111	60.8008	-0.476687	0.126158	2017-10-17 vs 2017-12-08
000916F_QUIVER_OBJg0477141	215.521	0.350625	0.0410077	2017-10-17 vs 2017-12-08
000928F_QUIVER_OBJg0477451	28.7622	-1.66256	7.92449e-05	2017-10-17 vs 2017-12-08
000933F_QUIVER_OBJg0477551	443.948	0.0217246	0.90382	2017-10-17 vs 2017-12-08
000934F_QUIVER_OBJg0477571	0.197703	1.16921	0.844592	2017-10-17 vs 2017-12-08
000934F_QUIVER_OBJg0477581	9.19977	-2.13179	0.0127539	2017-10-17 vs 2017-12-08
000959F_QUIVER_OBJg0477941	54.713	-0.357598	0.316586	2017-10-17 vs 2017-12-08
001021F_QUIVER_OBJg0478481	12.6938	1.86151	0.253971	2017-10-17 vs 2017-12-08
001021F_QUIVER_OBJg0478491	19.7909	1.63937	0.187223	2017-10-17 vs 2017-12-08
001029F_QUIVER_OBJg0478771	817	0.522603	0.000132502	2017-10-17 vs 2017-12-08
001067F_QUIVER_OBJg0479251	98.6985	1.69563	0.17651	2017-10-17 vs 2017-12-08
001067F_QUIVER_OBJg0479271	31.3435	2.014	0.137421	2017-10-17 vs 2017-12-08
001070F_QUIVER_OBJg0479421	31.2855	-0.0337013	0.949765	2017-10-17 vs 2017-12-08
001092F_QUIVER_OBJg0479831	8.60023	0.810051	0.312927	2017-10-17 vs 2017-12-08
001092F_QUIVER_OBJg0479871	29.0938	-0.147953	0.768204	2017-10-17 vs 2017-12-08
001092F_QUIVER_OBJg0479881	25.3795	-0.0194577	0.972977	2017-10-17 vs 2017-12-08
001119F_QUIVER_OBJg0480101	7.45441	1.37752	0.233227	2017-10-17 vs 2017-12-08
001169F_QUIVER_OBJg0480331	29.965	0.238365	0.625379	2017-10-17 vs 2017-12-08
001169F_QUIVER_OBJg0480341	108.444	0.197796	0.442098	2017-10-17 vs 2017-12-08
001177F_QUIVER_OBJg0480421	37.565	-0.306412	0.480216	2017-10-17 vs 2017-12-08
001177F_QUIVER_OBJg0480431	16.3862	-0.117854	0.864837	2017-10-17 vs 2017-12-08
001177F_QUIVER_OBJg0480461	45.3509	0.676862	0.0656177	2017-10-17 vs 2017-12-08
001181F_QUIVER_OBJg0480511	13.0632	1.52183	0.334795	2017-10-17 vs 2017-12-08
001181F_QUIVER_OBJg0480521	155.025	1.71961	NA	2017-10-17 vs 2017-12-08
001181F_QUIVER_OBJg0480531	117.333	1.67363	NA	2017-10-17 vs 2017-12-08
001200F_QUIVER_OBJg0480611	59.5348	-0.254976	0.436457	2017-10-17 vs 2017-12-08
001200F_QUIVER_OBJg0480631	198.74	0.108514	0.588063	2017-10-17 vs 2017-12-08
001200F_QUIVER_OBJg0480651	27.6711	1.4767	0.000477286	2017-10-17 vs 2017-12-08
001286F_QUIVER_OBJg0481171	15.2805	-0.0203984	0.978639	2017-10-17 vs 2017-12-08
PAV01g0000001	1837.49	0.488164	5.26015e-07	2017-10-17 vs 2017-12-08
PAV01g0000011	659.767	-0.116032	0.361622	2017-10-17 vs 2017-12-08
PAV01g0000021	120.837	-0.684886	0.00341699	2017-10-17 vs 2017-12-08
PAV01g0000031	790.917	0.0972107	0.433624	2017-10-17 vs 2017-12-08
PAV01g0000041	1300.53	0.117357	0.248654	2017-10-17 vs 2017-12-08
PAV01g0000051	391.444	0.0351633	0.851797	2017-10-17 vs 2017-12-08
PAV01g0000071	2128.22	0.417729	9.28888e-06	2017-10-17 vs 2017-12-08
PAV01g0000081	126.685	0.165125	0.476362	2017-10-17 vs 2017-12-08
PAV01g0000091	332.748	0.259559	0.10723	2017-10-17 vs 2017-12-08
PAV01g0000101	1227.71	-0.0362843	0.772003	2017-10-17 vs 2017-12-08
PAV01g0000111	1364.75	-0.0866822	0.45409	2017-10-17 vs 2017-12-08
PAV01g0000141	19.5489	0.34057	0.549151	2017-10-17 vs 2017-12-08
PAV01g0000151	61.8589	1.12888	7.3519e-05	2017-10-17 vs 2017-12-08
PAV01g0000161	117.14	0.38525	0.0780338	2017-10-17 vs 2017-12-08
PAV01g0000171	185.575	0.234047	0.246788	2017-10-17 vs 2017-12-08
PAV01g0000181	382.129	-0.131422	0.393497	2017-10-17 vs 2017-12-08
PAV01g0000191	402.728	0.227945	0.0881406	2017-10-17 vs 2017-12-08
PAV01g0000201	1529.62	-0.56806	1.06732e-08	2017-10-17 vs 2017-12-08
PAV01g0000271	651.294	0.205586	0.113953	2017-10-17 vs 2017-12-08
PAV01g0000281	34.3161	-0.447334	0.278094	2017-10-17 vs 2017-12-08
PAV01g0000291	568.51	-0.1318	0.301704	2017-10-17 vs 2017-12-08
PAV01g0000301	88.7562	-5.79557	1.95967e-25	2017-10-17 vs 2017-12-08
PAV01g0000331	19.2565	0.0529272	0.938239	2017-10-17 vs 2017-12-08
PAV01g0000371	2685.58	-3.39486	1.74831e-42	2017-10-17 vs 2017-12-08
PAV01g0000401	7781.88	-3.34376	2.31938e-219	2017-10-17 vs 2017-12-08
PAV01g0000411	1129	0.34694	0.000189318	2017-10-17 vs 2017-12-08
PAV01g0000431	774.717	-0.0522521	0.690731	2017-10-17 vs 2017-12-08
PAV01g0000441	2880.32	0.666067	2.5997e-15	2017-10-17 vs 2017-12-08
PAV01g0000451	97.0936	-0.079684	0.794699	2017-10-17 vs 2017-12-08
PAV01g0000461	13.8228	1.91269	0.00172357	2017-10-17 vs 2017-12-08
PAV01g0000471	418.332	-0.529126	0.000104402	2017-10-17 vs 2017-12-08
PAV01g0000481	162.062	0.210492	0.295397	2017-10-17 vs 2017-12-08
PAV01g0000511	63.7634	-0.1315	0.693156	2017-10-17 vs 2017-12-08
PAV01g0000531	148.036	1.19101	5.43516e-11	2017-10-17 vs 2017-12-08
PAV01g0000561	11.065	-0.604301	0.422398	2017-10-17 vs 2017-12-08
PAV01g0000571	22.2772	-0.195227	0.725363	2017-10-17 vs 2017-12-08
PAV01g0000581	16.039	1.27528	0.027003	2017-10-17 vs 2017-12-08
PAV01g0000591	183.055	-0.520234	0.00553182	2017-10-17 vs 2017-12-08
PAV01g0000601	154.715	-0.434433	0.0318809	2017-10-17 vs 2017-12-08
PAV01g0000611	1324.42	0.203164	0.0402683	2017-10-17 vs 2017-12-08
PAV01g0000621	404.699	0.301525	0.0790196	2017-10-17 vs 2017-12-08
PAV01g0000631	185.363	0.447853	0.0100776	2017-10-17 vs 2017-12-08
PAV01g0000641	2144.69	1.29698	7.98361e-54	2017-10-17 vs 2017-12-08
PAV01g0000651	99.663	0.803433	0.00171817	2017-10-17 vs 2017-12-08
PAV01g0000661	87.5164	-0.252902	0.371229	2017-10-17 vs 2017-12-08
PAV01g0000671	21.4587	-0.0761898	0.90139	2017-10-17 vs 2017-12-08
PAV01g0000681	2082.76	0.24266	0.00505255	2017-10-17 vs 2017-12-08
PAV01g0000711	77.0422	0.696295	0.0157513	2017-10-17 vs 2017-12-08
PAV01g0000721	331.091	0.415946	0.0328708	2017-10-17 vs 2017-12-08
PAV01g0000731	996.787	-0.119302	0.308818	2017-10-17 vs 2017-12-08
PAV01g0000741	94.9476	0.301069	0.232009	2017-10-17 vs 2017-12-08
PAV01g0000751	23.1315	0.262166	0.619306	2017-10-17 vs 2017-12-08
PAV01g0000771	46.7563	0.475032	0.156949	2017-10-17 vs 2017-12-08
PAV01g0000781	37.0165	0.540084	0.17475	2017-10-17 vs 2017-12-08
PAV01g0000791	311.179	0.0202298	0.91399	2017-10-17 vs 2017-12-08
PAV01g0000801	530.237	0.648836	5.01378e-06	2017-10-17 vs 2017-12-08
PAV01g0000821	199.273	-0.548878	0.00234058	2017-10-17 vs 2017-12-08
PAV01g0000831	117.637	0.230108	0.339149	2017-10-17 vs 2017-12-08
PAV01g0000901	51.1319	0.283087	0.428087	2017-10-17 vs 2017-12-08
PAV01g0000931	10.6478	1.21846	0.0969404	2017-10-17 vs 2017-12-08
PAV01g0000941	158.338	-0.405015	0.0569186	2017-10-17 vs 2017-12-08
PAV01g0000951	2043.48	0.211993	0.0138246	2017-10-17 vs 2017-12-08
PAV01g0000961	115.477	-0.567614	0.0190646	2017-10-17 vs 2017-12-08
PAV01g0000971	2685.04	0.333235	0.00037958	2017-10-17 vs 2017-12-08
PAV01g0001011	103.877	0.632313	0.00495571	2017-10-17 vs 2017-12-08
PAV01g0001021	234.495	0.0220892	0.916605	2017-10-17 vs 2017-12-08
PAV01g0001031	227.396	0.234651	0.187474	2017-10-17 vs 2017-12-08
PAV01g0001041	13.0142	0.0536988	0.945117	2017-10-17 vs 2017-12-08
PAV01g0001121	23.9545	-0.357476	0.515066	2017-10-17 vs 2017-12-08
PAV01g0001131	18.4208	-0.0910174	0.897214	2017-10-17 vs 2017-12-08
PAV01g0001141	874.291	0.0761854	0.52661	2017-10-17 vs 2017-12-08
PAV01g0001151	25.1468	-0.32847	0.512334	2017-10-17 vs 2017-12-08
PAV01g0001161	44.9343	-0.469048	0.192206	2017-10-17 vs 2017-12-08
PAV01g0001171	61.14	0.036647	0.925214	2017-10-17 vs 2017-12-08
PAV01g0001201	18.3921	0.341314	0.565034	2017-10-17 vs 2017-12-08
PAV01g0001211	442.585	-0.668183	3.56152e-08	2017-10-17 vs 2017-12-08
PAV01g0001251	503.437	0.368237	0.00587727	2017-10-17 vs 2017-12-08
PAV01g0001261	11.4589	-0.94091	0.16927	2017-10-17 vs 2017-12-08
PAV01g0001281	944.928	-0.0171687	0.908461	2017-10-17 vs 2017-12-08
PAV01g0001301	116.084	0.452609	0.0331141	2017-10-17 vs 2017-12-08
PAV01g0001321	76.8365	0.435766	0.100131	2017-10-17 vs 2017-12-08
PAV01g0001341	361.197	0.375039	0.00524319	2017-10-17 vs 2017-12-08
PAV01g0001421	125.459	0.0994134	0.72063	2017-10-17 vs 2017-12-08
PAV01g0001431	30.743	0.0576257	0.913139	2017-10-17 vs 2017-12-08
PAV01g0001441	64.1095	-0.367452	0.249275	2017-10-17 vs 2017-12-08
PAV01g0001451	414.497	0.0732922	0.647414	2017-10-17 vs 2017-12-08
PAV01g0001461	15872.1	0.447625	2.45072e-09	2017-10-17 vs 2017-12-08
PAV01g0001481	1917.08	0.212643	0.0158068	2017-10-17 vs 2017-12-08
PAV01g0001491	242.741	0.464917	0.00241058	2017-10-17 vs 2017-12-08
PAV01g0001561	13.9646	0.296925	0.667566	2017-10-17 vs 2017-12-08
PAV01g0001641	17.1306	-0.156277	0.824032	2017-10-17 vs 2017-12-08
PAV01g0001651	76.4554	-0.200222	0.500798	2017-10-17 vs 2017-12-08
PAV01g0001661	153.505	0.320094	0.114368	2017-10-17 vs 2017-12-08
PAV01g0001671	48.8221	0.156775	0.679669	2017-10-17 vs 2017-12-08
PAV01g0001681	116.807	0.250729	0.322193	2017-10-17 vs 2017-12-08
PAV01g0001691	5001	0.306422	0.00526288	2017-10-17 vs 2017-12-08
PAV01g0001701	337.824	-0.421619	0.0063901	2017-10-17 vs 2017-12-08
PAV01g0001711	202.406	-0.207159	0.248181	2017-10-17 vs 2017-12-08
PAV01g0001721	793.937	-0.054789	0.685592	2017-10-17 vs 2017-12-08
PAV01g0001731	113.225	-1.03667	2.49345e-06	2017-10-17 vs 2017-12-08
PAV01g0001741	310.883	-0.248252	0.133752	2017-10-17 vs 2017-12-08
PAV01g0001751	472.244	0.750274	2.47873e-09	2017-10-17 vs 2017-12-08
PAV01g0001771	13.3277	-3.76767	7.77765e-06	2017-10-17 vs 2017-12-08
PAV01g0001781	5.07786	0.124892	0.918	2017-10-17 vs 2017-12-08
PAV01g0001791	114.639	-1.21538	1.85601e-09	2017-10-17 vs 2017-12-08
PAV01g0001801	1146.03	-0.0830153	0.49779	2017-10-17 vs 2017-12-08
PAV01g0001861	56.2252	0.430984	0.165978	2017-10-17 vs 2017-12-08
PAV01g0001871	10.6356	0.609925	0.408663	2017-10-17 vs 2017-12-08
PAV01g0001881	36.7561	-0.322104	0.429403	2017-10-17 vs 2017-12-08
PAV01g0001891	171.641	-2.02402	1.7282e-26	2017-10-17 vs 2017-12-08
PAV01g0001901	29.728	-0.572339	0.185607	2017-10-17 vs 2017-12-08
PAV01g0001911	276.42	-0.259341	0.118051	2017-10-17 vs 2017-12-08
PAV01g0001921	1590.74	0.268741	0.00404762	2017-10-17 vs 2017-12-08
PAV01g0001931	1127.16	-0.29502	0.00406588	2017-10-17 vs 2017-12-08
PAV01g0001941	110.694	0.00859628	0.983554	2017-10-17 vs 2017-12-08
PAV01g0001961	252.881	-0.159911	0.505281	2017-10-17 vs 2017-12-08
PAV01g0001971	284.813	-0.248521	0.17195	2017-10-17 vs 2017-12-08
PAV01g0001981	1450.46	-0.292132	0.00173282	2017-10-17 vs 2017-12-08
PAV01g0001991	494.077	0.709845	8.71336e-10	2017-10-17 vs 2017-12-08
PAV01g0002001	5525.99	-0.214833	0.0184422	2017-10-17 vs 2017-12-08
PAV01g0002011	705.08	0.31714	0.0035503	2017-10-17 vs 2017-12-08
PAV01g0002021	11929.6	0.0196575	0.837492	2017-10-17 vs 2017-12-08
PAV01g0002031	57.5662	0.638793	0.0291853	2017-10-17 vs 2017-12-08
PAV01g0002041	56.6878	-1.29429	2.67321e-05	2017-10-17 vs 2017-12-08
PAV01g0002051	3281.19	-0.249291	0.00683047	2017-10-17 vs 2017-12-08
PAV01g0002061	2668.11	0.0195867	0.889596	2017-10-17 vs 2017-12-08
PAV01g0002071	438.315	0.159448	0.24869	2017-10-17 vs 2017-12-08
PAV01g0002081	69.4917	0.12793	0.693846	2017-10-17 vs 2017-12-08
PAV01g0002111	29.1581	-1.4148	0.000909061	2017-10-17 vs 2017-12-08
PAV01g0002131	240.371	0.0509474	0.799338	2017-10-17 vs 2017-12-08
PAV01g0002141	72.6401	0.317087	0.277179	2017-10-17 vs 2017-12-08
PAV01g0002151	0	NA	NA	2017-10-17 vs 2017-12-08
PAV01g0002161	957.648	-0.439505	9.23266e-06	2017-10-17 vs 2017-12-08
PAV01g0002171	808.593	-0.47286	5.4455e-05	2017-10-17 vs 2017-12-08
PAV01g0002181	489.855	0.243434	0.083777	2017-10-17 vs 2017-12-08
PAV01g0002191	50.2924	0.140713	0.711456	2017-10-17 vs 2017-12-08
PAV01g0002201	28.2754	-0.52723	0.231724	2017-10-17 vs 2017-12-08
PAV01g0002221	13.0001	-2.03493	0.00205028	2017-10-17 vs 2017-12-08
PAV01g0002231	416.81	0.380231	0.005454	2017-10-17 vs 2017-12-08
PAV01g0002241	2170.02	0.00964667	0.942943	2017-10-17 vs 2017-12-08
PAV01g0002281	2.01275	-2.08418	0.274591	2017-10-17 vs 2017-12-08
PAV01g0002291	8.17126	-3.00848	0.00138049	2017-10-17 vs 2017-12-08
PAV01g0002391	189.79	0.262661	0.163109	2017-10-17 vs 2017-12-08
PAV01g0002401	367.218	-0.204946	0.232648	2017-10-17 vs 2017-12-08
PAV01g0002411	95.6319	-2.77555	6.74262e-26	2017-10-17 vs 2017-12-08
PAV01g0002421	113.36	-2.58322	5.54508e-29	2017-10-17 vs 2017-12-08
PAV01g0002451	663.33	-0.0576701	0.689373	2017-10-17 vs 2017-12-08
PAV01g0002461	886.467	0.184386	0.164874	2017-10-17 vs 2017-12-08
PAV01g0002491	73.744	-1.98066	7.82072e-14	2017-10-17 vs 2017-12-08
PAV01g0002621	263.542	0.160679	0.352027	2017-10-17 vs 2017-12-08
PAV01g0002631	341.255	0.428394	0.00116177	2017-10-17 vs 2017-12-08
PAV01g0002641	321.538	-0.0626686	0.73595	2017-10-17 vs 2017-12-08
PAV01g0002651	141.186	0.641908	0.00150269	2017-10-17 vs 2017-12-08
PAV01g0002661	45.1128	0.147878	0.713394	2017-10-17 vs 2017-12-08
PAV01g0002681	1144.15	0.766858	2.24352e-09	2017-10-17 vs 2017-12-08
PAV01g0002691	1191.73	-0.0561698	0.647516	2017-10-17 vs 2017-12-08
PAV01g0002701	1484.19	-1.79231	3.85492e-92	2017-10-17 vs 2017-12-08
PAV01g0002741	14.4606	-0.741613	0.248014	2017-10-17 vs 2017-12-08
PAV01g0002751	5627.54	-0.98012	9.7859e-33	2017-10-17 vs 2017-12-08
PAV01g0002761	8550.46	0.316767	1.10939e-05	2017-10-17 vs 2017-12-08
PAV01g0002781	512.718	0.497751	3.1886e-05	2017-10-17 vs 2017-12-08
PAV01g0002791	18.0298	-3.9664	2.93548e-07	2017-10-17 vs 2017-12-08
PAV01g0002811	212.749	-0.561349	0.000495602	2017-10-17 vs 2017-12-08
PAV01g0002821	227.073	-2.9875	1.15461e-56	2017-10-17 vs 2017-12-08
PAV01g0002831	125.421	0.148377	0.555418	2017-10-17 vs 2017-12-08
PAV01g0002841	737.049	-0.0179859	0.901669	2017-10-17 vs 2017-12-08
PAV01g0002861	1.49587	2.05382	0.325088	2017-10-17 vs 2017-12-08
PAV01g0002871	113.423	0.46072	0.0399174	2017-10-17 vs 2017-12-08
PAV01g0002881	522.94	0.0124337	0.937326	2017-10-17 vs 2017-12-08
PAV01g0002901	153.566	-0.459999	0.0152127	2017-10-17 vs 2017-12-08
PAV01g0002911	567.035	-0.188391	0.135094	2017-10-17 vs 2017-12-08
PAV01g0002921	403.952	-0.20992	0.125183	2017-10-17 vs 2017-12-08
PAV01g0002931	4392.98	0.465642	1.10226e-05	2017-10-17 vs 2017-12-08
PAV01g0002941	20.6442	-0.469296	0.379525	2017-10-17 vs 2017-12-08
PAV01g0002951	868.36	0.316354	0.00580841	2017-10-17 vs 2017-12-08
PAV01g0002961	294.144	0.521211	0.199382	2017-10-17 vs 2017-12-08
PAV01g0002981	2082.39	7.45794	1.13852e-286	2017-10-17 vs 2017-12-08
PAV01g0002991	475.716	7.79258	1.39311e-78	2017-10-17 vs 2017-12-08
PAV01g0003011	962.55	1.72784	4.70607e-57	2017-10-17 vs 2017-12-08
PAV01g0003021	172.843	-0.717972	3.23488e-05	2017-10-17 vs 2017-12-08
PAV01g0003031	40.914	-0.244717	0.534193	2017-10-17 vs 2017-12-08
PAV01g0003041	175.561	0.51503	0.00657507	2017-10-17 vs 2017-12-08
PAV01g0003051	56.049	1.25747	1.43333e-05	2017-10-17 vs 2017-12-08
PAV01g0003061	1095.53	0.659518	1.25807e-12	2017-10-17 vs 2017-12-08
PAV01g0003071	133.023	0.820483	4.24118e-05	2017-10-17 vs 2017-12-08
PAV01g0003081	156.289	0.639548	0.000311301	2017-10-17 vs 2017-12-08
PAV01g0003091	203.853	0.222287	0.335647	2017-10-17 vs 2017-12-08
PAV01g0003101	2263.43	-0.208944	0.041438	2017-10-17 vs 2017-12-08
PAV01g0003111	58.6111	1.17498	0.000199725	2017-10-17 vs 2017-12-08
PAV01g0003161	30.5498	-1.12311	0.0131276	2017-10-17 vs 2017-12-08
PAV01g0003171	2273.13	0.433134	8.29073e-07	2017-10-17 vs 2017-12-08
PAV01g0003181	1310.18	0.217852	0.0258121	2017-10-17 vs 2017-12-08
PAV01g0003191	67.034	-3.81992	1.11496e-24	2017-10-17 vs 2017-12-08
PAV01g0003201	12.1165	-1.22303	0.068433	2017-10-17 vs 2017-12-08
PAV01g0003211	11.6054	-1.6221	0.0186649	2017-10-17 vs 2017-12-08
PAV01g0003251	34.3363	-0.689456	0.0996619	2017-10-17 vs 2017-12-08
PAV01g0003261	1473.07	0.528907	1.52624e-08	2017-10-17 vs 2017-12-08
PAV01g0003271	1288.64	0.134784	0.198479	2017-10-17 vs 2017-12-08
PAV01g0003281	786.104	0.214978	0.0491206	2017-10-17 vs 2017-12-08
PAV01g0003291	949.166	0.108267	0.327222	2017-10-17 vs 2017-12-08
PAV01g0003321	0.484377	-0.612105	0.884554	2017-10-17 vs 2017-12-08
PAV01g0003341	16.9731	0.188962	0.776723	2017-10-17 vs 2017-12-08
PAV01g0003411	1137.08	-1.01525	9.70533e-25	2017-10-17 vs 2017-12-08
PAV01g0003421	56.8882	-0.573285	0.0665667	2017-10-17 vs 2017-12-08
PAV01g0003461	118.489	-0.156331	0.525638	2017-10-17 vs 2017-12-08
PAV01g0003471	414.643	-0.171312	0.283255	2017-10-17 vs 2017-12-08
PAV01g0003481	886.912	0.170126	0.115054	2017-10-17 vs 2017-12-08
PAV01g0003491	1058.83	0.58436	3.33716e-09	2017-10-17 vs 2017-12-08
PAV01g0003501	308.411	0.183773	0.242336	2017-10-17 vs 2017-12-08
PAV01g0003511	1132.72	0.249393	0.00965017	2017-10-17 vs 2017-12-08
PAV01g0003521	396.438	-0.949855	5.98568e-11	2017-10-17 vs 2017-12-08
PAV01g0003531	147.695	0.189873	0.382529	2017-10-17 vs 2017-12-08
PAV01g0003541	32.1334	-2.52812	2.6228e-09	2017-10-17 vs 2017-12-08
PAV01g0003551	61.3188	0.622589	0.0477551	2017-10-17 vs 2017-12-08
PAV01g0003561	87.1013	-0.469566	0.0714625	2017-10-17 vs 2017-12-08
PAV01g0003571	129.392	0.187344	0.412072	2017-10-17 vs 2017-12-08
PAV01g0003581	286.54	-0.256951	0.0982363	2017-10-17 vs 2017-12-08
PAV01g0003591	2937.42	0.20176	0.0246324	2017-10-17 vs 2017-12-08
PAV01g0003611	85.8588	0.388247	0.153134	2017-10-17 vs 2017-12-08
PAV01g0003621	1593.17	-0.341299	0.00065169	2017-10-17 vs 2017-12-08
PAV01g0003631	793.057	-0.696494	6.15214e-11	2017-10-17 vs 2017-12-08
PAV01g0003641	1189.49	0.0693851	0.548468	2017-10-17 vs 2017-12-08
PAV01g0003651	55.376	0.330668	0.309145	2017-10-17 vs 2017-12-08
PAV01g0003661	749.084	0.246235	0.0215297	2017-10-17 vs 2017-12-08
PAV01g0003671	49.7595	0.619958	0.0606127	2017-10-17 vs 2017-12-08
PAV01g0003691	17.585	0.679296	0.24656	2017-10-17 vs 2017-12-08
PAV01g0003701	606.715	0.202359	0.0863047	2017-10-17 vs 2017-12-08
PAV01g0003711	69.9171	0.19753	0.5205	2017-10-17 vs 2017-12-08
PAV01g0003721	124.889	-0.558887	0.00663295	2017-10-17 vs 2017-12-08
PAV01g0003731	4.44851	-2.49366	0.0424601	2017-10-17 vs 2017-12-08
PAV01g0003741	184.682	0.515521	0.00308188	2017-10-17 vs 2017-12-08
PAV01g0003761	237.671	0.412445	0.00749531	2017-10-17 vs 2017-12-08
PAV01g0003771	286.888	-0.126052	0.442998	2017-10-17 vs 2017-12-08
PAV01g0003791	265.725	0.158457	0.356597	2017-10-17 vs 2017-12-08
PAV01g0003831	242.988	-3.77815	5.89432e-74	2017-10-17 vs 2017-12-08
PAV01g0003851	32.3782	-8.36383	5.93168e-11	2017-10-17 vs 2017-12-08
PAV01g0003901	21475.1	-1.09057	4.39634e-48	2017-10-17 vs 2017-12-08
PAV01g0003931	6007.73	-3.25183	3.45621e-242	2017-10-17 vs 2017-12-08
PAV01g0004111	893.159	0.468357	6.19523e-06	2017-10-17 vs 2017-12-08
PAV01g0004121	218.332	0.125529	0.520453	2017-10-17 vs 2017-12-08
PAV01g0004131	939.056	0.624597	2.51416e-08	2017-10-17 vs 2017-12-08
PAV01g0004171	2.61845	0.235891	0.890332	2017-10-17 vs 2017-12-08
PAV01g0004181	2774.68	0.119015	0.233227	2017-10-17 vs 2017-12-08
PAV01g0004191	679.086	0.190082	0.179017	2017-10-17 vs 2017-12-08
PAV01g0004211	2164.01	0.563961	5.20185e-07	2017-10-17 vs 2017-12-08
PAV01g0004221	1354.44	0.524217	7.54023e-07	2017-10-17 vs 2017-12-08
PAV01g0004241	1715.73	-0.370937	1.29207e-05	2017-10-17 vs 2017-12-08
PAV01g0004251	3.39049	0.483966	0.7625	2017-10-17 vs 2017-12-08
PAV01g0004261	1288.01	-0.0733827	0.524959	2017-10-17 vs 2017-12-08
PAV01g0004271	370.154	0.256456	0.0637251	2017-10-17 vs 2017-12-08
PAV01g0004291	552.236	0.0739997	0.64101	2017-10-17 vs 2017-12-08
PAV01g0004301	19.5859	-0.227171	0.698269	2017-10-17 vs 2017-12-08
PAV01g0004351	0.141039	1.16921	0.844592	2017-10-17 vs 2017-12-08
PAV01g0004361	1.16917	-0.684366	0.786659	2017-10-17 vs 2017-12-08
PAV01g0004371	4.88963	0.00587253	0.996805	2017-10-17 vs 2017-12-08
PAV01g0004391	47.4165	-0.407188	0.235251	2017-10-17 vs 2017-12-08
PAV01g0004401	221.406	0.352881	0.0775443	2017-10-17 vs 2017-12-08
PAV01g0004421	550.033	0.409711	0.000644195	2017-10-17 vs 2017-12-08
PAV01g0004431	22.8598	-0.5829	0.242955	2017-10-17 vs 2017-12-08
PAV01g0004451	1511.91	0.863442	1.27372e-17	2017-10-17 vs 2017-12-08
PAV01g0004461	0.132486	-0.754347	0.90139	2017-10-17 vs 2017-12-08
PAV01g0004471	31.0426	-1.23612	0.00254481	2017-10-17 vs 2017-12-08
PAV01g0004481	0.326896	-1.70802	0.701213	2017-10-17 vs 2017-12-08
PAV01g0004501	29.7571	3.3461	8.96228e-12	2017-10-17 vs 2017-12-08
PAV01g0004511	20.7168	-1.15074	0.0224723	2017-10-17 vs 2017-12-08
PAV01g0004541	785.321	0.865997	7.44897e-12	2017-10-17 vs 2017-12-08
PAV01g0004561	135.567	0.398108	0.0526562	2017-10-17 vs 2017-12-08
PAV01g0004571	396.45	-0.275519	0.0618781	2017-10-17 vs 2017-12-08
PAV01g0004581	46.0083	-0.440702	0.255595	2017-10-17 vs 2017-12-08
PAV01g0004591	69.547	-1.39771	2.94432e-07	2017-10-17 vs 2017-12-08
PAV01g0004621	270.479	-0.0786788	0.687865	2017-10-17 vs 2017-12-08
PAV01g0004641	416.407	-0.324588	0.0191615	2017-10-17 vs 2017-12-08
PAV01g0004651	584.473	-0.450964	0.00032879	2017-10-17 vs 2017-12-08
PAV01g0004661	630.964	0.00619882	0.968226	2017-10-17 vs 2017-12-08
PAV01g0004671	491.368	0.118983	0.403758	2017-10-17 vs 2017-12-08
PAV01g0004681	87.3761	-0.254521	0.350673	2017-10-17 vs 2017-12-08
PAV01g0004691	28.5212	-1.79442	5.77409e-05	2017-10-17 vs 2017-12-08
PAV01g0004711	72.0258	-0.247429	0.427029	2017-10-17 vs 2017-12-08
PAV01g0004751	23.9682	-0.590662	0.232255	2017-10-17 vs 2017-12-08
PAV01g0004791	2.66866	1.44561	0.404303	2017-10-17 vs 2017-12-08
PAV01g0004801	1.22372	2.70287	0.242731	2017-10-17 vs 2017-12-08
PAV01g0004811	0.688196	0.384227	0.913982	2017-10-17 vs 2017-12-08
PAV01g0004841	281.187	-0.336875	0.0229043	2017-10-17 vs 2017-12-08
PAV01g0004851	78.8468	-1.61804	8.8089e-10	2017-10-17 vs 2017-12-08
PAV01g0004861	225.504	-0.1153	0.560734	2017-10-17 vs 2017-12-08
PAV01g0004871	14.6126	-0.897096	0.133083	2017-10-17 vs 2017-12-08
PAV01g0004881	26.8814	-1.78286	4.07274e-05	2017-10-17 vs 2017-12-08
PAV01g0004891	404.923	-0.729667	4.99239e-09	2017-10-17 vs 2017-12-08
PAV01g0004901	52.5986	0.560882	0.0727465	2017-10-17 vs 2017-12-08
PAV01g0004911	6.64505	1.19445	0.233951	2017-10-17 vs 2017-12-08
PAV01g0004961	652.01	0.210582	0.0869827	2017-10-17 vs 2017-12-08
PAV01g0004971	56.4592	-0.0555358	0.886781	2017-10-17 vs 2017-12-08
PAV01g0004981	18.1081	1.72466	0.00137107	2017-10-17 vs 2017-12-08
PAV01g0004991	176.016	1.10655	6.67491e-10	2017-10-17 vs 2017-12-08
PAV01g0005001	17.1744	-0.446908	0.455654	2017-10-17 vs 2017-12-08
PAV01g0005031	15.2614	-2.51918	8.62079e-05	2017-10-17 vs 2017-12-08
PAV01g0005041	132.945	0.927111	0.000373546	2017-10-17 vs 2017-12-08
PAV01g0005061	216404	1.50573	9.37534e-117	2017-10-17 vs 2017-12-08
PAV01g0005081	22673.6	4.46314	0	2017-10-17 vs 2017-12-08
PAV01g0005091	285.702	5.62978	8.11664e-97	2017-10-17 vs 2017-12-08
PAV01g0005121	864.795	0.27896	0.0206448	2017-10-17 vs 2017-12-08
PAV01g0005141	24.4399	-1.8477	6.2031e-05	2017-10-17 vs 2017-12-08
PAV01g0005151	1184.32	-1.08682	2.07216e-26	2017-10-17 vs 2017-12-08
PAV01g0005161	118.984	-0.225343	0.336298	2017-10-17 vs 2017-12-08
PAV01g0005171	97.1595	-1.91124	1.27298e-15	2017-10-17 vs 2017-12-08
PAV01g0005181	2893.86	-0.223273	0.00621825	2017-10-17 vs 2017-12-08
PAV01g0005191	884.012	-0.251374	0.013751	2017-10-17 vs 2017-12-08
PAV01g0005201	5656.88	0.29103	0.00134772	2017-10-17 vs 2017-12-08
PAV01g0005211	17.6892	-0.437194	0.463147	2017-10-17 vs 2017-12-08
PAV01g0005231	8566.66	0.0499863	0.587343	2017-10-17 vs 2017-12-08
PAV01g0005241	362.634	-0.0401261	0.821639	2017-10-17 vs 2017-12-08
PAV01g0005251	37.4577	-2.34403	6.18105e-09	2017-10-17 vs 2017-12-08
PAV01g0005261	832.995	-1.33697	3.20078e-41	2017-10-17 vs 2017-12-08
PAV01g0005271	228.054	0.733521	5.03873e-06	2017-10-17 vs 2017-12-08
PAV01g0005281	65.2169	-0.906609	0.00130483	2017-10-17 vs 2017-12-08
PAV01g0005291	981.71	-0.0118108	0.940124	2017-10-17 vs 2017-12-08
PAV01g0005311	2732.31	-0.856555	1.18291e-16	2017-10-17 vs 2017-12-08
PAV01g0005331	1079.26	0.00765165	0.952865	2017-10-17 vs 2017-12-08
PAV01g0005341	50.5845	0.356948	0.302061	2017-10-17 vs 2017-12-08
PAV01g0005351	2285.03	0.15259	0.1051	2017-10-17 vs 2017-12-08
PAV01g0005381	1256.79	-0.170762	0.118616	2017-10-17 vs 2017-12-08
PAV01g0005391	94.7668	-2.30761	2.27471e-20	2017-10-17 vs 2017-12-08
PAV01g0005401	32.8728	-1.82568	6.87897e-06	2017-10-17 vs 2017-12-08
PAV01g0005411	43.4314	-2.47398	5.27619e-12	2017-10-17 vs 2017-12-08
PAV01g0005421	196.748	0.681529	4.80948e-05	2017-10-17 vs 2017-12-08
PAV01g0005431	3477.4	0.421794	1.08185e-07	2017-10-17 vs 2017-12-08
PAV01g0005461	1.72873	-0.615407	0.776435	2017-10-17 vs 2017-12-08
PAV01g0005471	730.23	-0.11689	0.38768	2017-10-17 vs 2017-12-08
PAV01g0005481	10.5236	-0.617141	0.438135	2017-10-17 vs 2017-12-08
PAV01g0005501	71.3507	-2.66058	2.51859e-17	2017-10-17 vs 2017-12-08
PAV01g0005511	335.491	-0.043102	0.828543	2017-10-17 vs 2017-12-08
PAV01g0005521	126.844	-0.659285	0.00279209	2017-10-17 vs 2017-12-08
PAV01g0005531	236.33	-0.0554612	0.779997	2017-10-17 vs 2017-12-08
PAV01g0005551	75.2053	-0.1813	0.557062	2017-10-17 vs 2017-12-08
PAV01g0005561	57.1775	-1.02737	0.00042754	2017-10-17 vs 2017-12-08
PAV01g0005571	16.3002	-0.972977	0.117028	2017-10-17 vs 2017-12-08
PAV01g0005601	65.6615	0.313109	0.296162	2017-10-17 vs 2017-12-08
PAV01g0005701	471.05	-1.07475	4.42146e-13	2017-10-17 vs 2017-12-08
PAV01g0005731	124.593	-0.146045	0.558035	2017-10-17 vs 2017-12-08
PAV01g0005761	306.752	-0.572686	0.000334624	2017-10-17 vs 2017-12-08
PAV01g0005781	131.209	-0.176032	0.487405	2017-10-17 vs 2017-12-08
PAV01g0005791	97.5341	1.22093	2.56559e-08	2017-10-17 vs 2017-12-08
PAV01g0005801	655.897	-0.336815	0.0019822	2017-10-17 vs 2017-12-08
PAV01g0005821	718.503	0.0666347	0.611846	2017-10-17 vs 2017-12-08
PAV01g0005841	323.8	0.566349	0.000114046	2017-10-17 vs 2017-12-08
PAV01g0005861	1563.94	0.408067	4.54016e-06	2017-10-17 vs 2017-12-08
PAV01g0005871	1043.21	0.452781	1.27404e-05	2017-10-17 vs 2017-12-08
PAV01g0005881	30.5822	-0.308576	0.490567	2017-10-17 vs 2017-12-08
PAV01g0005901	728.069	0.41564	0.000143653	2017-10-17 vs 2017-12-08
PAV01g0005911	53.2971	-1.4534	1.92516e-06	2017-10-17 vs 2017-12-08
PAV01g0005921	45.9019	-1.59811	1.52162e-06	2017-10-17 vs 2017-12-08
PAV01g0005931	341.55	-1.32724	6.97079e-24	2017-10-17 vs 2017-12-08
PAV01g0005941	4722.25	0.19493	0.0166883	2017-10-17 vs 2017-12-08
PAV01g0005951	20.0235	-1.05581	0.0439867	2017-10-17 vs 2017-12-08
PAV01g0005961	324.886	0.0930935	0.577685	2017-10-17 vs 2017-12-08
PAV01g0005971	65.7303	-1.45521	3.58582e-07	2017-10-17 vs 2017-12-08
PAV01g0005981	16.2014	0.283867	0.675843	2017-10-17 vs 2017-12-08
PAV01g0005991	70.464	-0.188276	0.54353	2017-10-17 vs 2017-12-08
PAV01g0006001	231.846	-1.14299	3.73025e-10	2017-10-17 vs 2017-12-08
PAV01g0006011	940.405	0.341718	0.000672272	2017-10-17 vs 2017-12-08
PAV01g0006041	210.142	-0.370724	0.0451905	2017-10-17 vs 2017-12-08
PAV01g0006051	280.142	-0.61547	3.67451e-05	2017-10-17 vs 2017-12-08
PAV01g0006061	574.184	-0.806206	1.62087e-12	2017-10-17 vs 2017-12-08
PAV01g0006071	1723.81	0.826658	1.54761e-12	2017-10-17 vs 2017-12-08
PAV01g0006121	534.002	0.050786	0.765243	2017-10-17 vs 2017-12-08
PAV01g0006131	1480.27	0.385485	0.0021542	2017-10-17 vs 2017-12-08
PAV01g0006181	99.4901	-0.397503	0.114514	2017-10-17 vs 2017-12-08
PAV01g0006191	59.249	1.22956	2.26158e-05	2017-10-17 vs 2017-12-08
PAV01g0006201	416.194	-0.646228	5.50878e-07	2017-10-17 vs 2017-12-08
PAV01g0006231	2021.43	0.656024	7.76473e-17	2017-10-17 vs 2017-12-08
PAV01g0006241	542.915	-1.05093	9.88866e-19	2017-10-17 vs 2017-12-08
PAV01g0006261	29.2933	-1.61972	0.000789467	2017-10-17 vs 2017-12-08
PAV01g0006281	74.2707	-2.38046	3.85665e-17	2017-10-17 vs 2017-12-08
PAV01g0006301	189.396	0.236776	0.205352	2017-10-17 vs 2017-12-08
PAV01g0006311	298.139	0.433303	0.00314872	2017-10-17 vs 2017-12-08
PAV01g0006321	8.99275	-0.909824	0.258904	2017-10-17 vs 2017-12-08
PAV01g0006331	886.4	-0.295647	0.00796409	2017-10-17 vs 2017-12-08
PAV01g0006341	152.269	0.222369	0.291481	2017-10-17 vs 2017-12-08
PAV01g0006371	42.9208	0.339552	0.373757	2017-10-17 vs 2017-12-08
PAV01g0006381	60.6046	0.364051	0.229443	2017-10-17 vs 2017-12-08
PAV01g0006391	505.721	0.540955	1.56943e-06	2017-10-17 vs 2017-12-08
PAV01g0006401	1251.76	0.251059	0.00844692	2017-10-17 vs 2017-12-08
PAV01g0006411	377.643	0.888025	1.27657e-11	2017-10-17 vs 2017-12-08
PAV01g0006421	21.0914	1.25774	0.013543	2017-10-17 vs 2017-12-08
PAV01g0006461	150.277	1.19758	4.53331e-11	2017-10-17 vs 2017-12-08
PAV01g0006471	1784.95	-0.0239929	0.838245	2017-10-17 vs 2017-12-08
PAV01g0006521	15.5904	0.0191004	0.9811	2017-10-17 vs 2017-12-08
PAV01g0006541	694.433	0.229636	0.0366587	2017-10-17 vs 2017-12-08
PAV01g0006561	2145.17	-0.0142362	0.899706	2017-10-17 vs 2017-12-08
PAV01g0006571	24.6119	-0.256076	0.657206	2017-10-17 vs 2017-12-08
PAV01g0006741	11.1912	0.477592	0.51653	2017-10-17 vs 2017-12-08
PAV01g0006771	798.253	-0.112242	0.342604	2017-10-17 vs 2017-12-08
PAV01g0006811	9.60305	-0.000221938	0.999782	2017-10-17 vs 2017-12-08
PAV01g0006821	453.422	0.579264	7.33406e-07	2017-10-17 vs 2017-12-08
PAV01g0006841	196.984	0.345902	0.0494126	2017-10-17 vs 2017-12-08
PAV01g0006851	559.591	-0.287199	0.0176488	2017-10-17 vs 2017-12-08
PAV01g0006861	14.9196	3.67198	6.82847e-07	2017-10-17 vs 2017-12-08
PAV01g0006871	3702.39	2.72956	2.30369e-155	2017-10-17 vs 2017-12-08
PAV01g0006881	570.62	-0.234249	0.0470266	2017-10-17 vs 2017-12-08
PAV01g0006901	341.197	0.0595795	0.728858	2017-10-17 vs 2017-12-08
PAV01g0006911	42.0337	1.20238	0.000866784	2017-10-17 vs 2017-12-08
PAV01g0006951	21.9542	0.364259	0.490901	2017-10-17 vs 2017-12-08
PAV01g0006981	77.782	-1.77338	3.83706e-11	2017-10-17 vs 2017-12-08
PAV01g0007021	93.7331	-0.636817	0.00826995	2017-10-17 vs 2017-12-08
PAV01g0007091	221.886	-0.139136	0.48031	2017-10-17 vs 2017-12-08
PAV01g0007101	474.441	-3.27686	3.12989e-107	2017-10-17 vs 2017-12-08
PAV01g0007111	101.079	0.587107	0.00903437	2017-10-17 vs 2017-12-08
PAV01g0007121	329.948	0.27992	0.0663495	2017-10-17 vs 2017-12-08
PAV01g0007131	130.624	0.163292	0.485137	2017-10-17 vs 2017-12-08
PAV01g0007141	269.835	-0.190241	0.326262	2017-10-17 vs 2017-12-08
PAV01g0007241	114.611	-1.33506	3.48208e-10	2017-10-17 vs 2017-12-08
PAV01g0007251	1622.32	0.0932075	0.369442	2017-10-17 vs 2017-12-08
PAV01g0007261	4624.81	0.440993	7.21937e-07	2017-10-17 vs 2017-12-08
PAV01g0007281	765.811	-0.175794	0.1291	2017-10-17 vs 2017-12-08
PAV01g0007291	176.504	-2.10502	2.7431e-30	2017-10-17 vs 2017-12-08
PAV01g0007301	53.6965	-1.02705	0.000863392	2017-10-17 vs 2017-12-08
PAV01g0007321	134.678	0.541465	0.00814561	2017-10-17 vs 2017-12-08
PAV01g0007331	679.946	-0.550842	5.37049e-07	2017-10-17 vs 2017-12-08
PAV01g0007341	1228.15	-0.0342848	0.81219	2017-10-17 vs 2017-12-08
PAV01g0007371	43.5237	-1.19418	0.000714781	2017-10-17 vs 2017-12-08
PAV01g0007381	7.80454	-0.655484	0.468069	2017-10-17 vs 2017-12-08
PAV01g0007481	47.1456	0.871955	0.00663772	2017-10-17 vs 2017-12-08
PAV01g0007551	860.513	0.0573493	0.642191	2017-10-17 vs 2017-12-08
PAV01g0007561	805.85	0.669384	8.19158e-11	2017-10-17 vs 2017-12-08
PAV01g0007571	817.157	-0.145339	0.218975	2017-10-17 vs 2017-12-08
PAV01g0007581	1734.42	0.163805	0.24076	2017-10-17 vs 2017-12-08
PAV01g0007591	52.4469	-1.29017	2.35624e-05	2017-10-17 vs 2017-12-08
PAV01g0007621	21.9322	0.614788	0.226753	2017-10-17 vs 2017-12-08
PAV01g0007641	223.196	0.378814	0.0209589	2017-10-17 vs 2017-12-08
PAV01g0007661	265.077	-0.00717153	0.971998	2017-10-17 vs 2017-12-08
PAV01g0007671	841.224	-0.0796522	0.52594	2017-10-17 vs 2017-12-08
[truncated: 21,249 more rows]

## Sheet: 2017-10-17 vs 2018-01-03
gene_id	baseMean	log2FoldChange	padj	comparison
000004F_QUIVER_SUBSEQ_1-227899_OBJg0413441	449.444	2.53001	2.7951e-72	2017-10-17 vs 2018-01-03
000004F_QUIVER_SUBSEQ_1-227899_OBJg0413451	57.7747	0.318974	0.418088	2017-10-17 vs 2018-01-03
000004F_QUIVER_SUBSEQ_1-227899_OBJg0413471	134.648	2.8861	1.29985e-33	2017-10-17 vs 2018-01-03
000004F_QUIVER_SUBSEQ_1-227899_OBJg0413501	343.004	0.41091	0.00322049	2017-10-17 vs 2018-01-03
000004F_QUIVER_SUBSEQ_1-227899_OBJg0413511	483.472	0.0285148	0.853344	2017-10-17 vs 2018-01-03
000004F_QUIVER_SUBSEQ_1-227899_OBJg0413551	40.5945	0.119865	0.799387	2017-10-17 vs 2018-01-03
000004F_QUIVER_SUBSEQ_1-227899_OBJg0413571	370.192	0.0616006	0.722055	2017-10-17 vs 2018-01-03
000004F_QUIVER_SUBSEQ_1-227899_OBJg0413581	16.1929	2.01886	0.000820971	2017-10-17 vs 2018-01-03
000004F_QUIVER_SUBSEQ_1-227899_OBJg0413591	366.501	-0.00100065	0.996002	2017-10-17 vs 2018-01-03
000004F_QUIVER_SUBSEQ_1-227899_OBJg0413601	1226.85	0.551865	1.61385e-05	2017-10-17 vs 2018-01-03
000015F_QUIVER_SUBSEQ_2684117-2815753_OBJg0413851	1033.01	-1.14731	1.83201e-25	2017-10-17 vs 2018-01-03
000015F_QUIVER_SUBSEQ_2684117-2815753_OBJg0413861	495.151	-0.141139	0.360822	2017-10-17 vs 2018-01-03
000015F_QUIVER_SUBSEQ_2684117-2815753_OBJg0413871	44.6536	0.00743859	0.988408	2017-10-17 vs 2018-01-03
000015F_QUIVER_SUBSEQ_2684117-2815753_OBJg0413881	67.3319	0.118784	0.719108	2017-10-17 vs 2018-01-03
000015F_QUIVER_SUBSEQ_2684117-2815753_OBJg0413891	228.265	0.125022	0.503881	2017-10-17 vs 2018-01-03
000015F_QUIVER_SUBSEQ_2684117-2815753_OBJg0413901	387.898	0.190566	0.176672	2017-10-17 vs 2018-01-03
000015F_QUIVER_SUBSEQ_2684117-2815753_OBJg0413911	162.906	-0.0104697	0.96757	2017-10-17 vs 2018-01-03
000015F_QUIVER_SUBSEQ_2684117-2815753_OBJg0413951	74.2943	0.0426	0.903975	2017-10-17 vs 2018-01-03
000015F_QUIVER_SUBSEQ_2684117-2815753_OBJg0413961	127.921	0.233148	0.302553	2017-10-17 vs 2018-01-03
000015F_QUIVER_SUBSEQ_2684117-2815753_OBJg0413971	93.7932	0.138845	0.63185	2017-10-17 vs 2018-01-03
000015F_QUIVER_SUBSEQ_2684117-2815753_OBJg0413981	123.788	0.497443	0.0177609	2017-10-17 vs 2018-01-03
000015F_QUIVER_SUBSEQ_2684117-2815753_OBJg0413991	53.0756	1.40714	5.42639e-06	2017-10-17 vs 2018-01-03
000015F_QUIVER_SUBSEQ_2684117-2815753_OBJg0414001	51.691	0.38695	0.272785	2017-10-17 vs 2018-01-03
000015F_QUIVER_SUBSEQ_2684117-2815753_OBJg0414011	230.613	0.582106	0.000196831	2017-10-17 vs 2018-01-03
000015F_QUIVER_SUBSEQ_2684117-2815753_OBJg0414021	187.497	-0.125906	0.551475	2017-10-17 vs 2018-01-03
000015F_QUIVER_SUBSEQ_2684117-2815753_OBJg0414051	94.6559	0.289918	0.294163	2017-10-17 vs 2018-01-03
000015F_QUIVER_SUBSEQ_2684117-2815753_OBJg0414061	68.4102	0.0297626	0.938417	2017-10-17 vs 2018-01-03
000015F_QUIVER_SUBSEQ_2684117-2815753_OBJg0414081	410.478	-0.0572294	0.720212	2017-10-17 vs 2018-01-03
000015F_QUIVER_SUBSEQ_2684117-2815753_OBJg0414091	63.9724	1.36901	1.03481e-06	2017-10-17 vs 2018-01-03
000015F_QUIVER_SUBSEQ_2684117-2815753_OBJg0414111	40.0043	1.34109	0.000138468	2017-10-17 vs 2018-01-03
000015F_QUIVER_SUBSEQ_2684117-2815753_OBJg0414131	1107.4	-0.470148	1.71039e-06	2017-10-17 vs 2018-01-03
000015F_QUIVER_SUBSEQ_2684117-2815753_OBJg0414201	373.795	0.0365031	0.831768	2017-10-17 vs 2018-01-03
000015F_QUIVER_SUBSEQ_2684117-2815753_OBJg0414211	17.6612	-0.895544	0.112245	2017-10-17 vs 2018-01-03
000015F_QUIVER_SUBSEQ_2684117-2815753_OBJg0414221	161.326	-0.236307	0.358589	2017-10-17 vs 2018-01-03
000025F_QUIVER_SUBSEQ_1-70551_OBJg0414291	324.931	-0.0310848	0.860618	2017-10-17 vs 2018-01-03
000025F_QUIVER_SUBSEQ_1-70551_OBJg0414351	529.371	-0.392263	0.00107594	2017-10-17 vs 2018-01-03
000025F_QUIVER_SUBSEQ_1-70551_OBJg0414361	221.135	0.0425321	0.848437	2017-10-17 vs 2018-01-03
000025F_QUIVER_SUBSEQ_1-70551_OBJg0414371	389.166	-0.362475	0.0139773	2017-10-17 vs 2018-01-03
000025F_QUIVER_SUBSEQ_1-70551_OBJg0414381	1088.48	-0.266439	0.011561	2017-10-17 vs 2018-01-03
000026F_QUIVER_SUBSEQ_1-137920_OBJg0414461	414.993	-0.421008	0.0012673	2017-10-17 vs 2018-01-03
000026F_QUIVER_SUBSEQ_1-137920_OBJg0414471	523.389	-0.547155	5.66521e-06	2017-10-17 vs 2018-01-03
000026F_QUIVER_SUBSEQ_1-137920_OBJg0414501	331.631	-5.30878	2.26052e-106	2017-10-17 vs 2018-01-03
000026F_QUIVER_SUBSEQ_1-137920_OBJg0414511	615.905	0.947002	1.67246e-18	2017-10-17 vs 2018-01-03
000026F_QUIVER_SUBSEQ_1-137920_OBJg0414521	40.145	-0.448038	0.259319	2017-10-17 vs 2018-01-03
000026F_QUIVER_SUBSEQ_1-137920_OBJg0414531	88.9132	-0.139314	0.69279	2017-10-17 vs 2018-01-03
000026F_QUIVER_SUBSEQ_1-137920_OBJg0414541	63.2396	-0.623476	0.0366491	2017-10-17 vs 2018-01-03
000026F_QUIVER_SUBSEQ_1-137920_OBJg0414551	176.418	0.33005	0.0782426	2017-10-17 vs 2018-01-03
000026F_QUIVER_SUBSEQ_1-137920_OBJg0414581	413.099	0.449576	0.000665718	2017-10-17 vs 2018-01-03
000026F_QUIVER_SUBSEQ_1-137920_OBJg0414591	1213.39	0.188579	0.0804456	2017-10-17 vs 2018-01-03
000026F_QUIVER_SUBSEQ_1-137920_OBJg0414601	71.338	-1.06234	5.00846e-05	2017-10-17 vs 2018-01-03
000029F_QUIVER_SUBSEQ_1-97909_OBJg0414761	50.6602	0.278313	0.440993	2017-10-17 vs 2018-01-03
000029F_QUIVER_SUBSEQ_1-97909_OBJg0414771	16.9886	-0.0539878	0.940976	2017-10-17 vs 2018-01-03
000037F_QUIVER_SUBSEQ_1837451-1927160_OBJg0414861	1501.79	-0.43075	1.26504e-06	2017-10-17 vs 2018-01-03
000037F_QUIVER_SUBSEQ_1837451-1927160_OBJg0414871	1009.9	0.774807	2.62101e-09	2017-10-17 vs 2018-01-03
000037F_QUIVER_SUBSEQ_1837451-1927160_OBJg0414881	1819.93	0.128519	0.181582	2017-10-17 vs 2018-01-03
000037F_QUIVER_SUBSEQ_1837451-1927160_OBJg0414951	1884.14	0.387045	5.78788e-06	2017-10-17 vs 2018-01-03
000038F_QUIVER_OBJg0414971	15.7608	1.06454	0.0664923	2017-10-17 vs 2018-01-03
000038F_QUIVER_OBJg0414981	226.303	0.482242	0.00278633	2017-10-17 vs 2018-01-03
000048F_QUIVER_SUBSEQ_1576434-1634116_OBJg0415001	15.2053	-1.11856	0.0634017	2017-10-17 vs 2018-01-03
000048F_QUIVER_SUBSEQ_1576434-1634116_OBJg0415021	248.579	0.723948	3.62124e-06	2017-10-17 vs 2018-01-03
000048F_QUIVER_SUBSEQ_1576434-1634116_OBJg0415031	18.019	1.24706	0.0198455	2017-10-17 vs 2018-01-03
000048F_QUIVER_SUBSEQ_1576434-1634116_OBJg0415041	478.17	-0.409793	0.000820547	2017-10-17 vs 2018-01-03
000048F_QUIVER_SUBSEQ_1576434-1634116_OBJg0415051	67.6774	-0.296218	0.382144	2017-10-17 vs 2018-01-03
000048F_QUIVER_SUBSEQ_1576434-1634116_OBJg0415081	125.692	-1.07403	3.91891e-07	2017-10-17 vs 2018-01-03
000048F_QUIVER_SUBSEQ_1576434-1634116_OBJg0415091	48.503	-1.03787	0.00201788	2017-10-17 vs 2018-01-03
000048F_QUIVER_SUBSEQ_1576434-1634116_OBJg0415131	546.04	0.309844	0.0102829	2017-10-17 vs 2018-01-03
000048F_QUIVER_SUBSEQ_1576434-1634116_OBJg0415141	9.53091	0.754233	0.38428	2017-10-17 vs 2018-01-03
000048F_QUIVER_SUBSEQ_1576434-1634116_OBJg0415151	89.7618	-0.121203	0.67666	2017-10-17 vs 2018-01-03
000050F_QUIVER_SUBSEQ_1-95412_OBJg0415201	328.072	0.671627	2.83894e-06	2017-10-17 vs 2018-01-03
000051F_QUIVER_SUBSEQ_1-129044_OBJg0415281	102.131	0.53753	0.0306862	2017-10-17 vs 2018-01-03
000051F_QUIVER_SUBSEQ_1-129044_OBJg0415331	279.952	0.190245	0.255689	2017-10-17 vs 2018-01-03
000051F_QUIVER_SUBSEQ_1-129044_OBJg0415341	792.117	0.122226	0.40163	2017-10-17 vs 2018-01-03
000051F_QUIVER_SUBSEQ_1-129044_OBJg0415371	2.1314	-3.39958	0.084931	2017-10-17 vs 2018-01-03
000051F_QUIVER_SUBSEQ_1-129044_OBJg0415381	193.958	-1.72635	1.31772e-21	2017-10-17 vs 2018-01-03
000051F_QUIVER_SUBSEQ_1-129044_OBJg0415391	1094.48	-0.655606	7.56535e-11	2017-10-17 vs 2018-01-03
000051F_QUIVER_SUBSEQ_1-129044_OBJg0415401	15.6156	-1.5547	0.0136566	2017-10-17 vs 2018-01-03
000051F_QUIVER_SUBSEQ_1-129044_OBJg0415461	1430.63	-0.0880702	0.41154	2017-10-17 vs 2018-01-03
000051F_QUIVER_SUBSEQ_1-129044_OBJg0415471	238.965	0.666285	0.000304612	2017-10-17 vs 2018-01-03
000051F_QUIVER_SUBSEQ_1-129044_OBJg0415481	2298.61	-0.347301	1.04639e-05	2017-10-17 vs 2018-01-03
000051F_QUIVER_SUBSEQ_1-129044_OBJg0415501	40.9404	1.35274	0.000250126	2017-10-17 vs 2018-01-03
000051F_QUIVER_SUBSEQ_1-129044_OBJg0415511	136.453	-0.437111	0.0339656	2017-10-17 vs 2018-01-03
000051F_QUIVER_SUBSEQ_1-129044_OBJg0415521	4.4778	-3.66531	0.0125259	2017-10-17 vs 2018-01-03
000051F_QUIVER_SUBSEQ_1-129044_OBJg0415531	81.1671	-1.39315	2.54049e-07	2017-10-17 vs 2018-01-03
000051F_QUIVER_SUBSEQ_1-129044_OBJg0415551	45.3667	-1.27476	0.000141267	2017-10-17 vs 2018-01-03
000051F_QUIVER_SUBSEQ_1-129044_OBJg0415581	31.5132	-8.41387	4.75519e-11	2017-10-17 vs 2018-01-03
000051F_QUIVER_SUBSEQ_1-129044_OBJg0415611	2.12616	0.153422	0.941417	2017-10-17 vs 2018-01-03
000055F_QUIVER_SUBSEQ_1373263-1499920_OBJg0415671	56.9747	-0.677771	0.0387072	2017-10-17 vs 2018-01-03
000055F_QUIVER_SUBSEQ_1373263-1499920_OBJg0415731	671.896	0.0594884	0.640283	2017-10-17 vs 2018-01-03
000055F_QUIVER_SUBSEQ_1373263-1499920_OBJg0415741	464.663	0.181606	0.18503	2017-10-17 vs 2018-01-03
000055F_QUIVER_SUBSEQ_1373263-1499920_OBJg0415751	29.5947	-2.88554	7.57854e-10	2017-10-17 vs 2018-01-03
000055F_QUIVER_SUBSEQ_1373263-1499920_OBJg0415761	1029.61	0.433668	2.0407e-06	2017-10-17 vs 2018-01-03
000055F_QUIVER_SUBSEQ_1373263-1499920_OBJg0415781	85.5643	-0.438224	0.0893759	2017-10-17 vs 2018-01-03
000055F_QUIVER_SUBSEQ_1373263-1499920_OBJg0415811	339.687	0.167121	0.266613	2017-10-17 vs 2018-01-03
000058F_QUIVER_SUBSEQ_1-156621_OBJg0415901	60.0987	0.0955153	0.794157	2017-10-17 vs 2018-01-03
000058F_QUIVER_SUBSEQ_1-156621_OBJg0415911	1113.17	0.788977	2.15454e-16	2017-10-17 vs 2018-01-03
000058F_QUIVER_SUBSEQ_1-156621_OBJg0415921	46.1144	0.269356	0.472659	2017-10-17 vs 2018-01-03
000058F_QUIVER_SUBSEQ_1-156621_OBJg0416001	145.313	0.2156	0.30679	2017-10-17 vs 2018-01-03
000058F_QUIVER_SUBSEQ_1-156621_OBJg0416021	440.304	-0.0746942	0.615926	2017-10-17 vs 2018-01-03
000058F_QUIVER_SUBSEQ_1-156621_OBJg0416031	11.4907	-2.2648	0.00156937	2017-10-17 vs 2018-01-03
000058F_QUIVER_SUBSEQ_1-156621_OBJg0416041	5.25081	-0.651744	0.574373	2017-10-17 vs 2018-01-03
000062F_QUIVER_SUBSEQ_1180112-1304188_OBJg0416091	28.3781	0.604641	0.173614	2017-10-17 vs 2018-01-03
000062F_QUIVER_SUBSEQ_1180112-1304188_OBJg0416191	17.4664	0.70086	0.213431	2017-10-17 vs 2018-01-03
000062F_QUIVER_SUBSEQ_1180112-1304188_OBJg0416211	22.3516	1.55677	0.00133391	2017-10-17 vs 2018-01-03
000065F_QUIVER_SUBSEQ_1-39545_OBJg0416281	148.042	-0.115699	0.609969	2017-10-17 vs 2018-01-03
000067F_QUIVER_OBJg0416421	54.6215	-1.13071	0.000258896	2017-10-17 vs 2018-01-03
000067F_QUIVER_OBJg0416511	25.6708	0.0956931	0.86388	2017-10-17 vs 2018-01-03
000067F_QUIVER_OBJg0416531	55.2797	-2.83014	2.42631e-16	2017-10-17 vs 2018-01-03
000067F_QUIVER_OBJg0416541	506.81	0.623587	3.21271e-05	2017-10-17 vs 2018-01-03
000067F_QUIVER_OBJg0416661	12.897	0.0871931	0.910606	2017-10-17 vs 2018-01-03
000067F_QUIVER_OBJg0416671	98.2523	2.33135	0.000308842	2017-10-17 vs 2018-01-03
000067F_QUIVER_OBJg0416771	45.3312	2.17357	3.14596e-08	2017-10-17 vs 2018-01-03
000067F_QUIVER_OBJg0416781	56.3298	0.391212	0.22355	2017-10-17 vs 2018-01-03
000067F_QUIVER_OBJg0416801	15.6076	1.17889	0.0634895	2017-10-17 vs 2018-01-03
000068F_QUIVER_SUBSEQ_1173961-1301853_OBJg0416951	622.713	0.344091	0.00257506	2017-10-17 vs 2018-01-03
000072F_QUIVER_SUBSEQ_1132780-1208993_OBJg0417201	79.115	-0.124542	0.695378	2017-10-17 vs 2018-01-03
000077F_QUIVER_SUBSEQ_1-96031_OBJg0417391	456.08	-0.380482	0.00405423	2017-10-17 vs 2018-01-03
000077F_QUIVER_SUBSEQ_1-96031_OBJg0417431	8.6755	-5.54857	9.59736e-05	2017-10-17 vs 2018-01-03
000077F_QUIVER_SUBSEQ_964419-1072308_OBJg0417441	39.3502	-0.0569126	0.901347	2017-10-17 vs 2018-01-03
000077F_QUIVER_SUBSEQ_964419-1072308_OBJg0417541	22.6506	1.29264	0.00905568	2017-10-17 vs 2018-01-03
000078F_QUIVER_SUBSEQ_894979-907310_OBJg0417581	359.216	0.557817	2.35249e-05	2017-10-17 vs 2018-01-03
000078F_QUIVER_SUBSEQ_907311-1129827_OBJg0417601	551.202	0.513411	1.54588e-05	2017-10-17 vs 2018-01-03
000078F_QUIVER_SUBSEQ_907311-1129827_OBJg0417611	146.06	0.607926	0.0031803	2017-10-17 vs 2018-01-03
000085F_QUIVER_SUBSEQ_963817-1072375_OBJg0417741	186.804	0.227994	0.223489	2017-10-17 vs 2018-01-03
000085F_QUIVER_SUBSEQ_963817-1072375_OBJg0417751	33.0248	-0.185259	0.704237	2017-10-17 vs 2018-01-03
000085F_QUIVER_SUBSEQ_963817-1072375_OBJg0417761	4068.63	0.25705	0.00130882	2017-10-17 vs 2018-01-03
000085F_QUIVER_SUBSEQ_963817-1072375_OBJg0417771	66.88	0.539715	0.0657051	2017-10-17 vs 2018-01-03
000085F_QUIVER_SUBSEQ_963817-1072375_OBJg0417781	574.879	0.07262	0.608749	2017-10-17 vs 2018-01-03
000085F_QUIVER_SUBSEQ_963817-1072375_OBJg0417791	126.963	0.489511	0.0372198	2017-10-17 vs 2018-01-03
000085F_QUIVER_SUBSEQ_963817-1072375_OBJg0417801	932.235	-1.59228	1.87187e-63	2017-10-17 vs 2018-01-03
000085F_QUIVER_SUBSEQ_963817-1072375_OBJg0417811	124.665	-0.00383935	0.989215	2017-10-17 vs 2018-01-03
000085F_QUIVER_SUBSEQ_963817-1072375_OBJg0417821	496.124	-0.095023	0.539897	2017-10-17 vs 2018-01-03
000085F_QUIVER_SUBSEQ_963817-1072375_OBJg0417891	49.8819	0.203262	0.595524	2017-10-17 vs 2018-01-03
000091F_QUIVER_SUBSEQ_1026196-1109043_OBJg0417961	348.684	0.580839	1.81922e-05	2017-10-17 vs 2018-01-03
000091F_QUIVER_SUBSEQ_1026196-1109043_OBJg0417971	154.673	-3.47612	1.77447e-51	2017-10-17 vs 2018-01-03
000092F_QUIVER_SUBSEQ_1-307637_OBJg0418311	307.531	-0.135692	0.788271	2017-10-17 vs 2018-01-03
000092F_QUIVER_SUBSEQ_1-307637_OBJg0418321	184.983	-0.230108	0.364202	2017-10-17 vs 2018-01-03
000092F_QUIVER_SUBSEQ_1-307637_OBJg0418331	67.2951	0.913385	0.00073021	2017-10-17 vs 2018-01-03
000092F_QUIVER_SUBSEQ_1-307637_OBJg0418341	123.148	0.0220796	0.938563	2017-10-17 vs 2018-01-03
000092F_QUIVER_SUBSEQ_1-307637_OBJg0418351	42.653	-0.558667	0.11859	2017-10-17 vs 2018-01-03
000092F_QUIVER_SUBSEQ_1-307637_OBJg0418361	224.187	0.432834	0.0154829	2017-10-17 vs 2018-01-03
000092F_QUIVER_SUBSEQ_1-307637_OBJg0418371	300.619	-0.633669	7.56558e-06	2017-10-17 vs 2018-01-03
000092F_QUIVER_SUBSEQ_1-307637_OBJg0418401	188.458	-0.983689	2.6611e-08	2017-10-17 vs 2018-01-03
000092F_QUIVER_SUBSEQ_1-307637_OBJg0418411	772.684	0.419168	6.35719e-05	2017-10-17 vs 2018-01-03
000092F_QUIVER_SUBSEQ_1-307637_OBJg0418431	137.591	0.290564	0.164307	2017-10-17 vs 2018-01-03
000092F_QUIVER_SUBSEQ_1-307637_OBJg0418511	59.3989	0.277803	0.399486	2017-10-17 vs 2018-01-03
000092F_QUIVER_SUBSEQ_1-307637_OBJg0418531	26.8643	0.179861	0.735308	2017-10-17 vs 2018-01-03
000098F_QUIVER_SUBSEQ_1-54066_OBJg0418581	3.32369	2.54221	0.0781112	2017-10-17 vs 2018-01-03
000098F_QUIVER_SUBSEQ_1-54066_OBJg0418631	117.609	0.183323	0.457436	2017-10-17 vs 2018-01-03
000101F_QUIVER_SUBSEQ_767149-1002860_OBJg0418731	3.96203	5.46832	0.00100349	2017-10-17 vs 2018-01-03
000101F_QUIVER_SUBSEQ_767149-1002860_OBJg0418741	1146.38	-0.142359	0.184471	2017-10-17 vs 2018-01-03
000101F_QUIVER_SUBSEQ_767149-1002860_OBJg0418761	393.057	-0.41487	0.00157456	2017-10-17 vs 2018-01-03
000101F_QUIVER_SUBSEQ_767149-1002860_OBJg0418771	156.764	0.592905	0.00142881	2017-10-17 vs 2018-01-03
000101F_QUIVER_SUBSEQ_767149-1002860_OBJg0418791	38.6787	0.618902	0.113524	2017-10-17 vs 2018-01-03
000101F_QUIVER_SUBSEQ_767149-1002860_OBJg0418801	303.989	-0.117575	0.462505	2017-10-17 vs 2018-01-03
000101F_QUIVER_SUBSEQ_767149-1002860_OBJg0418811	100.465	-0.329563	0.204561	2017-10-17 vs 2018-01-03
000101F_QUIVER_SUBSEQ_767149-1002860_OBJg0418821	347.99	-0.4114	0.00339297	2017-10-17 vs 2018-01-03
000101F_QUIVER_SUBSEQ_767149-1002860_OBJg0418831	228.853	0.506503	0.00180748	2017-10-17 vs 2018-01-03
000101F_QUIVER_SUBSEQ_767149-1002860_OBJg0418841	340.755	0.638899	2.45266e-06	2017-10-17 vs 2018-01-03
000101F_QUIVER_SUBSEQ_767149-1002860_OBJg0418861	487.637	0.16367	0.207153	2017-10-17 vs 2018-01-03
000101F_QUIVER_SUBSEQ_767149-1002860_OBJg0418871	8.42628	3.52956	0.000614424	2017-10-17 vs 2018-01-03
000101F_QUIVER_SUBSEQ_767149-1002860_OBJg0418891	19.3333	-3.01033	1.05893e-06	2017-10-17 vs 2018-01-03
000101F_QUIVER_SUBSEQ_767149-1002860_OBJg0418901	44.5327	-2.48415	1.83134e-11	2017-10-17 vs 2018-01-03
000101F_QUIVER_SUBSEQ_767149-1002860_OBJg0418941	16.3408	0.604825	0.340072	2017-10-17 vs 2018-01-03
000101F_QUIVER_SUBSEQ_767149-1002860_OBJg0418961	114.881	0.320279	0.160674	2017-10-17 vs 2018-01-03
000101F_QUIVER_SUBSEQ_767149-1002860_OBJg0419021	11.6088	0.057813	0.948122	2017-10-17 vs 2018-01-03
000105F_QUIVER_SUBSEQ_1-351896_OBJg0419201	33.4517	-0.0948789	0.847956	2017-10-17 vs 2018-01-03
000105F_QUIVER_SUBSEQ_1-351896_OBJg0419231	661.228	-7.62399	4.347e-106	2017-10-17 vs 2018-01-03
000105F_QUIVER_SUBSEQ_1-351896_OBJg0419261	987.929	-5.82875	4.73927e-239	2017-10-17 vs 2018-01-03
000105F_QUIVER_SUBSEQ_1-351896_OBJg0419271	254.514	-1.80215	4.29539e-27	2017-10-17 vs 2018-01-03
000105F_QUIVER_SUBSEQ_1-351896_OBJg0419281	163.327	0.17457	0.560097	2017-10-17 vs 2018-01-03
000105F_QUIVER_SUBSEQ_1-351896_OBJg0419331	142.927	-0.392912	0.0518406	2017-10-17 vs 2018-01-03
000105F_QUIVER_SUBSEQ_1-351896_OBJg0419341	21.6193	0.180747	0.758159	2017-10-17 vs 2018-01-03
000105F_QUIVER_SUBSEQ_1-351896_OBJg0419361	410.171	0.626132	2.36322e-05	2017-10-17 vs 2018-01-03
000105F_QUIVER_SUBSEQ_1-351896_OBJg0419371	21.2111	0.256951	0.650133	2017-10-17 vs 2018-01-03
000105F_QUIVER_SUBSEQ_1-351896_OBJg0419381	73.7616	0.314394	0.274897	2017-10-17 vs 2018-01-03
000105F_QUIVER_SUBSEQ_1-351896_OBJg0419391	129.699	0.748098	0.000362742	2017-10-17 vs 2018-01-03
000105F_QUIVER_SUBSEQ_1-351896_OBJg0419401	5.89349	-0.83322	0.463868	2017-10-17 vs 2018-01-03
000105F_QUIVER_SUBSEQ_1-351896_OBJg0419551	4147.68	0.841355	1.94741e-17	2017-10-17 vs 2018-01-03
000105F_QUIVER_SUBSEQ_1-351896_OBJg0419571	1249.79	-0.902433	1.4452e-16	2017-10-17 vs 2018-01-03
000109F_QUIVER_OBJg0419641	741.053	0.0286422	0.843043	2017-10-17 vs 2018-01-03
000109F_QUIVER_OBJg0419651	111.399	-1.5234	1.24009e-11	2017-10-17 vs 2018-01-03
000109F_QUIVER_OBJg0419691	686.538	0.0209658	0.893463	2017-10-17 vs 2018-01-03
000109F_QUIVER_OBJg0419851	38.8752	-1.41223	0.00150523	2017-10-17 vs 2018-01-03
000109F_QUIVER_OBJg0419941	97.1184	0.526745	0.0350195	2017-10-17 vs 2018-01-03
000109F_QUIVER_OBJg0419951	194.497	0.0458673	0.842379	2017-10-17 vs 2018-01-03
000109F_QUIVER_OBJg0419961	12.6806	-0.117548	0.882289	2017-10-17 vs 2018-01-03
000109F_QUIVER_OBJg0419971	128.206	0.346464	0.134485	2017-10-17 vs 2018-01-03
000109F_QUIVER_OBJg0419981	23.4835	0.366306	0.471253	2017-10-17 vs 2018-01-03
000109F_QUIVER_OBJg0419991	1045.26	0.029168	0.829137	2017-10-17 vs 2018-01-03
000109F_QUIVER_OBJg0420051	10.5612	3.27978	0.000956251	2017-10-17 vs 2018-01-03
000109F_QUIVER_OBJg0420081	21.9212	0.102569	0.864637	2017-10-17 vs 2018-01-03
000109F_QUIVER_OBJg0420151	173.008	0.119	0.606709	2017-10-17 vs 2018-01-03
000109F_QUIVER_OBJg0420251	93.7253	-0.81822	0.000450364	2017-10-17 vs 2018-01-03
000109F_QUIVER_OBJg0420271	324.223	0.00463167	0.980001	2017-10-17 vs 2018-01-03
000109F_QUIVER_OBJg0420281	343.87	0.388234	0.00644044	2017-10-17 vs 2018-01-03
000109F_QUIVER_OBJg0420291	59.3712	-2.15995	1.23852e-11	2017-10-17 vs 2018-01-03
000109F_QUIVER_OBJg0420301	6.83933	-2.58151	0.00823687	2017-10-17 vs 2018-01-03
000109F_QUIVER_OBJg0420311	2965.58	0.297261	0.000151752	2017-10-17 vs 2018-01-03
000109F_QUIVER_OBJg0420321	210.461	-0.135796	0.535216	2017-10-17 vs 2018-01-03
000109F_QUIVER_OBJg0420331	384.283	-0.0715803	0.645804	2017-10-17 vs 2018-01-03
000109F_QUIVER_OBJg0420381	63.2109	0.846282	0.00334355	2017-10-17 vs 2018-01-03
000109F_QUIVER_OBJg0420391	26.9814	0.185008	0.725031	2017-10-17 vs 2018-01-03
000109F_QUIVER_OBJg0420421	13.0403	-0.3189	0.666941	2017-10-17 vs 2018-01-03
000109F_QUIVER_OBJg0420481	58.0845	0.37291	0.244074	2017-10-17 vs 2018-01-03
000109F_QUIVER_OBJg0420491	26.3058	0.293156	0.56167	2017-10-17 vs 2018-01-03
000109F_QUIVER_OBJg0420501	25.9002	1.2366	0.00527013	2017-10-17 vs 2018-01-03
000109F_QUIVER_OBJg0420541	852.926	-0.637518	3.87075e-09	2017-10-17 vs 2018-01-03
000109F_QUIVER_OBJg0420561	24.002	-1.25438	0.00828975	2017-10-17 vs 2018-01-03
000109F_QUIVER_OBJg0420601	13.7204	0.929866	0.154306	2017-10-17 vs 2018-01-03
000109F_QUIVER_OBJg0420611	194.145	-0.265055	0.16438	2017-10-17 vs 2018-01-03
000109F_QUIVER_OBJg0420631	171.327	0.256956	0.213536	2017-10-17 vs 2018-01-03
000109F_QUIVER_OBJg0420641	36.324	-1.02601	0.00974961	2017-10-17 vs 2018-01-03
000109F_QUIVER_OBJg0420651	15.0154	-0.780539	0.252243	2017-10-17 vs 2018-01-03
000109F_QUIVER_OBJg0420701	380.93	0.238981	0.111249	2017-10-17 vs 2018-01-03
000109F_QUIVER_OBJg0420731	45.1208	-0.325314	0.464582	2017-10-17 vs 2018-01-03
000109F_QUIVER_OBJg0420741	95.7728	-0.157473	0.578625	2017-10-17 vs 2018-01-03
000109F_QUIVER_OBJg0420751	23.4454	1.48309	0.00448218	2017-10-17 vs 2018-01-03
000109F_QUIVER_OBJg0420761	474.039	-0.344217	0.00669555	2017-10-17 vs 2018-01-03
000109F_QUIVER_OBJg0420811	118.249	0.0395162	0.891325	2017-10-17 vs 2018-01-03
000109F_QUIVER_OBJg0420821	25.9547	0.331253	0.529749	2017-10-17 vs 2018-01-03
000109F_QUIVER_OBJg0420851	21.2668	0.665	0.20428	2017-10-17 vs 2018-01-03
000110F_QUIVER_SUBSEQ_1-101814_OBJg0420931	30.255	1.09226	0.0090421	2017-10-17 vs 2018-01-03
000110F_QUIVER_SUBSEQ_1-101814_OBJg0420941	60.4235	-0.708896	0.0180046	2017-10-17 vs 2018-01-03
000110F_QUIVER_SUBSEQ_1-101814_OBJg0420951	798.695	0.16821	0.127537	2017-10-17 vs 2018-01-03
000110F_QUIVER_SUBSEQ_1-101814_OBJg0420961	449.034	0.239323	0.0684003	2017-10-17 vs 2018-01-03
000110F_QUIVER_SUBSEQ_1-101814_OBJg0420971	820.249	-0.0241265	0.873124	2017-10-17 vs 2018-01-03
000110F_QUIVER_SUBSEQ_1-101814_OBJg0421001	8426.46	0.182661	0.0270927	2017-10-17 vs 2018-01-03
000110F_QUIVER_SUBSEQ_1-101814_OBJg0421021	32.5629	-0.232476	0.623809	2017-10-17 vs 2018-01-03
000110F_QUIVER_SUBSEQ_1-101814_OBJg0421031	1844.2	0.487381	9.14469e-09	2017-10-17 vs 2018-01-03
000112F_QUIVER_OBJg0421051	50.3082	5.94167	2.23542e-15	2017-10-17 vs 2018-01-03
000112F_QUIVER_OBJg0421061	4574.69	0.833192	4.21468e-33	2017-10-17 vs 2018-01-03
000112F_QUIVER_OBJg0421071	92.7902	-2.74734	7.30362e-21	2017-10-17 vs 2018-01-03
000112F_QUIVER_OBJg0421081	87.0441	0.024223	0.938342	2017-10-17 vs 2018-01-03
000112F_QUIVER_OBJg0421091	45.8909	0.0564837	0.893209	2017-10-17 vs 2018-01-03
000120F_QUIVER_SUBSEQ_1-67036_OBJg0421141	596.58	1.60775	1.13183e-38	2017-10-17 vs 2018-01-03
000124F_QUIVER_SUBSEQ_644612-846607_OBJg0421231	79.6168	0.216824	0.443115	2017-10-17 vs 2018-01-03
000124F_QUIVER_SUBSEQ_644612-846607_OBJg0421241	79.4831	-0.37614	0.15666	2017-10-17 vs 2018-01-03
000124F_QUIVER_SUBSEQ_644612-846607_OBJg0421271	14.2389	0.145111	0.845601	2017-10-17 vs 2018-01-03
000124F_QUIVER_SUBSEQ_644612-846607_OBJg0421341	18.4142	0.40263	0.529711	2017-10-17 vs 2018-01-03
000124F_QUIVER_SUBSEQ_644612-846607_OBJg0421351	18.6408	0.410306	0.491389	2017-10-17 vs 2018-01-03
000124F_QUIVER_SUBSEQ_644612-846607_OBJg0421361	25.2797	0.148234	0.796022	2017-10-17 vs 2018-01-03
000124F_QUIVER_SUBSEQ_644612-846607_OBJg0421371	34.2999	0.639207	0.111981	2017-10-17 vs 2018-01-03
000124F_QUIVER_SUBSEQ_644612-846607_OBJg0421391	26.2373	1.45612	0.00107923	2017-10-17 vs 2018-01-03
000124F_QUIVER_SUBSEQ_644612-846607_OBJg0421421	484.81	0.384106	0.00177202	2017-10-17 vs 2018-01-03
000124F_QUIVER_SUBSEQ_644612-846607_OBJg0421431	30.5372	0.782585	0.0656171	2017-10-17 vs 2018-01-03
000124F_QUIVER_SUBSEQ_644612-846607_OBJg0421451	459.95	0.907937	1.85094e-10	2017-10-17 vs 2018-01-03
000124F_QUIVER_SUBSEQ_644612-846607_OBJg0421461	281.548	0.874879	8.28602e-10	2017-10-17 vs 2018-01-03
000124F_QUIVER_SUBSEQ_644612-846607_OBJg0421551	157.54	0.269245	0.178687	2017-10-17 vs 2018-01-03
000124F_QUIVER_SUBSEQ_644612-846607_OBJg0421571	16.3315	0.308832	0.652925	2017-10-17 vs 2018-01-03
000135F_QUIVER_OBJg0421631	157.486	0.921761	9.41603e-07	2017-10-17 vs 2018-01-03
000140F_QUIVER_SUBSEQ_1-55486_OBJg0421881	13.2758	-2.12039	0.00339584	2017-10-17 vs 2018-01-03
000147F_QUIVER_SUBSEQ_1-121747_OBJg0422061	71.6146	1.30333	9.58893e-05	2017-10-17 vs 2018-01-03
000147F_QUIVER_SUBSEQ_1-121747_OBJg0422071	12.3636	0.793196	0.255648	2017-10-17 vs 2018-01-03
000147F_QUIVER_SUBSEQ_1-121747_OBJg0422121	985.512	0.385653	6.74941e-05	2017-10-17 vs 2018-01-03
000147F_QUIVER_SUBSEQ_1-121747_OBJg0422131	957.003	0.83408	6.47916e-18	2017-10-17 vs 2018-01-03
000147F_QUIVER_SUBSEQ_1-121747_OBJg0422181	11.9553	1.79824	0.00901519	2017-10-17 vs 2018-01-03
000148F_QUIVER_SUBSEQ_603030-649029_OBJg0422201	139.314	0.599239	0.00269296	2017-10-17 vs 2018-01-03
000149F_QUIVER_SUBSEQ_1-85094_OBJg0422261	781.089	0.445365	2.04592e-05	2017-10-17 vs 2018-01-03
000150F_QUIVER_SUBSEQ_553758-668847_OBJg0422311	11.4065	-1.24631	0.0809675	2017-10-17 vs 2018-01-03
000150F_QUIVER_SUBSEQ_553758-668847_OBJg0422341	28.9324	-2.22566	5.71612e-07	2017-10-17 vs 2018-01-03
000150F_QUIVER_SUBSEQ_553758-668847_OBJg0422391	153.285	0.474976	0.0145815	2017-10-17 vs 2018-01-03
000150F_QUIVER_SUBSEQ_553758-668847_OBJg0422411	31.581	0.531763	0.216897	2017-10-17 vs 2018-01-03
000152F_QUIVER_OBJg0422611	1091.07	0.636004	1.24574e-11	2017-10-17 vs 2018-01-03
000152F_QUIVER_OBJg0422621	1338.38	0.867356	6.26805e-19	2017-10-17 vs 2018-01-03
000152F_QUIVER_OBJg0422651	182.753	-0.330708	0.0839286	2017-10-17 vs 2018-01-03
000152F_QUIVER_OBJg0422661	743.271	0.375605	0.00074033	2017-10-17 vs 2018-01-03
000157F_QUIVER_SUBSEQ_442272-596970_OBJg0422711	494.131	0.581407	6.31781e-06	2017-10-17 vs 2018-01-03
000157F_QUIVER_SUBSEQ_442272-596970_OBJg0422761	486.254	-1.57634	2.22447e-34	2017-10-17 vs 2018-01-03
000157F_QUIVER_SUBSEQ_442272-596970_OBJg0422771	351.275	-0.0284868	0.871732	2017-10-17 vs 2018-01-03
000157F_QUIVER_SUBSEQ_442272-596970_OBJg0422781	269.026	-0.325172	0.0393788	2017-10-17 vs 2018-01-03
000157F_QUIVER_SUBSEQ_442272-596970_OBJg0422801	25.5332	0.908147	0.0482332	2017-10-17 vs 2018-01-03
000157F_QUIVER_SUBSEQ_442272-596970_OBJg0422811	258.539	0.390726	0.0126062	2017-10-17 vs 2018-01-03
000157F_QUIVER_SUBSEQ_442272-596970_OBJg0422851	474.541	0.64743	9.10778e-07	2017-10-17 vs 2018-01-03
000157F_QUIVER_SUBSEQ_442272-596970_OBJg0422871	1164.3	0.380267	9.34455e-05	2017-10-17 vs 2018-01-03
000158F_QUIVER_OBJg0422981	44.1001	0.750673	0.0460448	2017-10-17 vs 2018-01-03
000160F_QUIVER_SUBSEQ_529068-602109_OBJg0423011	371.097	-0.00565824	0.974882	2017-10-17 vs 2018-01-03
000160F_QUIVER_SUBSEQ_529068-602109_OBJg0423101	326.848	0.405517	0.00495626	2017-10-17 vs 2018-01-03
000160F_QUIVER_SUBSEQ_529068-602109_OBJg0423111	1737.77	-0.144166	0.131582	2017-10-17 vs 2018-01-03
000160F_QUIVER_SUBSEQ_529068-602109_OBJg0423121	14.5349	-0.329348	0.630951	2017-10-17 vs 2018-01-03
000160F_QUIVER_SUBSEQ_529068-602109_OBJg0423151	15.8991	0.83435	0.167569	2017-10-17 vs 2018-01-03
000160F_QUIVER_SUBSEQ_529068-602109_OBJg0423171	64.6191	0.0972533	0.775639	2017-10-17 vs 2018-01-03
000160F_QUIVER_SUBSEQ_529068-602109_OBJg0423191	1371.13	0.185947	0.0517512	2017-10-17 vs 2018-01-03
000161F_QUIVER_SUBSEQ_491572-549582_OBJg0423201	13.6476	0.317997	0.656615	2017-10-17 vs 2018-01-03
000161F_QUIVER_SUBSEQ_491572-549582_OBJg0423221	415.188	0.665895	7.59746e-07	2017-10-17 vs 2018-01-03
000161F_QUIVER_SUBSEQ_491572-549582_OBJg0423261	385.306	-0.366818	0.00442366	2017-10-17 vs 2018-01-03
000163F_QUIVER_SUBSEQ_551926-578703_OBJg0423321	5.5512	4.94445	0.00127155	2017-10-17 vs 2018-01-03
000163F_QUIVER_SUBSEQ_551926-578703_OBJg0423331	2103.11	1.25026	0.101319	2017-10-17 vs 2018-01-03
000167F_QUIVER_SUBSEQ_498536-579690_OBJg0423391	87.0746	0.775515	0.00261012	2017-10-17 vs 2018-01-03
000167F_QUIVER_SUBSEQ_498536-579690_OBJg0423411	31.3315	0.351668	0.478446	2017-10-17 vs 2018-01-03
000167F_QUIVER_SUBSEQ_498536-579690_OBJg0423421	197.623	-0.404633	0.0216318	2017-10-17 vs 2018-01-03
000167F_QUIVER_SUBSEQ_498536-579690_OBJg0423451	148.601	0.261198	0.216971	2017-10-17 vs 2018-01-03
000168F_QUIVER_SUBSEQ_359405-413873_OBJg0423471	59.102	-0.182561	0.603849	2017-10-17 vs 2018-01-03
000168F_QUIVER_SUBSEQ_359405-413873_OBJg0423481	998.498	0.112885	0.305118	2017-10-17 vs 2018-01-03
000168F_QUIVER_SUBSEQ_413874-534357_OBJg0423581	349.035	0.370012	0.00820915	2017-10-17 vs 2018-01-03
000168F_QUIVER_SUBSEQ_413874-534357_OBJg0423591	316.718	0.314806	0.0541397	2017-10-17 vs 2018-01-03
000168F_QUIVER_SUBSEQ_413874-534357_OBJg0423651	260.581	-0.332371	0.043873	2017-10-17 vs 2018-01-03
000168F_QUIVER_SUBSEQ_413874-534357_OBJg0423851	10.3508	3.53936	0.000164854	2017-10-17 vs 2018-01-03
000168F_QUIVER_SUBSEQ_413874-534357_OBJg0423861	477.978	-0.909783	2.7524e-07	2017-10-17 vs 2018-01-03
000168F_QUIVER_SUBSEQ_413874-534357_OBJg0423871	56.5382	-0.866074	0.00634486	2017-10-17 vs 2018-01-03
000168F_QUIVER_SUBSEQ_413874-534357_OBJg0423901	27.4093	0.0392255	0.947689	2017-10-17 vs 2018-01-03
000169F_QUIVER_OBJg0423921	58.5603	-2.12052	6.85933e-12	2017-10-17 vs 2018-01-03
000169F_QUIVER_OBJg0423931	149.908	-0.297998	0.14919	2017-10-17 vs 2018-01-03
000169F_QUIVER_OBJg0423941	342.397	0.022277	0.900201	2017-10-17 vs 2018-01-03
000169F_QUIVER_OBJg0423951	212.619	-0.434721	0.0102773	2017-10-17 vs 2018-01-03
000169F_QUIVER_OBJg0423981	78.6785	4.77617	1.84209e-30	2017-10-17 vs 2018-01-03
000169F_QUIVER_OBJg0423991	54.1138	1.89224	9.3264e-09	2017-10-17 vs 2018-01-03
000169F_QUIVER_OBJg0424051	181.238	9.9996	3.86077e-10	2017-10-17 vs 2018-01-03
000169F_QUIVER_OBJg0424061	884.043	0.311135	0.00498487	2017-10-17 vs 2018-01-03
000169F_QUIVER_OBJg0424071	137.905	-2.11751	2.29478e-25	2017-10-17 vs 2018-01-03
000169F_QUIVER_OBJg0424081	3724.65	0.288779	0.000490741	2017-10-17 vs 2018-01-03
000169F_QUIVER_OBJg0424091	521.346	0.167067	0.196891	2017-10-17 vs 2018-01-03
000169F_QUIVER_OBJg0424111	145.135	-0.0541192	0.829751	2017-10-17 vs 2018-01-03
000169F_QUIVER_OBJg0424121	172.936	0.0630504	0.791343	2017-10-17 vs 2018-01-03
000169F_QUIVER_OBJg0424131	323.797	-0.283277	0.0616753	2017-10-17 vs 2018-01-03
000169F_QUIVER_OBJg0424141	297.822	0.470386	0.00116128	2017-10-17 vs 2018-01-03
000169F_QUIVER_OBJg0424151	383.559	0.282463	0.0397188	2017-10-17 vs 2018-01-03
000169F_QUIVER_OBJg0424161	24.8785	-0.00417717	0.995417	2017-10-17 vs 2018-01-03
000169F_QUIVER_OBJg0424171	281.581	0.166508	0.370067	2017-10-17 vs 2018-01-03
000169F_QUIVER_OBJg0424201	164.481	-0.129847	0.555948	2017-10-17 vs 2018-01-03
000169F_QUIVER_OBJg0424211	203.565	-0.992451	1.62319e-09	2017-10-17 vs 2018-01-03
000169F_QUIVER_OBJg0424241	368.656	-0.225958	0.121896	2017-10-17 vs 2018-01-03
000169F_QUIVER_OBJg0424261	143.917	-1.68373	1.63211e-17	2017-10-17 vs 2018-01-03
000169F_QUIVER_OBJg0424271	25.3447	-1.37033	0.00520534	2017-10-17 vs 2018-01-03
000169F_QUIVER_OBJg0424281	297.112	-4.68121	1.07474e-98	2017-10-17 vs 2018-01-03
000169F_QUIVER_OBJg0424311	14.1713	0.813711	0.212722	2017-10-17 vs 2018-01-03
000169F_QUIVER_OBJg0424321	189.65	0.609312	0.000483022	2017-10-17 vs 2018-01-03
000169F_QUIVER_OBJg0424331	498.16	0.440776	0.000120119	2017-10-17 vs 2018-01-03
000169F_QUIVER_OBJg0424341	82.7842	0.466965	0.0695886	2017-10-17 vs 2018-01-03
000169F_QUIVER_OBJg0424351	590.113	-0.316701	0.0190391	2017-10-17 vs 2018-01-03
000169F_QUIVER_OBJg0424361	1.14253	0.664096	0.814446	2017-10-17 vs 2018-01-03
000169F_QUIVER_OBJg0424371	97.3466	0.650338	0.0138628	2017-10-17 vs 2018-01-03
000169F_QUIVER_OBJg0424381	27.6788	-2.24274	5.34902e-07	2017-10-17 vs 2018-01-03
000169F_QUIVER_OBJg0424411	160.835	1.7975	5.63075e-21	2017-10-17 vs 2018-01-03
000169F_QUIVER_OBJg0424421	285.785	0.596507	5.06631e-05	2017-10-17 vs 2018-01-03
000169F_QUIVER_OBJg0424441	213.828	0.327671	0.0646394	2017-10-17 vs 2018-01-03
000169F_QUIVER_OBJg0424451	1110.14	0.0115781	0.935849	2017-10-17 vs 2018-01-03
000169F_QUIVER_OBJg0424481	121.433	-0.586232	0.024064	2017-10-17 vs 2018-01-03
000169F_QUIVER_OBJg0424501	66.526	-0.94629	0.000751163	2017-10-17 vs 2018-01-03
000169F_QUIVER_OBJg0424511	137.489	-0.299172	0.148351	2017-10-17 vs 2018-01-03
000169F_QUIVER_OBJg0424521	36.0448	-1.39295	0.000304698	2017-10-17 vs 2018-01-03
000169F_QUIVER_OBJg0424531	85.2287	-0.815863	0.00237506	2017-10-17 vs 2018-01-03
000169F_QUIVER_OBJg0424541	64.3614	-1.28088	9.41056e-06	2017-10-17 vs 2018-01-03
000169F_QUIVER_OBJg0424551	18.4597	-0.084844	0.897726	2017-10-17 vs 2018-01-03
000169F_QUIVER_OBJg0424571	307.236	0.813404	2.82659e-08	2017-10-17 vs 2018-01-03
000169F_QUIVER_OBJg0424601	34.0723	0.360926	0.417929	2017-10-17 vs 2018-01-03
000169F_QUIVER_OBJg0424611	48.3345	-0.118674	0.771429	2017-10-17 vs 2018-01-03
000169F_QUIVER_OBJg0424631	1204.43	-1.07439	6.91148e-17	2017-10-17 vs 2018-01-03
000169F_QUIVER_OBJg0424641	219.661	-0.44282	0.00776349	2017-10-17 vs 2018-01-03
000169F_QUIVER_OBJg0424661	169.417	-0.786348	1.56342e-05	2017-10-17 vs 2018-01-03
000169F_QUIVER_OBJg0424691	76.3986	0.719416	0.0109881	2017-10-17 vs 2018-01-03
000169F_QUIVER_OBJg0424701	1141.05	1.20874	1.4911e-36	2017-10-17 vs 2018-01-03
000169F_QUIVER_OBJg0424801	365.233	-1.43111	2.0155e-26	2017-10-17 vs 2018-01-03
000169F_QUIVER_OBJg0424821	17.1399	0.135375	0.848351	2017-10-17 vs 2018-01-03
000169F_QUIVER_OBJg0424881	57.321	0.377022	0.243032	2017-10-17 vs 2018-01-03
000169F_QUIVER_OBJg0424891	14.6645	-0.372288	0.59348	2017-10-17 vs 2018-01-03
000169F_QUIVER_OBJg0424901	12.1932	-0.271875	0.732055	2017-10-17 vs 2018-01-03
000169F_QUIVER_OBJg0424911	21.7144	1.1938	0.0138655	2017-10-17 vs 2018-01-03
000169F_QUIVER_OBJg0424971	17.967	0.829726	0.140604	2017-10-17 vs 2018-01-03
000169F_QUIVER_OBJg0424981	66.2087	0.238054	0.444269	2017-10-17 vs 2018-01-03
000169F_QUIVER_OBJg0424991	7.93155	-0.349953	0.725585	2017-10-17 vs 2018-01-03
000169F_QUIVER_OBJg0425031	10.9112	-0.0961123	0.91403	2017-10-17 vs 2018-01-03
000171F_QUIVER_SUBSEQ_312620-480633_OBJg0425041	1352.54	0.106458	0.342664	2017-10-17 vs 2018-01-03
000171F_QUIVER_SUBSEQ_312620-480633_OBJg0425081	11.8724	0.884061	0.211803	2017-10-17 vs 2018-01-03
000171F_QUIVER_SUBSEQ_312620-480633_OBJg0425091	896.679	0.255068	0.012185	2017-10-17 vs 2018-01-03
000171F_QUIVER_SUBSEQ_312620-480633_OBJg0425101	216.525	0.0345936	0.872929	2017-10-17 vs 2018-01-03
000174F_QUIVER_SUBSEQ_1-130718_OBJg0425171	233.452	0.0770593	0.693067	2017-10-17 vs 2018-01-03
000174F_QUIVER_SUBSEQ_1-130718_OBJg0425181	259.824	-0.210596	0.247247	2017-10-17 vs 2018-01-03
000174F_QUIVER_SUBSEQ_1-130718_OBJg0425191	129.317	-0.49541	0.0235711	2017-10-17 vs 2018-01-03
000174F_QUIVER_SUBSEQ_1-130718_OBJg0425201	11.4418	0.367666	0.628583	2017-10-17 vs 2018-01-03
000174F_QUIVER_SUBSEQ_1-130718_OBJg0425211	28.4843	0.171865	0.729291	2017-10-17 vs 2018-01-03
000174F_QUIVER_SUBSEQ_1-130718_OBJg0425251	326.426	-1.37062	7.4157e-25	2017-10-17 vs 2018-01-03
000174F_QUIVER_SUBSEQ_1-130718_OBJg0425271	79.9377	-0.453689	0.112361	2017-10-17 vs 2018-01-03
000174F_QUIVER_SUBSEQ_1-130718_OBJg0425281	631.094	-0.272574	0.020423	2017-10-17 vs 2018-01-03
000174F_QUIVER_SUBSEQ_1-130718_OBJg0425291	14.8962	1.27603	0.0316168	2017-10-17 vs 2018-01-03
000176F_QUIVER_SUBSEQ_1-51860_OBJg0425341	109.183	0.562352	0.0218123	2017-10-17 vs 2018-01-03
000176F_QUIVER_SUBSEQ_1-51860_OBJg0425351	573.999	-1.31143	2.58154e-20	2017-10-17 vs 2018-01-03
000178F_QUIVER_OBJg0425451	415.712	0.013457	0.936636	2017-10-17 vs 2018-01-03
000178F_QUIVER_OBJg0425461	62.7001	-0.406662	0.184085	2017-10-17 vs 2018-01-03
000178F_QUIVER_OBJg0425471	10.5327	0.454222	0.568819	2017-10-17 vs 2018-01-03
000178F_QUIVER_OBJg0425581	825.432	-0.0066626	0.964814	2017-10-17 vs 2018-01-03
000178F_QUIVER_OBJg0425591	225.39	0.0710227	0.728649	2017-10-17 vs 2018-01-03
000178F_QUIVER_OBJg0425601	308.82	0.387951	0.0116966	2017-10-17 vs 2018-01-03
000178F_QUIVER_OBJg0425611	387.629	-0.292335	0.658955	2017-10-17 vs 2018-01-03
000178F_QUIVER_OBJg0425621	341.732	0.638831	1.8067e-06	2017-10-17 vs 2018-01-03
000178F_QUIVER_OBJg0425671	3584.99	-0.584695	1.02527e-11	2017-10-17 vs 2018-01-03
000178F_QUIVER_OBJg0425701	44.643	0.677897	0.0537937	2017-10-17 vs 2018-01-03
000178F_QUIVER_OBJg0425711	353.564	1.06687	2.78732e-16	2017-10-17 vs 2018-01-03
000178F_QUIVER_OBJg0425721	68.9855	0.92981	0.000616472	2017-10-17 vs 2018-01-03
000178F_QUIVER_OBJg0425731	33.9832	1.61616	2.8138e-05	2017-10-17 vs 2018-01-03
000178F_QUIVER_OBJg0425761	13.1935	2.03329	0.00259591	2017-10-17 vs 2018-01-03
000178F_QUIVER_OBJg0425771	27.9387	1.62571	0.00128191	2017-10-17 vs 2018-01-03
000178F_QUIVER_OBJg0425801	340.127	0.530519	0.000339633	2017-10-17 vs 2018-01-03
000178F_QUIVER_OBJg0425811	68.0394	-0.387232	0.205805	2017-10-17 vs 2018-01-03
000178F_QUIVER_OBJg0425831	188.452	-0.0523392	0.827712	2017-10-17 vs 2018-01-03
000178F_QUIVER_OBJg0425841	763.795	-0.116908	0.33065	2017-10-17 vs 2018-01-03
000178F_QUIVER_OBJg0425891	136.3	0.600591	0.0038577	2017-10-17 vs 2018-01-03
000178F_QUIVER_OBJg0425901	1109.77	0.220145	0.0241338	2017-10-17 vs 2018-01-03
000178F_QUIVER_OBJg0425911	337.179	-0.0157184	0.934347	2017-10-17 vs 2018-01-03
000178F_QUIVER_OBJg0425981	48.2993	0.0623195	0.878836	2017-10-17 vs 2018-01-03
000180F_QUIVER_SUBSEQ_71899-126958_OBJg0426101	474.416	0.283606	0.0205528	2017-10-17 vs 2018-01-03
000180F_QUIVER_SUBSEQ_71899-126958_OBJg0426111	371.888	0.568741	4.62448e-05	2017-10-17 vs 2018-01-03
000181F_QUIVER_SUBSEQ_1-149378_OBJg0426121	326.034	-0.0702781	0.686548	2017-10-17 vs 2018-01-03
000181F_QUIVER_SUBSEQ_1-149378_OBJg0426221	66.5121	-0.653861	0.0205877	2017-10-17 vs 2018-01-03
000181F_QUIVER_SUBSEQ_1-149378_OBJg0426251	74.0857	-0.44195	0.112528	2017-10-17 vs 2018-01-03
000181F_QUIVER_SUBSEQ_1-149378_OBJg0426271	526.386	-0.0364084	0.85492	2017-10-17 vs 2018-01-03
000181F_QUIVER_SUBSEQ_1-149378_OBJg0426281	20.1675	0.465214	0.406295	2017-10-17 vs 2018-01-03
000181F_QUIVER_SUBSEQ_1-149378_OBJg0426291	43.9093	-0.265641	0.537489	2017-10-17 vs 2018-01-03
000181F_QUIVER_SUBSEQ_1-149378_OBJg0426321	69.9039	-1.74722	2.18694e-09	2017-10-17 vs 2018-01-03
000190F_QUIVER_SUBSEQ_1-42266_OBJg0426341	34.4858	0.492421	0.253637	2017-10-17 vs 2018-01-03
000191F_QUIVER_SUBSEQ_349198-490585_OBJg0426371	654.674	0.192668	0.0904837	2017-10-17 vs 2018-01-03
000191F_QUIVER_SUBSEQ_349198-490585_OBJg0426431	8.93163	-0.358312	0.678137	2017-10-17 vs 2018-01-03
000191F_QUIVER_SUBSEQ_349198-490585_OBJg0426451	125.566	0.703389	0.000588689	2017-10-17 vs 2018-01-03
000191F_QUIVER_SUBSEQ_349198-490585_OBJg0426461	317.723	0.873264	2.33527e-10	2017-10-17 vs 2018-01-03
000191F_QUIVER_SUBSEQ_349198-490585_OBJg0426471	38.1568	0.40078	0.334997	2017-10-17 vs 2018-01-03
000191F_QUIVER_SUBSEQ_349198-490585_OBJg0426491	47.3169	0.229667	0.533808	2017-10-17 vs 2018-01-03
000191F_QUIVER_SUBSEQ_349198-490585_OBJg0426531	108.402	0.117202	0.675238	2017-10-17 vs 2018-01-03
000191F_QUIVER_SUBSEQ_349198-490585_OBJg0426551	853.058	0.653483	3.39918e-10	2017-10-17 vs 2018-01-03
000191F_QUIVER_SUBSEQ_349198-490585_OBJg0426561	248.449	-0.228173	0.160871	2017-10-17 vs 2018-01-03
000191F_QUIVER_SUBSEQ_349198-490585_OBJg0426571	108.42	-1.07541	5.69943e-07	2017-10-17 vs 2018-01-03
000191F_QUIVER_SUBSEQ_349198-490585_OBJg0426581	1890.46	-0.250458	0.0202997	2017-10-17 vs 2018-01-03
000196F_QUIVER_OBJg0426641	275.568	-0.104005	0.558511	2017-10-17 vs 2018-01-03
000196F_QUIVER_OBJg0426651	1633.51	0.650424	7.04762e-15	2017-10-17 vs 2018-01-03
000196F_QUIVER_OBJg0426661	68.1821	1.18716	4.23747e-05	2017-10-17 vs 2018-01-03
000197F_QUIVER_OBJg0426671	162.477	-1.25966	2.25598e-12	2017-10-17 vs 2018-01-03
000197F_QUIVER_OBJg0426681	49.9652	-1.03306	0.00235828	2017-10-17 vs 2018-01-03
000197F_QUIVER_OBJg0426701	162.968	-0.146636	0.506369	2017-10-17 vs 2018-01-03
000197F_QUIVER_OBJg0426761	115.271	0.686722	0.00137394	2017-10-17 vs 2018-01-03
000197F_QUIVER_OBJg0426771	73.5364	1.29612	1.46612e-06	2017-10-17 vs 2018-01-03
000197F_QUIVER_OBJg0426791	151.589	0.152856	0.506943	2017-10-17 vs 2018-01-03
000197F_QUIVER_OBJg0426801	528.182	-0.0626254	0.649458	2017-10-17 vs 2018-01-03
000197F_QUIVER_OBJg0426811	160.092	0.646037	0.000753031	2017-10-17 vs 2018-01-03
000197F_QUIVER_OBJg0426831	80.1757	0.708987	0.00470437	2017-10-17 vs 2018-01-03
000205F_QUIVER_SUBSEQ_312386-384988_OBJg0426871	11.9515	0.488746	0.515671	2017-10-17 vs 2018-01-03
000205F_QUIVER_SUBSEQ_312386-384988_OBJg0426911	121.183	0.143778	0.574644	2017-10-17 vs 2018-01-03
000206F_QUIVER_OBJg0426981	371.636	0.707405	7.50477e-08	2017-10-17 vs 2018-01-03
000206F_QUIVER_OBJg0426991	1418.57	0.800901	2.01275e-18	2017-10-17 vs 2018-01-03
000206F_QUIVER_OBJg0427041	121.169	0.145209	0.569203	2017-10-17 vs 2018-01-03
000206F_QUIVER_OBJg0427071	139.475	0.374126	0.062469	2017-10-17 vs 2018-01-03
000206F_QUIVER_OBJg0427101	2174.14	0.904611	2.8468e-24	2017-10-17 vs 2018-01-03
000208F_QUIVER_SUBSEQ_1-142940_OBJg0427161	58.7806	0.925965	0.00184475	2017-10-17 vs 2018-01-03
000208F_QUIVER_SUBSEQ_1-142940_OBJg0427171	284.98	0.264213	0.100843	2017-10-17 vs 2018-01-03
000208F_QUIVER_SUBSEQ_1-142940_OBJg0427181	168.766	0.0771348	0.748571	2017-10-17 vs 2018-01-03
000208F_QUIVER_SUBSEQ_1-142940_OBJg0427191	596.615	0.123829	0.360516	2017-10-17 vs 2018-01-03
000208F_QUIVER_SUBSEQ_1-142940_OBJg0427201	373.723	0.264883	0.0499915	2017-10-17 vs 2018-01-03
000208F_QUIVER_SUBSEQ_1-142940_OBJg0427221	202.304	-0.427343	0.0143589	2017-10-17 vs 2018-01-03
000208F_QUIVER_SUBSEQ_1-142940_OBJg0427241	563.29	0.990554	4.69509e-16	2017-10-17 vs 2018-01-03
000208F_QUIVER_SUBSEQ_1-142940_OBJg0427281	816.005	0.6132	3.24452e-10	2017-10-17 vs 2018-01-03
000208F_QUIVER_SUBSEQ_311646-384621_OBJg0427331	39.5399	-0.700786	0.086675	2017-10-17 vs 2018-01-03
000208F_QUIVER_SUBSEQ_311646-384621_OBJg0427341	43.2859	-0.26467	0.500372	2017-10-17 vs 2018-01-03
000208F_QUIVER_SUBSEQ_311646-384621_OBJg0427351	288.94	-0.69949	5.47661e-07	2017-10-17 vs 2018-01-03
000208F_QUIVER_SUBSEQ_311646-384621_OBJg0427361	42.4969	-0.00958002	0.983012	2017-10-17 vs 2018-01-03
000213F_QUIVER_OBJg0427471	52.9629	0.205269	0.565681	2017-10-17 vs 2018-01-03
000213F_QUIVER_OBJg0427561	23.0828	-1.09301	0.0516292	2017-10-17 vs 2018-01-03
000213F_QUIVER_OBJg0427611	97.6106	0.470296	0.0672311	2017-10-17 vs 2018-01-03
000216F_QUIVER_OBJg0427791	502.827	-0.0124602	0.938509	2017-10-17 vs 2018-01-03
000216F_QUIVER_OBJg0427801	15.2924	-1.63166	0.00742408	2017-10-17 vs 2018-01-03
000216F_QUIVER_OBJg0427811	8.57083	-2.89139	0.00165258	2017-10-17 vs 2018-01-03
000216F_QUIVER_OBJg0427831	8.05735	-3.52402	0.00082609	2017-10-17 vs 2018-01-03
000216F_QUIVER_OBJg0427841	114.003	0.343115	0.167995	2017-10-17 vs 2018-01-03
000216F_QUIVER_OBJg0427851	92.2487	0.556242	0.0259063	2017-10-17 vs 2018-01-03
000216F_QUIVER_OBJg0427871	149.529	-1.8346	6.52545e-22	2017-10-17 vs 2018-01-03
000216F_QUIVER_OBJg0427891	677.428	0.0703552	0.571069	2017-10-17 vs 2018-01-03
000216F_QUIVER_OBJg0427901	34.1032	-0.412056	0.331159	2017-10-17 vs 2018-01-03
000216F_QUIVER_OBJg0427911	358.533	0.547629	6.31976e-05	2017-10-17 vs 2018-01-03
000216F_QUIVER_OBJg0427931	93.9398	0.87747	0.000485163	2017-10-17 vs 2018-01-03
000216F_QUIVER_OBJg0428191	8.73036	1.27867	0.122609	2017-10-17 vs 2018-01-03
000216F_QUIVER_OBJg0428211	174.86	-1.03551	1.48065e-08	2017-10-17 vs 2018-01-03
000216F_QUIVER_OBJg0428221	18.1082	-1.14313	0.0316857	2017-10-17 vs 2018-01-03
000216F_QUIVER_OBJg0428231	30.671	-2.23312	2.30313e-07	2017-10-17 vs 2018-01-03
000216F_QUIVER_OBJg0428241	133.736	-0.771157	9.71695e-05	2017-10-17 vs 2018-01-03
000216F_QUIVER_OBJg0428251	1762.03	0.185492	0.0393579	2017-10-17 vs 2018-01-03
000216F_QUIVER_OBJg0428271	505.136	0.665237	2.3029e-07	2017-10-17 vs 2018-01-03
000216F_QUIVER_OBJg0428281	454.241	0.688245	1.99782e-07	2017-10-17 vs 2018-01-03
000216F_QUIVER_OBJg0428291	38.8421	0.994065	0.00816286	2017-10-17 vs 2018-01-03
000216F_QUIVER_OBJg0428301	488.253	-0.153572	0.265796	2017-10-17 vs 2018-01-03
000216F_QUIVER_OBJg0428331	63.6232	-1.92307	2.7382e-11	2017-10-17 vs 2018-01-03
000216F_QUIVER_OBJg0428341	178.39	-0.0246097	0.926903	2017-10-17 vs 2018-01-03
000216F_QUIVER_OBJg0428351	2894.65	-0.155694	0.0712588	2017-10-17 vs 2018-01-03
000216F_QUIVER_OBJg0428361	127.196	1.37033	3.26723e-07	2017-10-17 vs 2018-01-03
000223F_QUIVER_OBJg0428451	19.2365	-1.51381	0.00457057	2017-10-17 vs 2018-01-03
000223F_QUIVER_OBJg0428461	64.4195	0.339483	0.270318	2017-10-17 vs 2018-01-03
000223F_QUIVER_OBJg0428521	14.447	-0.73936	0.240569	2017-10-17 vs 2018-01-03
000223F_QUIVER_OBJg0428541	20.239	0.794585	0.147244	2017-10-17 vs 2018-01-03
000223F_QUIVER_OBJg0428561	27.7226	0.339682	0.48965	2017-10-17 vs 2018-01-03
000223F_QUIVER_OBJg0428611	53.4451	-0.302166	0.399793	2017-10-17 vs 2018-01-03
000223F_QUIVER_OBJg0428621	16.8131	0.80535	0.195291	2017-10-17 vs 2018-01-03
000223F_QUIVER_OBJg0428631	130.915	-0.133881	0.571358	2017-10-17 vs 2018-01-03
000223F_QUIVER_OBJg0428641	308.296	0.626286	1.35147e-05	2017-10-17 vs 2018-01-03
000223F_QUIVER_OBJg0428651	1287.8	0.617639	2.65438e-11	2017-10-17 vs 2018-01-03
000223F_QUIVER_OBJg0428661	390.974	-0.701689	2.40653e-08	2017-10-17 vs 2018-01-03
000223F_QUIVER_OBJg0428681	55.6749	0.352708	0.29208	2017-10-17 vs 2018-01-03
000223F_QUIVER_OBJg0428691	36.1028	-0.160739	0.729004	2017-10-17 vs 2018-01-03
000223F_QUIVER_OBJg0428701	35.2118	0.0416592	0.933103	2017-10-17 vs 2018-01-03
000223F_QUIVER_OBJg0428711	250.372	-1.80339	8.62642e-26	2017-10-17 vs 2018-01-03
000223F_QUIVER_OBJg0428741	722.708	0.127307	0.314468	2017-10-17 vs 2018-01-03
000223F_QUIVER_OBJg0428751	2271.66	0.674679	1.3883e-17	2017-10-17 vs 2018-01-03
000223F_QUIVER_OBJg0428761	262.868	0.592153	0.000214292	2017-10-17 vs 2018-01-03
000223F_QUIVER_OBJg0428781	48.961	0.29163	0.460555	2017-10-17 vs 2018-01-03
000223F_QUIVER_OBJg0428791	151.296	0.66038	0.0013504	2017-10-17 vs 2018-01-03
000223F_QUIVER_OBJg0428801	718.388	-0.0130104	0.925483	2017-10-17 vs 2018-01-03
000223F_QUIVER_OBJg0428811	961.267	-0.0415055	0.740324	2017-10-17 vs 2018-01-03
000223F_QUIVER_OBJg0428831	1148.1	-0.208073	0.0819564	2017-10-17 vs 2018-01-03
000223F_QUIVER_OBJg0428841	288.165	-1.01481	2.29205e-09	2017-10-17 vs 2018-01-03
000223F_QUIVER_OBJg0428861	490.757	-0.494437	2.15292e-05	2017-10-17 vs 2018-01-03
000223F_QUIVER_OBJg0428871	300.367	-0.282672	0.0631124	2017-10-17 vs 2018-01-03
000223F_QUIVER_OBJg0428881	258.143	0.982646	1.73391e-09	2017-10-17 vs 2018-01-03
000223F_QUIVER_OBJg0428891	399.069	0.70869	9.29739e-08	2017-10-17 vs 2018-01-03
000223F_QUIVER_OBJg0428901	742.354	0.826681	1.09094e-15	2017-10-17 vs 2018-01-03
000223F_QUIVER_OBJg0428911	197.775	-0.791406	0.000160835	2017-10-17 vs 2018-01-03
000223F_QUIVER_OBJg0428921	471.795	3.38277	1.70163e-130	2017-10-17 vs 2018-01-03
000223F_QUIVER_OBJg0428931	56.0916	1.44865	1.72792e-06	2017-10-17 vs 2018-01-03
000223F_QUIVER_OBJg0428941	20.2138	1.86121	0.000423394	2017-10-17 vs 2018-01-03
000223F_QUIVER_OBJg0428951	469.354	0.211106	0.113487	2017-10-17 vs 2018-01-03
000223F_QUIVER_OBJg0428961	319.05	-0.237894	0.125037	2017-10-17 vs 2018-01-03
000223F_QUIVER_OBJg0428971	576.324	0.114173	0.493099	2017-10-17 vs 2018-01-03
000223F_QUIVER_OBJg0429021	234.147	-1.65919	5.8025e-26	2017-10-17 vs 2018-01-03
000223F_QUIVER_OBJg0429051	10.1927	-1.20318	0.101558	2017-10-17 vs 2018-01-03
000223F_QUIVER_OBJg0429061	89.7023	-0.700363	0.00430218	2017-10-17 vs 2018-01-03
000223F_QUIVER_OBJg0429091	12.3645	0.0355283	0.964261	2017-10-17 vs 2018-01-03
000223F_QUIVER_OBJg0429151	14.8601	0.180283	0.800819	2017-10-17 vs 2018-01-03
000230F_QUIVER_OBJg0429281	11.9267	-0.0184517	0.982627	2017-10-17 vs 2018-01-03
000230F_QUIVER_OBJg0429311	82.0825	0.00418426	0.990283	2017-10-17 vs 2018-01-03
000235F_QUIVER_SUBSEQ_1-227049_OBJg0429481	34.3999	-0.297401	0.544207	2017-10-17 vs 2018-01-03
000235F_QUIVER_SUBSEQ_1-227049_OBJg0429491	705.168	-0.364062	0.000754393	2017-10-17 vs 2018-01-03
000235F_QUIVER_SUBSEQ_1-227049_OBJg0429501	1085.32	-2.02387	1.67778e-87	2017-10-17 vs 2018-01-03
000235F_QUIVER_SUBSEQ_236416-292690_OBJg0429531	0	NA	NA	2017-10-17 vs 2018-01-03
000235F_QUIVER_SUBSEQ_236416-292690_OBJg0429541	70.1343	-1.39137	2.1356e-07	2017-10-17 vs 2018-01-03
000235F_QUIVER_SUBSEQ_236416-292690_OBJg0429551	24.9966	0.314931	0.53057	2017-10-17 vs 2018-01-03
000240F_QUIVER_OBJg0429721	106.001	0.371116	0.137892	2017-10-17 vs 2018-01-03
000240F_QUIVER_OBJg0429731	571.838	0.26588	0.0301523	2017-10-17 vs 2018-01-03
000240F_QUIVER_OBJg0429741	73.4912	-0.485817	0.105828	2017-10-17 vs 2018-01-03
000240F_QUIVER_OBJg0429751	121.422	-0.04039	0.881262	2017-10-17 vs 2018-01-03
000240F_QUIVER_OBJg0429761	80.9491	-0.0498588	0.879176	2017-10-17 vs 2018-01-03
000240F_QUIVER_OBJg0429771	256.133	0.402792	0.0188097	2017-10-17 vs 2018-01-03
000240F_QUIVER_OBJg0429781	290.794	-0.277693	0.0695886	2017-10-17 vs 2018-01-03
000248F_QUIVER_OBJg0429941	9.82926	0.614714	0.427243	2017-10-17 vs 2018-01-03
000248F_QUIVER_OBJg0429971	20.2556	0.572507	0.318352	2017-10-17 vs 2018-01-03
000248F_QUIVER_OBJg0429981	47.4512	0.421786	0.242692	2017-10-17 vs 2018-01-03
000248F_QUIVER_OBJg0430001	7.88525	6.43748	6.11764e-06	2017-10-17 vs 2018-01-03
000248F_QUIVER_OBJg0430051	80.8875	0.967827	0.000137555	2017-10-17 vs 2018-01-03
000248F_QUIVER_OBJg0430081	112.8	2.19761	6.28351e-17	2017-10-17 vs 2018-01-03
000248F_QUIVER_OBJg0430091	105.45	2.45539	1.75353e-15	2017-10-17 vs 2018-01-03
000248F_QUIVER_OBJg0430101	14.103	0.992302	0.124676	2017-10-17 vs 2018-01-03
000248F_QUIVER_OBJg0430111	25.9406	0.86959	0.0845996	2017-10-17 vs 2018-01-03
000248F_QUIVER_OBJg0430121	11.4024	0.841619	0.251193	2017-10-17 vs 2018-01-03
000248F_QUIVER_OBJg0430181	25.2648	-0.573711	0.218739	2017-10-17 vs 2018-01-03
000248F_QUIVER_OBJg0430211	130.298	0.548126	0.00706722	2017-10-17 vs 2018-01-03
000250F_QUIVER_OBJg0430341	55.3388	0.0082224	0.983625	2017-10-17 vs 2018-01-03
000250F_QUIVER_OBJg0430531	70.5833	0.411937	0.152805	2017-10-17 vs 2018-01-03
000250F_QUIVER_OBJg0430551	29.8793	-1.58025	0.000290031	2017-10-17 vs 2018-01-03
000251F_QUIVER_OBJg0430591	7.47183	-0.168593	0.869797	2017-10-17 vs 2018-01-03
000251F_QUIVER_OBJg0430751	354.283	0.733827	1.66768e-08	2017-10-17 vs 2018-01-03
000253F_QUIVER_OBJg0430921	635.793	-0.0383799	0.779936	2017-10-17 vs 2018-01-03
000253F_QUIVER_OBJg0430931	144.579	0.198571	0.357099	2017-10-17 vs 2018-01-03
000253F_QUIVER_OBJg0430941	102.003	0.264836	0.320597	2017-10-17 vs 2018-01-03
000253F_QUIVER_OBJg0430951	25.4719	-0.316918	0.534689	2017-10-17 vs 2018-01-03
000253F_QUIVER_OBJg0430971	397.905	0.589865	0.000907773	2017-10-17 vs 2018-01-03
000253F_QUIVER_OBJg0430981	129.263	-0.745845	0.000178345	2017-10-17 vs 2018-01-03
000253F_QUIVER_OBJg0430991	494.483	-1.03816	2.04274e-15	2017-10-17 vs 2018-01-03
000253F_QUIVER_OBJg0431001	4498.12	-0.26148	0.000392675	2017-10-17 vs 2018-01-03
000253F_QUIVER_OBJg0431011	267.332	0.36868	0.0177186	2017-10-17 vs 2018-01-03
000253F_QUIVER_OBJg0431021	32.1718	-0.085133	0.867012	2017-10-17 vs 2018-01-03
000253F_QUIVER_OBJg0431031	63.3627	0.47539	0.107064	2017-10-17 vs 2018-01-03
000253F_QUIVER_OBJg0431041	102.987	0.369071	0.114513	2017-10-17 vs 2018-01-03
000253F_QUIVER_OBJg0431061	1606.72	0.577851	4.94517e-09	2017-10-17 vs 2018-01-03
000253F_QUIVER_OBJg0431071	391.541	0.353301	0.0137798	2017-10-17 vs 2018-01-03
000253F_QUIVER_OBJg0431081	846.552	-0.0284535	0.826589	2017-10-17 vs 2018-01-03
000253F_QUIVER_OBJg0431091	161.049	0.464084	0.108043	2017-10-17 vs 2018-01-03
000253F_QUIVER_OBJg0431101	321.174	0.0540347	0.771441	2017-10-17 vs 2018-01-03
000253F_QUIVER_OBJg0431131	33.2909	0.0558965	0.908931	2017-10-17 vs 2018-01-03
000253F_QUIVER_OBJg0431141	252.651	0.000409916	0.998594	2017-10-17 vs 2018-01-03
000253F_QUIVER_OBJg0431151	630.617	-0.0735395	0.569844	2017-10-17 vs 2018-01-03
000253F_QUIVER_OBJg0431161	16.1429	-0.150772	0.826531	2017-10-17 vs 2018-01-03
000253F_QUIVER_OBJg0431171	13.655	0.29026	0.687974	2017-10-17 vs 2018-01-03
000253F_QUIVER_OBJg0431181	773.086	-0.194898	0.0780194	2017-10-17 vs 2018-01-03
000253F_QUIVER_OBJg0431191	253.06	0.184237	0.293623	2017-10-17 vs 2018-01-03
000253F_QUIVER_OBJg0431201	29.329	-0.325	0.508381	2017-10-17 vs 2018-01-03
000253F_QUIVER_OBJg0431211	151.482	0.027823	0.909205	2017-10-17 vs 2018-01-03
000253F_QUIVER_OBJg0431311	7.8979	0.272648	0.780804	2017-10-17 vs 2018-01-03
000253F_QUIVER_OBJg0431321	16.2335	-0.686655	0.241923	2017-10-17 vs 2018-01-03
000253F_QUIVER_OBJg0431361	734.974	0.700854	4.19315e-11	2017-10-17 vs 2018-01-03
000256F_QUIVER_OBJg0431421	20.6525	0.433969	0.477611	2017-10-17 vs 2018-01-03
000256F_QUIVER_OBJg0431431	45.6426	-0.167471	0.679638	2017-10-17 vs 2018-01-03
000256F_QUIVER_OBJg0431481	0.488821	-2.39618	0.52015	2017-10-17 vs 2018-01-03
000256F_QUIVER_OBJg0431531	19.0213	-1.2268	0.0195939	2017-10-17 vs 2018-01-03
000256F_QUIVER_OBJg0431541	40.0779	-0.360031	0.417353	2017-10-17 vs 2018-01-03
000256F_QUIVER_OBJg0431551	19.2298	-0.859053	0.117641	2017-10-17 vs 2018-01-03
000256F_QUIVER_OBJg0431611	2170.36	0.672579	6.59683e-17	2017-10-17 vs 2018-01-03
000256F_QUIVER_OBJg0431621	210.272	0.673995	0.000118598	2017-10-17 vs 2018-01-03
000256F_QUIVER_OBJg0431651	8.69227	-0.992719	0.254426	2017-10-17 vs 2018-01-03
000256F_QUIVER_OBJg0431661	27.6257	0.776569	0.0963179	2017-10-17 vs 2018-01-03
000256F_QUIVER_OBJg0431671	13.8613	0.473001	0.484395	2017-10-17 vs 2018-01-03
000256F_QUIVER_OBJg0431711	18.3909	0.372072	0.532562	2017-10-17 vs 2018-01-03
000256F_QUIVER_OBJg0431721	141.747	0.154951	0.554763	2017-10-17 vs 2018-01-03
000256F_QUIVER_OBJg0431731	234.415	0.160609	0.359138	2017-10-17 vs 2018-01-03
000256F_QUIVER_OBJg0431741	622.317	0.0129154	0.928298	2017-10-17 vs 2018-01-03
000256F_QUIVER_OBJg0431751	133.617	0.652997	0.00823859	2017-10-17 vs 2018-01-03
000256F_QUIVER_OBJg0431761	9.99844	-0.0958598	0.914212	2017-10-17 vs 2018-01-03
000257F_QUIVER_SUBSEQ_1-75678_OBJg0431801	197.212	1.84118	5.81155e-21	2017-10-17 vs 2018-01-03
000257F_QUIVER_SUBSEQ_1-75678_OBJg0431811	48.7873	-1.14018	0.000365536	2017-10-17 vs 2018-01-03
000260F_QUIVER_OBJg0431911	710.802	0.692689	9.12157e-12	2017-10-17 vs 2018-01-03
000265F_QUIVER_OBJg0432021	30.2952	-0.355104	0.457219	2017-10-17 vs 2018-01-03
000265F_QUIVER_OBJg0432031	20.8248	0.0600044	0.924263	2017-10-17 vs 2018-01-03
000265F_QUIVER_OBJg0432041	268.724	-2.68207	3.91779e-56	2017-10-17 vs 2018-01-03
000265F_QUIVER_OBJg0432061	12.9793	-0.519678	0.44682	2017-10-17 vs 2018-01-03
000265F_QUIVER_OBJg0432351	226.223	-0.0789421	0.706433	2017-10-17 vs 2018-01-03
000272F_QUIVER_OBJg0432491	1956.07	0.465895	5.5422e-09	2017-10-17 vs 2018-01-03
000275F_QUIVER_OBJg0432591	123.296	0.425999	0.0572837	2017-10-17 vs 2018-01-03
000275F_QUIVER_OBJg0432661	217.702	-0.544349	0.00247654	2017-10-17 vs 2018-01-03
000275F_QUIVER_OBJg0432671	201.058	-0.172989	0.351222	2017-10-17 vs 2018-01-03
000275F_QUIVER_OBJg0432681	190.93	0.878558	1.76469e-06	2017-10-17 vs 2018-01-03
000275F_QUIVER_OBJg0432691	148.279	0.957583	1.35066e-06	2017-10-17 vs 2018-01-03
000275F_QUIVER_OBJg0432741	608.983	-0.114896	0.53365	2017-10-17 vs 2018-01-03
000275F_QUIVER_OBJg0432761	488.8	0.448925	0.00114096	2017-10-17 vs 2018-01-03
000275F_QUIVER_OBJg0432771	119.858	0.97249	1.03211e-05	2017-10-17 vs 2018-01-03
000275F_QUIVER_OBJg0432801	37.8382	-0.503414	0.241993	2017-10-17 vs 2018-01-03
000275F_QUIVER_OBJg0432811	6528.18	1.02896	3.05598e-36	2017-10-17 vs 2018-01-03
000275F_QUIVER_OBJg0432821	6862.73	0.702767	9.90205e-13	2017-10-17 vs 2018-01-03
000275F_QUIVER_OBJg0432841	279.191	-0.854413	4.08071e-07	2017-10-17 vs 2018-01-03
000275F_QUIVER_OBJg0432851	326.747	0.172284	0.251629	2017-10-17 vs 2018-01-03
000275F_QUIVER_OBJg0432861	744.948	-1.17406	7.74461e-28	2017-10-17 vs 2018-01-03
000275F_QUIVER_OBJg0432891	369.024	-0.185739	0.244695	2017-10-17 vs 2018-01-03
000275F_QUIVER_OBJg0432901	400.809	0.110806	0.463135	2017-10-17 vs 2018-01-03
000275F_QUIVER_OBJg0432961	17.4247	-0.957737	0.109471	2017-10-17 vs 2018-01-03
000275F_QUIVER_OBJg0432971	32.6321	-0.200356	0.678556	2017-10-17 vs 2018-01-03
000275F_QUIVER_OBJg0432991	444.773	0.43955	0.000269328	2017-10-17 vs 2018-01-03
000276F_QUIVER_OBJg0433091	95.2572	-0.452907	0.0593199	2017-10-17 vs 2018-01-03
000277F_QUIVER_OBJg0433121	70.1177	-0.830159	0.00674967	2017-10-17 vs 2018-01-03
000277F_QUIVER_OBJg0433131	153.323	-0.0111904	0.96446	2017-10-17 vs 2018-01-03
000277F_QUIVER_OBJg0433141	807.3	-0.394813	0.000272539	2017-10-17 vs 2018-01-03
000277F_QUIVER_OBJg0433151	839.976	0.383195	0.00329681	2017-10-17 vs 2018-01-03
000277F_QUIVER_OBJg0433161	22.7647	-0.0440938	0.942472	2017-10-17 vs 2018-01-03
000277F_QUIVER_OBJg0433181	53.4779	-0.0905523	0.809574	2017-10-17 vs 2018-01-03
000277F_QUIVER_OBJg0433191	91.1744	-0.309519	0.223831	2017-10-17 vs 2018-01-03
000277F_QUIVER_OBJg0433221	1465.78	0.740032	0.0142431	2017-10-17 vs 2018-01-03
000281F_QUIVER_OBJg0433421	1191.27	0.137044	0.17527	2017-10-17 vs 2018-01-03
000281F_QUIVER_OBJg0433441	280.639	-0.162376	0.342098	2017-10-17 vs 2018-01-03
000281F_QUIVER_OBJg0433501	127.01	0.5585	0.00900951	2017-10-17 vs 2018-01-03
000281F_QUIVER_OBJg0433521	129.635	0.352582	0.137994	2017-10-17 vs 2018-01-03
000284F_QUIVER_OBJg0433661	9.94215	-0.653206	0.418358	2017-10-17 vs 2018-01-03
000284F_QUIVER_OBJg0433711	322.881	0.460655	0.00205143	2017-10-17 vs 2018-01-03
000284F_QUIVER_OBJg0433721	369.77	0.0751872	0.643171	2017-10-17 vs 2018-01-03
000284F_QUIVER_OBJg0433741	156.2	0.02795	0.909781	2017-10-17 vs 2018-01-03
000284F_QUIVER_OBJg0433761	614.352	0.740669	7.8254e-11	2017-10-17 vs 2018-01-03
000284F_QUIVER_OBJg0433771	33.7952	1.17956	0.00232993	2017-10-17 vs 2018-01-03
000284F_QUIVER_OBJg0433791	12.4382	2.89668	0.000115239	2017-10-17 vs 2018-01-03
000285F_QUIVER_OBJg0433931	25.2024	-0.969896	0.040859	2017-10-17 vs 2018-01-03
000285F_QUIVER_OBJg0433941	23.9806	1.55516	0.00116396	2017-10-17 vs 2018-01-03
000285F_QUIVER_OBJg0434021	10.6592	1.59077	0.0436065	2017-10-17 vs 2018-01-03
000285F_QUIVER_OBJg0434051	59.8508	0.820165	0.00733416	2017-10-17 vs 2018-01-03
000285F_QUIVER_OBJg0434061	306.039	0.349611	0.0316393	2017-10-17 vs 2018-01-03
000285F_QUIVER_OBJg0434101	487.854	0.108358	0.46929	2017-10-17 vs 2018-01-03
000287F_QUIVER_OBJg0434131	76.9798	-0.245767	0.411639	2017-10-17 vs 2018-01-03
000287F_QUIVER_OBJg0434171	202.535	-0.31328	0.0809977	2017-10-17 vs 2018-01-03
000287F_QUIVER_OBJg0434181	164.566	0.0984598	0.676715	2017-10-17 vs 2018-01-03
000287F_QUIVER_OBJg0434201	103.412	0.14688	0.574574	2017-10-17 vs 2018-01-03
000287F_QUIVER_OBJg0434211	297.432	0.104756	0.579893	2017-10-17 vs 2018-01-03
000287F_QUIVER_OBJg0434221	199.056	0.37481	0.039761	2017-10-17 vs 2018-01-03
000287F_QUIVER_OBJg0434231	84.5229	0.41822	0.105182	2017-10-17 vs 2018-01-03
000287F_QUIVER_OBJg0434261	358.36	0.0372997	0.83325	2017-10-17 vs 2018-01-03
000287F_QUIVER_OBJg0434341	14.8019	-7.31174	4.50564e-08	2017-10-17 vs 2018-01-03
000290F_QUIVER_OBJg0434421	29.8355	-0.356896	0.452983	2017-10-17 vs 2018-01-03
000290F_QUIVER_OBJg0434441	254.054	-0.419357	0.0155639	2017-10-17 vs 2018-01-03
000290F_QUIVER_OBJg0434481	7.50557	1.12296	0.195597	2017-10-17 vs 2018-01-03
000290F_QUIVER_OBJg0434501	11.662	-0.0178548	0.983674	2017-10-17 vs 2018-01-03
000290F_QUIVER_OBJg0434511	48.5701	-0.0640831	0.881399	2017-10-17 vs 2018-01-03
000290F_QUIVER_OBJg0434521	64.7817	-0.171192	0.611746	2017-10-17 vs 2018-01-03
000290F_QUIVER_OBJg0434531	24.0499	-2.40362	2.99058e-06	2017-10-17 vs 2018-01-03
000290F_QUIVER_OBJg0434541	334.924	-0.71457	2.61216e-07	2017-10-17 vs 2018-01-03
000290F_QUIVER_OBJg0434551	261.103	0.140284	0.4478	2017-10-17 vs 2018-01-03
000290F_QUIVER_OBJg0434561	641.666	0.768479	7.84288e-07	2017-10-17 vs 2018-01-03
000290F_QUIVER_OBJg0434571	372.565	0.566847	0.00013616	2017-10-17 vs 2018-01-03
000290F_QUIVER_OBJg0434581	934.458	0.430478	0.000163061	2017-10-17 vs 2018-01-03
000290F_QUIVER_OBJg0434591	2625.34	0.21686	0.00844439	2017-10-17 vs 2018-01-03
000290F_QUIVER_OBJg0434611	830.904	0.413769	0.00175834	2017-10-17 vs 2018-01-03
000290F_QUIVER_OBJg0434621	199.046	-0.181538	0.333986	2017-10-17 vs 2018-01-03
000290F_QUIVER_OBJg0434631	97.5502	-0.367661	0.15387	2017-10-17 vs 2018-01-03
000290F_QUIVER_OBJg0434641	170.295	-1.39021	4.90706e-15	2017-10-17 vs 2018-01-03
000290F_QUIVER_OBJg0434651	11.2114	-3.37698	7.96393e-05	2017-10-17 vs 2018-01-03
000290F_QUIVER_OBJg0434691	43.8943	-0.61902	0.0845996	2017-10-17 vs 2018-01-03
000299F_QUIVER_OBJg0435011	178.027	0.929583	5.95051e-08	2017-10-17 vs 2018-01-03
000300F_QUIVER_OBJg0435131	263.601	0.306538	0.0481977	2017-10-17 vs 2018-01-03
000300F_QUIVER_OBJg0435151	111.369	3.4239	1.18753e-09	2017-10-17 vs 2018-01-03
000303F_QUIVER_OBJg0435401	12.1331	0.583173	0.40807	2017-10-17 vs 2018-01-03
000303F_QUIVER_OBJg0435411	151.059	0.0142033	0.962264	2017-10-17 vs 2018-01-03
000303F_QUIVER_OBJg0435481	273.153	0.543214	0.000870251	2017-10-17 vs 2018-01-03
000303F_QUIVER_OBJg0435491	299.471	0.32001	0.0548306	2017-10-17 vs 2018-01-03
000303F_QUIVER_OBJg0435501	27.7623	-0.870486	0.0533829	2017-10-17 vs 2018-01-03
000303F_QUIVER_OBJg0435511	37.5692	0.396416	0.346199	2017-10-17 vs 2018-01-03
000303F_QUIVER_OBJg0435521	11.5265	0.358409	0.6622	2017-10-17 vs 2018-01-03
000303F_QUIVER_OBJg0435531	9.45596	-0.0102383	0.992193	2017-10-17 vs 2018-01-03
000303F_QUIVER_OBJg0435541	17.2054	-0.471987	0.479528	2017-10-17 vs 2018-01-03
000303F_QUIVER_OBJg0435581	14.0454	-1.16808	0.06466	2017-10-17 vs 2018-01-03
000303F_QUIVER_OBJg0435661	143.404	-0.328511	0.116253	2017-10-17 vs 2018-01-03
000303F_QUIVER_OBJg0435671	16.3081	-0.327852	0.607911	2017-10-17 vs 2018-01-03
000304F_QUIVER_OBJg0435721	8.09377	-0.656865	0.49171	2017-10-17 vs 2018-01-03
000304F_QUIVER_OBJg0435731	25.2778	-2.29493	1.49391e-06	2017-10-17 vs 2018-01-03
000313F_QUIVER_OBJg0436121	184.73	-0.104463	0.629591	2017-10-17 vs 2018-01-03
000313F_QUIVER_OBJg0436131	234.764	0.244465	0.235025	2017-10-17 vs 2018-01-03
000313F_QUIVER_OBJg0436141	199.297	0.382963	0.024064	2017-10-17 vs 2018-01-03
000313F_QUIVER_OBJg0436161	33.084	0.763854	0.0650208	2017-10-17 vs 2018-01-03
000313F_QUIVER_OBJg0436171	29.4583	0.706892	0.119057	2017-10-17 vs 2018-01-03
000313F_QUIVER_OBJg0436181	361.818	0.391527	0.0028699	2017-10-17 vs 2018-01-03
000313F_QUIVER_OBJg0436241	8.57709	0.24428	0.795747	2017-10-17 vs 2018-01-03
000315F_QUIVER_OBJg0436281	50.3792	-3.93332	5.59816e-19	2017-10-17 vs 2018-01-03
000315F_QUIVER_OBJg0436301	30.8192	0.774021	0.0639566	2017-10-17 vs 2018-01-03
000315F_QUIVER_OBJg0436321	47.9331	1.47487	2.11792e-05	2017-10-17 vs 2018-01-03
000315F_QUIVER_OBJg0436381	56.2757	0.270276	0.417908	2017-10-17 vs 2018-01-03
000315F_QUIVER_OBJg0436431	18.9451	-1.49992	0.00578954	2017-10-17 vs 2018-01-03
000315F_QUIVER_OBJg0436471	261.385	-0.585009	0.00021799	2017-10-17 vs 2018-01-03
000315F_QUIVER_OBJg0436511	1004.01	0.872441	6.15326e-18	2017-10-17 vs 2018-01-03
000316F_QUIVER_OBJg0436551	6.35692	-0.771767	0.432005	2017-10-17 vs 2018-01-03
000316F_QUIVER_OBJg0436631	360.378	-0.955617	2.87187e-12	2017-10-17 vs 2018-01-03
000316F_QUIVER_OBJg0436651	16.1428	0.570832	0.349454	2017-10-17 vs 2018-01-03
000316F_QUIVER_OBJg0436661	16.7735	0.232999	0.719971	2017-10-17 vs 2018-01-03
000316F_QUIVER_OBJg0436691	32.9758	0.151722	0.754395	2017-10-17 vs 2018-01-03
000319F_QUIVER_OBJg0436831	13.4221	-0.22975	0.756751	2017-10-17 vs 2018-01-03
000319F_QUIVER_OBJg0436841	39.6207	-1.38127	0.000186878	2017-10-17 vs 2018-01-03
000319F_QUIVER_OBJg0436861	22.0559	-0.267499	0.64981	2017-10-17 vs 2018-01-03
000319F_QUIVER_OBJg0436901	12.2802	-0.875464	0.206724	2017-10-17 vs 2018-01-03
000319F_QUIVER_OBJg0436921	160.676	0.331858	0.140281	2017-10-17 vs 2018-01-03
000319F_QUIVER_OBJg0436941	7.84535	3.9407	0.000503031	2017-10-17 vs 2018-01-03
000319F_QUIVER_OBJg0436971	4456.75	0.306158	4.05115e-05	2017-10-17 vs 2018-01-03
000319F_QUIVER_OBJg0436981	389.882	-0.211582	0.14631	2017-10-17 vs 2018-01-03
000319F_QUIVER_OBJg0436991	34.7867	-0.243962	0.573155	2017-10-17 vs 2018-01-03
000319F_QUIVER_OBJg0437001	1823.61	0.122634	0.676566	2017-10-17 vs 2018-01-03
000319F_QUIVER_OBJg0437021	45.5807	-0.0703342	0.870755	2017-10-17 vs 2018-01-03
000319F_QUIVER_OBJg0437041	126.478	-0.440294	0.0384745	2017-10-17 vs 2018-01-03
000319F_QUIVER_OBJg0437051	44.382	-2.29306	1.12133e-08	2017-10-17 vs 2018-01-03
000319F_QUIVER_OBJg0437061	370.21	0.492556	0.000289555	2017-10-17 vs 2018-01-03
000319F_QUIVER_OBJg0437071	53.1878	-0.395429	0.252521	2017-10-17 vs 2018-01-03
000319F_QUIVER_OBJg0437081	680.646	-0.485561	1.62783e-05	2017-10-17 vs 2018-01-03
000319F_QUIVER_OBJg0437091	1163.03	0.614505	3.03471e-11	2017-10-17 vs 2018-01-03
000319F_QUIVER_OBJg0437101	212.82	-0.293993	0.0991353	2017-10-17 vs 2018-01-03
000319F_QUIVER_OBJg0437141	63.3582	0.572047	0.0502882	2017-10-17 vs 2018-01-03
000319F_QUIVER_OBJg0437151	88.7143	-0.419518	0.137994	2017-10-17 vs 2018-01-03
000319F_QUIVER_OBJg0437161	130.863	-0.0123742	0.967316	2017-10-17 vs 2018-01-03
000319F_QUIVER_OBJg0437221	148.703	0.0383597	0.885499	2017-10-17 vs 2018-01-03
000319F_QUIVER_OBJg0437251	1155.76	0.141751	0.160115	2017-10-17 vs 2018-01-03
000319F_QUIVER_OBJg0437261	211.724	0.840244	7.6401e-08	2017-10-17 vs 2018-01-03
000320F_QUIVER_OBJg0437381	86.7195	0.0522712	0.875712	2017-10-17 vs 2018-01-03
000320F_QUIVER_OBJg0437401	36.1395	0.954444	0.0160477	2017-10-17 vs 2018-01-03
000320F_QUIVER_OBJg0437411	676.058	0.527841	1.84628e-05	2017-10-17 vs 2018-01-03
000322F_QUIVER_OBJg0437471	86.1867	0.79321	0.00191443	2017-10-17 vs 2018-01-03
000323F_QUIVER_OBJg0437541	164.335	0.547887	0.0036153	2017-10-17 vs 2018-01-03
000323F_QUIVER_OBJg0437591	160.492	0.735847	0.000104626	2017-10-17 vs 2018-01-03
000323F_QUIVER_OBJg0437601	110.344	0.497118	0.036971	2017-10-17 vs 2018-01-03
000323F_QUIVER_OBJg0437611	284.578	0.596096	7.34291e-05	2017-10-17 vs 2018-01-03
000325F_QUIVER_OBJg0437701	120.76	-0.253942	0.278157	2017-10-17 vs 2018-01-03
000325F_QUIVER_OBJg0437711	309.85	0.657383	5.38654e-06	2017-10-17 vs 2018-01-03
000325F_QUIVER_OBJg0437741	342.043	0.461756	0.00285006	2017-10-17 vs 2018-01-03
000325F_QUIVER_OBJg0437751	1540.68	-0.00565369	0.962339	2017-10-17 vs 2018-01-03
000325F_QUIVER_OBJg0437761	230.993	0.558931	0.000313132	2017-10-17 vs 2018-01-03
000325F_QUIVER_OBJg0437781	124.516	0.550614	0.0216291	2017-10-17 vs 2018-01-03
000325F_QUIVER_OBJg0437791	244.878	0.204199	0.219176	2017-10-17 vs 2018-01-03
000325F_QUIVER_OBJg0437821	53.3337	0.135846	0.748571	2017-10-17 vs 2018-01-03
000325F_QUIVER_OBJg0437831	132.205	0.207594	0.428998	2017-10-17 vs 2018-01-03
000325F_QUIVER_OBJg0437841	41.3552	1.62179	3.22121e-05	2017-10-17 vs 2018-01-03
000325F_QUIVER_OBJg0437851	41.9027	0.226461	0.585082	2017-10-17 vs 2018-01-03
000325F_QUIVER_OBJg0437871	19.5863	-0.228211	0.705732	2017-10-17 vs 2018-01-03
000326F_QUIVER_OBJg0437961	565.999	-0.390587	0.00145619	2017-10-17 vs 2018-01-03
000327F_QUIVER_OBJg0438021	226.673	0.636153	0.000164007	2017-10-17 vs 2018-01-03
000329F_QUIVER_OBJg0438171	36.1445	-0.0929158	0.84932	2017-10-17 vs 2018-01-03
000329F_QUIVER_OBJg0438211	118.575	0.928218	9.15428e-06	2017-10-17 vs 2018-01-03
000329F_QUIVER_OBJg0438231	80.0756	-0.127293	0.67655	2017-10-17 vs 2018-01-03
000329F_QUIVER_OBJg0438241	115.402	-2.60571	1.69098e-28	2017-10-17 vs 2018-01-03
000329F_QUIVER_OBJg0438251	22.6897	-2.31557	9.19162e-06	2017-10-17 vs 2018-01-03
000329F_QUIVER_OBJg0438261	423.285	0.218028	0.132937	2017-10-17 vs 2018-01-03
000329F_QUIVER_OBJg0438271	276.772	-0.13435	0.415145	2017-10-17 vs 2018-01-03
000329F_QUIVER_OBJg0438281	74.4753	-0.858676	0.00152176	2017-10-17 vs 2018-01-03
000329F_QUIVER_OBJg0438311	456.451	-2.4723	2.55518e-74	2017-10-17 vs 2018-01-03
000329F_QUIVER_OBJg0438341	84.8472	0.472708	0.0736669	2017-10-17 vs 2018-01-03
000330F_QUIVER_OBJg0438371	9.47034	0.552017	0.50944	2017-10-17 vs 2018-01-03
000332F_QUIVER_OBJg0438411	247.09	0.0713426	0.713779	2017-10-17 vs 2018-01-03
000332F_QUIVER_OBJg0438421	20.1846	0.00947757	0.989215	2017-10-17 vs 2018-01-03
000332F_QUIVER_OBJg0438431	171.443	-0.378827	0.0418591	2017-10-17 vs 2018-01-03
000332F_QUIVER_OBJg0438451	148.338	0.42893	0.032667	2017-10-17 vs 2018-01-03
000332F_QUIVER_OBJg0438461	263.316	-0.250747	0.150511	2017-10-17 vs 2018-01-03
000332F_QUIVER_OBJg0438471	1026.08	-0.351583	0.00031191	2017-10-17 vs 2018-01-03
000332F_QUIVER_OBJg0438541	9.49144	-0.590723	0.461627	2017-10-17 vs 2018-01-03
000332F_QUIVER_OBJg0438551	15.5192	1.20593	0.0496264	2017-10-17 vs 2018-01-03
000332F_QUIVER_OBJg0438561	31.7608	0.0899009	0.856582	2017-10-17 vs 2018-01-03
000334F_QUIVER_OBJg0438691	38.3385	0.10197	0.829137	2017-10-17 vs 2018-01-03
000334F_QUIVER_OBJg0438801	550.024	0.54769	7.17566e-07	2017-10-17 vs 2018-01-03
000334F_QUIVER_OBJg0438831	151.114	0.625835	0.00147745	2017-10-17 vs 2018-01-03
000334F_QUIVER_OBJg0438841	153.268	-0.418949	0.0513776	2017-10-17 vs 2018-01-03
000334F_QUIVER_OBJg0438851	358.892	0.268091	0.0489453	2017-10-17 vs 2018-01-03
000334F_QUIVER_OBJg0438871	299.521	0.470103	0.00106528	2017-10-17 vs 2018-01-03
000335F_QUIVER_OBJg0438921	61.5991	0.295024	0.380918	2017-10-17 vs 2018-01-03
000335F_QUIVER_OBJg0438931	108.169	-0.447577	0.0560333	2017-10-17 vs 2018-01-03
000335F_QUIVER_OBJg0439051	135.188	0.412181	0.045131	2017-10-17 vs 2018-01-03
000335F_QUIVER_OBJg0439061	92.6177	0.827638	0.000719228	2017-10-17 vs 2018-01-03
000335F_QUIVER_OBJg0439071	578.44	0.225994	0.0547629	2017-10-17 vs 2018-01-03
000335F_QUIVER_OBJg0439081	129.087	-1.37118	3.63625e-11	2017-10-17 vs 2018-01-03
000335F_QUIVER_OBJg0439091	39.9622	1.09436	0.00309445	2017-10-17 vs 2018-01-03
000336F_QUIVER_OBJg0439171	20.5049	-0.269412	0.655957	2017-10-17 vs 2018-01-03
000336F_QUIVER_OBJg0439191	132.751	-0.296107	0.164469	2017-10-17 vs 2018-01-03
000336F_QUIVER_OBJg0439241	137.153	-0.916697	1.94919e-06	2017-10-17 vs 2018-01-03
000336F_QUIVER_OBJg0439261	27.523	-0.761632	0.0896803	2017-10-17 vs 2018-01-03
000336F_QUIVER_OBJg0439291	925.635	0.520081	2.40853e-08	2017-10-17 vs 2018-01-03
000337F_QUIVER_OBJg0439331	3.05179	5.09283	0.00369023	2017-10-17 vs 2018-01-03
000337F_QUIVER_OBJg0439381	768.705	1.60231	3.91596e-30	2017-10-17 vs 2018-01-03
000337F_QUIVER_OBJg0439401	314.604	0.909131	1.02091e-08	2017-10-17 vs 2018-01-03
000337F_QUIVER_OBJg0439431	49.6546	0.612313	0.0665832	2017-10-17 vs 2018-01-03
000338F_QUIVER_OBJg0439481	8.06038	-1.02241	0.226622	2017-10-17 vs 2018-01-03
000338F_QUIVER_OBJg0439491	72.957	-0.0531296	0.875972	2017-10-17 vs 2018-01-03
000338F_QUIVER_OBJg0439511	132.183	-0.0545627	0.84276	2017-10-17 vs 2018-01-03
000338F_QUIVER_OBJg0439521	10.7846	0.676632	0.363425	2017-10-17 vs 2018-01-03
000338F_QUIVER_OBJg0439531	34.2903	-1.8271	1.325e-05	2017-10-17 vs 2018-01-03
000338F_QUIVER_OBJg0439551	11.365	0.15877	0.847489	2017-10-17 vs 2018-01-03
000338F_QUIVER_OBJg0439571	29.156	-0.0257715	0.962264	2017-10-17 vs 2018-01-03
000339F_QUIVER_OBJg0439621	23.7458	-1.32477	0.00542425	2017-10-17 vs 2018-01-03
000339F_QUIVER_OBJg0439631	161.782	-0.202026	0.374919	2017-10-17 vs 2018-01-03
000339F_QUIVER_OBJg0439681	58.9492	-1.88327	1.45805e-09	2017-10-17 vs 2018-01-03
000339F_QUIVER_OBJg0439711	32.0695	0.644559	0.120241	2017-10-17 vs 2018-01-03
000339F_QUIVER_OBJg0439751	84.3046	-0.165271	0.569603	2017-10-17 vs 2018-01-03
000340F_QUIVER_OBJg0439801	11.793	-0.296448	0.707831	2017-10-17 vs 2018-01-03
000340F_QUIVER_OBJg0439831	868.743	-0.146103	0.190599	2017-10-17 vs 2018-01-03
000340F_QUIVER_OBJg0439841	596.03	0.2634	0.0343966	2017-10-17 vs 2018-01-03
000340F_QUIVER_OBJg0439871	515.037	0.864275	3.266e-10	2017-10-17 vs 2018-01-03
000341F_QUIVER_OBJg0439951	2.92552	2.43283	0.117162	2017-10-17 vs 2018-01-03
000341F_QUIVER_OBJg0439971	463.207	0.332213	0.0128069	2017-10-17 vs 2018-01-03
000341F_QUIVER_OBJg0439981	341.616	-0.0221287	0.914341	2017-10-17 vs 2018-01-03
000341F_QUIVER_OBJg0439991	197.267	-0.0457098	0.860091	2017-10-17 vs 2018-01-03
000341F_QUIVER_OBJg0440001	634.3	-0.0594929	0.713367	2017-10-17 vs 2018-01-03
000341F_QUIVER_OBJg0440011	252.675	-0.258601	0.11912	2017-10-17 vs 2018-01-03
000341F_QUIVER_OBJg0440021	315.578	-0.11712	0.514201	2017-10-17 vs 2018-01-03
000341F_QUIVER_OBJg0440081	297.408	0.715131	1.74465e-06	2017-10-17 vs 2018-01-03
000342F_QUIVER_OBJg0440141	24.38	-0.564873	0.250788	2017-10-17 vs 2018-01-03
000342F_QUIVER_OBJg0440151	281.019	0.219923	0.190534	2017-10-17 vs 2018-01-03
000342F_QUIVER_OBJg0440181	196.777	-0.37898	0.0506202	2017-10-17 vs 2018-01-03
000342F_QUIVER_OBJg0440191	363.179	-0.151082	0.406981	2017-10-17 vs 2018-01-03
000342F_QUIVER_OBJg0440241	120.571	0.304395	0.189569	2017-10-17 vs 2018-01-03
000343F_QUIVER_OBJg0440321	1301.19	-1.13539	9.81587e-26	2017-10-17 vs 2018-01-03
000343F_QUIVER_OBJg0440331	66.2356	-0.96505	0.000673291	2017-10-17 vs 2018-01-03
000343F_QUIVER_OBJg0440401	118.217	0.098468	0.697817	2017-10-17 vs 2018-01-03
000343F_QUIVER_OBJg0440411	69.3344	-0.149125	0.652058	2017-10-17 vs 2018-01-03
000343F_QUIVER_OBJg0440431	31.754	-0.251907	0.603887	2017-10-17 vs 2018-01-03
000343F_QUIVER_OBJg0440441	22.5444	0.40376	0.465752	2017-10-17 vs 2018-01-03
000343F_QUIVER_OBJg0440511	61.1356	0.296164	0.35926	2017-10-17 vs 2018-01-03
000343F_QUIVER_OBJg0440551	169.299	-0.219888	0.328664	2017-10-17 vs 2018-01-03
000343F_QUIVER_OBJg0440621	171.586	0.365448	0.0643304	2017-10-17 vs 2018-01-03
000343F_QUIVER_OBJg0440631	385.339	-0.906089	3.38472e-12	2017-10-17 vs 2018-01-03
000343F_QUIVER_OBJg0440671	23.4882	0.696097	0.150355	2017-10-17 vs 2018-01-03
000344F_QUIVER_OBJg0440751	393.457	0.406554	0.00179094	2017-10-17 vs 2018-01-03
000344F_QUIVER_OBJg0440771	13.1572	0.113865	0.893162	2017-10-17 vs 2018-01-03
000344F_QUIVER_OBJg0440791	19.1767	-1.19871	0.0204907	2017-10-17 vs 2018-01-03
000344F_QUIVER_OBJg0440801	27.8308	-0.700661	0.115534	2017-10-17 vs 2018-01-03
000344F_QUIVER_OBJg0440811	221.251	-0.85214	7.26203e-07	2017-10-17 vs 2018-01-03
000344F_QUIVER_OBJg0440861	39.4571	0.206146	0.615294	2017-10-17 vs 2018-01-03
000344F_QUIVER_OBJg0440951	299.605	0.462286	0.00319236	2017-10-17 vs 2018-01-03
000344F_QUIVER_OBJg0441001	128.739	0.333691	0.140098	2017-10-17 vs 2018-01-03
000344F_QUIVER_OBJg0441021	345.391	0.408792	0.00694897	2017-10-17 vs 2018-01-03
000345F_QUIVER_OBJg0441031	15.1769	0.498721	0.436533	2017-10-17 vs 2018-01-03
000345F_QUIVER_OBJg0441051	243.111	0.68605	9.27485e-06	2017-10-17 vs 2018-01-03
000345F_QUIVER_OBJg0441071	83.3906	1.33856	0.161686	2017-10-17 vs 2018-01-03
000345F_QUIVER_OBJg0441081	136.655	0.422408	0.0394595	2017-10-17 vs 2018-01-03
000345F_QUIVER_OBJg0441091	25.9763	0.324398	0.509881	2017-10-17 vs 2018-01-03
000345F_QUIVER_OBJg0441101	197.183	0.0632024	0.768561	2017-10-17 vs 2018-01-03
000345F_QUIVER_OBJg0441111	38.0062	-0.386544	0.360513	2017-10-17 vs 2018-01-03
000345F_QUIVER_OBJg0441121	229.259	-0.056071	0.775697	2017-10-17 vs 2018-01-03
000345F_QUIVER_OBJg0441131	169.221	-0.287971	0.160258	2017-10-17 vs 2018-01-03
000346F_QUIVER_OBJg0441191	175.187	0.76051	0.000686734	2017-10-17 vs 2018-01-03
000346F_QUIVER_OBJg0441221	316.3	1.43422	9.47196e-15	2017-10-17 vs 2018-01-03
000347F_QUIVER_OBJg0441381	29.4513	0.684719	0.106966	2017-10-17 vs 2018-01-03
000347F_QUIVER_OBJg0441401	154.728	0.238045	0.264729	2017-10-17 vs 2018-01-03
000347F_QUIVER_OBJg0441411	98.4254	0.100675	0.728049	2017-10-17 vs 2018-01-03
000347F_QUIVER_OBJg0441421	23.0716	0.408672	0.425989	2017-10-17 vs 2018-01-03
000348F_QUIVER_OBJg0441511	151.095	0.916159	9.47191e-06	2017-10-17 vs 2018-01-03
000348F_QUIVER_OBJg0441581	55.1368	-1.18256	0.000169134	2017-10-17 vs 2018-01-03
000348F_QUIVER_OBJg0441591	19.3195	-0.65136	0.253665	2017-10-17 vs 2018-01-03
000348F_QUIVER_OBJg0441611	127.539	-0.966726	5.8161e-06	2017-10-17 vs 2018-01-03
000348F_QUIVER_OBJg0441711	81.5427	0.40305	0.130987	2017-10-17 vs 2018-01-03
000348F_QUIVER_OBJg0441721	97.5054	1.12255	6.59178e-06	2017-10-17 vs 2018-01-03
000348F_QUIVER_OBJg0441731	46.1427	1.59742	6.86295e-06	2017-10-17 vs 2018-01-03
000348F_QUIVER_OBJg0441771	56.0982	0.625429	0.0488914	2017-10-17 vs 2018-01-03
000349F_QUIVER_OBJg0441801	24.7069	-0.300211	0.564778	2017-10-17 vs 2018-01-03
000349F_QUIVER_OBJg0441821	20.7269	-0.528713	0.323769	2017-10-17 vs 2018-01-03
000349F_QUIVER_OBJg0441841	39.9301	-0.222759	0.593851	2017-10-17 vs 2018-01-03
000349F_QUIVER_OBJg0441851	2567.31	-0.809299	8.40592e-22	2017-10-17 vs 2018-01-03
000349F_QUIVER_OBJg0441951	108.908	0.406251	0.0737655	2017-10-17 vs 2018-01-03
000349F_QUIVER_OBJg0442011	24.9904	0.782277	0.0954965	2017-10-17 vs 2018-01-03
000350F_QUIVER_OBJg0442041	13.5394	-0.498349	0.488492	2017-10-17 vs 2018-01-03
000350F_QUIVER_OBJg0442091	42.4284	-0.119036	0.774477	2017-10-17 vs 2018-01-03
000350F_QUIVER_OBJg0442101	329.69	0.276034	0.0546087	2017-10-17 vs 2018-01-03
000350F_QUIVER_OBJg0442111	14.9125	0.538099	0.405391	2017-10-17 vs 2018-01-03
000350F_QUIVER_OBJg0442121	20.571	-0.360269	0.550704	2017-10-17 vs 2018-01-03
000350F_QUIVER_OBJg0442151	134.828	-0.196834	0.379616	2017-10-17 vs 2018-01-03
000350F_QUIVER_OBJg0442181	50.9775	0.107742	0.821142	2017-10-17 vs 2018-01-03
000350F_QUIVER_OBJg0442231	24.4152	0.357323	0.517771	2017-10-17 vs 2018-01-03
000350F_QUIVER_OBJg0442241	80.971	0.469319	0.121897	2017-10-17 vs 2018-01-03
000350F_QUIVER_OBJg0442251	120.7	0.21941	0.359331	2017-10-17 vs 2018-01-03
000350F_QUIVER_OBJg0442271	74.14	0.744028	0.00994052	2017-10-17 vs 2018-01-03
000351F_QUIVER_OBJg0442291	1734.84	0.109209	0.243253	2017-10-17 vs 2018-01-03
000351F_QUIVER_OBJg0442301	194.56	-0.198247	0.291516	2017-10-17 vs 2018-01-03
000351F_QUIVER_OBJg0442311	694.304	-0.311223	0.00952509	2017-10-17 vs 2018-01-03
000351F_QUIVER_OBJg0442341	711.455	0.0503174	0.745666	2017-10-17 vs 2018-01-03
000351F_QUIVER_OBJg0442371	26.3435	0.140309	0.800314	2017-10-17 vs 2018-01-03
000351F_QUIVER_OBJg0442381	588.279	-0.170232	0.155994	2017-10-17 vs 2018-01-03
000351F_QUIVER_OBJg0442391	813.076	-0.217198	0.13202	2017-10-17 vs 2018-01-03
000351F_QUIVER_OBJg0442431	36.8846	-0.329303	0.471721	2017-10-17 vs 2018-01-03
000351F_QUIVER_OBJg0442471	674.046	-0.441707	0.000129433	2017-10-17 vs 2018-01-03
000351F_QUIVER_OBJg0442481	582.535	0.0956372	0.458347	2017-10-17 vs 2018-01-03
000352F_QUIVER_OBJg0442531	579.729	-0.230003	0.049238	2017-10-17 vs 2018-01-03
000352F_QUIVER_OBJg0442591	202.829	0.147872	0.449935	2017-10-17 vs 2018-01-03
000352F_QUIVER_OBJg0442631	13.8811	0.0508718	0.948921	2017-10-17 vs 2018-01-03
000352F_QUIVER_OBJg0442641	35.2743	-0.374423	0.386073	2017-10-17 vs 2018-01-03
000352F_QUIVER_OBJg0442651	25.5622	1.02309	0.0300775	2017-10-17 vs 2018-01-03
000354F_QUIVER_OBJg0442711	312.86	-0.854985	9.38397e-10	2017-10-17 vs 2018-01-03
000354F_QUIVER_OBJg0442721	10.4593	1.15742	0.13442	2017-10-17 vs 2018-01-03
000354F_QUIVER_OBJg0442731	59.9304	0.203761	0.543509	2017-10-17 vs 2018-01-03
000354F_QUIVER_OBJg0442741	900.679	-0.406643	0.000426367	2017-10-17 vs 2018-01-03
000354F_QUIVER_OBJg0442751	229.094	-0.897235	1.32586e-07	2017-10-17 vs 2018-01-03
000354F_QUIVER_OBJg0442771	321.504	-0.142855	0.424779	2017-10-17 vs 2018-01-03
000354F_QUIVER_OBJg0442781	240.304	0.206241	0.239274	2017-10-17 vs 2018-01-03
000354F_QUIVER_OBJg0442791	1377.07	0.261891	0.00515103	2017-10-17 vs 2018-01-03
000354F_QUIVER_OBJg0442801	607.812	-0.805726	3.31952e-12	2017-10-17 vs 2018-01-03
000356F_QUIVER_OBJg0442861	162.855	0.950558	2.76977e-07	2017-10-17 vs 2018-01-03
000357F_QUIVER_OBJg0442901	176.76	0.206379	0.314468	2017-10-17 vs 2018-01-03
000357F_QUIVER_OBJg0442941	9.48633	1.05393	0.211247	2017-10-17 vs 2018-01-03
000357F_QUIVER_OBJg0442951	19.3428	-0.519753	0.360456	2017-10-17 vs 2018-01-03
000357F_QUIVER_OBJg0442961	1425.77	-0.0802397	0.488311	2017-10-17 vs 2018-01-03
000357F_QUIVER_OBJg0442971	283.528	-1.10072	1.05033e-13	2017-10-17 vs 2018-01-03
000357F_QUIVER_OBJg0442981	19.8158	-0.32833	0.590488	2017-10-17 vs 2018-01-03
000357F_QUIVER_OBJg0442991	44.0599	0.475563	0.188694	2017-10-17 vs 2018-01-03
000357F_QUIVER_OBJg0443021	14.9431	-0.279507	0.680129	2017-10-17 vs 2018-01-03
000357F_QUIVER_OBJg0443031	31.1445	-1.19647	0.00548123	2017-10-17 vs 2018-01-03
000357F_QUIVER_OBJg0443041	10.6649	-0.911276	0.222248	2017-10-17 vs 2018-01-03
000358F_QUIVER_OBJg0443151	352.417	-0.246474	0.111951	2017-10-17 vs 2018-01-03
000358F_QUIVER_OBJg0443181	169.04	0.151742	0.479534	2017-10-17 vs 2018-01-03
000358F_QUIVER_OBJg0443201	409.318	-0.779663	1.76114e-10	2017-10-17 vs 2018-01-03
000359F_QUIVER_OBJg0443361	13.3011	0.289678	0.681421	2017-10-17 vs 2018-01-03
000362F_QUIVER_OBJg0443541	183.429	-0.463557	0.015934	2017-10-17 vs 2018-01-03
000362F_QUIVER_OBJg0443561	12.5867	0.595958	0.39819	2017-10-17 vs 2018-01-03
000362F_QUIVER_OBJg0443631	724.083	0.418	0.000274185	2017-10-17 vs 2018-01-03
000362F_QUIVER_OBJg0443641	51.3954	-1.7617	4.50564e-08	2017-10-17 vs 2018-01-03
000362F_QUIVER_OBJg0443681	125.542	-0.073538	0.779715	2017-10-17 vs 2018-01-03
000362F_QUIVER_OBJg0443691	30.444	-0.752477	0.0936332	2017-10-17 vs 2018-01-03
000363F_QUIVER_OBJg0443781	783.431	-0.317516	0.0111746	2017-10-17 vs 2018-01-03
000363F_QUIVER_OBJg0443791	8.61102	-3.99968	0.000293444	2017-10-17 vs 2018-01-03
000363F_QUIVER_OBJg0443801	34.2045	0.0678837	0.893726	2017-10-17 vs 2018-01-03
000364F_QUIVER_OBJg0443901	950.189	0.298781	0.00279263	2017-10-17 vs 2018-01-03
000364F_QUIVER_OBJg0443971	21.2092	-0.707893	0.16483	2017-10-17 vs 2018-01-03
000366F_QUIVER_OBJg0444171	12.765	0.0310548	0.968652	2017-10-17 vs 2018-01-03
000366F_QUIVER_OBJg0444311	22.219	-0.0388892	0.948921	2017-10-17 vs 2018-01-03
000366F_QUIVER_OBJg0444341	58.4835	-0.0181985	0.962151	2017-10-17 vs 2018-01-03
000366F_QUIVER_OBJg0444361	87.359	0.0844172	0.785683	2017-10-17 vs 2018-01-03
000368F_QUIVER_OBJg0444451	628.906	0.595026	2.37474e-08	2017-10-17 vs 2018-01-03
000368F_QUIVER_OBJg0444461	352.676	-0.245028	0.254959	2017-10-17 vs 2018-01-03
000368F_QUIVER_OBJg0444471	69.8121	-0.70973	0.0116246	2017-10-17 vs 2018-01-03
000368F_QUIVER_OBJg0444521	371.785	0.832322	3.61815e-10	2017-10-17 vs 2018-01-03
000368F_QUIVER_OBJg0444531	274.735	0.26938	0.0829535	2017-10-17 vs 2018-01-03
000372F_QUIVER_OBJg0444691	40.8906	0.0942561	0.8329	2017-10-17 vs 2018-01-03
000373F_QUIVER_OBJg0444721	40.7704	0.195749	0.664278	2017-10-17 vs 2018-01-03
000373F_QUIVER_OBJg0444731	108.235	0.101487	0.711575	2017-10-17 vs 2018-01-03
000373F_QUIVER_OBJg0444741	1.71568	1.48372	0.44928	2017-10-17 vs 2018-01-03
000373F_QUIVER_OBJg0444751	23.1688	0.371659	0.502794	2017-10-17 vs 2018-01-03
000373F_QUIVER_OBJg0444801	39.8761	0.208775	0.614984	2017-10-17 vs 2018-01-03
000373F_QUIVER_OBJg0444841	270.813	-4.46154	1.81335e-80	2017-10-17 vs 2018-01-03
000373F_QUIVER_OBJg0444851	66.8215	-5.2973	3.77453e-24	2017-10-17 vs 2018-01-03
000373F_QUIVER_OBJg0444861	247.084	0.196592	0.242924	2017-10-17 vs 2018-01-03
000374F_QUIVER_OBJg0444901	158.071	-0.970691	4.22135e-06	2017-10-17 vs 2018-01-03
000374F_QUIVER_OBJg0444911	98.5855	-0.726702	0.00244299	2017-10-17 vs 2018-01-03
000374F_QUIVER_OBJg0444921	14.5091	-0.283068	0.685061	2017-10-17 vs 2018-01-03
000374F_QUIVER_OBJg0444981	1740.3	0.54683	5.06489e-11	2017-10-17 vs 2018-01-03
000374F_QUIVER_OBJg0445001	2122.62	-0.748186	3.71521e-15	2017-10-17 vs 2018-01-03
000376F_QUIVER_OBJg0445371	13.7046	0.490072	0.479566	2017-10-17 vs 2018-01-03
000376F_QUIVER_OBJg0445461	1078.69	-0.203892	0.0581475	2017-10-17 vs 2018-01-03
000376F_QUIVER_OBJg0445471	198.102	0.305341	0.0890605	2017-10-17 vs 2018-01-03
000376F_QUIVER_OBJg0445521	17.3124	-0.157273	0.816586	2017-10-17 vs 2018-01-03
000376F_QUIVER_OBJg0445581	90.5428	0.543311	0.0235857	2017-10-17 vs 2018-01-03
000378F_QUIVER_OBJg0445651	589.093	-0.0349149	0.806552	2017-10-17 vs 2018-01-03
000378F_QUIVER_OBJg0445661	2.84152	3.92851	0.0252764	2017-10-17 vs 2018-01-03
000378F_QUIVER_OBJg0445671	351.715	0.0959243	0.546747	2017-10-17 vs 2018-01-03
000378F_QUIVER_OBJg0445681	170.929	0.332953	0.0855441	2017-10-17 vs 2018-01-03
000378F_QUIVER_OBJg0445691	9.04348	0.00753114	0.994577	2017-10-17 vs 2018-01-03
000378F_QUIVER_OBJg0445701	100.811	0.159192	0.544207	2017-10-17 vs 2018-01-03
000378F_QUIVER_OBJg0445711	22.8691	-3.51621	5.24016e-09	2017-10-17 vs 2018-01-03
000378F_QUIVER_OBJg0445771	59.5846	0.847451	0.00455999	2017-10-17 vs 2018-01-03
000378F_QUIVER_OBJg0445781	78.4506	0.394081	0.154055	2017-10-17 vs 2018-01-03
000378F_QUIVER_OBJg0445801	30.155	-0.67	0.133284	2017-10-17 vs 2018-01-03
000378F_QUIVER_OBJg0445811	207.578	-0.0661661	0.750154	2017-10-17 vs 2018-01-03
000378F_QUIVER_OBJg0445821	554.722	-0.213318	0.0940133	2017-10-17 vs 2018-01-03
000378F_QUIVER_OBJg0445831	37.1959	-0.141565	0.751288	2017-10-17 vs 2018-01-03
000378F_QUIVER_OBJg0445841	35.5379	-0.664784	0.0939225	2017-10-17 vs 2018-01-03
000379F_QUIVER_OBJg0445931	171.345	1.18423	1.23267e-09	2017-10-17 vs 2018-01-03
000379F_QUIVER_OBJg0445941	7.42718	0.43692	0.649874	2017-10-17 vs 2018-01-03
000380F_QUIVER_OBJg0446061	7990.69	0.670695	1.40212e-18	2017-10-17 vs 2018-01-03
000380F_QUIVER_OBJg0446071	580.417	-0.200215	0.0878966	2017-10-17 vs 2018-01-03
000380F_QUIVER_OBJg0446081	3780.62	0.896901	1.6229e-30	2017-10-17 vs 2018-01-03
000380F_QUIVER_OBJg0446091	706.754	0.692367	2.92139e-11	2017-10-17 vs 2018-01-03
000380F_QUIVER_OBJg0446111	468.076	-0.0842225	0.674948	2017-10-17 vs 2018-01-03
000380F_QUIVER_OBJg0446121	387.757	-0.305354	0.0357974	2017-10-17 vs 2018-01-03
000380F_QUIVER_OBJg0446151	674.915	0.633784	4.65448e-09	2017-10-17 vs 2018-01-03
000380F_QUIVER_OBJg0446161	71.4519	1.27654	1.75804e-06	2017-10-17 vs 2018-01-03
000380F_QUIVER_OBJg0446181	23.7711	1.19774	0.0132091	2017-10-17 vs 2018-01-03
000380F_QUIVER_OBJg0446191	1174.04	0.222	0.0618544	2017-10-17 vs 2018-01-03
000380F_QUIVER_OBJg0446241	42.0692	-0.755684	0.0404975	2017-10-17 vs 2018-01-03
000384F_QUIVER_OBJg0446561	105.551	0.639512	0.00466463	2017-10-17 vs 2018-01-03
000384F_QUIVER_OBJg0446591	201.703	-0.241632	0.205901	2017-10-17 vs 2018-01-03
000384F_QUIVER_OBJg0446601	99.2877	-0.0891902	0.749918	2017-10-17 vs 2018-01-03
000384F_QUIVER_OBJg0446611	160.009	0.448467	0.0369035	2017-10-17 vs 2018-01-03
000384F_QUIVER_OBJg0446621	253.641	0.542621	0.000298404	2017-10-17 vs 2018-01-03
000385F_QUIVER_OBJg0446691	274.885	0.0138918	0.943202	2017-10-17 vs 2018-01-03
000385F_QUIVER_OBJg0446711	148.009	0.238781	0.252422	2017-10-17 vs 2018-01-03
000385F_QUIVER_OBJg0446721	26.4875	0.982501	0.0302631	2017-10-17 vs 2018-01-03
000385F_QUIVER_OBJg0446771	15.5156	-0.728907	0.255737	2017-10-17 vs 2018-01-03
000385F_QUIVER_OBJg0446871	88.0196	-0.697808	0.00770877	2017-10-17 vs 2018-01-03
000385F_QUIVER_OBJg0446881	66.2994	-0.614434	0.0388886	2017-10-17 vs 2018-01-03
000387F_QUIVER_OBJg0446981	199.014	-0.93375	6.01106e-09	2017-10-17 vs 2018-01-03
000387F_QUIVER_OBJg0446991	23.5606	-0.498077	0.329109	2017-10-17 vs 2018-01-03
000387F_QUIVER_OBJg0447031	629.528	1.04732	6.93306e-23	2017-10-17 vs 2018-01-03
000387F_QUIVER_OBJg0447041	13.9179	-1.01641	0.111766	2017-10-17 vs 2018-01-03
000387F_QUIVER_OBJg0447091	227.044	0.566548	0.00032853	2017-10-17 vs 2018-01-03
000387F_QUIVER_OBJg0447101	307.722	0.345472	0.0181856	2017-10-17 vs 2018-01-03
000387F_QUIVER_OBJg0447121	217.349	-0.511138	0.00455275	2017-10-17 vs 2018-01-03
000387F_QUIVER_OBJg0447131	357.897	-0.454972	0.00051293	2017-10-17 vs 2018-01-03
000387F_QUIVER_OBJg0447141	59.5707	0.71501	0.0209837	2017-10-17 vs 2018-01-03
000387F_QUIVER_OBJg0447161	22.7351	1.61804	0.00170372	2017-10-17 vs 2018-01-03
000387F_QUIVER_OBJg0447171	327.192	0.359422	0.078722	2017-10-17 vs 2018-01-03
000387F_QUIVER_OBJg0447181	245.559	-0.220167	0.262272	2017-10-17 vs 2018-01-03
000387F_QUIVER_OBJg0447191	292.136	0.286288	0.0672257	2017-10-17 vs 2018-01-03
000387F_QUIVER_OBJg0447211	278.389	0.223427	0.171258	2017-10-17 vs 2018-01-03
000387F_QUIVER_OBJg0447261	21.8203	0.749516	0.133916	2017-10-17 vs 2018-01-03
000389F_QUIVER_OBJg0447301	77.6667	-0.856638	0.00177889	2017-10-17 vs 2018-01-03
000389F_QUIVER_OBJg0447311	46.7238	-0.376118	0.294633	2017-10-17 vs 2018-01-03
000389F_QUIVER_OBJg0447321	121.061	0.0753695	0.768132	2017-10-17 vs 2018-01-03
000389F_QUIVER_OBJg0447331	118.939	0.263735	0.250779	2017-10-17 vs 2018-01-03
000389F_QUIVER_OBJg0447341	44.8295	-0.786186	0.0249726	2017-10-17 vs 2018-01-03
000389F_QUIVER_OBJg0447421	30.133	-0.261851	0.599163	2017-10-17 vs 2018-01-03
000389F_QUIVER_OBJg0447441	205.47	0.364998	0.0325178	2017-10-17 vs 2018-01-03
000389F_QUIVER_OBJg0447461	21.1987	0.247845	0.668895	2017-10-17 vs 2018-01-03
000389F_QUIVER_OBJg0447481	95.8212	-0.228199	0.384266	2017-10-17 vs 2018-01-03
000390F_QUIVER_OBJg0447621	3690.38	0.287143	0.00145887	2017-10-17 vs 2018-01-03
000391F_QUIVER_OBJg0447731	96.3126	0.369538	0.131454	2017-10-17 vs 2018-01-03
000391F_QUIVER_OBJg0447741	560.609	0.46697	0.00189211	2017-10-17 vs 2018-01-03
000391F_QUIVER_OBJg0447761	24.71	0.224329	0.676715	2017-10-17 vs 2018-01-03
000392F_QUIVER_OBJg0447831	0.192186	0.991091	0.864775	2017-10-17 vs 2018-01-03
000392F_QUIVER_OBJg0447911	14.1273	0.14039	0.850068	2017-10-17 vs 2018-01-03
000392F_QUIVER_OBJg0447931	13.105	3.4318	2.86908e-05	2017-10-17 vs 2018-01-03
000392F_QUIVER_OBJg0447951	20.4555	0.261184	0.665738	2017-10-17 vs 2018-01-03
000392F_QUIVER_OBJg0447981	619.217	-0.0874549	0.501929	2017-10-17 vs 2018-01-03
000392F_QUIVER_OBJg0448001	1174.46	-1.32537	6.32393e-35	2017-10-17 vs 2018-01-03
000394F_QUIVER_OBJg0448081	223.506	-0.364328	0.0317496	2017-10-17 vs 2018-01-03
000394F_QUIVER_OBJg0448091	49.2881	-0.0401982	0.925579	2017-10-17 vs 2018-01-03
000394F_QUIVER_OBJg0448101	10.5362	0.136574	0.88311	2017-10-17 vs 2018-01-03
000394F_QUIVER_OBJg0448141	14.5179	-0.464464	0.477444	2017-10-17 vs 2018-01-03
000394F_QUIVER_OBJg0448151	298.753	-0.269265	0.0821363	2017-10-17 vs 2018-01-03
000394F_QUIVER_OBJg0448191	2172.23	0.300154	0.000521179	2017-10-17 vs 2018-01-03
000394F_QUIVER_OBJg0448221	14.7056	-0.213948	0.761493	2017-10-17 vs 2018-01-03
000398F_QUIVER_OBJg0448381	82.9311	0.104314	0.743157	2017-10-17 vs 2018-01-03
000400F_QUIVER_OBJg0448571	10.4945	-1.11306	0.1249	2017-10-17 vs 2018-01-03
000400F_QUIVER_OBJg0448711	67.842	0.587011	0.0382148	2017-10-17 vs 2018-01-03
000400F_QUIVER_OBJg0448791	253.105	-1.55216	3.1801e-21	2017-10-17 vs 2018-01-03
000400F_QUIVER_OBJg0448801	809.722	-1.75314	1.2083e-68	2017-10-17 vs 2018-01-03
000400F_QUIVER_OBJg0448811	86.4021	-0.908951	0.000214126	2017-10-17 vs 2018-01-03
000400F_QUIVER_OBJg0448821	7.84365	-0.821373	0.368096	2017-10-17 vs 2018-01-03
000401F_QUIVER_OBJg0448881	477.975	0.292853	0.0207569	2017-10-17 vs 2018-01-03
000405F_QUIVER_OBJg0448971	672.123	-0.765263	9.5625e-12	2017-10-17 vs 2018-01-03
000405F_QUIVER_OBJg0448991	431.047	-0.0210648	0.897488	2017-10-17 vs 2018-01-03
000405F_QUIVER_OBJg0449041	244.752	0.37846	0.0207163	2017-10-17 vs 2018-01-03
000405F_QUIVER_OBJg0449061	52.609	0.314908	0.369791	2017-10-17 vs 2018-01-03
000407F_QUIVER_OBJg0449101	95.3544	0.936486	0.000124739	2017-10-17 vs 2018-01-03
000407F_QUIVER_OBJg0449131	45.3222	0.471521	0.255551	2017-10-17 vs 2018-01-03
000407F_QUIVER_OBJg0449171	91.2229	0.111715	0.6929	2017-10-17 vs 2018-01-03
000407F_QUIVER_OBJg0449181	53.4484	-0.0562973	0.889247	2017-10-17 vs 2018-01-03
000407F_QUIVER_OBJg0449191	23.5984	1.62849	0.000992203	2017-10-17 vs 2018-01-03
000407F_QUIVER_OBJg0449201	5332.78	-1.16355	9.99638e-53	2017-10-17 vs 2018-01-03
000407F_QUIVER_OBJg0449221	2703.38	-1.20188	1.0682e-43	2017-10-17 vs 2018-01-03
000409F_QUIVER_OBJg0449331	10.3221	-3.18268	0.000578363	2017-10-17 vs 2018-01-03
000409F_QUIVER_OBJg0449341	63.8902	0.395928	0.227831	2017-10-17 vs 2018-01-03
000409F_QUIVER_OBJg0449371	651.596	0.508339	2.49192e-06	2017-10-17 vs 2018-01-03
000409F_QUIVER_OBJg0449381	17.834	-0.687525	0.242692	2017-10-17 vs 2018-01-03
000409F_QUIVER_OBJg0449401	40.0273	-0.268223	0.503853	2017-10-17 vs 2018-01-03
000409F_QUIVER_OBJg0449411	193.023	0.0479153	0.827712	2017-10-17 vs 2018-01-03
000409F_QUIVER_OBJg0449441	13.1126	-3.1158	2.90239e-05	2017-10-17 vs 2018-01-03
000409F_QUIVER_OBJg0449461	149.345	0.550231	0.0406348	2017-10-17 vs 2018-01-03
000409F_QUIVER_OBJg0449471	18.7119	-0.0679425	0.920162	2017-10-17 vs 2018-01-03
000409F_QUIVER_OBJg0449481	57.3285	-0.234248	0.488746	2017-10-17 vs 2018-01-03
000409F_QUIVER_OBJg0449491	15.0921	0.393006	0.569077	2017-10-17 vs 2018-01-03
000409F_QUIVER_OBJg0449511	11.1465	-1.1871	0.0959527	2017-10-17 vs 2018-01-03
000409F_QUIVER_OBJg0449521	39.9021	-0.408303	0.305273	2017-10-17 vs 2018-01-03
000410F_QUIVER_OBJg0449561	84.9884	0.319886	0.242646	2017-10-17 vs 2018-01-03
000411F_QUIVER_OBJg0449631	66.611	-0.104842	0.766106	2017-10-17 vs 2018-01-03
000411F_QUIVER_OBJg0449641	7.80769	0.435729	0.636755	2017-10-17 vs 2018-01-03
000411F_QUIVER_OBJg0449751	43.5595	-1.3207	0.000124981	2017-10-17 vs 2018-01-03
000411F_QUIVER_OBJg0449761	16.2963	-0.340894	0.596033	2017-10-17 vs 2018-01-03
000411F_QUIVER_OBJg0449771	64.1462	-0.902661	0.00184187	2017-10-17 vs 2018-01-03
000411F_QUIVER_OBJg0449781	571.634	1.51161	1.47144e-40	2017-10-17 vs 2018-01-03
000412F_QUIVER_OBJg0449821	53.8269	0.27341	0.421841	2017-10-17 vs 2018-01-03
000412F_QUIVER_OBJg0449831	155.698	-0.183742	0.407814	2017-10-17 vs 2018-01-03
000412F_QUIVER_OBJg0449931	38.1142	0.724573	0.0538065	2017-10-17 vs 2018-01-03
000412F_QUIVER_OBJg0449941	14.4105	0.48331	0.454585	2017-10-17 vs 2018-01-03
000412F_QUIVER_OBJg0449951	33.5646	0.599366	0.146442	2017-10-17 vs 2018-01-03
000413F_QUIVER_OBJg0450071	47.3973	-1.98108	4.4764e-09	2017-10-17 vs 2018-01-03
000413F_QUIVER_OBJg0450091	8.80767	-0.644727	0.465414	2017-10-17 vs 2018-01-03
000413F_QUIVER_OBJg0450101	8433.68	-1.93901	2.50255e-117	2017-10-17 vs 2018-01-03
000413F_QUIVER_OBJg0450111	90.7994	-1.49065	3.24296e-10	2017-10-17 vs 2018-01-03
000413F_QUIVER_OBJg0450131	18.8895	-1.82225	0.000633237	2017-10-17 vs 2018-01-03
000413F_QUIVER_OBJg0450201	11.6282	-0.268458	0.726476	2017-10-17 vs 2018-01-03
000413F_QUIVER_OBJg0450231	16.0366	0.662111	0.267502	2017-10-17 vs 2018-01-03
000413F_QUIVER_OBJg0450241	49.2852	0.0714218	0.85828	2017-10-17 vs 2018-01-03
000415F_QUIVER_OBJg0450401	39.9021	-0.944868	0.00803269	2017-10-17 vs 2018-01-03
000415F_QUIVER_OBJg0450441	110.786	-0.292891	0.21683	2017-10-17 vs 2018-01-03
000415F_QUIVER_OBJg0450461	15.5453	-0.50265	0.453502	2017-10-17 vs 2018-01-03
000415F_QUIVER_OBJg0450531	181.411	-0.647334	0.000335715	2017-10-17 vs 2018-01-03
000415F_QUIVER_OBJg0450541	20.0602	-0.10912	0.860264	2017-10-17 vs 2018-01-03
000415F_QUIVER_OBJg0450571	855.562	0.115479	0.366668	2017-10-17 vs 2018-01-03
000415F_QUIVER_OBJg0450581	182.312	0.0389248	0.860718	2017-10-17 vs 2018-01-03
000415F_QUIVER_OBJg0450601	800.048	-0.738953	3.31539e-11	2017-10-17 vs 2018-01-03
000416F_QUIVER_OBJg0450621	25.6703	-0.0967516	0.865382	2017-10-17 vs 2018-01-03
000416F_QUIVER_OBJg0450691	38.4013	0.24285	0.563586	2017-10-17 vs 2018-01-03
000416F_QUIVER_OBJg0450701	147.5	-0.385654	0.0561456	2017-10-17 vs 2018-01-03
000416F_QUIVER_OBJg0450711	459.318	-0.301498	0.0338341	2017-10-17 vs 2018-01-03
000416F_QUIVER_OBJg0450721	37.9636	0.316709	0.431846	2017-10-17 vs 2018-01-03
000417F_QUIVER_OBJg0450901	260.824	0.79057	5.59791e-07	2017-10-17 vs 2018-01-03
000418F_QUIVER_OBJg0450921	33.7651	0.278461	0.524083	2017-10-17 vs 2018-01-03
000418F_QUIVER_OBJg0450971	39.6398	-1.72515	2.15906e-06	2017-10-17 vs 2018-01-03
000422F_QUIVER_OBJg0451171	26.1061	1.01899	0.0249149	2017-10-17 vs 2018-01-03
000422F_QUIVER_OBJg0451201	22.9317	-1.60222	0.00121783	2017-10-17 vs 2018-01-03
000422F_QUIVER_OBJg0451211	8.68215	1.47634	0.0689911	2017-10-17 vs 2018-01-03
000422F_QUIVER_OBJg0451341	17.1993	-0.390622	0.528064	2017-10-17 vs 2018-01-03
000422F_QUIVER_OBJg0451361	126.493	-0.456383	0.0456289	2017-10-17 vs 2018-01-03
000422F_QUIVER_OBJg0451371	100.583	0.09664	0.754608	2017-10-17 vs 2018-01-03
000422F_QUIVER_OBJg0451381	109.522	0.293971	0.211453	2017-10-17 vs 2018-01-03
000423F_QUIVER_OBJg0451431	136.99	-0.203726	0.385301	2017-10-17 vs 2018-01-03
000423F_QUIVER_OBJg0451441	18.3327	0.349958	0.577468	2017-10-17 vs 2018-01-03
000423F_QUIVER_OBJg0451491	23.8837	-0.0154348	0.981242	2017-10-17 vs 2018-01-03
000423F_QUIVER_OBJg0451531	64.1411	-0.485414	0.10421	2017-10-17 vs 2018-01-03
000423F_QUIVER_OBJg0451541	38.3002	-0.752549	0.0823959	2017-10-17 vs 2018-01-03
000423F_QUIVER_OBJg0451551	840.518	-0.399815	0.000132421	2017-10-17 vs 2018-01-03
000423F_QUIVER_OBJg0451561	242.315	0.33267	0.0494032	2017-10-17 vs 2018-01-03
000423F_QUIVER_OBJg0451571	441.353	-1.03139	1.95312e-16	2017-10-17 vs 2018-01-03
000423F_QUIVER_OBJg0451581	109.513	-1.9794	9.04027e-18	2017-10-17 vs 2018-01-03
000424F_QUIVER_OBJg0451701	92.1129	0.473399	0.0554178	2017-10-17 vs 2018-01-03
000424F_QUIVER_OBJg0451711	99.9709	0.91293	5.20068e-05	2017-10-17 vs 2018-01-03
000424F_QUIVER_OBJg0451721	430.611	0.67251	2.21015e-08	2017-10-17 vs 2018-01-03
000424F_QUIVER_OBJg0451731	681.035	-0.301326	0.0064878	2017-10-17 vs 2018-01-03
000424F_QUIVER_OBJg0451741	25.1294	0.500451	0.307201	2017-10-17 vs 2018-01-03
000426F_QUIVER_OBJg0451891	22.018	1.00352	0.0645406	2017-10-17 vs 2018-01-03
000426F_QUIVER_OBJg0451951	77.1028	0.0266642	0.938857	2017-10-17 vs 2018-01-03
000426F_QUIVER_OBJg0451981	40.9978	0.555582	0.163391	2017-10-17 vs 2018-01-03
000426F_QUIVER_OBJg0452011	232.529	-1.11399	1.91026e-08	2017-10-17 vs 2018-01-03
000426F_QUIVER_OBJg0452021	141.094	-0.676787	0.000485992	2017-10-17 vs 2018-01-03
000426F_QUIVER_OBJg0452121	174.395	-0.0562778	0.804366	2017-10-17 vs 2018-01-03
000427F_QUIVER_OBJg0452191	84.0934	0.492316	0.0607966	2017-10-17 vs 2018-01-03
000428F_QUIVER_OBJg0452211	205.016	0.434859	0.00943158	2017-10-17 vs 2018-01-03
000428F_QUIVER_OBJg0452221	20.3511	-0.225066	0.697697	2017-10-17 vs 2018-01-03
000428F_QUIVER_OBJg0452371	2162.74	0.539284	0.0533243	2017-10-17 vs 2018-01-03
000428F_QUIVER_OBJg0452381	588.778	0.214403	0.0771353	2017-10-17 vs 2018-01-03
000428F_QUIVER_OBJg0452391	152.252	-0.59195	0.00341042	2017-10-17 vs 2018-01-03
000428F_QUIVER_OBJg0452401	111.255	0.142371	0.587919	2017-10-17 vs 2018-01-03
000429F_QUIVER_OBJg0452481	327.132	0.123896	0.426824	2017-10-17 vs 2018-01-03
000429F_QUIVER_OBJg0452491	811.735	0.262253	0.0148892	2017-10-17 vs 2018-01-03
000429F_QUIVER_OBJg0452511	19.8357	-1.56603	0.00341122	2017-10-17 vs 2018-01-03
000429F_QUIVER_OBJg0452541	17.6103	-0.263034	0.688016	2017-10-17 vs 2018-01-03
000429F_QUIVER_OBJg0452551	23.8402	0.406911	0.431121	2017-10-17 vs 2018-01-03
000429F_QUIVER_OBJg0452591	13.507	0.0866323	0.909715	2017-10-17 vs 2018-01-03
000433F_QUIVER_OBJg0452761	34.9079	-1.59552	2.94376e-05	2017-10-17 vs 2018-01-03
000433F_QUIVER_OBJg0452771	21.5186	-0.497757	0.394921	2017-10-17 vs 2018-01-03
000433F_QUIVER_OBJg0452781	20.8667	-0.774556	0.151421	2017-10-17 vs 2018-01-03
000433F_QUIVER_OBJg0452791	36.1678	-1.44635	0.000113247	2017-10-17 vs 2018-01-03
000433F_QUIVER_OBJg0452801	48.5775	-0.850559	0.00798796	2017-10-17 vs 2018-01-03
000433F_QUIVER_OBJg0452851	12.1175	1.36544	0.0391163	2017-10-17 vs 2018-01-03
000433F_QUIVER_OBJg0452901	419.052	-0.099089	0.529351	2017-10-17 vs 2018-01-03
000433F_QUIVER_OBJg0452931	1559.97	0.560745	2.96087e-10	2017-10-17 vs 2018-01-03
000433F_QUIVER_OBJg0452941	973.103	-0.063034	0.586305	2017-10-17 vs 2018-01-03
000433F_QUIVER_OBJg0452951	303.223	-0.269164	0.0734413	2017-10-17 vs 2018-01-03
000433F_QUIVER_OBJg0452961	88.0635	0.398331	0.149443	2017-10-17 vs 2018-01-03
000435F_QUIVER_OBJg0453021	21.8461	1.13284	0.0249725	2017-10-17 vs 2018-01-03
000435F_QUIVER_OBJg0453031	11.1394	0.595406	0.439365	2017-10-17 vs 2018-01-03
000435F_QUIVER_OBJg0453041	12.6171	0.881283	0.19799	2017-10-17 vs 2018-01-03
000435F_QUIVER_OBJg0453051	35.7905	-2.02571	5.51972e-06	2017-10-17 vs 2018-01-03
000435F_QUIVER_OBJg0453061	15.4365	-2.05206	0.0013808	2017-10-17 vs 2018-01-03
000435F_QUIVER_OBJg0453071	103.032	0.0572655	0.843443	2017-10-17 vs 2018-01-03
000435F_QUIVER_OBJg0453091	7.37255	1.16527	0.185781	2017-10-17 vs 2018-01-03
000435F_QUIVER_OBJg0453101	36.5199	0.543592	0.158947	2017-10-17 vs 2018-01-03
000435F_QUIVER_OBJg0453131	83.0432	0.391303	0.143911	2017-10-17 vs 2018-01-03
000435F_QUIVER_OBJg0453161	70.9473	-1.15248	1.32041e-05	2017-10-17 vs 2018-01-03
000435F_QUIVER_OBJg0453181	24.1495	0.689653	0.163185	2017-10-17 vs 2018-01-03
000436F_QUIVER_OBJg0453201	6.15204	4.2133	0.00228409	2017-10-17 vs 2018-01-03
000436F_QUIVER_OBJg0453251	21.2912	0.62211	0.221259	2017-10-17 vs 2018-01-03
000436F_QUIVER_OBJg0453271	765.324	0.24915	0.0247394	2017-10-17 vs 2018-01-03
000436F_QUIVER_OBJg0453321	8.86285	-0.112627	0.910925	2017-10-17 vs 2018-01-03
000436F_QUIVER_OBJg0453331	248.408	0.210275	0.229695	2017-10-17 vs 2018-01-03
000436F_QUIVER_OBJg0453341	34.1771	-0.392738	0.366135	2017-10-17 vs 2018-01-03
000436F_QUIVER_OBJg0453391	7.67617	1.23086	0.145398	2017-10-17 vs 2018-01-03
000437F_QUIVER_OBJg0453471	2188.22	-0.0828022	0.432634	2017-10-17 vs 2018-01-03
000437F_QUIVER_OBJg0453541	132.252	0.0686219	0.792798	2017-10-17 vs 2018-01-03
000442F_QUIVER_OBJg0453761	20.4824	0.283169	0.626442	2017-10-17 vs 2018-01-03
000442F_QUIVER_OBJg0453771	831.596	0.317344	0.0061868	2017-10-17 vs 2018-01-03
000442F_QUIVER_OBJg0453781	6.68126	0.584799	0.549056	2017-10-17 vs 2018-01-03
000442F_QUIVER_OBJg0453791	59.4561	-0.618927	0.0466349	2017-10-17 vs 2018-01-03
000442F_QUIVER_OBJg0453831	15.853	-0.284904	0.666038	2017-10-17 vs 2018-01-03
000443F_QUIVER_OBJg0453881	23.522	-0.812678	0.0977004	2017-10-17 vs 2018-01-03
000446F_QUIVER_OBJg0454081	851.336	-0.444341	1.15167e-05	2017-10-17 vs 2018-01-03
000446F_QUIVER_OBJg0454111	60.4773	1.062	0.000192405	2017-10-17 vs 2018-01-03
000447F_QUIVER_OBJg0454181	12.8332	0.502247	0.465934	2017-10-17 vs 2018-01-03
000447F_QUIVER_OBJg0454201	945.333	0.863801	1.45116e-13	2017-10-17 vs 2018-01-03
000447F_QUIVER_OBJg0454231	2570.57	0.572561	4.06982e-12	2017-10-17 vs 2018-01-03
000449F_QUIVER_OBJg0454301	209.625	0.83079	2.7194e-07	2017-10-17 vs 2018-01-03
000449F_QUIVER_OBJg0454311	1424.36	0.302979	0.00740329	2017-10-17 vs 2018-01-03
000449F_QUIVER_OBJg0454331	10.1189	1.49221	0.0463356	2017-10-17 vs 2018-01-03
000451F_QUIVER_OBJg0454381	88.7027	0.59997	0.0191673	2017-10-17 vs 2018-01-03
000451F_QUIVER_OBJg0454391	91.3922	0.400542	0.142615	2017-10-17 vs 2018-01-03
000451F_QUIVER_OBJg0454401	233.618	-0.345849	0.0320177	2017-10-17 vs 2018-01-03
000451F_QUIVER_OBJg0454471	77.2463	0.187565	0.528397	2017-10-17 vs 2018-01-03
000456F_QUIVER_OBJg0454631	42.911	-1.085	0.00359237	2017-10-17 vs 2018-01-03
000456F_QUIVER_OBJg0454641	14.5398	0.257392	0.717965	2017-10-17 vs 2018-01-03
000459F_QUIVER_OBJg0454831	46.2264	0.463495	0.179366	2017-10-17 vs 2018-01-03
000459F_QUIVER_OBJg0454861	34.0273	0.830604	0.0408959	2017-10-17 vs 2018-01-03
000459F_QUIVER_OBJg0454871	259.595	0.157182	0.344099	2017-10-17 vs 2018-01-03
000459F_QUIVER_OBJg0454881	35.0654	-0.184207	0.676085	2017-10-17 vs 2018-01-03
000459F_QUIVER_OBJg0454901	31.1456	0.476335	0.275801	2017-10-17 vs 2018-01-03
000459F_QUIVER_OBJg0454911	441.453	0.215394	0.189208	2017-10-17 vs 2018-01-03
000459F_QUIVER_OBJg0454921	399.715	0.16122	0.302897	2017-10-17 vs 2018-01-03
000459F_QUIVER_OBJg0454931	166.394	0.401526	0.0594287	2017-10-17 vs 2018-01-03
000459F_QUIVER_OBJg0454941	1085.79	0.156415	0.140771	2017-10-17 vs 2018-01-03
000459F_QUIVER_OBJg0454961	1353.54	0.618739	1.77178e-10	2017-10-17 vs 2018-01-03
000459F_QUIVER_OBJg0454971	17.5827	2.36732	6.61873e-05	2017-10-17 vs 2018-01-03
000459F_QUIVER_OBJg0455021	45.6474	-0.471744	0.197134	2017-10-17 vs 2018-01-03
000459F_QUIVER_OBJg0455031	128.044	0.516001	0.0617963	2017-10-17 vs 2018-01-03
000459F_QUIVER_OBJg0455041	181.521	0.667594	0.00269874	2017-10-17 vs 2018-01-03
000459F_QUIVER_OBJg0455051	71.8187	-0.346736	0.256303	2017-10-17 vs 2018-01-03
000459F_QUIVER_OBJg0455061	417.503	-0.497149	0.000179738	2017-10-17 vs 2018-01-03
000462F_QUIVER_OBJg0455111	242.737	1.96868	6.53287e-22	2017-10-17 vs 2018-01-03
000462F_QUIVER_OBJg0455151	7.37728	0.118858	0.910473	2017-10-17 vs 2018-01-03
000463F_QUIVER_OBJg0455201	355.28	-1.61227	1.35898e-24	2017-10-17 vs 2018-01-03
000463F_QUIVER_OBJg0455211	495.484	-2.01436	1.52779e-59	2017-10-17 vs 2018-01-03
000463F_QUIVER_OBJg0455221	15.4352	-0.842144	0.170158	2017-10-17 vs 2018-01-03
000463F_QUIVER_OBJg0455231	25.1948	-3.69288	2.98298e-10	2017-10-17 vs 2018-01-03
000463F_QUIVER_OBJg0455241	69.6153	-6.69284	1.07539e-17	2017-10-17 vs 2018-01-03
000464F_QUIVER_OBJg0455371	108.228	-0.293829	0.243853	2017-10-17 vs 2018-01-03
000464F_QUIVER_OBJg0455381	43.5645	-0.164982	0.688122	2017-10-17 vs 2018-01-03
000470F_QUIVER_OBJg0455691	698.639	0.248387	0.0235261	2017-10-17 vs 2018-01-03
000470F_QUIVER_OBJg0455701	351.982	-0.0400045	0.81995	2017-10-17 vs 2018-01-03
000470F_QUIVER_OBJg0455711	311.419	0.282191	0.0715827	2017-10-17 vs 2018-01-03
000470F_QUIVER_OBJg0455741	16.3327	0.72676	0.263107	2017-10-17 vs 2018-01-03
000470F_QUIVER_OBJg0455821	10.5604	0.284951	0.730965	2017-10-17 vs 2018-01-03
000470F_QUIVER_OBJg0455831	172.635	-0.209617	0.301514	2017-10-17 vs 2018-01-03
000470F_QUIVER_OBJg0455841	74.3437	-0.214244	0.466976	2017-10-17 vs 2018-01-03
000470F_QUIVER_OBJg0455851	45.3746	0.708156	0.0744878	2017-10-17 vs 2018-01-03
000470F_QUIVER_OBJg0455871	71.4565	-0.446838	0.105841	2017-10-17 vs 2018-01-03
000470F_QUIVER_OBJg0455881	35.3259	0.221425	0.634481	2017-10-17 vs 2018-01-03
000474F_QUIVER_OBJg0455981	2.44663	0.22469	0.900201	2017-10-17 vs 2018-01-03
000474F_QUIVER_OBJg0455991	17.0834	-0.176142	0.794225	2017-10-17 vs 2018-01-03
000474F_QUIVER_OBJg0456001	132.712	0.453424	0.032147	2017-10-17 vs 2018-01-03
000474F_QUIVER_OBJg0456021	9.81219	-0.235486	0.789196	2017-10-17 vs 2018-01-03
000474F_QUIVER_OBJg0456031	654.519	-0.0471441	0.76602	2017-10-17 vs 2018-01-03
000474F_QUIVER_OBJg0456051	191.269	0.240133	0.188976	2017-10-17 vs 2018-01-03
000474F_QUIVER_OBJg0456101	50.7469	-0.5171	0.147439	2017-10-17 vs 2018-01-03
000474F_QUIVER_OBJg0456111	245.149	-0.592148	0.000630003	2017-10-17 vs 2018-01-03
000474F_QUIVER_OBJg0456131	15.9292	-0.32434	0.634119	2017-10-17 vs 2018-01-03
000474F_QUIVER_OBJg0456141	48.4777	0.0205339	0.960695	2017-10-17 vs 2018-01-03
000474F_QUIVER_OBJg0456171	22.4809	-0.674373	0.169519	2017-10-17 vs 2018-01-03
000475F_QUIVER_OBJg0456251	139.849	0.7518	8.63771e-05	2017-10-17 vs 2018-01-03
000475F_QUIVER_OBJg0456261	2863.81	-1.83612	1.91931e-52	2017-10-17 vs 2018-01-03
000475F_QUIVER_OBJg0456271	728.986	-1.76831	7.45063e-42	2017-10-17 vs 2018-01-03
000475F_QUIVER_OBJg0456301	9.15345	1.01726	0.223598	2017-10-17 vs 2018-01-03
000477F_QUIVER_OBJg0456431	18.575	0.746906	0.21444	2017-10-17 vs 2018-01-03
000478F_QUIVER_OBJg0456561	17.2169	-0.439767	0.466733	2017-10-17 vs 2018-01-03
000478F_QUIVER_OBJg0456601	138.872	0.0696557	0.780804	2017-10-17 vs 2018-01-03
000478F_QUIVER_OBJg0456641	12.8577	-0.44132	0.543792	2017-10-17 vs 2018-01-03
000478F_QUIVER_OBJg0456671	33.218	-1.30902	0.000971933	2017-10-17 vs 2018-01-03
000478F_QUIVER_OBJg0456681	65.6639	0.23825	0.452107	2017-10-17 vs 2018-01-03
000479F_QUIVER_OBJg0456701	49.8122	1.18048	0.00035885	2017-10-17 vs 2018-01-03
000479F_QUIVER_OBJg0456751	71.2924	0.725408	0.00752605	2017-10-17 vs 2018-01-03
000479F_QUIVER_OBJg0456761	37.0979	0.0407782	0.931808	2017-10-17 vs 2018-01-03
000479F_QUIVER_OBJg0456791	40.4028	-2.29228	1.29313e-09	2017-10-17 vs 2018-01-03
000479F_QUIVER_OBJg0456801	2833.18	0.974517	1.08762e-35	2017-10-17 vs 2018-01-03
000479F_QUIVER_OBJg0456811	326.874	-0.0683722	0.751423	2017-10-17 vs 2018-01-03
000479F_QUIVER_OBJg0456831	461.447	0.430551	0.000327011	2017-10-17 vs 2018-01-03
000479F_QUIVER_OBJg0456841	27.3762	-0.832088	0.0664081	2017-10-17 vs 2018-01-03
000480F_QUIVER_OBJg0456971	45.1422	0.0439221	0.919929	2017-10-17 vs 2018-01-03
000480F_QUIVER_OBJg0457001	4256.22	-0.129286	0.125157	2017-10-17 vs 2018-01-03
000480F_QUIVER_OBJg0457051	53.7945	0.262191	0.4475	2017-10-17 vs 2018-01-03
000483F_QUIVER_OBJg0457201	1911.7	-0.093929	0.32398	2017-10-17 vs 2018-01-03
000483F_QUIVER_OBJg0457211	4260.57	0.640505	1.846e-18	2017-10-17 vs 2018-01-03
000483F_QUIVER_OBJg0457231	135.487	-0.898031	6.40097e-06	2017-10-17 vs 2018-01-03
000485F_QUIVER_OBJg0457461	31.9497	0.86346	0.0301433	2017-10-17 vs 2018-01-03
000490F_QUIVER_OBJg0457581	1886.93	0.308918	0.000190569	2017-10-17 vs 2018-01-03
000490F_QUIVER_OBJg0457591	102.137	-0.379408	0.111245	2017-10-17 vs 2018-01-03
000490F_QUIVER_OBJg0457601	200.44	-0.362754	0.0691669	2017-10-17 vs 2018-01-03
000490F_QUIVER_OBJg0457631	14.2275	0.551056	0.391731	2017-10-17 vs 2018-01-03
000490F_QUIVER_OBJg0457641	62.6666	0.561021	0.0512471	2017-10-17 vs 2018-01-03
000490F_QUIVER_OBJg0457671	46.0337	-0.0269991	0.95086	2017-10-17 vs 2018-01-03
000490F_QUIVER_OBJg0457681	13.6908	-0.222775	0.754544	2017-10-17 vs 2018-01-03
000496F_QUIVER_OBJg0457781	89.0021	0.778941	0.00103573	2017-10-17 vs 2018-01-03
000496F_QUIVER_OBJg0457861	33.8289	-0.0035659	0.995584	2017-10-17 vs 2018-01-03
000496F_QUIVER_OBJg0457871	24.5396	0.518386	0.311942	2017-10-17 vs 2018-01-03
000506F_QUIVER_OBJg0458311	529.758	-0.609421	6.12593e-07	2017-10-17 vs 2018-01-03
000506F_QUIVER_OBJg0458341	184.788	-0.732139	0.000738725	2017-10-17 vs 2018-01-03
000506F_QUIVER_OBJg0458381	104.035	0.0760766	0.781528	2017-10-17 vs 2018-01-03
000506F_QUIVER_OBJg0458401	2214.75	0.354853	0.000153344	2017-10-17 vs 2018-01-03
000506F_QUIVER_OBJg0458411	1273.08	0.345715	0.000117408	2017-10-17 vs 2018-01-03
000506F_QUIVER_OBJg0458421	42.2286	-0.0235959	0.958359	2017-10-17 vs 2018-01-03
000506F_QUIVER_OBJg0458431	665.746	0.462907	1.20908e-05	2017-10-17 vs 2018-01-03
000506F_QUIVER_OBJg0458441	133.217	-0.0766604	0.754229	2017-10-17 vs 2018-01-03
000506F_QUIVER_OBJg0458471	34.3867	6.75708	1.45325e-05	2017-10-17 vs 2018-01-03
000510F_QUIVER_OBJg0459111	138.131	-0.0504175	0.857754	2017-10-17 vs 2018-01-03
000510F_QUIVER_OBJg0459241	71.0149	-0.186234	0.550276	2017-10-17 vs 2018-01-03
000510F_QUIVER_OBJg0459251	23.7081	-0.839105	0.0737669	2017-10-17 vs 2018-01-03
000510F_QUIVER_OBJg0459261	773.524	-0.733566	5.97626e-13	2017-10-17 vs 2018-01-03
000510F_QUIVER_OBJg0459271	56.4567	-0.527378	0.094004	2017-10-17 vs 2018-01-03
000510F_QUIVER_OBJg0459301	72.5758	0.484493	0.112341	2017-10-17 vs 2018-01-03
000510F_QUIVER_OBJg0459311	56.847	-0.0311439	0.937171	2017-10-17 vs 2018-01-03
000510F_QUIVER_OBJg0459321	31.8636	0.337338	0.525858	2017-10-17 vs 2018-01-03
000511F_QUIVER_OBJg0459351	41.2704	-1.47941	5.42959e-05	2017-10-17 vs 2018-01-03
000511F_QUIVER_OBJg0459361	18.9355	-0.596068	0.317325	2017-10-17 vs 2018-01-03
000514F_QUIVER_OBJg0459491	2271.23	0.390231	9.38489e-07	2017-10-17 vs 2018-01-03
000514F_QUIVER_OBJg0459521	15.6576	0.611318	0.331492	2017-10-17 vs 2018-01-03
000514F_QUIVER_OBJg0459531	17.4741	2.62709	1.60907e-05	2017-10-17 vs 2018-01-03
000514F_QUIVER_OBJg0459541	17.7064	0.800529	0.157388	2017-10-17 vs 2018-01-03
000517F_QUIVER_OBJg0459731	1170.57	-0.0968077	0.402041	2017-10-17 vs 2018-01-03
000517F_QUIVER_OBJg0459741	20.5588	0.316118	0.598239	2017-10-17 vs 2018-01-03
000517F_QUIVER_OBJg0459751	354.423	-0.0714162	0.685048	2017-10-17 vs 2018-01-03
000517F_QUIVER_OBJg0459761	435.15	-1.05989	2.41292e-18	2017-10-17 vs 2018-01-03
000517F_QUIVER_OBJg0459771	447.139	0.101175	0.507345	2017-10-17 vs 2018-01-03
000517F_QUIVER_OBJg0459821	20.891	-0.0568659	0.928211	2017-10-17 vs 2018-01-03
000519F_QUIVER_OBJg0460041	686.773	1.02116	1.92407e-18	2017-10-17 vs 2018-01-03
000519F_QUIVER_OBJg0460051	1203.6	-0.0714707	0.49666	2017-10-17 vs 2018-01-03
000519F_QUIVER_OBJg0460131	272.381	0.0660252	0.720905	2017-10-17 vs 2018-01-03
000519F_QUIVER_OBJg0460141	29.7229	0.574985	0.194753	2017-10-17 vs 2018-01-03
000525F_QUIVER_OBJg0460311	13.878	1.07948	0.0953984	2017-10-17 vs 2018-01-03
000525F_QUIVER_OBJg0460321	65.1752	0.446447	0.136683	2017-10-17 vs 2018-01-03
000525F_QUIVER_OBJg0460331	388.625	-0.121325	0.415158	2017-10-17 vs 2018-01-03
000525F_QUIVER_OBJg0460361	2539.9	0.414797	0.00140397	2017-10-17 vs 2018-01-03
000525F_QUIVER_OBJg0460451	8.67165	-0.120387	0.902439	2017-10-17 vs 2018-01-03
000526F_QUIVER_OBJg0460471	34.3001	0.350924	0.42192	2017-10-17 vs 2018-01-03
000534F_QUIVER_OBJg0460831	51.5061	-0.280824	0.423513	2017-10-17 vs 2018-01-03
000534F_QUIVER_OBJg0460841	97.6279	-0.430475	0.0835646	2017-10-17 vs 2018-01-03
000534F_QUIVER_OBJg0460851	649.646	-0.0345525	0.804646	2017-10-17 vs 2018-01-03
000537F_QUIVER_OBJg0460901	120.257	0.819961	6.06466e-05	2017-10-17 vs 2018-01-03
000537F_QUIVER_OBJg0460911	1794.89	0.124154	0.197493	2017-10-17 vs 2018-01-03
000538F_QUIVER_OBJg0460951	14.3433	-0.199991	0.778188	2017-10-17 vs 2018-01-03
000538F_QUIVER_OBJg0460991	131.015	-0.196256	0.4478	2017-10-17 vs 2018-01-03
000538F_QUIVER_OBJg0461001	66.2411	-0.810266	0.00328398	2017-10-17 vs 2018-01-03
000540F_QUIVER_OBJg0461041	581.059	0.211764	0.0682485	2017-10-17 vs 2018-01-03
000540F_QUIVER_OBJg0461051	853.925	0.174533	0.140409	2017-10-17 vs 2018-01-03
000540F_QUIVER_OBJg0461061	362.965	0.285263	0.0366491	2017-10-17 vs 2018-01-03
000540F_QUIVER_OBJg0461071	632.118	-0.394992	0.000410462	2017-10-17 vs 2018-01-03
000541F_QUIVER_OBJg0461111	130.728	0.834735	2.66939e-05	2017-10-17 vs 2018-01-03
000541F_QUIVER_OBJg0461141	114.545	0.216153	0.380607	2017-10-17 vs 2018-01-03
000541F_QUIVER_OBJg0461161	175.934	-0.187423	0.356242	2017-10-17 vs 2018-01-03
000541F_QUIVER_OBJg0461181	9.09667	0.54084	0.513111	2017-10-17 vs 2018-01-03
000542F_QUIVER_OBJg0461281	49.1484	0.479055	0.187933	2017-10-17 vs 2018-01-03
000542F_QUIVER_OBJg0461291	122.518	0.394435	0.0675115	2017-10-17 vs 2018-01-03
000543F_QUIVER_OBJg0461361	56.7332	0.153277	0.662898	2017-10-17 vs 2018-01-03
000543F_QUIVER_OBJg0461391	163.219	0.401205	0.0630071	2017-10-17 vs 2018-01-03
000543F_QUIVER_OBJg0461401	87.1328	0.469924	0.0882558	2017-10-17 vs 2018-01-03
000543F_QUIVER_OBJg0461411	15.0079	-0.171887	0.804943	2017-10-17 vs 2018-01-03
000544F_QUIVER_OBJg0461521	409.521	-0.286452	0.0343017	2017-10-17 vs 2018-01-03
000545F_QUIVER_OBJg0461571	44.856	-0.0274111	0.951938	2017-10-17 vs 2018-01-03
000545F_QUIVER_OBJg0461581	26.2579	-0.00980763	0.986736	2017-10-17 vs 2018-01-03
000545F_QUIVER_OBJg0461601	25.5626	-3.09435	3.99378e-09	2017-10-17 vs 2018-01-03
000545F_QUIVER_OBJg0461631	49.9284	0.0421948	0.919929	2017-10-17 vs 2018-01-03
000548F_QUIVER_OBJg0462091	61.1339	0.293404	0.361575	2017-10-17 vs 2018-01-03
000549F_QUIVER_OBJg0462131	57.2771	0.761169	0.034437	2017-10-17 vs 2018-01-03
000549F_QUIVER_OBJg0462151	169.979	-1.43214	0.0154947	2017-10-17 vs 2018-01-03
000549F_QUIVER_OBJg0462171	37.6582	-0.61093	0.11138	2017-10-17 vs 2018-01-03
000550F_QUIVER_OBJg0462231	49.8035	-1.44554	6.87322e-06	2017-10-17 vs 2018-01-03
000552F_QUIVER_OBJg0462441	10.8385	-2.16421	0.00299743	2017-10-17 vs 2018-01-03
000553F_QUIVER_OBJg0462481	45.8018	0.655905	0.0502229	2017-10-17 vs 2018-01-03
000554F_QUIVER_OBJg0462651	32.7057	1.192	0.00261833	2017-10-17 vs 2018-01-03
000554F_QUIVER_OBJg0462661	17.3383	-0.193279	0.770022	2017-10-17 vs 2018-01-03
000554F_QUIVER_OBJg0462671	40.2522	0.185536	0.665738	2017-10-17 vs 2018-01-03
000554F_QUIVER_OBJg0462681	19.887	-1.76942	0.000900229	2017-10-17 vs 2018-01-03
000558F_QUIVER_OBJg0462791	102.035	0.167512	0.553476	2017-10-17 vs 2018-01-03
000558F_QUIVER_OBJg0462821	49.0642	0.790315	0.0138377	2017-10-17 vs 2018-01-03
000558F_QUIVER_OBJg0462831	22.7789	0.366657	0.48956	2017-10-17 vs 2018-01-03
000558F_QUIVER_OBJg0462861	165.555	-0.0942582	0.688894	2017-10-17 vs 2018-01-03
000558F_QUIVER_OBJg0462891	266.91	-0.110462	0.521286	2017-10-17 vs 2018-01-03
000558F_QUIVER_OBJg0462901	94.2258	0.217788	0.413684	2017-10-17 vs 2018-01-03
000563F_QUIVER_OBJg0463051	1525.41	-1.76082	9.58717e-85	2017-10-17 vs 2018-01-03
000563F_QUIVER_OBJg0463071	235.053	5.89354	3.9527e-68	2017-10-17 vs 2018-01-03
000563F_QUIVER_OBJg0463091	16.2885	1.28482	0.0270044	2017-10-17 vs 2018-01-03
000563F_QUIVER_OBJg0463121	122.485	0.207356	0.396231	2017-10-17 vs 2018-01-03
000563F_QUIVER_OBJg0463131	2.98169	4.03325	0.0263241	2017-10-17 vs 2018-01-03
000564F_QUIVER_OBJg0463181	114.265	0.471193	0.0382148	2017-10-17 vs 2018-01-03
000564F_QUIVER_OBJg0463201	13.579	0.408433	0.548365	2017-10-17 vs 2018-01-03
000564F_QUIVER_OBJg0463211	84.5313	0.625081	0.0169937	2017-10-17 vs 2018-01-03
000564F_QUIVER_OBJg0463221	50.3103	-0.0228193	0.956756	2017-10-17 vs 2018-01-03
000564F_QUIVER_OBJg0463231	119.793	0.705424	0.000719804	2017-10-17 vs 2018-01-03
000567F_QUIVER_OBJg0463291	150.167	-0.234786	0.255067	2017-10-17 vs 2018-01-03
000567F_QUIVER_OBJg0463301	8.49338	-2.03363	0.0142026	2017-10-17 vs 2018-01-03
000567F_QUIVER_OBJg0463321	65.8599	-2.62362	8.78828e-17	2017-10-17 vs 2018-01-03
000567F_QUIVER_OBJg0463331	19.323	-0.994948	0.059002	2017-10-17 vs 2018-01-03
000567F_QUIVER_OBJg0463341	16.7335	0.706389	0.244731	2017-10-17 vs 2018-01-03
000567F_QUIVER_OBJg0463401	125.746	0.542734	0.0130934	2017-10-17 vs 2018-01-03
000567F_QUIVER_OBJg0463411	64.3874	-0.575378	0.0522157	2017-10-17 vs 2018-01-03
000567F_QUIVER_OBJg0463421	216.918	-0.719255	1.8476e-05	2017-10-17 vs 2018-01-03
000567F_QUIVER_OBJg0463431	78.5979	-0.0894406	0.786066	2017-10-17 vs 2018-01-03
000567F_QUIVER_OBJg0463441	139.881	0.0187794	0.942747	2017-10-17 vs 2018-01-03
000567F_QUIVER_OBJg0463451	68.8201	-0.280575	0.345113	2017-10-17 vs 2018-01-03
000568F_QUIVER_OBJg0463481	125.107	0.236911	0.307562	2017-10-17 vs 2018-01-03
000568F_QUIVER_OBJg0463551	117.087	0.345523	0.158856	2017-10-17 vs 2018-01-03
000570F_QUIVER_OBJg0463611	81.054	-0.198195	0.497079	2017-10-17 vs 2018-01-03
000574F_QUIVER_OBJg0464041	31.7747	-0.593421	0.170244	2017-10-17 vs 2018-01-03
000574F_QUIVER_OBJg0464051	62.0458	-0.466641	0.134082	2017-10-17 vs 2018-01-03
000574F_QUIVER_OBJg0464061	469.83	0.5917	8.28937e-05	2017-10-17 vs 2018-01-03
000579F_QUIVER_OBJg0464291	136.975	-1.49316	4.81279e-13	2017-10-17 vs 2018-01-03
000579F_QUIVER_OBJg0464301	69.4202	0.403134	0.162381	2017-10-17 vs 2018-01-03
000579F_QUIVER_OBJg0464311	83.5338	-1.59489	6.29731e-10	2017-10-17 vs 2018-01-03
000579F_QUIVER_OBJg0464321	21.8923	-1.44038	0.00391029	2017-10-17 vs 2018-01-03
000579F_QUIVER_OBJg0464381	94.4032	-3.41552	1.45279e-31	2017-10-17 vs 2018-01-03
000579F_QUIVER_OBJg0464391	15.8864	-1.3642	0.0287304	2017-10-17 vs 2018-01-03
000579F_QUIVER_OBJg0464441	880.609	0.38483	0.00992475	2017-10-17 vs 2018-01-03
000579F_QUIVER_OBJg0464461	24.4714	-0.48694	0.328687	2017-10-17 vs 2018-01-03
000579F_QUIVER_OBJg0464471	12.8798	-0.485846	0.48965	2017-10-17 vs 2018-01-03
000579F_QUIVER_OBJg0464491	105.108	-0.619222	0.0081536	2017-10-17 vs 2018-01-03
000583F_QUIVER_OBJg0464991	286.643	0.390531	0.0303051	2017-10-17 vs 2018-01-03
000584F_QUIVER_OBJg0465031	41.1805	1.50557	1.36345e-05	2017-10-17 vs 2018-01-03
000584F_QUIVER_OBJg0465041	711.022	0.584727	1.78632e-08	2017-10-17 vs 2018-01-03
000591F_QUIVER_OBJg0465261	259.586	0.148968	0.400005	2017-10-17 vs 2018-01-03
000595F_QUIVER_OBJg0465351	13.425	-1.37197	0.0309974	2017-10-17 vs 2018-01-03
000595F_QUIVER_OBJg0465401	177.295	0.832267	5.48864e-06	2017-10-17 vs 2018-01-03
000599F_QUIVER_OBJg0465461	121.684	0.41453	0.0905137	2017-10-17 vs 2018-01-03
000599F_QUIVER_OBJg0465471	35.3172	0.565825	0.164378	2017-10-17 vs 2018-01-03
000600F_QUIVER_SUBSEQ_1-11877_OBJg0465581	611.277	2.87292	7.31715e-80	2017-10-17 vs 2018-01-03
000601F_QUIVER_OBJg0465731	69.2436	0.9696	0.000443266	2017-10-17 vs 2018-01-03
000601F_QUIVER_OBJg0465741	13.4079	-1.14607	0.0916325	2017-10-17 vs 2018-01-03
000601F_QUIVER_OBJg0465751	4395.58	-0.182808	0.0215734	2017-10-17 vs 2018-01-03
000602F_QUIVER_OBJg0465761	430.943	0.34417	0.0102099	2017-10-17 vs 2018-01-03
000602F_QUIVER_OBJg0465771	129.893	0.101222	0.687909	2017-10-17 vs 2018-01-03
000602F_QUIVER_OBJg0465791	234.855	0.0487353	0.808825	2017-10-17 vs 2018-01-03
000602F_QUIVER_OBJg0465801	8.8734	0.106533	0.910302	2017-10-17 vs 2018-01-03
000605F_QUIVER_OBJg0465861	625.347	0.945679	5.06094e-20	2017-10-17 vs 2018-01-03
000605F_QUIVER_OBJg0465941	499.743	-0.23069	0.108687	2017-10-17 vs 2018-01-03
000608F_QUIVER_OBJg0466021	33.2284	0.709705	0.0783559	2017-10-17 vs 2018-01-03
000608F_QUIVER_OBJg0466031	34.8876	0.999167	0.0132266	2017-10-17 vs 2018-01-03
000608F_QUIVER_OBJg0466051	2151.23	-0.0116143	0.919955	2017-10-17 vs 2018-01-03
000608F_QUIVER_OBJg0466061	202.21	-1.14623	6.66346e-10	2017-10-17 vs 2018-01-03
000608F_QUIVER_OBJg0466071	238.616	0.922569	4.3391e-08	2017-10-17 vs 2018-01-03
000608F_QUIVER_OBJg0466091	118.966	0.0662097	0.817185	2017-10-17 vs 2018-01-03
000609F_QUIVER_OBJg0466151	550.905	0.693183	2.11802e-09	2017-10-17 vs 2018-01-03
000615F_QUIVER_OBJg0466371	641.669	0.320803	0.00733998	2017-10-17 vs 2018-01-03
000623F_QUIVER_OBJg0466601	277.462	0.208325	0.215863	2017-10-17 vs 2018-01-03
000623F_QUIVER_OBJg0466631	610.519	-0.0717808	0.626336	2017-10-17 vs 2018-01-03
000623F_QUIVER_OBJg0466701	69.1352	-0.384082	0.177384	2017-10-17 vs 2018-01-03
000626F_QUIVER_OBJg0466801	33.074	-0.520698	0.232267	2017-10-17 vs 2018-01-03
000630F_QUIVER_OBJg0467061	93.967	0.768013	0.00112579	2017-10-17 vs 2018-01-03
000630F_QUIVER_OBJg0467081	38.6284	0.745744	0.0501176	2017-10-17 vs 2018-01-03
000630F_QUIVER_OBJg0467121	697.851	-0.07553	0.557254	2017-10-17 vs 2018-01-03
000630F_QUIVER_OBJg0467131	80.2454	0.426675	0.131407	2017-10-17 vs 2018-01-03
000639F_QUIVER_OBJg0467731	278.766	0.0655183	0.723471	2017-10-17 vs 2018-01-03
000639F_QUIVER_OBJg0467811	208.349	0.157017	0.400255	2017-10-17 vs 2018-01-03
000642F_QUIVER_OBJg0467951	26.3826	0.803457	0.0717418	2017-10-17 vs 2018-01-03
000661F_QUIVER_OBJg0468581	20.6056	-0.835909	0.109138	2017-10-17 vs 2018-01-03
000661F_QUIVER_OBJg0468591	24.7851	-0.786682	0.0881445	2017-10-17 vs 2018-01-03
000661F_QUIVER_OBJg0468601	154.8	-0.48687	0.0242927	2017-10-17 vs 2018-01-03
000661F_QUIVER_OBJg0468641	251.909	0.866123	8.31925e-08	2017-10-17 vs 2018-01-03
000661F_QUIVER_OBJg0468651	158.095	-0.346048	0.0691358	2017-10-17 vs 2018-01-03
000661F_QUIVER_OBJg0468661	42.1657	-0.0978488	0.827929	2017-10-17 vs 2018-01-03
000661F_QUIVER_OBJg0468671	2542.79	0.319465	6.22468e-05	2017-10-17 vs 2018-01-03
000661F_QUIVER_OBJg0468681	248.537	0.0111207	0.956652	2017-10-17 vs 2018-01-03
000661F_QUIVER_OBJg0468701	45.2602	0.67954	0.0582756	2017-10-17 vs 2018-01-03
000661F_QUIVER_OBJg0468711	87.0099	0.0691658	0.833502	2017-10-17 vs 2018-01-03
000663F_QUIVER_OBJg0468851	23.8181	0.997991	0.0384554	2017-10-17 vs 2018-01-03
000666F_QUIVER_OBJg0469011	69.3047	-0.268453	0.383038	2017-10-17 vs 2018-01-03
000666F_QUIVER_OBJg0469021	398.751	0.0979797	0.519944	2017-10-17 vs 2018-01-03
000666F_QUIVER_OBJg0469031	12.5834	0.266708	0.716558	2017-10-17 vs 2018-01-03
000671F_QUIVER_OBJg0469181	75.3832	-0.149012	0.634193	2017-10-17 vs 2018-01-03
000671F_QUIVER_OBJg0469191	281.276	-0.253326	0.109255	2017-10-17 vs 2018-01-03
000671F_QUIVER_OBJg0469201	78.2632	-0.022525	0.947745	2017-10-17 vs 2018-01-03
000671F_QUIVER_OBJg0469231	42.7663	-0.276321	0.468132	2017-10-17 vs 2018-01-03
000671F_QUIVER_OBJg0469251	171.195	-0.382478	0.0493857	2017-10-17 vs 2018-01-03
000674F_QUIVER_OBJg0469371	35.3299	0.647676	0.112637	2017-10-17 vs 2018-01-03
000677F_QUIVER_OBJg0469441	16.3785	-1.97323	0.00196604	2017-10-17 vs 2018-01-03
000682F_QUIVER_OBJg0469961	34.6383	0.152349	0.73651	2017-10-17 vs 2018-01-03
000682F_QUIVER_OBJg0469971	342.794	0.330623	0.017796	2017-10-17 vs 2018-01-03
000688F_QUIVER_OBJg0470131	83.4443	0.841538	0.000792856	2017-10-17 vs 2018-01-03
000693F_QUIVER_OBJg0470291	19.4936	-0.115441	0.856356	2017-10-17 vs 2018-01-03
000701F_QUIVER_OBJg0470541	306.781	0.345188	0.0215551	2017-10-17 vs 2018-01-03
000701F_QUIVER_OBJg0470551	247.635	0.501766	0.00210691	2017-10-17 vs 2018-01-03
000701F_QUIVER_OBJg0470561	59.5406	1.05218	0.000300619	2017-10-17 vs 2018-01-03
000702F_QUIVER_OBJg0470651	513.037	0.176234	0.177467	2017-10-17 vs 2018-01-03
000702F_QUIVER_OBJg0470661	35.2039	0.0277382	0.957232	2017-10-17 vs 2018-01-03
000702F_QUIVER_OBJg0470711	17.1693	4.34659	3.49925e-07	2017-10-17 vs 2018-01-03
000702F_QUIVER_OBJg0470721	196.541	0.640882	0.00189396	2017-10-17 vs 2018-01-03
000703F_QUIVER_OBJg0470771	130.4	-0.269884	0.238138	2017-10-17 vs 2018-01-03
000704F_QUIVER_OBJg0470791	15.6689	0.989021	0.0891686	2017-10-17 vs 2018-01-03
000704F_QUIVER_OBJg0470871	17.6195	-0.353392	0.564445	2017-10-17 vs 2018-01-03
000704F_QUIVER_OBJg0470901	88.5952	-0.544623	0.0321545	2017-10-17 vs 2018-01-03
000704F_QUIVER_OBJg0470921	19.9798	-1.98197	0.000153829	2017-10-17 vs 2018-01-03
000711F_QUIVER_OBJg0471581	23.8302	0.718105	0.144921	2017-10-17 vs 2018-01-03
000730F_QUIVER_OBJg0472371	9.72415	-0.201955	0.81837	2017-10-17 vs 2018-01-03
000730F_QUIVER_OBJg0472381	20.5496	0.20206	0.732506	2017-10-17 vs 2018-01-03
000734F_QUIVER_OBJg0472501	327.028	-0.336243	0.0265073	2017-10-17 vs 2018-01-03
000734F_QUIVER_OBJg0472521	10.4626	2.6158	0.000883026	2017-10-17 vs 2018-01-03
000739F_QUIVER_OBJg0472681	18.9544	-0.685101	0.233497	2017-10-17 vs 2018-01-03
000739F_QUIVER_OBJg0472701	27.2678	0.274304	0.574644	2017-10-17 vs 2018-01-03
000739F_QUIVER_OBJg0472721	102.599	-1.06633	4.57406e-06	2017-10-17 vs 2018-01-03
000744F_QUIVER_OBJg0473301	171.131	-0.502745	0.00698462	2017-10-17 vs 2018-01-03
000745F_QUIVER_OBJg0473331	123.023	0.553121	0.0104139	2017-10-17 vs 2018-01-03
000745F_QUIVER_OBJg0473341	12.1768	-0.293183	0.691639	2017-10-17 vs 2018-01-03
000745F_QUIVER_OBJg0473361	54.1379	0.593327	0.0839158	2017-10-17 vs 2018-01-03
000748F_QUIVER_OBJg0473441	76.0295	-0.00227287	0.995584	2017-10-17 vs 2018-01-03
000752F_QUIVER_OBJg0473591	54.6847	-0.693984	0.0237635	2017-10-17 vs 2018-01-03
000752F_QUIVER_OBJg0473601	29.0793	-0.705	0.106044	2017-10-17 vs 2018-01-03
000759F_QUIVER_OBJg0473841	63.2299	-0.506791	0.0853123	2017-10-17 vs 2018-01-03
000766F_QUIVER_OBJg0474051	39.5158	-0.761898	0.0426012	2017-10-17 vs 2018-01-03
000770F_QUIVER_OBJg0474161	10.261	1.178	0.123105	2017-10-17 vs 2018-01-03
000778F_QUIVER_OBJg0474371	55.0599	0.593	0.0602127	2017-10-17 vs 2018-01-03
000785F_QUIVER_OBJg0474481	29.3168	0.988026	0.0481805	2017-10-17 vs 2018-01-03
000785F_QUIVER_OBJg0474501	25.0245	1.13475	0.0313401	2017-10-17 vs 2018-01-03
000785F_QUIVER_OBJg0474521	756.094	1.41177	0.0636113	2017-10-17 vs 2018-01-03
000785F_QUIVER_OBJg0474551	16.7843	0.413784	0.560615	2017-10-17 vs 2018-01-03
000794F_QUIVER_OBJg0474711	12.7095	0.361287	0.617256	2017-10-17 vs 2018-01-03
000794F_QUIVER_OBJg0474721	83.3272	0.261103	0.373065	2017-10-17 vs 2018-01-03
000794F_QUIVER_OBJg0474741	14.4887	0.632405	0.359658	2017-10-17 vs 2018-01-03
000794F_QUIVER_OBJg0474751	129.124	0.133827	0.619457	2017-10-17 vs 2018-01-03
000794F_QUIVER_OBJg0474761	633.829	0.0907135	0.484994	2017-10-17 vs 2018-01-03
000794F_QUIVER_OBJg0474781	300.644	0.0673251	0.71289	2017-10-17 vs 2018-01-03
000794F_QUIVER_OBJg0474811	202.849	0.0204554	0.928205	2017-10-17 vs 2018-01-03
000805F_QUIVER_OBJg0474931	24.1801	1.28154	0.0250939	2017-10-17 vs 2018-01-03
000817F_QUIVER_OBJg0475131	233.136	0.0758483	0.695599	2017-10-17 vs 2018-01-03
000817F_QUIVER_OBJg0475141	43.4691	-0.672818	0.0601057	2017-10-17 vs 2018-01-03
000818F_QUIVER_OBJg0475211	23.8626	-0.866154	0.0712502	2017-10-17 vs 2018-01-03
000818F_QUIVER_OBJg0475221	11.7372	-0.237437	0.759612	2017-10-17 vs 2018-01-03
000818F_QUIVER_OBJg0475241	21.5363	0.282105	0.614984	2017-10-17 vs 2018-01-03
000829F_QUIVER_OBJg0475451	40.996	-0.830316	0.0256584	2017-10-17 vs 2018-01-03
000829F_QUIVER_OBJg0475511	11.4605	0.111395	0.891681	2017-10-17 vs 2018-01-03
000829F_QUIVER_OBJg0475551	177.537	-0.337853	0.130436	2017-10-17 vs 2018-01-03
000829F_QUIVER_OBJg0475561	350.306	0.0879174	0.628583	2017-10-17 vs 2018-01-03
000832F_QUIVER_OBJg0475631	241.85	2.83104	1.77509e-59	2017-10-17 vs 2018-01-03
000840F_QUIVER_OBJg0475721	86.9069	0.138971	0.626989	2017-10-17 vs 2018-01-03
000858F_QUIVER_OBJg0476041	46.7001	-0.45183	0.226503	2017-10-17 vs 2018-01-03
000864F_QUIVER_OBJg0476141	520.821	-0.801382	1.96316e-08	2017-10-17 vs 2018-01-03
000864F_QUIVER_OBJg0476151	87.4559	-0.625318	0.0116975	2017-10-17 vs 2018-01-03
000864F_QUIVER_OBJg0476161	175.975	-0.855339	8.20257e-06	2017-10-17 vs 2018-01-03
000875F_QUIVER_OBJg0476361	47.8093	0.502919	0.172978	2017-10-17 vs 2018-01-03
000875F_QUIVER_OBJg0476441	35.7729	-0.242365	0.573942	2017-10-17 vs 2018-01-03
000875F_QUIVER_OBJg0476461	140.124	0.134302	0.549698	2017-10-17 vs 2018-01-03
000881F_QUIVER_OBJg0476541	27.6839	-0.933877	0.0489453	2017-10-17 vs 2018-01-03
000881F_QUIVER_OBJg0476551	24.2608	-1.26123	0.00575103	2017-10-17 vs 2018-01-03
000887F_QUIVER_OBJg0476641	176.08	-0.237039	0.213431	2017-10-17 vs 2018-01-03
000903F_QUIVER_OBJg0476831	1194.3	0.497602	5.85283e-08	2017-10-17 vs 2018-01-03
000916F_QUIVER_OBJg0477091	646.982	0.159943	0.246698	2017-10-17 vs 2018-01-03
000916F_QUIVER_OBJg0477101	73.4041	-0.0180944	0.961659	2017-10-17 vs 2018-01-03
000916F_QUIVER_OBJg0477111	68.6409	-0.286143	0.344858	2017-10-17 vs 2018-01-03
000916F_QUIVER_OBJg0477141	204.016	0.0327078	0.880779	2017-10-17 vs 2018-01-03
000928F_QUIVER_OBJg0477451	30.6045	-1.68363	4.76223e-05	2017-10-17 vs 2018-01-03
000933F_QUIVER_OBJg0477551	538.669	0.371807	0.00625844	2017-10-17 vs 2018-01-03
000934F_QUIVER_OBJg0477571	2.76879	4.91931	0.00495656	2017-10-17 vs 2018-01-03
000934F_QUIVER_OBJg0477581	19.9655	0.638274	0.246601	2017-10-17 vs 2018-01-03
000959F_QUIVER_OBJg0477941	66.0344	0.0299566	0.937412	2017-10-17 vs 2018-01-03
001021F_QUIVER_OBJg0478481	11.0941	1.44013	0.0794162	2017-10-17 vs 2018-01-03
001021F_QUIVER_OBJg0478491	19.9417	1.53336	0.0302189	2017-10-17 vs 2018-01-03
001029F_QUIVER_OBJg0478771	626.953	-0.401339	0.00125247	2017-10-17 vs 2018-01-03
001067F_QUIVER_OBJg0479251	101.053	1.61924	0.0411734	2017-10-17 vs 2018-01-03
001067F_QUIVER_OBJg0479271	28.0324	1.68209	0.00471548	2017-10-17 vs 2018-01-03
001070F_QUIVER_OBJg0479421	35.1449	0.118939	0.810983	2017-10-17 vs 2018-01-03
001092F_QUIVER_OBJg0479831	8.0782	0.503467	0.569682	2017-10-17 vs 2018-01-03
001092F_QUIVER_OBJg0479871	29.4596	-0.310492	0.503655	2017-10-17 vs 2018-01-03
001092F_QUIVER_OBJg0479881	24.2232	-0.368175	0.500759	2017-10-17 vs 2018-01-03
001119F_QUIVER_OBJg0480101	4.92232	0.23752	0.853457	2017-10-17 vs 2018-01-03
001169F_QUIVER_OBJg0480331	19.6324	-1.60742	0.00172842	2017-10-17 vs 2018-01-03
001169F_QUIVER_OBJg0480341	96.4701	-0.330094	0.184142	2017-10-17 vs 2018-01-03
001177F_QUIVER_OBJg0480421	41.6264	-0.179987	0.674869	2017-10-17 vs 2018-01-03
001177F_QUIVER_OBJg0480431	18.0689	-0.0161096	0.981721	2017-10-17 vs 2018-01-03
001177F_QUIVER_OBJg0480461	60.4656	1.18057	6.43809e-05	2017-10-17 vs 2018-01-03
001181F_QUIVER_OBJg0480511	14.5731	1.59973	0.0257362	2017-10-17 vs 2018-01-03
001181F_QUIVER_OBJg0480521	122.248	1.12202	0.161958	2017-10-17 vs 2018-01-03
001181F_QUIVER_OBJg0480531	127.242	1.70618	0.0210072	2017-10-17 vs 2018-01-03
001200F_QUIVER_OBJg0480611	78.3694	0.339801	0.242165	2017-10-17 vs 2018-01-03
001200F_QUIVER_OBJg0480631	203.347	-0.00222798	0.993188	2017-10-17 vs 2018-01-03
001200F_QUIVER_OBJg0480651	26.2953	1.25026	0.00889041	2017-10-17 vs 2018-01-03
001286F_QUIVER_OBJg0481171	21.8588	0.730866	0.149133	2017-10-17 vs 2018-01-03
PAV01g0000001	2142.41	0.703869	2.48594e-15	2017-10-17 vs 2018-01-03
PAV01g0000011	874.14	0.477529	2.38578e-05	2017-10-17 vs 2018-01-03
PAV01g0000021	99.669	-2.00553	5.40954e-14	2017-10-17 vs 2018-01-03
PAV01g0000031	959.782	0.440798	1.56687e-05	2017-10-17 vs 2018-01-03
PAV01g0000041	1424.36	0.194705	0.0312592	2017-10-17 vs 2018-01-03
PAV01g0000051	533.824	0.672444	6.44687e-08	2017-10-17 vs 2018-01-03
PAV01g0000071	2215.55	0.35943	2.74256e-05	2017-10-17 vs 2018-01-03
PAV01g0000081	132.063	0.1048	0.675204	2017-10-17 vs 2018-01-03
PAV01g0000091	338.828	0.136827	0.423784	2017-10-17 vs 2018-01-03
PAV01g0000101	1479.58	0.304438	0.00119902	2017-10-17 vs 2018-01-03
PAV01g0000111	1687.95	0.32835	0.000434517	2017-10-17 vs 2018-01-03
PAV01g0000141	16.0345	-0.412923	0.527164	2017-10-17 vs 2018-01-03
PAV01g0000151	76.4559	1.43072	1.48581e-07	2017-10-17 vs 2018-01-03
PAV01g0000161	143.552	0.718893	0.000219804	2017-10-17 vs 2018-01-03
PAV01g0000171	202.43	0.296387	0.117286	2017-10-17 vs 2018-01-03
PAV01g0000181	464.658	0.2437	0.0564994	2017-10-17 vs 2018-01-03
PAV01g0000191	494.378	0.586382	8.27953e-07	2017-10-17 vs 2018-01-03
PAV01g0000201	2216.88	0.354815	0.209519	2017-10-17 vs 2018-01-03
PAV01g0000271	618.087	-0.125672	0.349626	2017-10-17 vs 2018-01-03
PAV01g0000281	31.843	-0.956663	0.0176615	2017-10-17 vs 2018-01-03
PAV01g0000291	654.813	0.0971872	0.437711	2017-10-17 vs 2018-01-03
PAV01g0000301	96.9969	-4.53148	1.81999e-31	2017-10-17 vs 2018-01-03
PAV01g0000331	24.2269	0.482989	0.347698	2017-10-17 vs 2018-01-03
PAV01g0000371	3302.27	-1.91569	7.21354e-64	2017-10-17 vs 2018-01-03
PAV01g0000401	8837.37	-2.54167	2.8915e-152	2017-10-17 vs 2018-01-03
PAV01g0000411	1045.51	-0.0375447	0.76119	2017-10-17 vs 2018-01-03
PAV01g0000431	945.24	0.32347	0.00148921	2017-10-17 vs 2018-01-03
PAV01g0000441	2880.19	0.515727	2.93171e-06	2017-10-17 vs 2018-01-03
PAV01g0000451	87.894	-0.597373	0.0160727	2017-10-17 vs 2018-01-03
PAV01g0000461	3.57586	-2.61217	0.0598854	2017-10-17 vs 2018-01-03
PAV01g0000471	417.744	-0.764654	1.41579e-09	2017-10-17 vs 2018-01-03
PAV01g0000481	159.062	-0.0104625	0.966889	2017-10-17 vs 2018-01-03
PAV01g0000511	69.2267	-0.0719386	0.83168	2017-10-17 vs 2018-01-03
PAV01g0000531	118.762	0.557625	0.00855656	2017-10-17 vs 2018-01-03
PAV01g0000561	8.61568	-2.19968	0.00957114	2017-10-17 vs 2018-01-03
PAV01g0000571	17.8126	-1.31836	0.0157309	2017-10-17 vs 2018-01-03
PAV01g0000581	15.5662	1.10295	0.0641889	2017-10-17 vs 2018-01-03
PAV01g0000591	239.216	0.112734	0.572937	2017-10-17 vs 2018-01-03
PAV01g0000601	181.67	-0.118532	0.56158	2017-10-17 vs 2018-01-03
PAV01g0000611	1481.86	0.333304	0.000144979	2017-10-17 vs 2018-01-03
PAV01g0000621	569.844	0.963309	5.33753e-14	2017-10-17 vs 2018-01-03
PAV01g0000631	250.156	1.00039	4.45623e-10	2017-10-17 vs 2018-01-03
PAV01g0000641	2007.45	1.02724	0.000407363	2017-10-17 vs 2018-01-03
PAV01g0000651	113.669	0.950667	0.000112322	2017-10-17 vs 2018-01-03
PAV01g0000661	105.88	0.122963	0.647108	2017-10-17 vs 2018-01-03
PAV01g0000671	26.581	0.341012	0.480406	2017-10-17 vs 2018-01-03
PAV01g0000681	1921.44	-0.164755	0.0789243	2017-10-17 vs 2018-01-03
PAV01g0000711	68.2777	0.248037	0.415639	2017-10-17 vs 2018-01-03
PAV01g0000721	251.832	-0.584246	0.00541081	2017-10-17 vs 2018-01-03
PAV01g0000731	1069.62	-0.0966739	0.368422	2017-10-17 vs 2018-01-03
PAV01g0000741	88.1491	-0.0863027	0.77525	2017-10-17 vs 2018-01-03
PAV01g0000751	18.8011	-0.557617	0.333281	2017-10-17 vs 2018-01-03
PAV01g0000771	39.204	-0.180939	0.664149	2017-10-17 vs 2018-01-03
PAV01g0000781	26.6728	-0.575242	0.237971	2017-10-17 vs 2018-01-03
PAV01g0000791	338.785	0.0887402	0.581217	2017-10-17 vs 2018-01-03
PAV01g0000801	412.274	-0.192166	0.20084	2017-10-17 vs 2018-01-03
PAV01g0000821	196.172	-0.836834	2.66358e-06	2017-10-17 vs 2018-01-03
PAV01g0000831	110.714	-0.119461	0.656303	2017-10-17 vs 2018-01-03
PAV01g0000901	52.7375	0.212779	0.561023	2017-10-17 vs 2018-01-03
PAV01g0000931	8.36105	0.563906	0.529621	2017-10-17 vs 2018-01-03
PAV01g0000941	154.665	-0.703784	0.000600284	2017-10-17 vs 2018-01-03
PAV01g0000951	2156.8	0.188097	0.0287483	2017-10-17 vs 2018-01-03
PAV01g0000961	140.487	-0.133097	0.5847	2017-10-17 vs 2018-01-03
PAV01g0000971	2541.41	0.0127275	0.905531	2017-10-17 vs 2018-01-03
PAV01g0001011	94.3543	0.229811	0.375968	2017-10-17 vs 2018-01-03
PAV01g0001021	221.719	-0.346385	0.0438091	2017-10-17 vs 2018-01-03
PAV01g0001031	225.893	0.044099	0.838266	2017-10-17 vs 2018-01-03
PAV01g0001041	10.389	-0.889861	0.247971	2017-10-17 vs 2018-01-03
PAV01g0001121	20.1105	-1.30015	0.0158741	2017-10-17 vs 2018-01-03
PAV01g0001131	13.6476	-1.54803	0.0148004	2017-10-17 vs 2018-01-03
PAV01g0001141	975.776	0.204076	0.0406742	2017-10-17 vs 2018-01-03
PAV01g0001151	26.3486	-0.383764	0.435226	2017-10-17 vs 2018-01-03
PAV01g0001161	52.3975	-0.179958	0.647959	2017-10-17 vs 2018-01-03
PAV01g0001171	64.7907	0.00404276	0.992695	2017-10-17 vs 2018-01-03
PAV01g0001201	13.6012	-0.826746	0.2211	2017-10-17 vs 2018-01-03
PAV01g0001211	566.889	-0.0585256	0.674869	2017-10-17 vs 2018-01-03
PAV01g0001251	600.321	0.64429	2.4771e-09	2017-10-17 vs 2018-01-03
PAV01g0001261	11.6461	-1.13065	0.102035	2017-10-17 vs 2018-01-03
PAV01g0001281	922.852	-0.281263	0.00907307	2017-10-17 vs 2018-01-03
PAV01g0001301	116.321	0.292317	0.191938	2017-10-17 vs 2018-01-03
PAV01g0001321	76.6245	0.27787	0.323058	2017-10-17 vs 2018-01-03
PAV01g0001341	370.323	0.275194	0.0459289	2017-10-17 vs 2018-01-03
PAV01g0001421	88.6403	-1.39488	9.58769e-07	2017-10-17 vs 2018-01-03
PAV01g0001431	33.1197	0.0906811	0.857769	2017-10-17 vs 2018-01-03
PAV01g0001441	61.5166	-0.724475	0.0203883	2017-10-17 vs 2018-01-03
PAV01g0001451	533.885	0.569213	1.09085e-06	2017-10-17 vs 2018-01-03
PAV01g0001461	14095	-0.0421826	0.625137	2017-10-17 vs 2018-01-03
PAV01g0001481	2164.87	0.36634	1.60676e-05	2017-10-17 vs 2018-01-03
PAV01g0001491	268.709	0.560113	0.000128232	2017-10-17 vs 2018-01-03
PAV01g0001561	14.8887	0.286189	0.690128	2017-10-17 vs 2018-01-03
PAV01g0001641	20.1164	0.11985	0.856189	2017-10-17 vs 2018-01-03
PAV01g0001651	78.8951	-0.309955	0.260774	2017-10-17 vs 2018-01-03
PAV01g0001661	177.968	0.530774	0.00376119	2017-10-17 vs 2018-01-03
PAV01g0001671	62.118	0.599251	0.0449411	2017-10-17 vs 2018-01-03
PAV01g0001681	127.954	0.33139	0.134256	2017-10-17 vs 2018-01-03
PAV01g0001691	5202.07	0.244786	0.03167	2017-10-17 vs 2018-01-03
PAV01g0001701	364.627	-0.369495	0.00783777	2017-10-17 vs 2018-01-03
PAV01g0001711	235.104	0.0498661	0.80729	2017-10-17 vs 2018-01-03
PAV01g0001721	755.596	-0.404377	0.000272698	2017-10-17 vs 2018-01-03
PAV01g0001731	172.614	0.174126	0.4749	2017-10-17 vs 2018-01-03
PAV01g0001741	275.12	-0.922331	3.26857e-08	2017-10-17 vs 2018-01-03
PAV01g0001751	413.616	0.27265	0.0515121	2017-10-17 vs 2018-01-03
PAV01g0001771	38.9047	0.983427	0.00790156	2017-10-17 vs 2018-01-03
PAV01g0001781	3.35123	-1.6831	0.219079	2017-10-17 vs 2018-01-03
PAV01g0001791	112.608	-1.64423	1.2775e-14	2017-10-17 vs 2018-01-03
PAV01g0001801	1712.55	0.788922	4.07856e-18	2017-10-17 vs 2018-01-03
PAV01g0001861	64.464	0.603868	0.0376229	2017-10-17 vs 2018-01-03
PAV01g0001871	11.3811	0.634527	0.384939	2017-10-17 vs 2018-01-03
PAV01g0001881	43.8924	0.0333185	0.939513	2017-10-17 vs 2018-01-03
PAV01g0001891	177.818	-2.25053	4.67549e-33	2017-10-17 vs 2018-01-03
PAV01g0001901	24.6853	-1.69516	0.000445591	2017-10-17 vs 2018-01-03
PAV01g0001911	182.271	-2.89814	3.86055e-42	2017-10-17 vs 2018-01-03
PAV01g0001921	1359.23	-0.377707	1.89778e-05	2017-10-17 vs 2018-01-03
PAV01g0001931	1065.26	-0.707079	7.02805e-14	2017-10-17 vs 2018-01-03
PAV01g0001941	129.798	0.263113	0.296949	2017-10-17 vs 2018-01-03
PAV01g0001961	299.585	0.146845	0.474694	2017-10-17 vs 2018-01-03
PAV01g0001971	322.386	-0.0649756	0.726814	2017-10-17 vs 2018-01-03
PAV01g0001981	1631.58	-0.120975	0.206724	2017-10-17 vs 2018-01-03
PAV01g0001991	445.954	0.302047	0.0184493	2017-10-17 vs 2018-01-03
PAV01g0002001	6421.4	0.0450953	0.631577	2017-10-17 vs 2018-01-03
PAV01g0002011	870.2	0.678464	2.7145e-11	2017-10-17 vs 2018-01-03
PAV01g0002021	13000.8	0.0850871	0.293376	2017-10-17 vs 2018-01-03
PAV01g0002031	50.6098	0.155872	0.672513	2017-10-17 vs 2018-01-03
PAV01g0002041	76.0529	-0.381296	0.18993	2017-10-17 vs 2018-01-03
PAV01g0002051	3670.01	-0.0989625	0.361485	2017-10-17 vs 2018-01-03
PAV01g0002061	2976.73	0.149533	0.0870225	2017-10-17 vs 2018-01-03
PAV01g0002071	481.079	0.240129	0.055475	2017-10-17 vs 2018-01-03
PAV01g0002081	82.9416	0.433847	0.109299	2017-10-17 vs 2018-01-03
PAV01g0002111	28.3877	-1.97603	1.6507e-05	2017-10-17 vs 2018-01-03
PAV01g0002131	308.463	0.539184	0.000175141	2017-10-17 vs 2018-01-03
PAV01g0002141	66.5034	-0.100149	0.769748	2017-10-17 vs 2018-01-03
PAV01g0002151	0	NA	NA	2017-10-17 vs 2018-01-03
PAV01g0002161	1148.75	-0.0621444	0.612767	2017-10-17 vs 2018-01-03
PAV01g0002171	844.133	-0.540852	6.57285e-05	2017-10-17 vs 2018-01-03
PAV01g0002181	428.257	-0.337308	0.00949986	2017-10-17 vs 2018-01-03
PAV01g0002191	47.2351	-0.223164	0.545874	2017-10-17 vs 2018-01-03
PAV01g0002201	19.9627	-2.96984	8.27833e-07	2017-10-17 vs 2018-01-03
PAV01g0002221	13.4079	-2.23402	0.000788634	2017-10-17 vs 2018-01-03
PAV01g0002231	379.795	-0.04891	0.775311	2017-10-17 vs 2018-01-03
PAV01g0002241	1753.05	-0.937508	5.09679e-32	2017-10-17 vs 2018-01-03
PAV01g0002281	5.56839	1.23751	0.253373	2017-10-17 vs 2018-01-03
PAV01g0002291	12.3945	-0.67553	0.350206	2017-10-17 vs 2018-01-03
PAV01g0002391	216.178	0.431913	0.0117729	2017-10-17 vs 2018-01-03
PAV01g0002401	430.088	0.0757946	0.616762	2017-10-17 vs 2018-01-03
PAV01g0002411	98.3792	-3.21792	9.71729e-27	2017-10-17 vs 2018-01-03
PAV01g0002421	115.904	-3.08762	1.03209e-35	2017-10-17 vs 2018-01-03
PAV01g0002451	620.542	-0.469957	0.000198122	2017-10-17 vs 2018-01-03
PAV01g0002461	731.871	-0.603079	2.20327e-07	2017-10-17 vs 2018-01-03
PAV01g0002491	79.3808	-1.92906	5.57886e-14	2017-10-17 vs 2018-01-03
PAV01g0002621	233.362	-0.392811	0.014544	2017-10-17 vs 2018-01-03
PAV01g0002631	404.826	0.688107	4.84127e-08	2017-10-17 vs 2018-01-03
PAV01g0002641	328.246	-0.191969	0.19363	2017-10-17 vs 2018-01-03
PAV01g0002651	214.587	1.4033	9.92938e-13	2017-10-17 vs 2018-01-03
PAV01g0002661	41.4253	-0.293129	0.468189	2017-10-17 vs 2018-01-03
PAV01g0002681	1270.48	0.8623	6.51328e-17	2017-10-17 vs 2018-01-03
PAV01g0002691	1748.69	0.768005	1.28252e-17	2017-10-17 vs 2018-01-03
PAV01g0002701	1507.68	-2.13279	6.2165e-91	2017-10-17 vs 2018-01-03
PAV01g0002741	16.0188	-0.569795	0.342906	2017-10-17 vs 2018-01-03
PAV01g0002751	4959.27	-2.01808	1.05629e-106	2017-10-17 vs 2018-01-03
PAV01g0002761	9225.31	0.35036	1.35099e-05	2017-10-17 vs 2018-01-03
PAV01g0002781	520.239	0.377633	0.00164351	2017-10-17 vs 2018-01-03
PAV01g0002791	18.4497	-5.17127	2.17535e-07	2017-10-17 vs 2018-01-03
PAV01g0002811	175.046	-1.7662	3.32323e-20	2017-10-17 vs 2018-01-03
PAV01g0002821	253.036	-2.48153	1.37992e-49	2017-10-17 vs 2018-01-03
PAV01g0002831	103.639	-0.655747	0.0043473	2017-10-17 vs 2018-01-03
PAV01g0002841	744.046	-0.179262	0.115264	2017-10-17 vs 2018-01-03
PAV01g0002861	0.890658	0.99626	0.728236	2017-10-17 vs 2018-01-03
PAV01g0002871	139.46	0.805602	2.44144e-05	2017-10-17 vs 2018-01-03
PAV01g0002881	635.435	0.366492	0.00289464	2017-10-17 vs 2018-01-03
PAV01g0002901	204.837	0.222511	0.230412	2017-10-17 vs 2018-01-03
PAV01g0002911	590.872	-0.259992	0.0310472	2017-10-17 vs 2018-01-03
PAV01g0002921	457.696	-0.0212583	0.895614	2017-10-17 vs 2018-01-03
PAV01g0002931	6369.18	1.16469	2.63622e-25	2017-10-17 vs 2018-01-03
PAV01g0002941	22.6261	-0.366009	0.498681	2017-10-17 vs 2018-01-03
PAV01g0002951	711.179	-0.460508	3.06204e-05	2017-10-17 vs 2018-01-03
PAV01g0002961	388.079	1.01813	3.275e-12	2017-10-17 vs 2018-01-03
PAV01g0002981	297.792	4.50271	4.85824e-74	2017-10-17 vs 2018-01-03
PAV01g0002991	128.157	5.78658	1.57956e-37	2017-10-17 vs 2018-01-03
PAV01g0003011	1093.26	1.84822	4.3173e-59	2017-10-17 vs 2018-01-03
PAV01g0003021	182.453	-0.755558	9.40642e-06	2017-10-17 vs 2018-01-03
PAV01g0003031	49.9946	0.157593	0.678137	2017-10-17 vs 2018-01-03
PAV01g0003041	183.862	0.482784	0.0125686	2017-10-17 vs 2018-01-03
PAV01g0003051	75.9618	1.72583	8.56515e-11	2017-10-17 vs 2018-01-03
PAV01g0003061	1073.3	0.459337	7.07417e-06	2017-10-17 vs 2018-01-03
PAV01g0003071	111.247	0.244676	0.412368	2017-10-17 vs 2018-01-03
PAV01g0003081	143.039	0.261796	0.221858	2017-10-17 vs 2018-01-03
PAV01g0003091	170.287	-0.50682	0.0142752	2017-10-17 vs 2018-01-03
PAV01g0003101	2607.45	0.0239113	0.824612	2017-10-17 vs 2018-01-03
PAV01g0003111	51.0907	0.719729	0.0585797	2017-10-17 vs 2018-01-03
PAV01g0003161	40.0377	-0.332899	0.461495	2017-10-17 vs 2018-01-03
PAV01g0003171	2084.84	0.0340583	0.773145	2017-10-17 vs 2018-01-03
PAV01g0003181	1852.04	0.904129	0.00032346	2017-10-17 vs 2018-01-03
PAV01g0003191	122.729	-0.241065	0.712934	2017-10-17 vs 2018-01-03
PAV01g0003201	12.0681	-1.59404	0.017573	2017-10-17 vs 2018-01-03
PAV01g0003211	11.1867	-2.32837	0.00185216	2017-10-17 vs 2018-01-03
PAV01g0003251	54.1349	0.489746	0.154879	2017-10-17 vs 2018-01-03
PAV01g0003261	1095.72	-0.501151	3.64497e-06	2017-10-17 vs 2018-01-03
PAV01g0003271	1143.54	-0.419449	0.000238521	2017-10-17 vs 2018-01-03
PAV01g0003281	906.958	0.423786	2.33867e-05	2017-10-17 vs 2018-01-03
PAV01g0003291	934.964	-0.117414	0.269246	2017-10-17 vs 2018-01-03
PAV01g0003321	1.18198	1.44817	0.558862	2017-10-17 vs 2018-01-03
PAV01g0003341	17.6049	0.14713	0.825963	2017-10-17 vs 2018-01-03
PAV01g0003411	1058.4	-1.70453	4.33222e-66	2017-10-17 vs 2018-01-03
PAV01g0003421	55.6993	-0.871486	0.004509	2017-10-17 vs 2018-01-03
PAV01g0003461	117.56	-0.383878	0.119966	2017-10-17 vs 2018-01-03
PAV01g0003471	466.982	-0.00384336	0.983374	2017-10-17 vs 2018-01-03
PAV01g0003481	1050.28	0.445469	2.0507e-06	2017-10-17 vs 2018-01-03
PAV01g0003491	1035.98	0.375128	0.000102369	2017-10-17 vs 2018-01-03
PAV01g0003501	378.399	0.548347	0.000593599	2017-10-17 vs 2018-01-03
PAV01g0003511	1257.1	0.356588	0.000262935	2017-10-17 vs 2018-01-03
PAV01g0003521	514.928	-0.230296	0.14631	2017-10-17 vs 2018-01-03
PAV01g0003531	134.083	-0.268575	0.213894	2017-10-17 vs 2018-01-03
PAV01g0003541	39.9568	-1.43072	9.80481e-05	2017-10-17 vs 2018-01-03
PAV01g0003551	53.1111	0.0888102	0.83412	2017-10-17 vs 2018-01-03
PAV01g0003561	75.9021	-1.32124	8.45293e-06	2017-10-17 vs 2018-01-03
PAV01g0003571	106.977	-0.609383	0.0197458	2017-10-17 vs 2018-01-03
PAV01g0003581	238.9	-1.19407	1.11332e-14	2017-10-17 vs 2018-01-03
PAV01g0003591	3022.08	0.106465	0.246645	2017-10-17 vs 2018-01-03
PAV01g0003611	98.7891	0.589794	0.0130169	2017-10-17 vs 2018-01-03
PAV01g0003621	1966.91	0.105106	0.535689	2017-10-17 vs 2018-01-03
PAV01g0003631	779.48	-1.02546	7.19319e-17	2017-10-17 vs 2018-01-03
PAV01g0003641	1454.69	0.434504	1.81549e-06	2017-10-17 vs 2018-01-03
PAV01g0003651	65.5932	0.595759	0.0389396	2017-10-17 vs 2018-01-03
PAV01g0003661	827.058	0.342642	0.00123396	2017-10-17 vs 2018-01-03
PAV01g0003671	56.9079	0.781974	0.00868153	2017-10-17 vs 2018-01-03
PAV01g0003691	15.6129	0.219349	0.748061	2017-10-17 vs 2018-01-03
PAV01g0003701	666.362	0.282613	0.0129729	2017-10-17 vs 2018-01-03
PAV01g0003711	63.6129	-0.257029	0.41661	2017-10-17 vs 2018-01-03
PAV01g0003721	114.223	-1.17441	6.9369e-08	2017-10-17 vs 2018-01-03
PAV01g0003731	9.24115	0.332654	0.705487	2017-10-17 vs 2018-01-03
PAV01g0003741	216.293	0.737367	3.9159e-05	2017-10-17 vs 2018-01-03
PAV01g0003761	238.345	0.26327	0.153391	2017-10-17 vs 2018-01-03
PAV01g0003771	310.057	-0.0784159	0.647108	2017-10-17 vs 2018-01-03
PAV01g0003791	301.171	0.326307	0.040715	2017-10-17 vs 2018-01-03
PAV01g0003831	387.403	-0.712	5.85068e-06	2017-10-17 vs 2018-01-03
PAV01g0003851	40.1619	-2.5591	2.23767e-10	2017-10-17 vs 2018-01-03
PAV01g0003901	19261.7	-2.07258	1.74974e-193	2017-10-17 vs 2018-01-03
PAV01g0003931	6317.94	-3.45633	0	2017-10-17 vs 2018-01-03
PAV01g0004111	918.231	0.378531	0.000363546	2017-10-17 vs 2018-01-03
PAV01g0004121	205.512	-0.231091	0.224097	2017-10-17 vs 2018-01-03
PAV01g0004131	886.484	0.322887	0.00416562	2017-10-17 vs 2018-01-03
PAV01g0004171	14.5324	3.3595	1.01829e-05	2017-10-17 vs 2018-01-03
PAV01g0004181	2778.2	-0.0567442	0.566477	2017-10-17 vs 2018-01-03
PAV01g0004191	825.842	0.528795	4.9708e-06	2017-10-17 vs 2018-01-03
PAV01g0004211	2290.97	0.548226	1.56192e-11	2017-10-17 vs 2018-01-03
PAV01g0004221	1445.14	0.52868	6.34539e-10	2017-10-17 vs 2018-01-03
PAV01g0004241	1468.79	-1.23365	2.89501e-47	2017-10-17 vs 2018-01-03
PAV01g0004251	1.67051	-3.02832	0.151893	2017-10-17 vs 2018-01-03
PAV01g0004261	1261.89	-0.333546	0.000886901	2017-10-17 vs 2018-01-03
PAV01g0004271	439.698	0.532452	1.0812e-05	2017-10-17 vs 2018-01-03
PAV01g0004291	638.94	0.299828	0.0129338	2017-10-17 vs 2018-01-03
PAV01g0004301	37.8118	1.24886	0.00114907	2017-10-17 vs 2018-01-03
PAV01g0004351	1.66503	4.1962	0.039162	2017-10-17 vs 2018-01-03
PAV01g0004361	11.0314	3.65901	3.65945e-05	2017-10-17 vs 2018-01-03
PAV01g0004371	33.8525	3.58476	1.61867e-12	2017-10-17 vs 2018-01-03
PAV01g0004391	53.6575	-0.232853	0.539746	2017-10-17 vs 2018-01-03
PAV01g0004401	334.667	1.15513	4.96752e-16	2017-10-17 vs 2018-01-03
PAV01g0004421	631.246	0.589027	1.45069e-07	2017-10-17 vs 2018-01-03
PAV01g0004431	19.8776	-1.42184	0.00587949	2017-10-17 vs 2018-01-03
PAV01g0004451	1264.35	0.281489	0.0190609	2017-10-17 vs 2018-01-03
PAV01g0004461	0.141051	-0.932462	0.872973	2017-10-17 vs 2018-01-03
PAV01g0004471	34.2598	-1.07966	0.00494632	2017-10-17 vs 2018-01-03
PAV01g0004481	0.34777	-1.88663	0.669927	2017-10-17 vs 2018-01-03
PAV01g0004501	20.1114	2.59918	3.82485e-05	2017-10-17 vs 2018-01-03
PAV01g0004511	25.9154	-0.492801	0.355204	2017-10-17 vs 2018-01-03
PAV01g0004541	707.934	0.476321	0.000609232	2017-10-17 vs 2018-01-03
PAV01g0004561	123.288	-0.0220152	0.93734	2017-10-17 vs 2018-01-03
PAV01g0004571	465.336	0.0149105	0.925665	2017-10-17 vs 2018-01-03
PAV01g0004581	50.8258	-0.320829	0.42599	2017-10-17 vs 2018-01-03
PAV01g0004591	71.3044	-1.60834	7.63157e-09	2017-10-17 vs 2018-01-03
PAV01g0004621	284.61	-0.111784	0.558393	2017-10-17 vs 2018-01-03
PAV01g0004641	444.901	-0.311262	0.0204782	2017-10-17 vs 2018-01-03
PAV01g0004651	625.378	-0.430611	0.00669348	2017-10-17 vs 2018-01-03
PAV01g0004661	621.205	-0.229141	0.046431	2017-10-17 vs 2018-01-03
PAV01g0004671	423.829	-0.535534	4.47466e-05	2017-10-17 vs 2018-01-03
PAV01g0004681	84.2802	-0.57263	0.0240489	2017-10-17 vs 2018-01-03
PAV01g0004691	31.9392	-1.48722	0.000500732	2017-10-17 vs 2018-01-03
PAV01g0004711	98.0003	0.452889	0.0630562	2017-10-17 vs 2018-01-03
PAV01g0004751	27.2599	-0.375401	0.479566	2017-10-17 vs 2018-01-03
PAV01g0004791	21.5202	4.71397	1.04358e-08	2017-10-17 vs 2018-01-03
PAV01g0004801	5.48762	4.91662	0.00117954	2017-10-17 vs 2018-01-03
PAV01g0004811	31.1561	6.57535	5.74792e-09	2017-10-17 vs 2018-01-03
PAV01g0004841	368.196	0.265817	0.0559895	2017-10-17 vs 2018-01-03
PAV01g0004851	173.743	0.819727	0.000387158	2017-10-17 vs 2018-01-03
PAV01g0004861	258.73	0.105922	0.57773	2017-10-17 vs 2018-01-03
PAV01g0004871	16.2343	-0.697435	0.274331	2017-10-17 vs 2018-01-03
PAV01g0004881	30.1212	-1.47721	0.000541175	2017-10-17 vs 2018-01-03
PAV01g0004891	438.717	-0.657497	1.41185e-07	2017-10-17 vs 2018-01-03
PAV01g0004901	41.0658	-0.281631	0.474978	2017-10-17 vs 2018-01-03
PAV01g0004911	4.68489	0.303963	0.824912	2017-10-17 vs 2018-01-03
PAV01g0004961	616.636	-0.124496	0.330901	2017-10-17 vs 2018-01-03
PAV01g0004971	73.8634	0.491088	0.07829	2017-10-17 vs 2018-01-03
PAV01g0004981	28.4445	2.42064	2.09615e-07	2017-10-17 vs 2018-01-03
PAV01g0004991	193.026	1.1725	9.95985e-11	2017-10-17 vs 2018-01-03
PAV01g0005001	13.7049	-1.7166	0.0142849	2017-10-17 vs 2018-01-03
PAV01g0005031	32.7558	0.452979	0.293349	2017-10-17 vs 2018-01-03
PAV01g0005041	67.8971	-1.37543	1.97141e-06	2017-10-17 vs 2018-01-03
PAV01g0005061	204902	1.2714	9.47765e-86	2017-10-17 vs 2018-01-03
PAV01g0005081	4195.87	1.58803	1.52056e-68	2017-10-17 vs 2018-01-03
PAV01g0005091	121.069	4.25603	1.30342e-37	2017-10-17 vs 2018-01-03
PAV01g0005121	888.268	0.183813	0.178668	2017-10-17 vs 2018-01-03
PAV01g0005141	38.131	-0.171774	0.726476	2017-10-17 vs 2018-01-03
PAV01g0005151	1422.28	-0.598318	1.54114e-06	2017-10-17 vs 2018-01-03
PAV01g0005161	106.909	-0.818997	0.000184539	2017-10-17 vs 2018-01-03
PAV01g0005171	119.89	-1.10357	3.91165e-07	2017-10-17 vs 2018-01-03
PAV01g0005181	3007.11	-0.301929	0.000362799	2017-10-17 vs 2018-01-03
PAV01g0005191	1058.08	0.0968986	0.474883	2017-10-17 vs 2018-01-03
PAV01g0005201	5712.23	0.148667	0.0766758	2017-10-17 vs 2018-01-03
PAV01g0005211	24.226	0.335856	0.560075	2017-10-17 vs 2018-01-03
PAV01g0005231	8093.17	-0.311718	2.67355e-05	2017-10-17 vs 2018-01-03
PAV01g0005241	439.958	0.315757	0.0196296	2017-10-17 vs 2018-01-03
PAV01g0005251	40.039	-2.34144	8.28392e-10	2017-10-17 vs 2018-01-03
PAV01g0005261	1061.39	-0.573909	5.61774e-09	2017-10-17 vs 2018-01-03
PAV01g0005271	231.008	0.61545	0.000110404	2017-10-17 vs 2018-01-03
PAV01g0005281	75.4264	-0.572106	0.0295855	2017-10-17 vs 2018-01-03
PAV01g0005291	1118.93	0.179983	0.116826	2017-10-17 vs 2018-01-03
PAV01g0005311	2832.55	-0.967774	2.08762e-27	2017-10-17 vs 2018-01-03
PAV01g0005331	1042.63	-0.286392	0.00243885	2017-10-17 vs 2018-01-03
PAV01g0005341	41.2199	-0.431996	0.25149	2017-10-17 vs 2018-01-03
PAV01g0005351	2544.67	0.272669	0.000502224	2017-10-17 vs 2018-01-03
PAV01g0005381	1253.69	-0.381923	8.95341e-05	2017-10-17 vs 2018-01-03
PAV01g0005391	103.406	-2.083	9.13086e-18	2017-10-17 vs 2018-01-03
PAV01g0005401	48.8818	-0.340915	0.382461	2017-10-17 vs 2018-01-03
PAV01g0005411	56.8552	-1.13763	0.000443266	2017-10-17 vs 2018-01-03
PAV01g0005421	152.732	-0.151277	0.483393	2017-10-17 vs 2018-01-03
PAV01g0005431	3649.61	0.38509	4.06942e-07	2017-10-17 vs 2018-01-03
PAV01g0005461	2.43226	0.230648	0.902953	2017-10-17 vs 2018-01-03
PAV01g0005471	742.049	-0.258254	0.020795	2017-10-17 vs 2018-01-03
PAV01g0005481	11.9264	-0.391044	0.604337	2017-10-17 vs 2018-01-03
PAV01g0005501	76.985	-2.53941	1.77716e-19	2017-10-17 vs 2018-01-03
PAV01g0005511	333.509	-0.252883	0.113111	2017-10-17 vs 2018-01-03
PAV01g0005521	97.2177	-2.50043	1.82215e-23	2017-10-17 vs 2018-01-03
PAV01g0005531	279.347	0.232854	0.169197	2017-10-17 vs 2018-01-03
PAV01g0005551	56.4499	-1.60707	2.37635e-07	2017-10-17 vs 2018-01-03
PAV01g0005561	55.2841	-1.50437	8.33771e-07	2017-10-17 vs 2018-01-03
PAV01g0005571	14.0476	-2.09929	0.00121195	2017-10-17 vs 2018-01-03
PAV01g0005601	78.4287	0.596519	0.0237635	2017-10-17 vs 2018-01-03
PAV01g0005701	609.836	-0.335198	0.00923366	2017-10-17 vs 2018-01-03
PAV01g0005731	146.008	0.136436	0.611435	2017-10-17 vs 2018-01-03
PAV01g0005761	401.352	0.0817912	0.600286	2017-10-17 vs 2018-01-03
PAV01g0005781	137.655	-0.208221	0.369905	2017-10-17 vs 2018-01-03
PAV01g0005791	62.5223	0.0129841	0.972582	2017-10-17 vs 2018-01-03
PAV01g0005801	737.792	-0.162756	0.199145	2017-10-17 vs 2018-01-03
PAV01g0005821	788.625	0.152328	0.159623	2017-10-17 vs 2018-01-03
PAV01g0005841	294.904	0.16667	0.327135	2017-10-17 vs 2018-01-03
PAV01g0005861	1834.38	0.642956	8.22465e-12	2017-10-17 vs 2018-01-03
PAV01g0005871	944.024	0.0198293	0.880354	2017-10-17 vs 2018-01-03
PAV01g0005881	33.5038	-0.213354	0.633923	2017-10-17 vs 2018-01-03
PAV01g0005901	782.91	0.441926	2.83481e-05	2017-10-17 vs 2018-01-03
PAV01g0005911	230.28	2.19025	3.69724e-22	2017-10-17 vs 2018-01-03
PAV01g0005921	76.501	0.118508	0.704128	2017-10-17 vs 2018-01-03
PAV01g0005931	320.483	-2.1119	2.49206e-50	2017-10-17 vs 2018-01-03
PAV01g0005941	4863.3	0.102931	0.213493	2017-10-17 vs 2018-01-03
PAV01g0005951	14.9238	-4.82841	2.07737e-06	2017-10-17 vs 2018-01-03
PAV01g0005961	360.264	0.206584	0.160548	2017-10-17 vs 2018-01-03
PAV01g0005971	66.3722	-1.77269	1.26679e-09	2017-10-17 vs 2018-01-03
PAV01g0005981	15.6984	0.0344932	0.963619	2017-10-17 vs 2018-01-03
PAV01g0005991	66.9067	-0.582396	0.0418014	2017-10-17 vs 2018-01-03
PAV01g0006001	255.704	-0.980556	1.76844e-10	2017-10-17 vs 2018-01-03
PAV01g0006011	1110.89	0.599224	7.1961e-11	2017-10-17 vs 2018-01-03
PAV01g0006041	233.36	-0.237328	0.18458	2017-10-17 vs 2018-01-03
PAV01g0006051	477.528	0.719645	2.27381e-09	2017-10-17 vs 2018-01-03
PAV01g0006061	696.124	-0.338283	0.00276186	2017-10-17 vs 2018-01-03
PAV01g0006071	1135.97	-0.482556	0.000557034	2017-10-17 vs 2018-01-03
PAV01g0006121	529.636	-0.158718	0.239219	2017-10-17 vs 2018-01-03
PAV01g0006131	1346.26	-0.0428501	0.768673	2017-10-17 vs 2018-01-03
PAV01g0006181	127.4	0.155361	0.54082	2017-10-17 vs 2018-01-03
PAV01g0006191	48.3086	0.643106	0.0552946	2017-10-17 vs 2018-01-03
PAV01g0006201	443.366	-0.642543	1.4087e-06	2017-10-17 vs 2018-01-03
PAV01g0006231	1953.81	0.420009	2.62798e-07	2017-10-17 vs 2018-01-03
PAV01g0006241	589.339	-0.965646	5.45881e-20	2017-10-17 vs 2018-01-03
PAV01g0006261	35.9258	-0.908303	0.0171034	2017-10-17 vs 2018-01-03
PAV01g0006281	87.5857	-1.60448	3.22992e-08	2017-10-17 vs 2018-01-03
PAV01g0006301	181.115	-0.0604443	0.779098	2017-10-17 vs 2018-01-03
PAV01g0006311	319.336	0.447593	0.00172553	2017-10-17 vs 2018-01-03
PAV01g0006321	10.2057	-0.640536	0.420182	2017-10-17 vs 2018-01-03
PAV01g0006331	763.062	-1.09585	6.03277e-28	2017-10-17 vs 2018-01-03
PAV01g0006341	190.831	0.631053	0.000509429	2017-10-17 vs 2018-01-03
PAV01g0006371	50.4838	0.589934	0.075558	2017-10-17 vs 2018-01-03
PAV01g0006381	53.5803	-0.151977	0.680309	2017-10-17 vs 2018-01-03
PAV01g0006391	453.012	0.0887813	0.540129	2017-10-17 vs 2018-01-03
PAV01g0006401	1296.19	0.174296	0.0871649	2017-10-17 vs 2018-01-03
PAV01g0006411	566.637	1.59221	2.05252e-42	2017-10-17 vs 2018-01-03
PAV01g0006421	36.7998	2.1849	8.0171e-08	2017-10-17 vs 2018-01-03
PAV01g0006461	132.225	0.779967	0.000244848	2017-10-17 vs 2018-01-03
PAV01g0006471	1860.92	-0.0860547	0.384048	2017-10-17 vs 2018-01-03
PAV01g0006521	14.4742	-0.362066	0.591772	2017-10-17 vs 2018-01-03
PAV01g0006541	702.884	0.090261	0.451526	2017-10-17 vs 2018-01-03
PAV01g0006561	2840.15	0.559819	2.28716e-12	2017-10-17 vs 2018-01-03
PAV01g0006571	51.1957	1.36888	0.000425899	2017-10-17 vs 2018-01-03
PAV01g0006741	17.2553	1.29455	0.0199342	2017-10-17 vs 2018-01-03
PAV01g0006771	979.914	0.284082	0.0163505	2017-10-17 vs 2018-01-03
PAV01g0006811	16.7394	1.1468	0.0529541	2017-10-17 vs 2018-01-03
PAV01g0006821	409.191	0.153851	0.26923	2017-10-17 vs 2018-01-03
PAV01g0006841	227.229	0.549303	0.000490902	2017-10-17 vs 2018-01-03
PAV01g0006851	600.474	-0.263473	0.0234043	2017-10-17 vs 2018-01-03
PAV01g0006861	12.4759	3.28889	5.78793e-05	2017-10-17 vs 2018-01-03
PAV01g0006871	1929.67	1.45093	2.98539e-48	2017-10-17 vs 2018-01-03
PAV01g0006881	718.593	0.250693	0.0190391	2017-10-17 vs 2018-01-03
PAV01g0006901	360.729	0.0400427	0.820597	2017-10-17 vs 2018-01-03
PAV01g0006911	74.9244	2.17472	5.7343e-15	2017-10-17 vs 2018-01-03
PAV01g0006951	15.8697	-0.833428	0.174596	2017-10-17 vs 2018-01-03
PAV01g0006981	82.1621	-1.81534	6.26008e-13	2017-10-17 vs 2018-01-03
PAV01g0007021	96.2703	-0.759846	0.000847957	2017-10-17 vs 2018-01-03
PAV01g0007091	229.344	-0.227765	0.184142	2017-10-17 vs 2018-01-03
PAV01g0007101	640.464	-1.32207	3.11078e-31	2017-10-17 vs 2018-01-03
PAV01g0007111	101.068	0.420128	0.0762534	2017-10-17 vs 2018-01-03
PAV01g0007121	367.293	0.388509	0.00388185	2017-10-17 vs 2018-01-03
PAV01g0007131	131.868	0.0161885	0.953219	2017-10-17 vs 2018-01-03
PAV01g0007141	318.507	0.108823	0.521204	2017-10-17 vs 2018-01-03
PAV01g0007241	136.43	-0.836272	1.95464e-05	2017-10-17 vs 2018-01-03
PAV01g0007251	1762.2	0.148015	0.122681	2017-10-17 vs 2018-01-03
PAV01g0007261	5183.86	0.566997	4.48112e-07	2017-10-17 vs 2018-01-03
PAV01g0007281	840.364	-0.0872517	0.533022	2017-10-17 vs 2018-01-03
PAV01g0007291	177.559	-2.5932	3.25008e-43	2017-10-17 vs 2018-01-03
PAV01g0007301	44.3284	-2.75684	3.70246e-13	2017-10-17 vs 2018-01-03
PAV01g0007321	147.752	0.606269	0.0164315	2017-10-17 vs 2018-01-03
PAV01g0007331	738.423	-0.483986	0.000240673	2017-10-17 vs 2018-01-03
PAV01g0007341	1613.45	0.522829	1.00597e-09	2017-10-17 vs 2018-01-03
PAV01g0007371	61.0727	-0.15735	0.678038	2017-10-17 vs 2018-01-03
PAV01g0007381	17.6627	1.32577	0.0190665	2017-10-17 vs 2018-01-03
PAV01g0007481	47.4748	0.746542	0.02547	2017-10-17 vs 2018-01-03
PAV01g0007551	934.668	0.11428	0.292854	2017-10-17 vs 2018-01-03
PAV01g0007561	772.831	0.413402	7.85566e-05	2017-10-17 vs 2018-01-03
PAV01g0007571	903.184	-0.0353016	0.781026	2017-10-17 vs 2018-01-03
PAV01g0007581	1958.41	0.319251	0.000441674	2017-10-17 vs 2018-01-03
PAV01g0007591	54.8575	-1.3969	3.41504e-06	2017-10-17 vs 2018-01-03
PAV01g0007621	23.0999	0.578407	0.24982	2017-10-17 vs 2018-01-03
PAV01g0007641	238.263	0.385258	0.0192209	2017-10-17 vs 2018-01-03
PAV01g0007661	254.771	-0.318539	0.0452297	2017-10-17 vs 2018-01-03
PAV01g0007671	901.693	-0.0627659	0.59933	2017-10-17 vs 2018-01-03
[truncated: 21,249 more rows]

## Sheet: 2017-10-17 vs 2018-01-15
gene_id	baseMean	log2FoldChange	padj	comparison
000004F_QUIVER_SUBSEQ_1-227899_OBJg0413441	892.659	3.50307	8.68612e-17	2017-10-17 vs 2018-01-15
000004F_QUIVER_SUBSEQ_1-227899_OBJg0413451	74.947	0.73825	0.0379535	2017-10-17 vs 2018-01-15
000004F_QUIVER_SUBSEQ_1-227899_OBJg0413471	610.612	5.09839	6.38548e-21	2017-10-17 vs 2018-01-15
000004F_QUIVER_SUBSEQ_1-227899_OBJg0413501	339.535	0.1644	0.323827	2017-10-17 vs 2018-01-15
000004F_QUIVER_SUBSEQ_1-227899_OBJg0413511	496.251	-0.135613	0.353784	2017-10-17 vs 2018-01-15
000004F_QUIVER_SUBSEQ_1-227899_OBJg0413551	44.3367	0.150956	0.748924	2017-10-17 vs 2018-01-15
000004F_QUIVER_SUBSEQ_1-227899_OBJg0413571	471.086	0.477464	0.00020265	2017-10-17 vs 2018-01-15
000004F_QUIVER_SUBSEQ_1-227899_OBJg0413581	21.5201	2.34756	0.00091818	2017-10-17 vs 2018-01-15
000004F_QUIVER_SUBSEQ_1-227899_OBJg0413591	371.822	-0.211606	0.178439	2017-10-17 vs 2018-01-15
000004F_QUIVER_SUBSEQ_1-227899_OBJg0413601	1183.25	0.248846	0.0490287	2017-10-17 vs 2018-01-15
000015F_QUIVER_SUBSEQ_2684117-2815753_OBJg0413851	1017.31	-1.6746	7.08851e-51	2017-10-17 vs 2018-01-15
000015F_QUIVER_SUBSEQ_2684117-2815753_OBJg0413861	577.399	0.0638506	0.669526	2017-10-17 vs 2018-01-15
000015F_QUIVER_SUBSEQ_2684117-2815753_OBJg0413871	52.6408	0.241279	0.555609	2017-10-17 vs 2018-01-15
000015F_QUIVER_SUBSEQ_2684117-2815753_OBJg0413881	76.6458	0.249931	0.455248	2017-10-17 vs 2018-01-15
000015F_QUIVER_SUBSEQ_2684117-2815753_OBJg0413891	235.105	-0.0278249	0.90582	2017-10-17 vs 2018-01-15
000015F_QUIVER_SUBSEQ_2684117-2815753_OBJg0413901	425.083	0.209993	0.135589	2017-10-17 vs 2018-01-15
000015F_QUIVER_SUBSEQ_2684117-2815753_OBJg0413911	187.959	0.15994	0.509208	2017-10-17 vs 2018-01-15
000015F_QUIVER_SUBSEQ_2684117-2815753_OBJg0413951	83.2976	0.13617	0.686186	2017-10-17 vs 2018-01-15
000015F_QUIVER_SUBSEQ_2684117-2815753_OBJg0413961	133.845	0.119599	0.660947	2017-10-17 vs 2018-01-15
000015F_QUIVER_SUBSEQ_2684117-2815753_OBJg0413971	99.5024	0.081768	0.805468	2017-10-17 vs 2018-01-15
000015F_QUIVER_SUBSEQ_2684117-2815753_OBJg0413981	124.765	0.304051	0.220138	2017-10-17 vs 2018-01-15
000015F_QUIVER_SUBSEQ_2684117-2815753_OBJg0413991	47.2127	1.01109	0.0121085	2017-10-17 vs 2018-01-15
000015F_QUIVER_SUBSEQ_2684117-2815753_OBJg0414001	54.0767	0.280855	0.481362	2017-10-17 vs 2018-01-15
000015F_QUIVER_SUBSEQ_2684117-2815753_OBJg0414011	232.046	0.387967	0.0395336	2017-10-17 vs 2018-01-15
000015F_QUIVER_SUBSEQ_2684117-2815753_OBJg0414021	174.432	-0.644554	0.000877803	2017-10-17 vs 2018-01-15
000015F_QUIVER_SUBSEQ_2684117-2815753_OBJg0414051	75.4925	-0.660231	0.0261627	2017-10-17 vs 2018-01-15
000015F_QUIVER_SUBSEQ_2684117-2815753_OBJg0414061	74.7209	0.0543462	0.896436	2017-10-17 vs 2018-01-15
000015F_QUIVER_SUBSEQ_2684117-2815753_OBJg0414081	496.115	0.240099	0.0702103	2017-10-17 vs 2018-01-15
000015F_QUIVER_SUBSEQ_2684117-2815753_OBJg0414091	67.8564	1.33527	3.32018e-05	2017-10-17 vs 2018-01-15
000015F_QUIVER_SUBSEQ_2684117-2815753_OBJg0414111	46.0446	1.45881	6.06417e-05	2017-10-17 vs 2018-01-15
000015F_QUIVER_SUBSEQ_2684117-2815753_OBJg0414131	1363.28	-0.0739113	0.500607	2017-10-17 vs 2018-01-15
000015F_QUIVER_SUBSEQ_2684117-2815753_OBJg0414201	424.038	0.155279	0.297425	2017-10-17 vs 2018-01-15
000015F_QUIVER_SUBSEQ_2684117-2815753_OBJg0414211	22.4049	-0.313954	0.639243	2017-10-17 vs 2018-01-15
000015F_QUIVER_SUBSEQ_2684117-2815753_OBJg0414221	216.054	0.353571	0.12066	2017-10-17 vs 2018-01-15
000025F_QUIVER_SUBSEQ_1-70551_OBJg0414291	318.756	-0.350075	0.0216524	2017-10-17 vs 2018-01-15
000025F_QUIVER_SUBSEQ_1-70551_OBJg0414351	613.734	-0.187452	0.131397	2017-10-17 vs 2018-01-15
000025F_QUIVER_SUBSEQ_1-70551_OBJg0414361	322.901	0.788202	1.74636e-07	2017-10-17 vs 2018-01-15
000025F_QUIVER_SUBSEQ_1-70551_OBJg0414371	486.404	0.0626968	0.718321	2017-10-17 vs 2018-01-15
000025F_QUIVER_SUBSEQ_1-70551_OBJg0414381	1255.68	-0.0842559	0.46455	2017-10-17 vs 2018-01-15
000026F_QUIVER_SUBSEQ_1-137920_OBJg0414461	423.716	-0.642739	5.89406e-07	2017-10-17 vs 2018-01-15
000026F_QUIVER_SUBSEQ_1-137920_OBJg0414471	538.218	-0.759059	3.98123e-10	2017-10-17 vs 2018-01-15
000026F_QUIVER_SUBSEQ_1-137920_OBJg0414501	363.772	-4.88196	4.51531e-123	2017-10-17 vs 2018-01-15
000026F_QUIVER_SUBSEQ_1-137920_OBJg0414511	595.726	0.682179	1.60603e-09	2017-10-17 vs 2018-01-15
000026F_QUIVER_SUBSEQ_1-137920_OBJg0414521	48.6692	-0.111782	0.812511	2017-10-17 vs 2018-01-15
000026F_QUIVER_SUBSEQ_1-137920_OBJg0414531	114.749	0.328801	0.238229	2017-10-17 vs 2018-01-15
000026F_QUIVER_SUBSEQ_1-137920_OBJg0414541	69.5159	-0.586667	0.0654677	2017-10-17 vs 2018-01-15
000026F_QUIVER_SUBSEQ_1-137920_OBJg0414551	198.679	0.418699	0.0369522	2017-10-17 vs 2018-01-15
000026F_QUIVER_SUBSEQ_1-137920_OBJg0414581	424.672	0.307785	0.0332433	2017-10-17 vs 2018-01-15
000026F_QUIVER_SUBSEQ_1-137920_OBJg0414591	1261.03	0.0640011	0.609102	2017-10-17 vs 2018-01-15
000026F_QUIVER_SUBSEQ_1-137920_OBJg0414601	76.746	-1.11727	6.00047e-05	2017-10-17 vs 2018-01-15
000029F_QUIVER_SUBSEQ_1-97909_OBJg0414761	75.4091	1.02178	0.000753873	2017-10-17 vs 2018-01-15
000029F_QUIVER_SUBSEQ_1-97909_OBJg0414771	22.2728	0.465316	0.423986	2017-10-17 vs 2018-01-15
000037F_QUIVER_SUBSEQ_1837451-1927160_OBJg0414861	1665.64	-0.364588	1.31262e-05	2017-10-17 vs 2018-01-15
000037F_QUIVER_SUBSEQ_1837451-1927160_OBJg0414871	1245.2	1.05144	0.000386369	2017-10-17 vs 2018-01-15
000037F_QUIVER_SUBSEQ_1837451-1927160_OBJg0414881	1908.11	0.0272584	0.834044	2017-10-17 vs 2018-01-15
000037F_QUIVER_SUBSEQ_1837451-1927160_OBJg0414951	1877.69	0.157017	0.175166	2017-10-17 vs 2018-01-15
000038F_QUIVER_OBJg0414971	13.6716	0.539079	0.475814	2017-10-17 vs 2018-01-15
000038F_QUIVER_OBJg0414981	231.808	0.329258	0.0695551	2017-10-17 vs 2018-01-15
000048F_QUIVER_SUBSEQ_1576434-1634116_OBJg0415001	15.6172	-1.39686	0.0316748	2017-10-17 vs 2018-01-15
000048F_QUIVER_SUBSEQ_1576434-1634116_OBJg0415021	225.832	0.289896	0.144185	2017-10-17 vs 2018-01-15
000048F_QUIVER_SUBSEQ_1576434-1634116_OBJg0415031	13.8009	0.45822	0.550928	2017-10-17 vs 2018-01-15
000048F_QUIVER_SUBSEQ_1576434-1634116_OBJg0415041	509.514	-0.474789	9.66375e-05	2017-10-17 vs 2018-01-15
000048F_QUIVER_SUBSEQ_1576434-1634116_OBJg0415051	75.7878	-0.209065	0.535576	2017-10-17 vs 2018-01-15
000048F_QUIVER_SUBSEQ_1576434-1634116_OBJg0415081	124.386	-1.5616	1.40374e-12	2017-10-17 vs 2018-01-15
000048F_QUIVER_SUBSEQ_1576434-1634116_OBJg0415091	51.1683	-1.18084	0.00063089	2017-10-17 vs 2018-01-15
000048F_QUIVER_SUBSEQ_1576434-1634116_OBJg0415131	586.849	0.283934	0.0213782	2017-10-17 vs 2018-01-15
000048F_QUIVER_SUBSEQ_1576434-1634116_OBJg0415141	9.16309	0.487536	0.6343	2017-10-17 vs 2018-01-15
000048F_QUIVER_SUBSEQ_1576434-1634116_OBJg0415151	102.786	0.0332773	0.920608	2017-10-17 vs 2018-01-15
000050F_QUIVER_SUBSEQ_1-95412_OBJg0415201	301.024	0.249688	0.142573	2017-10-17 vs 2018-01-15
000051F_QUIVER_SUBSEQ_1-129044_OBJg0415281	124.972	0.817822	0.000436815	2017-10-17 vs 2018-01-15
000051F_QUIVER_SUBSEQ_1-129044_OBJg0415331	370.644	0.685765	1.78704e-06	2017-10-17 vs 2018-01-15
000051F_QUIVER_SUBSEQ_1-129044_OBJg0415341	858.725	0.116623	0.524609	2017-10-17 vs 2018-01-15
000051F_QUIVER_SUBSEQ_1-129044_OBJg0415371	10.4309	2.05402	0.0236655	2017-10-17 vs 2018-01-15
000051F_QUIVER_SUBSEQ_1-129044_OBJg0415381	198.833	-2.13319	1.15927e-29	2017-10-17 vs 2018-01-15
000051F_QUIVER_SUBSEQ_1-129044_OBJg0415391	1197.39	-0.634758	1.35882e-08	2017-10-17 vs 2018-01-15
000051F_QUIVER_SUBSEQ_1-129044_OBJg0415401	25.8449	0.0478622	0.9426	2017-10-17 vs 2018-01-15
000051F_QUIVER_SUBSEQ_1-129044_OBJg0415461	1533.62	-0.129447	0.208084	2017-10-17 vs 2018-01-15
000051F_QUIVER_SUBSEQ_1-129044_OBJg0415471	340.157	1.25593	1.80266e-08	2017-10-17 vs 2018-01-15
000051F_QUIVER_SUBSEQ_1-129044_OBJg0415481	2558.37	-0.270768	0.000717019	2017-10-17 vs 2018-01-15
000051F_QUIVER_SUBSEQ_1-129044_OBJg0415501	71.6945	2.24379	1.8732e-08	2017-10-17 vs 2018-01-15
000051F_QUIVER_SUBSEQ_1-129044_OBJg0415511	162.53	-0.135717	0.585067	2017-10-17 vs 2018-01-15
000051F_QUIVER_SUBSEQ_1-129044_OBJg0415521	5.33148	-2.39671	0.0509525	2017-10-17 vs 2018-01-15
000051F_QUIVER_SUBSEQ_1-129044_OBJg0415531	119.199	-0.207447	0.440151	2017-10-17 vs 2018-01-15
000051F_QUIVER_SUBSEQ_1-129044_OBJg0415551	57.219	-0.654458	0.101445	2017-10-17 vs 2018-01-15
000051F_QUIVER_SUBSEQ_1-129044_OBJg0415581	34.8027	-5.85018	4.02709e-12	2017-10-17 vs 2018-01-15
000051F_QUIVER_SUBSEQ_1-129044_OBJg0415611	7.24837	2.55239	0.023905	2017-10-17 vs 2018-01-15
000055F_QUIVER_SUBSEQ_1373263-1499920_OBJg0415671	61.2205	-0.709102	0.0303491	2017-10-17 vs 2018-01-15
000055F_QUIVER_SUBSEQ_1373263-1499920_OBJg0415731	764.625	0.184942	0.104037	2017-10-17 vs 2018-01-15
000055F_QUIVER_SUBSEQ_1373263-1499920_OBJg0415741	487.585	0.0871246	0.571984	2017-10-17 vs 2018-01-15
000055F_QUIVER_SUBSEQ_1373263-1499920_OBJg0415751	30.8793	-3.34944	1.57854e-10	2017-10-17 vs 2018-01-15
000055F_QUIVER_SUBSEQ_1373263-1499920_OBJg0415761	1022.76	0.199419	0.0535946	2017-10-17 vs 2018-01-15
000055F_QUIVER_SUBSEQ_1373263-1499920_OBJg0415781	104.454	-0.0650904	0.84024	2017-10-17 vs 2018-01-15
000055F_QUIVER_SUBSEQ_1373263-1499920_OBJg0415811	456.24	0.698118	3.63988e-08	2017-10-17 vs 2018-01-15
000058F_QUIVER_SUBSEQ_1-156621_OBJg0415901	60.845	-0.111085	0.785489	2017-10-17 vs 2018-01-15
000058F_QUIVER_SUBSEQ_1-156621_OBJg0415911	1163.73	0.697111	1.84096e-14	2017-10-17 vs 2018-01-15
000058F_QUIVER_SUBSEQ_1-156621_OBJg0415921	36.2189	-0.750627	0.0903171	2017-10-17 vs 2018-01-15
000058F_QUIVER_SUBSEQ_1-156621_OBJg0416001	130.289	-0.368082	0.146548	2017-10-17 vs 2018-01-15
000058F_QUIVER_SUBSEQ_1-156621_OBJg0416021	492.648	0.011156	0.950633	2017-10-17 vs 2018-01-15
000058F_QUIVER_SUBSEQ_1-156621_OBJg0416031	11.6481	-3.07861	0.000352254	2017-10-17 vs 2018-01-15
000058F_QUIVER_SUBSEQ_1-156621_OBJg0416041	8.68838	0.597415	0.549462	2017-10-17 vs 2018-01-15
000062F_QUIVER_SUBSEQ_1180112-1304188_OBJg0416091	23.7239	-0.087794	0.898566	2017-10-17 vs 2018-01-15
000062F_QUIVER_SUBSEQ_1180112-1304188_OBJg0416191	16.5913	0.379251	0.585097	2017-10-17 vs 2018-01-15
000062F_QUIVER_SUBSEQ_1180112-1304188_OBJg0416211	14.6501	0.443487	0.549074	2017-10-17 vs 2018-01-15
000065F_QUIVER_SUBSEQ_1-39545_OBJg0416281	162.064	-0.096457	0.697661	2017-10-17 vs 2018-01-15
000067F_QUIVER_OBJg0416421	52.5098	-1.77618	2.00919e-07	2017-10-17 vs 2018-01-15
000067F_QUIVER_OBJg0416511	25.7924	-0.152789	0.80304	2017-10-17 vs 2018-01-15
000067F_QUIVER_OBJg0416531	81.1783	-0.880671	0.00815839	2017-10-17 vs 2018-01-15
000067F_QUIVER_OBJg0416541	511.838	0.442188	0.00144192	2017-10-17 vs 2018-01-15
000067F_QUIVER_OBJg0416661	12.0387	-0.384323	0.646075	2017-10-17 vs 2018-01-15
000067F_QUIVER_OBJg0416671	169.968	3.10175	5.95999e-06	2017-10-17 vs 2018-01-15
000067F_QUIVER_OBJg0416771	101.064	3.37626	2.92599e-07	2017-10-17 vs 2018-01-15
000067F_QUIVER_OBJg0416781	50.3618	-0.147081	0.73737	2017-10-17 vs 2018-01-15
000067F_QUIVER_OBJg0416801	9.752	-0.240237	0.826504	2017-10-17 vs 2018-01-15
000068F_QUIVER_SUBSEQ_1173961-1301853_OBJg0416951	567.459	-0.146024	0.312875	2017-10-17 vs 2018-01-15
000072F_QUIVER_SUBSEQ_1132780-1208993_OBJg0417201	83.1612	-0.219319	0.517862	2017-10-17 vs 2018-01-15
000077F_QUIVER_SUBSEQ_1-96031_OBJg0417391	466.392	-0.591199	4.32867e-05	2017-10-17 vs 2018-01-15
000077F_QUIVER_SUBSEQ_1-96031_OBJg0417431	9.2424	-6.75146	3.23568e-06	2017-10-17 vs 2018-01-15
000077F_QUIVER_SUBSEQ_964419-1072308_OBJg0417441	48.6441	0.304038	0.45893	2017-10-17 vs 2018-01-15
000077F_QUIVER_SUBSEQ_964419-1072308_OBJg0417541	22.9289	1.13811	0.0315994	2017-10-17 vs 2018-01-15
000078F_QUIVER_SUBSEQ_894979-907310_OBJg0417581	391.319	0.564036	4.71019e-05	2017-10-17 vs 2018-01-15
000078F_QUIVER_SUBSEQ_907311-1129827_OBJg0417601	563.415	0.359794	0.00341445	2017-10-17 vs 2018-01-15
000078F_QUIVER_SUBSEQ_907311-1129827_OBJg0417611	140.92	0.307069	0.196177	2017-10-17 vs 2018-01-15
000085F_QUIVER_SUBSEQ_963817-1072375_OBJg0417741	161.378	-0.463971	0.0220777	2017-10-17 vs 2018-01-15
000085F_QUIVER_SUBSEQ_963817-1072375_OBJg0417751	31.0057	-0.672052	0.15958	2017-10-17 vs 2018-01-15
000085F_QUIVER_SUBSEQ_963817-1072375_OBJg0417761	4141.57	0.0775014	0.540599	2017-10-17 vs 2018-01-15
000085F_QUIVER_SUBSEQ_963817-1072375_OBJg0417771	61.4432	0.0912927	0.826771	2017-10-17 vs 2018-01-15
000085F_QUIVER_SUBSEQ_963817-1072375_OBJg0417781	595.192	-0.0653149	0.6755	2017-10-17 vs 2018-01-15
000085F_QUIVER_SUBSEQ_963817-1072375_OBJg0417791	153.48	0.752986	0.000252703	2017-10-17 vs 2018-01-15
000085F_QUIVER_SUBSEQ_963817-1072375_OBJg0417801	1179.87	-0.863413	5.89283e-23	2017-10-17 vs 2018-01-15
000085F_QUIVER_SUBSEQ_963817-1072375_OBJg0417811	144.669	0.174803	0.486661	2017-10-17 vs 2018-01-15
000085F_QUIVER_SUBSEQ_963817-1072375_OBJg0417821	556.551	-0.00342176	0.98485	2017-10-17 vs 2018-01-15
000085F_QUIVER_SUBSEQ_963817-1072375_OBJg0417891	57.7023	0.350315	0.35487	2017-10-17 vs 2018-01-15
000091F_QUIVER_SUBSEQ_1026196-1109043_OBJg0417961	370.115	0.518055	0.000503549	2017-10-17 vs 2018-01-15
000091F_QUIVER_SUBSEQ_1026196-1109043_OBJg0417971	202.708	-1.6989	7.05252e-19	2017-10-17 vs 2018-01-15
000092F_QUIVER_SUBSEQ_1-307637_OBJg0418311	421.789	0.495137	0.45449	2017-10-17 vs 2018-01-15
000092F_QUIVER_SUBSEQ_1-307637_OBJg0418321	240.439	0.268715	0.328489	2017-10-17 vs 2018-01-15
000092F_QUIVER_SUBSEQ_1-307637_OBJg0418331	114.075	1.80273	4.57457e-14	2017-10-17 vs 2018-01-15
000092F_QUIVER_SUBSEQ_1-307637_OBJg0418341	133.454	0.0131487	0.963892	2017-10-17 vs 2018-01-15
000092F_QUIVER_SUBSEQ_1-307637_OBJg0418351	50.1773	-0.295051	0.457006	2017-10-17 vs 2018-01-15
000092F_QUIVER_SUBSEQ_1-307637_OBJg0418361	211.23	0.0559188	0.828635	2017-10-17 vs 2018-01-15
000092F_QUIVER_SUBSEQ_1-307637_OBJg0418371	324.995	-0.65176	6.49847e-06	2017-10-17 vs 2018-01-15
000092F_QUIVER_SUBSEQ_1-307637_OBJg0418401	222.31	-0.660749	0.00108704	2017-10-17 vs 2018-01-15
000092F_QUIVER_SUBSEQ_1-307637_OBJg0418411	786.837	0.250642	0.0219754	2017-10-17 vs 2018-01-15
000092F_QUIVER_SUBSEQ_1-307637_OBJg0418431	120.984	-0.319231	0.192059	2017-10-17 vs 2018-01-15
000092F_QUIVER_SUBSEQ_1-307637_OBJg0418511	62.0993	0.178363	0.685193	2017-10-17 vs 2018-01-15
000092F_QUIVER_SUBSEQ_1-307637_OBJg0418531	25.1289	-0.272526	0.65881	2017-10-17 vs 2018-01-15
000098F_QUIVER_SUBSEQ_1-54066_OBJg0418581	7.37774	3.70346	0.00322347	2017-10-17 vs 2018-01-15
000098F_QUIVER_SUBSEQ_1-54066_OBJg0418631	129.264	0.208361	0.411477	2017-10-17 vs 2018-01-15
000101F_QUIVER_SUBSEQ_767149-1002860_OBJg0418731	9.14365	6.55236	1.65821e-05	2017-10-17 vs 2018-01-15
000101F_QUIVER_SUBSEQ_767149-1002860_OBJg0418741	1097.37	-0.561317	1.68166e-09	2017-10-17 vs 2018-01-15
000101F_QUIVER_SUBSEQ_767149-1002860_OBJg0418761	458.255	-0.191191	0.202042	2017-10-17 vs 2018-01-15
000101F_QUIVER_SUBSEQ_767149-1002860_OBJg0418771	186.726	0.803757	1.40982e-05	2017-10-17 vs 2018-01-15
000101F_QUIVER_SUBSEQ_767149-1002860_OBJg0418791	50.9827	1.0525	0.00451356	2017-10-17 vs 2018-01-15
000101F_QUIVER_SUBSEQ_767149-1002860_OBJg0418801	340.353	-0.0350575	0.859459	2017-10-17 vs 2018-01-15
000101F_QUIVER_SUBSEQ_767149-1002860_OBJg0418811	97.8406	-0.714937	0.00632326	2017-10-17 vs 2018-01-15
000101F_QUIVER_SUBSEQ_767149-1002860_OBJg0418821	447.964	0.108029	0.499459	2017-10-17 vs 2018-01-15
000101F_QUIVER_SUBSEQ_767149-1002860_OBJg0418831	200.566	-0.0720033	0.756495	2017-10-17 vs 2018-01-15
000101F_QUIVER_SUBSEQ_767149-1002860_OBJg0418841	303.059	0.121284	0.503091	2017-10-17 vs 2018-01-15
000101F_QUIVER_SUBSEQ_767149-1002860_OBJg0418861	529.575	0.15741	0.295321	2017-10-17 vs 2018-01-15
000101F_QUIVER_SUBSEQ_767149-1002860_OBJg0418871	25.0297	5.0712	8.12859e-09	2017-10-17 vs 2018-01-15
000101F_QUIVER_SUBSEQ_767149-1002860_OBJg0418891	22.7934	-2.1803	4.69842e-05	2017-10-17 vs 2018-01-15
000101F_QUIVER_SUBSEQ_767149-1002860_OBJg0418901	49.9706	-2.18221	2.90608e-09	2017-10-17 vs 2018-01-15
000101F_QUIVER_SUBSEQ_767149-1002860_OBJg0418941	19.2984	0.830703	0.202042	2017-10-17 vs 2018-01-15
000101F_QUIVER_SUBSEQ_767149-1002860_OBJg0418961	112.969	0.0521818	0.868318	2017-10-17 vs 2018-01-15
000101F_QUIVER_SUBSEQ_767149-1002860_OBJg0419021	12.1406	-0.0869508	0.929191	2017-10-17 vs 2018-01-15
000105F_QUIVER_SUBSEQ_1-351896_OBJg0419201	34.7686	-0.218955	0.681044	2017-10-17 vs 2018-01-15
000105F_QUIVER_SUBSEQ_1-351896_OBJg0419231	716.942	-8.75539	3.99254e-81	2017-10-17 vs 2018-01-15
000105F_QUIVER_SUBSEQ_1-351896_OBJg0419261	1090.42	-4.93662	5.71453e-261	2017-10-17 vs 2018-01-15
000105F_QUIVER_SUBSEQ_1-351896_OBJg0419271	255.701	-2.40537	1.4476e-43	2017-10-17 vs 2018-01-15
000105F_QUIVER_SUBSEQ_1-351896_OBJg0419281	119.885	-1.20487	7.09486e-08	2017-10-17 vs 2018-01-15
000105F_QUIVER_SUBSEQ_1-351896_OBJg0419331	181.033	0.0776966	0.754948	2017-10-17 vs 2018-01-15
000105F_QUIVER_SUBSEQ_1-351896_OBJg0419341	22.5959	0.074485	0.918923	2017-10-17 vs 2018-01-15
000105F_QUIVER_SUBSEQ_1-351896_OBJg0419361	386.76	0.273131	0.0779479	2017-10-17 vs 2018-01-15
000105F_QUIVER_SUBSEQ_1-351896_OBJg0419371	20.4878	-0.0868859	0.905588	2017-10-17 vs 2018-01-15
000105F_QUIVER_SUBSEQ_1-351896_OBJg0419381	73.659	0.0821131	0.826771	2017-10-17 vs 2018-01-15
000105F_QUIVER_SUBSEQ_1-351896_OBJg0419391	127.051	0.510261	0.0271086	2017-10-17 vs 2018-01-15
000105F_QUIVER_SUBSEQ_1-351896_OBJg0419401	10.2916	0.585205	0.565101	2017-10-17 vs 2018-01-15
000105F_QUIVER_SUBSEQ_1-351896_OBJg0419551	4344.34	0.757264	2.30569e-16	2017-10-17 vs 2018-01-15
000105F_QUIVER_SUBSEQ_1-351896_OBJg0419571	1168.99	-1.64124	8.27687e-51	2017-10-17 vs 2018-01-15
000109F_QUIVER_OBJg0419641	734.096	-0.253099	0.0255085	2017-10-17 vs 2018-01-15
000109F_QUIVER_OBJg0419651	125.955	-1.3039	5.35105e-09	2017-10-17 vs 2018-01-15
000109F_QUIVER_OBJg0419691	727.373	-0.0500946	0.786807	2017-10-17 vs 2018-01-15
000109F_QUIVER_OBJg0419851	40.2713	-1.6709	1.57474e-05	2017-10-17 vs 2018-01-15
000109F_QUIVER_OBJg0419941	115.154	0.728973	0.00179559	2017-10-17 vs 2018-01-15
000109F_QUIVER_OBJg0419951	229.246	0.268412	0.174976	2017-10-17 vs 2018-01-15
000109F_QUIVER_OBJg0419961	11.3159	-0.811365	0.323827	2017-10-17 vs 2018-01-15
000109F_QUIVER_OBJg0419971	145.166	0.43812	0.0472631	2017-10-17 vs 2018-01-15
000109F_QUIVER_OBJg0419981	26.8223	0.508902	0.338317	2017-10-17 vs 2018-01-15
000109F_QUIVER_OBJg0419991	1161.13	0.0886048	0.50763	2017-10-17 vs 2018-01-15
000109F_QUIVER_OBJg0420051	13.4735	3.54839	0.000385207	2017-10-17 vs 2018-01-15
000109F_QUIVER_OBJg0420081	24.7656	0.185565	0.780578	2017-10-17 vs 2018-01-15
000109F_QUIVER_OBJg0420151	226.901	0.609909	0.00834842	2017-10-17 vs 2018-01-15
000109F_QUIVER_OBJg0420251	95.7024	-1.07595	1.04869e-05	2017-10-17 vs 2018-01-15
000109F_QUIVER_OBJg0420271	352.302	-0.000245627	0.998922	2017-10-17 vs 2018-01-15
000109F_QUIVER_OBJg0420281	397.967	0.544764	0.000152671	2017-10-17 vs 2018-01-15
000109F_QUIVER_OBJg0420291	72.3145	-1.44017	2.08068e-06	2017-10-17 vs 2018-01-15
000109F_QUIVER_OBJg0420301	9.20071	-1.15162	0.187358	2017-10-17 vs 2018-01-15
000109F_QUIVER_OBJg0420311	3081.8	0.176339	0.0623071	2017-10-17 vs 2018-01-15
000109F_QUIVER_OBJg0420321	197.832	-0.626296	0.000586375	2017-10-17 vs 2018-01-15
000109F_QUIVER_OBJg0420331	471.983	0.272528	0.0656443	2017-10-17 vs 2018-01-15
000109F_QUIVER_OBJg0420381	60.8207	0.564423	0.0955677	2017-10-17 vs 2018-01-15
000109F_QUIVER_OBJg0420391	29.2914	0.199298	0.740337	2017-10-17 vs 2018-01-15
000109F_QUIVER_OBJg0420421	11.5886	-1.08858	0.167406	2017-10-17 vs 2018-01-15
000109F_QUIVER_OBJg0420481	57.769	0.133352	0.742721	2017-10-17 vs 2018-01-15
000109F_QUIVER_OBJg0420491	28.6571	0.286392	0.609716	2017-10-17 vs 2018-01-15
000109F_QUIVER_OBJg0420501	27.3661	1.17021	0.0143889	2017-10-17 vs 2018-01-15
000109F_QUIVER_OBJg0420541	811.297	-1.19482	5.82206e-29	2017-10-17 vs 2018-01-15
000109F_QUIVER_OBJg0420561	23.8453	-1.68182	0.00340702	2017-10-17 vs 2018-01-15
000109F_QUIVER_OBJg0420601	12.7501	0.583786	0.471238	2017-10-17 vs 2018-01-15
000109F_QUIVER_OBJg0420611	240.6	0.125648	0.531283	2017-10-17 vs 2018-01-15
000109F_QUIVER_OBJg0420631	196.078	0.395765	0.0524238	2017-10-17 vs 2018-01-15
000109F_QUIVER_OBJg0420641	39.3882	-1.03951	0.0104671	2017-10-17 vs 2018-01-15
000109F_QUIVER_OBJg0420651	13.4267	-1.7059	0.0235517	2017-10-17 vs 2018-01-15
000109F_QUIVER_OBJg0420701	432.67	0.35539	0.0137983	2017-10-17 vs 2018-01-15
000109F_QUIVER_OBJg0420731	48.9507	-0.35133	0.385969	2017-10-17 vs 2018-01-15
000109F_QUIVER_OBJg0420741	86.0456	-0.812907	0.0034385	2017-10-17 vs 2018-01-15
000109F_QUIVER_OBJg0420751	16.9703	0.649659	0.338878	2017-10-17 vs 2018-01-15
000109F_QUIVER_OBJg0420761	549.798	-0.137219	0.388367	2017-10-17 vs 2018-01-15
000109F_QUIVER_OBJg0420811	127.392	0.0148281	0.962628	2017-10-17 vs 2018-01-15
000109F_QUIVER_OBJg0420821	26.2283	0.130443	0.841939	2017-10-17 vs 2018-01-15
000109F_QUIVER_OBJg0420851	18.0852	0.0403262	0.959557	2017-10-17 vs 2018-01-15
000110F_QUIVER_SUBSEQ_1-101814_OBJg0420931	25.0984	0.473354	0.400241	2017-10-17 vs 2018-01-15
000110F_QUIVER_SUBSEQ_1-101814_OBJg0420941	76.1376	-0.213654	0.523106	2017-10-17 vs 2018-01-15
000110F_QUIVER_SUBSEQ_1-101814_OBJg0420951	896.848	0.257757	0.0160101	2017-10-17 vs 2018-01-15
000110F_QUIVER_SUBSEQ_1-101814_OBJg0420961	493.633	0.269863	0.0432562	2017-10-17 vs 2018-01-15
000110F_QUIVER_SUBSEQ_1-101814_OBJg0420971	920.226	0.0703191	0.617896	2017-10-17 vs 2018-01-15
000110F_QUIVER_SUBSEQ_1-101814_OBJg0421001	7281.78	-0.520062	3.57908e-14	2017-10-17 vs 2018-01-15
000110F_QUIVER_SUBSEQ_1-101814_OBJg0421021	39.085	0.0616226	0.916428	2017-10-17 vs 2018-01-15
000110F_QUIVER_SUBSEQ_1-101814_OBJg0421031	1919.81	0.379034	6.0274e-06	2017-10-17 vs 2018-01-15
000112F_QUIVER_OBJg0421051	21.68	4.58346	4.59063e-07	2017-10-17 vs 2018-01-15
000112F_QUIVER_OBJg0421061	4069.97	0.352295	6.38522e-07	2017-10-17 vs 2018-01-15
000112F_QUIVER_OBJg0421071	115.503	-1.69746	3.88842e-12	2017-10-17 vs 2018-01-15
000112F_QUIVER_OBJg0421081	86.0283	-0.26168	0.400077	2017-10-17 vs 2018-01-15
000112F_QUIVER_OBJg0421091	44.6288	-0.28024	0.513347	2017-10-17 vs 2018-01-15
000120F_QUIVER_SUBSEQ_1-67036_OBJg0421141	445.48	0.83333	2.37172e-10	2017-10-17 vs 2018-01-15
000124F_QUIVER_SUBSEQ_644612-846607_OBJg0421231	103.159	0.672672	0.0441119	2017-10-17 vs 2018-01-15
000124F_QUIVER_SUBSEQ_644612-846607_OBJg0421241	89.2625	-0.290215	0.378174	2017-10-17 vs 2018-01-15
000124F_QUIVER_SUBSEQ_644612-846607_OBJg0421271	15.6752	0.166936	0.839117	2017-10-17 vs 2018-01-15
000124F_QUIVER_SUBSEQ_644612-846607_OBJg0421341	17.0359	-0.00681753	0.993382	2017-10-17 vs 2018-01-15
000124F_QUIVER_SUBSEQ_644612-846607_OBJg0421351	18.6527	0.204773	0.776415	2017-10-17 vs 2018-01-15
000124F_QUIVER_SUBSEQ_644612-846607_OBJg0421361	24.8475	-0.152031	0.805016	2017-10-17 vs 2018-01-15
000124F_QUIVER_SUBSEQ_644612-846607_OBJg0421371	33.0054	0.339234	0.494239	2017-10-17 vs 2018-01-15
000124F_QUIVER_SUBSEQ_644612-846607_OBJg0421391	17.5717	0.386033	0.594537	2017-10-17 vs 2018-01-15
000124F_QUIVER_SUBSEQ_644612-846607_OBJg0421421	631.475	0.822824	5.61808e-09	2017-10-17 vs 2018-01-15
000124F_QUIVER_SUBSEQ_644612-846607_OBJg0421431	31.8553	0.670412	0.158334	2017-10-17 vs 2018-01-15
000124F_QUIVER_SUBSEQ_644612-846607_OBJg0421451	503.209	0.923825	2.35368e-13	2017-10-17 vs 2018-01-15
000124F_QUIVER_SUBSEQ_644612-846607_OBJg0421461	291.086	0.761005	2.03478e-07	2017-10-17 vs 2018-01-15
000124F_QUIVER_SUBSEQ_644612-846607_OBJg0421551	156.495	0.0205581	0.941911	2017-10-17 vs 2018-01-15
000124F_QUIVER_SUBSEQ_644612-846607_OBJg0421571	16.5568	0.0894561	0.92064	2017-10-17 vs 2018-01-15
000135F_QUIVER_OBJg0421631	149.269	0.607589	0.0119443	2017-10-17 vs 2018-01-15
000140F_QUIVER_SUBSEQ_1-55486_OBJg0421881	14.5056	-2.05394	0.00276913	2017-10-17 vs 2018-01-15
000147F_QUIVER_SUBSEQ_1-121747_OBJg0422061	51.2582	0.360989	0.390432	2017-10-17 vs 2018-01-15
000147F_QUIVER_SUBSEQ_1-121747_OBJg0422071	13.6332	0.803298	0.281211	2017-10-17 vs 2018-01-15
000147F_QUIVER_SUBSEQ_1-121747_OBJg0422121	1409.57	1.02677	4.30523e-19	2017-10-17 vs 2018-01-15
000147F_QUIVER_SUBSEQ_1-121747_OBJg0422131	947.447	0.617184	3.13615e-08	2017-10-17 vs 2018-01-15
000147F_QUIVER_SUBSEQ_1-121747_OBJg0422181	6.50541	0.230643	0.858414	2017-10-17 vs 2018-01-15
000148F_QUIVER_SUBSEQ_603030-649029_OBJg0422201	128.975	0.193919	0.461303	2017-10-17 vs 2018-01-15
000149F_QUIVER_SUBSEQ_1-85094_OBJg0422261	836.529	0.40861	6.14788e-05	2017-10-17 vs 2018-01-15
000150F_QUIVER_SUBSEQ_553758-668847_OBJg0422311	15.1326	-0.414465	0.581746	2017-10-17 vs 2018-01-15
000150F_QUIVER_SUBSEQ_553758-668847_OBJg0422341	31.0179	-2.37015	7.27322e-07	2017-10-17 vs 2018-01-15
000150F_QUIVER_SUBSEQ_553758-668847_OBJg0422391	163.116	0.42792	0.0614438	2017-10-17 vs 2018-01-15
000150F_QUIVER_SUBSEQ_553758-668847_OBJg0422411	35.8655	0.64811	0.143648	2017-10-17 vs 2018-01-15
000152F_QUIVER_OBJg0422611	960.254	0.0928908	0.450232	2017-10-17 vs 2018-01-15
000152F_QUIVER_OBJg0422621	1284.53	0.578397	1.40564e-08	2017-10-17 vs 2018-01-15
000152F_QUIVER_OBJg0422651	206.604	-0.21941	0.315238	2017-10-17 vs 2018-01-15
000152F_QUIVER_OBJg0422661	707.985	0.0176723	0.916612	2017-10-17 vs 2018-01-15
000157F_QUIVER_SUBSEQ_442272-596970_OBJg0422711	447.766	0.114932	0.46614	2017-10-17 vs 2018-01-15
000157F_QUIVER_SUBSEQ_442272-596970_OBJg0422761	559.804	-1.27285	8.10921e-27	2017-10-17 vs 2018-01-15
000157F_QUIVER_SUBSEQ_442272-596970_OBJg0422771	382.239	-0.0274548	0.891128	2017-10-17 vs 2018-01-15
000157F_QUIVER_SUBSEQ_442272-596970_OBJg0422781	346.842	0.178316	0.281885	2017-10-17 vs 2018-01-15
000157F_QUIVER_SUBSEQ_442272-596970_OBJg0422801	22.6407	0.432409	0.47889	2017-10-17 vs 2018-01-15
000157F_QUIVER_SUBSEQ_442272-596970_OBJg0422811	267.527	0.270845	0.123683	2017-10-17 vs 2018-01-15
000157F_QUIVER_SUBSEQ_442272-596970_OBJg0422851	445.004	0.282972	0.0402228	2017-10-17 vs 2018-01-15
000157F_QUIVER_SUBSEQ_442272-596970_OBJg0422871	1230.52	0.308594	0.000739072	2017-10-17 vs 2018-01-15
000158F_QUIVER_OBJg0422981	40.7084	0.351976	0.453524	2017-10-17 vs 2018-01-15
000160F_QUIVER_SUBSEQ_529068-602109_OBJg0423011	429.812	0.173188	0.247109	2017-10-17 vs 2018-01-15
000160F_QUIVER_SUBSEQ_529068-602109_OBJg0423101	330.487	0.21432	0.201758	2017-10-17 vs 2018-01-15
000160F_QUIVER_SUBSEQ_529068-602109_OBJg0423111	1935.02	-0.071525	0.492896	2017-10-17 vs 2018-01-15
000160F_QUIVER_SUBSEQ_529068-602109_OBJg0423121	18.6003	0.141699	0.850269	2017-10-17 vs 2018-01-15
000160F_QUIVER_SUBSEQ_529068-602109_OBJg0423151	12.495	0.0245457	0.97892	2017-10-17 vs 2018-01-15
000160F_QUIVER_SUBSEQ_529068-602109_OBJg0423171	78.9183	0.407644	0.167725	2017-10-17 vs 2018-01-15
000160F_QUIVER_SUBSEQ_529068-602109_OBJg0423191	1430.11	0.0725786	0.504463	2017-10-17 vs 2018-01-15
000161F_QUIVER_SUBSEQ_491572-549582_OBJg0423201	12.0396	-0.243696	0.781269	2017-10-17 vs 2018-01-15
000161F_QUIVER_SUBSEQ_491572-549582_OBJg0423221	377.637	0.217433	0.171758	2017-10-17 vs 2018-01-15
000161F_QUIVER_SUBSEQ_491572-549582_OBJg0423261	408.175	-0.446655	0.000952927	2017-10-17 vs 2018-01-15
000163F_QUIVER_SUBSEQ_551926-578703_OBJg0423321	11.1489	5.84362	4.5131e-05	2017-10-17 vs 2018-01-15
000163F_QUIVER_SUBSEQ_551926-578703_OBJg0423331	1511.89	0.304387	0.495856	2017-10-17 vs 2018-01-15
000167F_QUIVER_SUBSEQ_498536-579690_OBJg0423391	50.9445	-1.09133	0.00226057	2017-10-17 vs 2018-01-15
000167F_QUIVER_SUBSEQ_498536-579690_OBJg0423411	23.0059	-0.894473	0.122041	2017-10-17 vs 2018-01-15
000167F_QUIVER_SUBSEQ_498536-579690_OBJg0423421	191.474	-0.835351	2.27718e-05	2017-10-17 vs 2018-01-15
000167F_QUIVER_SUBSEQ_498536-579690_OBJg0423451	176.905	0.482008	0.0216321	2017-10-17 vs 2018-01-15
000168F_QUIVER_SUBSEQ_359405-413873_OBJg0423471	66.237	-0.0897355	0.823468	2017-10-17 vs 2018-01-15
000168F_QUIVER_SUBSEQ_359405-413873_OBJg0423481	1003.96	-0.109602	0.373678	2017-10-17 vs 2018-01-15
000168F_QUIVER_SUBSEQ_413874-534357_OBJg0423581	354.24	0.191772	0.216767	2017-10-17 vs 2018-01-15
000168F_QUIVER_SUBSEQ_413874-534357_OBJg0423591	313.114	0.0581747	0.763505	2017-10-17 vs 2018-01-15
000168F_QUIVER_SUBSEQ_413874-534357_OBJg0423651	314.302	-0.0145033	0.947966	2017-10-17 vs 2018-01-15
000168F_QUIVER_SUBSEQ_413874-534357_OBJg0423851	9.48255	3.27425	0.0019044	2017-10-17 vs 2018-01-15
000168F_QUIVER_SUBSEQ_413874-534357_OBJg0423861	521.412	-0.897335	3.87674e-08	2017-10-17 vs 2018-01-15
000168F_QUIVER_SUBSEQ_413874-534357_OBJg0423871	69.228	-0.429288	0.171343	2017-10-17 vs 2018-01-15
000168F_QUIVER_SUBSEQ_413874-534357_OBJg0423901	26.9766	-0.222387	0.725638	2017-10-17 vs 2018-01-15
000169F_QUIVER_OBJg0423921	68.6207	-1.61514	5.92185e-08	2017-10-17 vs 2018-01-15
000169F_QUIVER_OBJg0423931	181.409	0.0250523	0.923252	2017-10-17 vs 2018-01-15
000169F_QUIVER_OBJg0423941	341.357	-0.238005	0.119994	2017-10-17 vs 2018-01-15
000169F_QUIVER_OBJg0423951	244.535	-0.247475	0.183503	2017-10-17 vs 2018-01-15
000169F_QUIVER_OBJg0423981	25.3778	2.85844	1.936e-06	2017-10-17 vs 2018-01-15
000169F_QUIVER_OBJg0423991	71.4612	2.24261	7.50121e-09	2017-10-17 vs 2018-01-15
000169F_QUIVER_OBJg0424051	200.331	10.0253	3.18031e-15	2017-10-17 vs 2018-01-15
000169F_QUIVER_OBJg0424061	940.779	0.255038	0.0222668	2017-10-17 vs 2018-01-15
000169F_QUIVER_OBJg0424071	159.35	-1.70765	6.15617e-18	2017-10-17 vs 2018-01-15
000169F_QUIVER_OBJg0424081	3838.72	0.145794	0.069328	2017-10-17 vs 2018-01-15
000169F_QUIVER_OBJg0424091	554.995	0.108987	0.4539	2017-10-17 vs 2018-01-15
000169F_QUIVER_OBJg0424111	169.658	0.154917	0.510698	2017-10-17 vs 2018-01-15
000169F_QUIVER_OBJg0424121	209.681	0.364646	0.0465961	2017-10-17 vs 2018-01-15
000169F_QUIVER_OBJg0424131	405.983	0.137826	0.448402	2017-10-17 vs 2018-01-15
000169F_QUIVER_OBJg0424141	334.53	0.555336	0.000107379	2017-10-17 vs 2018-01-15
000169F_QUIVER_OBJg0424151	398.187	0.158094	0.292779	2017-10-17 vs 2018-01-15
000169F_QUIVER_OBJg0424161	23.9564	-0.39858	0.511556	2017-10-17 vs 2018-01-15
000169F_QUIVER_OBJg0424171	236.886	-0.625257	0.000981453	2017-10-17 vs 2018-01-15
000169F_QUIVER_OBJg0424201	269.681	0.914527	1.26171e-08	2017-10-17 vs 2018-01-15
000169F_QUIVER_OBJg0424211	294.835	0.0105553	0.962511	2017-10-17 vs 2018-01-15
000169F_QUIVER_OBJg0424241	365.804	-0.532201	0.000374629	2017-10-17 vs 2018-01-15
000169F_QUIVER_OBJg0424261	162.067	-1.47572	4.8378e-14	2017-10-17 vs 2018-01-15
000169F_QUIVER_OBJg0424271	27.6714	-1.34716	0.00713722	2017-10-17 vs 2018-01-15
000169F_QUIVER_OBJg0424281	333.116	-3.80586	2.07144e-99	2017-10-17 vs 2018-01-15
000169F_QUIVER_OBJg0424311	16.6873	1.00024	0.135944	2017-10-17 vs 2018-01-15
000169F_QUIVER_OBJg0424321	205.235	0.592027	0.000901356	2017-10-17 vs 2018-01-15
000169F_QUIVER_OBJg0424331	500.417	0.237381	0.0816769	2017-10-17 vs 2018-01-15
000169F_QUIVER_OBJg0424341	77.516	0.0841469	0.823127	2017-10-17 vs 2018-01-15
000169F_QUIVER_OBJg0424351	852.44	0.479057	5.01539e-05	2017-10-17 vs 2018-01-15
000169F_QUIVER_OBJg0424361	0.68903	-0.867803	0.837841	2017-10-17 vs 2018-01-15
000169F_QUIVER_OBJg0424371	109.217	0.729328	0.00752006	2017-10-17 vs 2018-01-15
000169F_QUIVER_OBJg0424381	30.5272	-2.14627	2.28941e-06	2017-10-17 vs 2018-01-15
000169F_QUIVER_OBJg0424411	217.402	2.1921	1.35197e-33	2017-10-17 vs 2018-01-15
000169F_QUIVER_OBJg0424421	326.481	0.709836	6.20761e-07	2017-10-17 vs 2018-01-15
000169F_QUIVER_OBJg0424441	237.678	0.381979	0.0434231	2017-10-17 vs 2018-01-15
000169F_QUIVER_OBJg0424451	1258.65	0.128218	0.227715	2017-10-17 vs 2018-01-15
000169F_QUIVER_OBJg0424481	138.856	-0.401171	0.251228	2017-10-17 vs 2018-01-15
000169F_QUIVER_OBJg0424501	72.6182	-0.918882	0.00134719	2017-10-17 vs 2018-01-15
000169F_QUIVER_OBJg0424511	129.887	-0.797523	0.000179221	2017-10-17 vs 2018-01-15
000169F_QUIVER_OBJg0424521	49.1956	-0.466798	0.212212	2017-10-17 vs 2018-01-15
000169F_QUIVER_OBJg0424531	111.001	-0.18894	0.545184	2017-10-17 vs 2018-01-15
000169F_QUIVER_OBJg0424541	82.1116	-0.623388	0.0359376	2017-10-17 vs 2018-01-15
000169F_QUIVER_OBJg0424551	20.5491	-0.00810958	0.991152	2017-10-17 vs 2018-01-15
000169F_QUIVER_OBJg0424571	371.97	1.05702	2.78502e-13	2017-10-17 vs 2018-01-15
000169F_QUIVER_OBJg0424601	36.8337	0.349048	0.459148	2017-10-17 vs 2018-01-15
000169F_QUIVER_OBJg0424611	55.9238	0.047359	0.918864	2017-10-17 vs 2018-01-15
000169F_QUIVER_OBJg0424631	1308.39	-1.08082	3.01047e-05	2017-10-17 vs 2018-01-15
000169F_QUIVER_OBJg0424641	264.44	-0.122935	0.525682	2017-10-17 vs 2018-01-15
000169F_QUIVER_OBJg0424661	175.658	-0.995006	3.08923e-07	2017-10-17 vs 2018-01-15
000169F_QUIVER_OBJg0424691	87.3068	0.833966	0.003071	2017-10-17 vs 2018-01-15
000169F_QUIVER_OBJg0424701	1028.44	0.802937	1.3908e-12	2017-10-17 vs 2018-01-15
000169F_QUIVER_OBJg0424801	434.981	-0.999531	4.7209e-13	2017-10-17 vs 2018-01-15
000169F_QUIVER_OBJg0424821	23.5141	0.739824	0.220012	2017-10-17 vs 2018-01-15
000169F_QUIVER_OBJg0424881	63.5095	0.42739	0.218692	2017-10-17 vs 2018-01-15
000169F_QUIVER_OBJg0424891	17.5759	-0.0711731	0.931288	2017-10-17 vs 2018-01-15
000169F_QUIVER_OBJg0424901	15.3013	0.18623	0.815497	2017-10-17 vs 2018-01-15
000169F_QUIVER_OBJg0424911	20.1149	0.884522	0.153387	2017-10-17 vs 2018-01-15
000169F_QUIVER_OBJg0424971	16.5223	0.441519	0.535968	2017-10-17 vs 2018-01-15
000169F_QUIVER_OBJg0424981	62.9771	-0.145193	0.704557	2017-10-17 vs 2018-01-15
000169F_QUIVER_OBJg0424991	11.6235	0.475327	0.56611	2017-10-17 vs 2018-01-15
000169F_QUIVER_OBJg0425031	14.6355	0.457437	0.571924	2017-10-17 vs 2018-01-15
000171F_QUIVER_SUBSEQ_312620-480633_OBJg0425041	1596.13	0.327526	0.00081014	2017-10-17 vs 2018-01-15
000171F_QUIVER_SUBSEQ_312620-480633_OBJg0425081	10.0066	0.244335	0.832403	2017-10-17 vs 2018-01-15
000171F_QUIVER_SUBSEQ_312620-480633_OBJg0425091	919.823	0.0976081	0.412381	2017-10-17 vs 2018-01-15
000171F_QUIVER_SUBSEQ_312620-480633_OBJg0425101	244.728	0.135561	0.552235	2017-10-17 vs 2018-01-15
000174F_QUIVER_SUBSEQ_1-130718_OBJg0425171	230.718	-0.205373	0.307363	2017-10-17 vs 2018-01-15
000174F_QUIVER_SUBSEQ_1-130718_OBJg0425181	300.497	-0.023697	0.918577	2017-10-17 vs 2018-01-15
000174F_QUIVER_SUBSEQ_1-130718_OBJg0425191	155.5	-0.167806	0.506642	2017-10-17 vs 2018-01-15
000174F_QUIVER_SUBSEQ_1-130718_OBJg0425201	10.0071	-0.224954	0.819641	2017-10-17 vs 2018-01-15
000174F_QUIVER_SUBSEQ_1-130718_OBJg0425211	28.7556	-0.0292948	0.961384	2017-10-17 vs 2018-01-15
000174F_QUIVER_SUBSEQ_1-130718_OBJg0425251	320.722	-1.99419	2.31379e-40	2017-10-17 vs 2018-01-15
000174F_QUIVER_SUBSEQ_1-130718_OBJg0425271	87.1954	-0.442857	0.148322	2017-10-17 vs 2018-01-15
000174F_QUIVER_SUBSEQ_1-130718_OBJg0425281	669.344	-0.35089	0.00276445	2017-10-17 vs 2018-01-15
000174F_QUIVER_SUBSEQ_1-130718_OBJg0425291	14.1059	0.969668	0.190264	2017-10-17 vs 2018-01-15
000176F_QUIVER_SUBSEQ_1-51860_OBJg0425341	108.1	0.334282	0.20505	2017-10-17 vs 2018-01-15
000176F_QUIVER_SUBSEQ_1-51860_OBJg0425351	789.673	-0.364865	0.00109806	2017-10-17 vs 2018-01-15
000178F_QUIVER_OBJg0425451	424.698	-0.170655	0.263831	2017-10-17 vs 2018-01-15
000178F_QUIVER_OBJg0425461	68.9402	-0.359317	0.294372	2017-10-17 vs 2018-01-15
000178F_QUIVER_OBJg0425471	11.651	0.50412	0.545479	2017-10-17 vs 2018-01-15
000178F_QUIVER_OBJg0425581	937.739	0.115327	0.32666	2017-10-17 vs 2018-01-15
000178F_QUIVER_OBJg0425591	248.305	0.103251	0.630289	2017-10-17 vs 2018-01-15
000178F_QUIVER_OBJg0425601	304.851	0.136787	0.460168	2017-10-17 vs 2018-01-15
000178F_QUIVER_OBJg0425611	481.647	0.106226	0.882785	2017-10-17 vs 2018-01-15
000178F_QUIVER_OBJg0425621	342.297	0.442773	0.00227468	2017-10-17 vs 2018-01-15
000178F_QUIVER_OBJg0425671	3667.78	-0.814798	3.90506e-21	2017-10-17 vs 2018-01-15
000178F_QUIVER_OBJg0425701	41.3225	0.290609	0.52549	2017-10-17 vs 2018-01-15
000178F_QUIVER_OBJg0425711	303.365	0.523279	0.00142997	2017-10-17 vs 2018-01-15
000178F_QUIVER_OBJg0425721	59.6503	0.394663	0.254244	2017-10-17 vs 2018-01-15
000178F_QUIVER_OBJg0425731	28.7585	1.11236	0.0182741	2017-10-17 vs 2018-01-15
000178F_QUIVER_OBJg0425761	11.2922	1.5613	0.0502271	2017-10-17 vs 2018-01-15
000178F_QUIVER_OBJg0425771	30.5531	1.64207	0.00103998	2017-10-17 vs 2018-01-15
000178F_QUIVER_OBJg0425801	379.763	0.595444	6.07412e-05	2017-10-17 vs 2018-01-15
000178F_QUIVER_OBJg0425811	69.8884	-0.583949	0.0749092	2017-10-17 vs 2018-01-15
000178F_QUIVER_OBJg0425831	191.559	-0.257039	0.247693	2017-10-17 vs 2018-01-15
000178F_QUIVER_OBJg0425841	823.849	-0.145229	0.220256	2017-10-17 vs 2018-01-15
000178F_QUIVER_OBJg0425891	259.298	1.7648	0.0512377	2017-10-17 vs 2018-01-15
000178F_QUIVER_OBJg0425901	1200.23	0.206279	0.034851	2017-10-17 vs 2018-01-15
000178F_QUIVER_OBJg0425911	365.93	-0.0280782	0.883201	2017-10-17 vs 2018-01-15
000178F_QUIVER_OBJg0425981	51.0076	-0.0232564	0.960443	2017-10-17 vs 2018-01-15
000180F_QUIVER_SUBSEQ_71899-126958_OBJg0426101	473.513	0.0500668	0.762794	2017-10-17 vs 2018-01-15
000180F_QUIVER_SUBSEQ_71899-126958_OBJg0426111	352.294	0.213354	0.184737	2017-10-17 vs 2018-01-15
000181F_QUIVER_SUBSEQ_1-149378_OBJg0426121	453.132	0.580825	9.42887e-06	2017-10-17 vs 2018-01-15
000181F_QUIVER_SUBSEQ_1-149378_OBJg0426221	63.1351	-1.23167	4.85584e-05	2017-10-17 vs 2018-01-15
000181F_QUIVER_SUBSEQ_1-149378_OBJg0426251	76.8426	-0.583151	0.0578805	2017-10-17 vs 2018-01-15
000181F_QUIVER_SUBSEQ_1-149378_OBJg0426271	638.362	0.263496	0.525594	2017-10-17 vs 2018-01-15
000181F_QUIVER_SUBSEQ_1-149378_OBJg0426281	13.4602	-1.09494	0.152864	2017-10-17 vs 2018-01-15
000181F_QUIVER_SUBSEQ_1-149378_OBJg0426291	37.4222	-1.19864	0.00524648	2017-10-17 vs 2018-01-15
000181F_QUIVER_SUBSEQ_1-149378_OBJg0426321	79.0841	-1.5157	4.02835e-07	2017-10-17 vs 2018-01-15
000190F_QUIVER_SUBSEQ_1-42266_OBJg0426341	37.5646	0.489965	0.287233	2017-10-17 vs 2018-01-15
000191F_QUIVER_SUBSEQ_349198-490585_OBJg0426371	664.81	0.0014961	0.992305	2017-10-17 vs 2018-01-15
000191F_QUIVER_SUBSEQ_349198-490585_OBJg0426431	13.2498	0.50669	0.506875	2017-10-17 vs 2018-01-15
000191F_QUIVER_SUBSEQ_349198-490585_OBJg0426451	135.33	0.681678	0.00227913	2017-10-17 vs 2018-01-15
000191F_QUIVER_SUBSEQ_349198-490585_OBJg0426461	294.462	0.50196	0.00125253	2017-10-17 vs 2018-01-15
000191F_QUIVER_SUBSEQ_349198-490585_OBJg0426471	43.4985	0.524683	0.190749	2017-10-17 vs 2018-01-15
000191F_QUIVER_SUBSEQ_349198-490585_OBJg0426491	58.2611	0.55003	0.108472	2017-10-17 vs 2018-01-15
000191F_QUIVER_SUBSEQ_349198-490585_OBJg0426531	115.323	0.0548268	0.866067	2017-10-17 vs 2018-01-15
000191F_QUIVER_SUBSEQ_349198-490585_OBJg0426551	911.454	0.611658	1.91972e-08	2017-10-17 vs 2018-01-15
000191F_QUIVER_SUBSEQ_349198-490585_OBJg0426561	298.395	0.0733793	0.70713	2017-10-17 vs 2018-01-15
000191F_QUIVER_SUBSEQ_349198-490585_OBJg0426571	111.299	-1.35868	8.72017e-08	2017-10-17 vs 2018-01-15
000191F_QUIVER_SUBSEQ_349198-490585_OBJg0426581	2070.41	-0.227301	0.015203	2017-10-17 vs 2018-01-15
000196F_QUIVER_OBJg0426641	309.192	-0.0164276	0.943132	2017-10-17 vs 2018-01-15
000196F_QUIVER_OBJg0426651	1692.23	0.53724	9.58759e-10	2017-10-17 vs 2018-01-15
000196F_QUIVER_OBJg0426661	62.9388	0.84374	0.00862846	2017-10-17 vs 2018-01-15
000197F_QUIVER_OBJg0426671	154.65	-2.06867	8.21711e-24	2017-10-17 vs 2018-01-15
000197F_QUIVER_OBJg0426681	51.7667	-1.25645	0.00106832	2017-10-17 vs 2018-01-15
000197F_QUIVER_OBJg0426701	182.869	-0.055678	0.826358	2017-10-17 vs 2018-01-15
000197F_QUIVER_OBJg0426761	109.946	0.365707	0.155265	2017-10-17 vs 2018-01-15
000197F_QUIVER_OBJg0426771	83.7155	1.39179	3.83385e-07	2017-10-17 vs 2018-01-15
000197F_QUIVER_OBJg0426791	156.741	0.0113956	0.967652	2017-10-17 vs 2018-01-15
000197F_QUIVER_OBJg0426801	584.766	-0.010088	0.951697	2017-10-17 vs 2018-01-15
000197F_QUIVER_OBJg0426811	183.181	0.762666	3.5071e-05	2017-10-17 vs 2018-01-15
000197F_QUIVER_OBJg0426831	79.6065	0.490197	0.0909762	2017-10-17 vs 2018-01-15
000205F_QUIVER_SUBSEQ_312386-384988_OBJg0426871	13.1324	0.47129	0.574563	2017-10-17 vs 2018-01-15
000205F_QUIVER_SUBSEQ_312386-384988_OBJg0426911	110.276	-0.395079	0.124556	2017-10-17 vs 2018-01-15
000206F_QUIVER_OBJg0426981	396.173	0.659209	8.69505e-06	2017-10-17 vs 2018-01-15
000206F_QUIVER_OBJg0426991	1278.28	0.348512	0.000356789	2017-10-17 vs 2018-01-15
000206F_QUIVER_OBJg0427041	121.327	-0.094381	0.752384	2017-10-17 vs 2018-01-15
000206F_QUIVER_OBJg0427071	149.625	0.336345	0.1383	2017-10-17 vs 2018-01-15
000206F_QUIVER_OBJg0427101	1965.03	0.473007	5.00924e-08	2017-10-17 vs 2018-01-15
000208F_QUIVER_SUBSEQ_1-142940_OBJg0427161	49.9456	0.338358	0.40428	2017-10-17 vs 2018-01-15
000208F_QUIVER_SUBSEQ_1-142940_OBJg0427171	310.032	0.269712	0.0902402	2017-10-17 vs 2018-01-15
000208F_QUIVER_SUBSEQ_1-142940_OBJg0427181	189.878	0.176414	0.442009	2017-10-17 vs 2018-01-15
000208F_QUIVER_SUBSEQ_1-142940_OBJg0427191	652.407	0.140413	0.296871	2017-10-17 vs 2018-01-15
000208F_QUIVER_SUBSEQ_1-142940_OBJg0427201	401.865	0.236712	0.0970394	2017-10-17 vs 2018-01-15
000208F_QUIVER_SUBSEQ_1-142940_OBJg0427221	220.356	-0.426139	0.0195471	2017-10-17 vs 2018-01-15
000208F_QUIVER_SUBSEQ_1-142940_OBJg0427241	681.946	1.2185	1.79281e-22	2017-10-17 vs 2018-01-15
000208F_QUIVER_SUBSEQ_1-142940_OBJg0427281	793.153	0.334288	0.00212224	2017-10-17 vs 2018-01-15
000208F_QUIVER_SUBSEQ_311646-384621_OBJg0427331	46.2972	-0.437905	0.323731	2017-10-17 vs 2018-01-15
000208F_QUIVER_SUBSEQ_311646-384621_OBJg0427341	40.5831	-0.771098	0.0562801	2017-10-17 vs 2018-01-15
000208F_QUIVER_SUBSEQ_311646-384621_OBJg0427351	324.6	-0.576832	4.84829e-05	2017-10-17 vs 2018-01-15
000208F_QUIVER_SUBSEQ_311646-384621_OBJg0427361	34.6858	-1.00286	0.0208022	2017-10-17 vs 2018-01-15
000213F_QUIVER_OBJg0427471	54.4942	0.0436188	0.92641	2017-10-17 vs 2018-01-15
000213F_QUIVER_OBJg0427561	21.7765	-1.83688	0.000793024	2017-10-17 vs 2018-01-15
000213F_QUIVER_OBJg0427611	105.03	0.448193	0.105588	2017-10-17 vs 2018-01-15
000216F_QUIVER_OBJg0427791	563.141	0.0724371	0.612222	2017-10-17 vs 2018-01-15
000216F_QUIVER_OBJg0427801	15.8021	-1.99172	0.00260599	2017-10-17 vs 2018-01-15
000216F_QUIVER_OBJg0427811	10.0136	-2.23684	0.00947923	2017-10-17 vs 2018-01-15
000216F_QUIVER_OBJg0427831	10.1575	-1.96715	0.0174758	2017-10-17 vs 2018-01-15
000216F_QUIVER_OBJg0427841	107.119	-0.0552327	0.867614	2017-10-17 vs 2018-01-15
000216F_QUIVER_OBJg0427851	88.7577	0.228581	0.483261	2017-10-17 vs 2018-01-15
000216F_QUIVER_OBJg0427871	165.77	-1.70059	1.19419e-16	2017-10-17 vs 2018-01-15
000216F_QUIVER_OBJg0427891	817.863	0.356121	0.00132997	2017-10-17 vs 2018-01-15
000216F_QUIVER_OBJg0427901	35.9713	-0.493878	0.28936	2017-10-17 vs 2018-01-15
000216F_QUIVER_OBJg0427911	356.765	0.327757	0.0327404	2017-10-17 vs 2018-01-15
000216F_QUIVER_OBJg0427931	90.0428	0.571985	0.0479773	2017-10-17 vs 2018-01-15
000216F_QUIVER_OBJg0428191	4.72916	-0.498532	0.709355	2017-10-17 vs 2018-01-15
000216F_QUIVER_OBJg0428211	192.785	-0.972919	9.16935e-08	2017-10-17 vs 2018-01-15
000216F_QUIVER_OBJg0428221	22.8279	-0.549356	0.35078	2017-10-17 vs 2018-01-15
000216F_QUIVER_OBJg0428231	32.7429	-2.37712	1.25921e-07	2017-10-17 vs 2018-01-15
000216F_QUIVER_OBJg0428241	149.306	-0.66335	0.00394064	2017-10-17 vs 2018-01-15
000216F_QUIVER_OBJg0428251	2090.84	0.412747	0.000142103	2017-10-17 vs 2018-01-15
000216F_QUIVER_OBJg0428271	475.633	0.3086	0.0684451	2017-10-17 vs 2018-01-15
000216F_QUIVER_OBJg0428281	408.547	0.214913	0.155716	2017-10-17 vs 2018-01-15
000216F_QUIVER_OBJg0428291	28.2835	0.0252253	0.968529	2017-10-17 vs 2018-01-15
000216F_QUIVER_OBJg0428301	572.773	0.0700067	0.647376	2017-10-17 vs 2018-01-15
000216F_QUIVER_OBJg0428331	77.4194	-1.28147	3.18098e-06	2017-10-17 vs 2018-01-15
000216F_QUIVER_OBJg0428341	168.636	-0.466916	0.0261091	2017-10-17 vs 2018-01-15
000216F_QUIVER_OBJg0428351	2895.85	-0.422438	7.36935e-08	2017-10-17 vs 2018-01-15
000216F_QUIVER_OBJg0428361	264.755	2.54758	1.98431e-50	2017-10-17 vs 2018-01-15
000223F_QUIVER_OBJg0428451	22.6138	-1.10399	0.0452403	2017-10-17 vs 2018-01-15
000223F_QUIVER_OBJg0428461	72.4695	0.419281	0.198536	2017-10-17 vs 2018-01-15
000223F_QUIVER_OBJg0428521	15.8591	-0.686385	0.322401	2017-10-17 vs 2018-01-15
000223F_QUIVER_OBJg0428541	22.9216	0.903506	0.110143	2017-10-17 vs 2018-01-15
000223F_QUIVER_OBJg0428561	33.509	0.599961	0.193681	2017-10-17 vs 2018-01-15
000223F_QUIVER_OBJg0428611	53.4028	-0.586173	0.133298	2017-10-17 vs 2018-01-15
000223F_QUIVER_OBJg0428621	14.8715	0.345083	0.672127	2017-10-17 vs 2018-01-15
000223F_QUIVER_OBJg0428631	134.84	-0.300772	0.273803	2017-10-17 vs 2018-01-15
000223F_QUIVER_OBJg0428641	310.987	0.44532	0.0035515	2017-10-17 vs 2018-01-15
000223F_QUIVER_OBJg0428651	1307.86	0.451962	1.75008e-05	2017-10-17 vs 2018-01-15
000223F_QUIVER_OBJg0428661	536.656	0.0554827	0.731655	2017-10-17 vs 2018-01-15
000223F_QUIVER_OBJg0428681	57.7102	0.221534	0.555168	2017-10-17 vs 2018-01-15
000223F_QUIVER_OBJg0428691	43.4729	0.127953	0.787877	2017-10-17 vs 2018-01-15
000223F_QUIVER_OBJg0428701	36.2898	-0.12257	0.823025	2017-10-17 vs 2018-01-15
000223F_QUIVER_OBJg0428711	266.38	-1.92352	9.59966e-27	2017-10-17 vs 2018-01-15
000223F_QUIVER_OBJg0428741	895.425	0.470052	0.000236695	2017-10-17 vs 2018-01-15
000223F_QUIVER_OBJg0428751	2227.72	0.424562	1.66601e-07	2017-10-17 vs 2018-01-15
000223F_QUIVER_OBJg0428761	267.604	0.426969	0.0147216	2017-10-17 vs 2018-01-15
000223F_QUIVER_OBJg0428781	53.4882	0.305809	0.457338	2017-10-17 vs 2018-01-15
000223F_QUIVER_OBJg0428791	171.529	0.757138	0.000192487	2017-10-17 vs 2018-01-15
000223F_QUIVER_OBJg0428801	828.472	0.153077	0.18274	2017-10-17 vs 2018-01-15
000223F_QUIVER_OBJg0428811	987.897	-0.210021	0.0478123	2017-10-17 vs 2018-01-15
000223F_QUIVER_OBJg0428831	1402.1	0.131662	0.345192	2017-10-17 vs 2018-01-15
000223F_QUIVER_OBJg0428841	337.798	-0.710272	6.49784e-05	2017-10-17 vs 2018-01-15
000223F_QUIVER_OBJg0428861	517.296	-0.606683	2.18253e-07	2017-10-17 vs 2018-01-15
000223F_QUIVER_OBJg0428871	299.937	-0.567172	0.000201456	2017-10-17 vs 2018-01-15
000223F_QUIVER_OBJg0428881	233.809	0.567824	0.00257425	2017-10-17 vs 2018-01-15
000223F_QUIVER_OBJg0428891	426.687	0.672338	1.47619e-06	2017-10-17 vs 2018-01-15
000223F_QUIVER_OBJg0428901	783.358	0.760338	8.7638e-11	2017-10-17 vs 2018-01-15
000223F_QUIVER_OBJg0428911	346.23	0.629185	0.00102258	2017-10-17 vs 2018-01-15
000223F_QUIVER_OBJg0428921	364.164	2.82794	8.69989e-78	2017-10-17 vs 2018-01-15
000223F_QUIVER_OBJg0428931	47.752	0.928521	0.0144113	2017-10-17 vs 2018-01-15
000223F_QUIVER_OBJg0428941	15.159	1.11115	0.100365	2017-10-17 vs 2018-01-15
000223F_QUIVER_OBJg0428951	498.6	0.1467	0.331202	2017-10-17 vs 2018-01-15
000223F_QUIVER_OBJg0428961	327.61	-0.424841	0.00354463	2017-10-17 vs 2018-01-15
000223F_QUIVER_OBJg0428971	602.002	0.00520794	0.976813	2017-10-17 vs 2018-01-15
000223F_QUIVER_OBJg0429021	238.454	-2.11984	9.74484e-26	2017-10-17 vs 2018-01-15
000223F_QUIVER_OBJg0429051	9.32676	-2.35127	0.00816454	2017-10-17 vs 2018-01-15
000223F_QUIVER_OBJg0429061	99.4435	-0.616156	0.0165741	2017-10-17 vs 2018-01-15
000223F_QUIVER_OBJg0429091	10.8822	-0.622057	0.467521	2017-10-17 vs 2018-01-15
000223F_QUIVER_OBJg0429151	19.2568	0.614384	0.320293	2017-10-17 vs 2018-01-15
000230F_QUIVER_OBJg0429281	11.4107	-0.39237	0.651103	2017-10-17 vs 2018-01-15
000230F_QUIVER_OBJg0429311	107.199	0.492694	0.0452698	2017-10-17 vs 2018-01-15
000235F_QUIVER_SUBSEQ_1-227049_OBJg0429481	35.3025	-0.464955	0.382264	2017-10-17 vs 2018-01-15
000235F_QUIVER_SUBSEQ_1-227049_OBJg0429491	783.313	-0.295082	0.00803572	2017-10-17 vs 2018-01-15
000235F_QUIVER_SUBSEQ_1-227049_OBJg0429501	1223.21	-1.77054	4.57965e-78	2017-10-17 vs 2018-01-15
000235F_QUIVER_SUBSEQ_236416-292690_OBJg0429531	1.03117	3.38605	0.22617	2017-10-17 vs 2018-01-15
000235F_QUIVER_SUBSEQ_236416-292690_OBJg0429541	89.8335	-0.686988	0.00966345	2017-10-17 vs 2018-01-15
000235F_QUIVER_SUBSEQ_236416-292690_OBJg0429551	34.4824	0.87896	0.0385197	2017-10-17 vs 2018-01-15
000240F_QUIVER_OBJg0429721	111.188	0.281351	0.326447	2017-10-17 vs 2018-01-15
000240F_QUIVER_OBJg0429731	587.271	0.115091	0.44271	2017-10-17 vs 2018-01-15
000240F_QUIVER_OBJg0429741	82.1489	-0.381829	0.276191	2017-10-17 vs 2018-01-15
000240F_QUIVER_OBJg0429751	108.11	-0.692505	0.00406672	2017-10-17 vs 2018-01-15
000240F_QUIVER_OBJg0429761	74.4221	-0.607056	0.0523136	2017-10-17 vs 2018-01-15
000240F_QUIVER_OBJg0429771	298.398	0.569387	0.000377882	2017-10-17 vs 2018-01-15
000240F_QUIVER_OBJg0429781	371.976	0.201208	0.187572	2017-10-17 vs 2018-01-15
000248F_QUIVER_OBJg0429941	12.9548	1.0561	0.180365	2017-10-17 vs 2018-01-15
000248F_QUIVER_OBJg0429971	27.1707	1.06193	0.0507996	2017-10-17 vs 2018-01-15
000248F_QUIVER_OBJg0429981	52.3173	0.47225	0.231538	2017-10-17 vs 2018-01-15
000248F_QUIVER_OBJg0430001	22.3071	7.831	5.76555e-09	2017-10-17 vs 2018-01-15
000248F_QUIVER_OBJg0430051	95.7135	1.15437	0.000130199	2017-10-17 vs 2018-01-15
000248F_QUIVER_OBJg0430081	99.3309	1.81965	1.08549e-09	2017-10-17 vs 2018-01-15
000248F_QUIVER_OBJg0430091	93.3356	2.1003	2.09801e-09	2017-10-17 vs 2018-01-15
000248F_QUIVER_OBJg0430101	14.2784	0.828669	0.270663	2017-10-17 vs 2018-01-15
000248F_QUIVER_OBJg0430111	40.9641	1.62672	0.000189251	2017-10-17 vs 2018-01-15
000248F_QUIVER_OBJg0430121	14.2547	1.14598	0.124556	2017-10-17 vs 2018-01-15
000248F_QUIVER_OBJg0430181	29.8707	-0.28594	0.582293	2017-10-17 vs 2018-01-15
000248F_QUIVER_OBJg0430211	129.527	0.325879	0.172215	2017-10-17 vs 2018-01-15
000250F_QUIVER_OBJg0430341	54.3281	-0.283569	0.469675	2017-10-17 vs 2018-01-15
000250F_QUIVER_OBJg0430531	74.4653	0.327336	0.328698	2017-10-17 vs 2018-01-15
000250F_QUIVER_OBJg0430551	33.9672	-1.31408	0.00516921	2017-10-17 vs 2018-01-15
000251F_QUIVER_OBJg0430591	10.1653	0.442252	0.625511	2017-10-17 vs 2018-01-15
000251F_QUIVER_OBJg0430751	374.605	0.667997	9.31639e-07	2017-10-17 vs 2018-01-15
000253F_QUIVER_OBJg0430921	687.503	-0.055344	0.695645	2017-10-17 vs 2018-01-15
000253F_QUIVER_OBJg0430931	146.102	-0.0144061	0.960009	2017-10-17 vs 2018-01-15
000253F_QUIVER_OBJg0430941	97.3815	-0.10752	0.735652	2017-10-17 vs 2018-01-15
000253F_QUIVER_OBJg0430951	27.7157	-0.329931	0.558385	2017-10-17 vs 2018-01-15
000253F_QUIVER_OBJg0430971	347.718	0.0216157	0.938323	2017-10-17 vs 2018-01-15
000253F_QUIVER_OBJg0430981	115.775	-1.67429	4.17554e-12	2017-10-17 vs 2018-01-15
000253F_QUIVER_OBJg0430991	456.797	-1.91507	1.98952e-30	2017-10-17 vs 2018-01-15
000253F_QUIVER_OBJg0431001	5160.4	-0.095104	0.277565	2017-10-17 vs 2018-01-15
000253F_QUIVER_OBJg0431011	299.17	0.442685	0.00566062	2017-10-17 vs 2018-01-15
000253F_QUIVER_OBJg0431021	44.0656	0.539722	0.192127	2017-10-17 vs 2018-01-15
000253F_QUIVER_OBJg0431031	58.9575	0.0691057	0.873004	2017-10-17 vs 2018-01-15
000253F_QUIVER_OBJg0431041	99.4785	0.0518669	0.874909	2017-10-17 vs 2018-01-15
000253F_QUIVER_OBJg0431061	1528.53	0.240936	0.024463	2017-10-17 vs 2018-01-15
000253F_QUIVER_OBJg0431071	371.194	-0.0177758	0.932481	2017-10-17 vs 2018-01-15
000253F_QUIVER_OBJg0431081	885.062	-0.144404	0.205388	2017-10-17 vs 2018-01-15
000253F_QUIVER_OBJg0431091	212.618	0.917969	0.000230905	2017-10-17 vs 2018-01-15
000253F_QUIVER_OBJg0431101	375.568	0.246941	0.126325	2017-10-17 vs 2018-01-15
000253F_QUIVER_OBJg0431131	33.4852	-0.171984	0.739764	2017-10-17 vs 2018-01-15
000253F_QUIVER_OBJg0431141	276.842	0.0254087	0.911126	2017-10-17 vs 2018-01-15
000253F_QUIVER_OBJg0431151	736.682	0.135802	0.277895	2017-10-17 vs 2018-01-15
000253F_QUIVER_OBJg0431161	23.4969	0.626017	0.28683	2017-10-17 vs 2018-01-15
000253F_QUIVER_OBJg0431171	17.9462	0.788422	0.225975	2017-10-17 vs 2018-01-15
000253F_QUIVER_OBJg0431181	814.781	-0.29027	0.00708761	2017-10-17 vs 2018-01-15
000253F_QUIVER_OBJg0431191	238.851	-0.226208	0.288779	2017-10-17 vs 2018-01-15
000253F_QUIVER_OBJg0431201	31.5332	-0.388009	0.4582	2017-10-17 vs 2018-01-15
000253F_QUIVER_OBJg0431211	164.813	0.0269421	0.922005	2017-10-17 vs 2018-01-15
000253F_QUIVER_OBJg0431311	14.3385	1.43041	0.0404261	2017-10-17 vs 2018-01-15
000253F_QUIVER_OBJg0431321	28.2848	0.687406	0.179495	2017-10-17 vs 2018-01-15
000253F_QUIVER_OBJg0431361	801.521	0.707902	2.05085e-10	2017-10-17 vs 2018-01-15
000256F_QUIVER_OBJg0431421	23.8462	0.573073	0.32439	2017-10-17 vs 2018-01-15
000256F_QUIVER_OBJg0431431	53.0011	0.0285078	0.95351	2017-10-17 vs 2018-01-15
000256F_QUIVER_OBJg0431481	0.68579	-1.6732	0.65286	2017-10-17 vs 2018-01-15
000256F_QUIVER_OBJg0431531	40.3504	0.827795	0.0698973	2017-10-17 vs 2018-01-15
000256F_QUIVER_OBJg0431541	60.7253	0.565493	0.235176	2017-10-17 vs 2018-01-15
000256F_QUIVER_OBJg0431551	27.9802	0.112842	0.865463	2017-10-17 vs 2018-01-15
000256F_QUIVER_OBJg0431611	2035.02	0.307313	0.000318606	2017-10-17 vs 2018-01-15
000256F_QUIVER_OBJg0431621	266.124	1.01457	2.67993e-10	2017-10-17 vs 2018-01-15
000256F_QUIVER_OBJg0431651	10.2908	-0.615314	0.522323	2017-10-17 vs 2018-01-15
000256F_QUIVER_OBJg0431661	39.4626	1.36584	0.00190751	2017-10-17 vs 2018-01-15
000256F_QUIVER_OBJg0431671	22.3603	1.38008	0.0264917	2017-10-17 vs 2018-01-15
000256F_QUIVER_OBJg0431711	29.559	1.2747	0.0249909	2017-10-17 vs 2018-01-15
000256F_QUIVER_OBJg0431721	135.076	-0.225841	0.393638	2017-10-17 vs 2018-01-15
000256F_QUIVER_OBJg0431731	217.504	-0.311896	0.118724	2017-10-17 vs 2018-01-15
000256F_QUIVER_OBJg0431741	707.599	0.140879	0.276091	2017-10-17 vs 2018-01-15
000256F_QUIVER_OBJg0431751	234.185	1.6521	7.93396e-18	2017-10-17 vs 2018-01-15
000256F_QUIVER_OBJg0431761	10.7395	-0.142362	0.885118	2017-10-17 vs 2018-01-15
000257F_QUIVER_SUBSEQ_1-75678_OBJg0431801	196.371	1.67765	4.27787e-15	2017-10-17 vs 2018-01-15
000257F_QUIVER_SUBSEQ_1-75678_OBJg0431811	57.1184	-0.82821	0.0161191	2017-10-17 vs 2018-01-15
000260F_QUIVER_OBJg0431911	607.968	0.0806595	0.567832	2017-10-17 vs 2018-01-15
000265F_QUIVER_OBJg0432021	32.4517	-0.424748	0.409906	2017-10-17 vs 2018-01-15
000265F_QUIVER_OBJg0432031	24.3726	0.270017	0.660223	2017-10-17 vs 2018-01-15
000265F_QUIVER_OBJg0432041	308.93	-2.17644	1.38481e-41	2017-10-17 vs 2018-01-15
000265F_QUIVER_OBJg0432061	12.594	-1.00535	0.185237	2017-10-17 vs 2018-01-15
000265F_QUIVER_OBJg0432351	225.268	-0.359149	0.0572943	2017-10-17 vs 2018-01-15
000272F_QUIVER_OBJg0432491	1876.13	0.137582	0.152184	2017-10-17 vs 2018-01-15
000275F_QUIVER_OBJg0432591	118.024	0.0943331	0.763963	2017-10-17 vs 2018-01-15
000275F_QUIVER_OBJg0432661	219.802	-0.816876	1.61479e-05	2017-10-17 vs 2018-01-15
000275F_QUIVER_OBJg0432671	233.236	0.00972076	0.970971	2017-10-17 vs 2018-01-15
000275F_QUIVER_OBJg0432681	189.122	0.664307	0.000460862	2017-10-17 vs 2018-01-15
000275F_QUIVER_OBJg0432691	130.002	0.462019	0.0596031	2017-10-17 vs 2018-01-15
000275F_QUIVER_OBJg0432741	729.144	0.163316	0.292572	2017-10-17 vs 2018-01-15
000275F_QUIVER_OBJg0432761	522.933	0.411323	0.00152038	2017-10-17 vs 2018-01-15
000275F_QUIVER_OBJg0432771	131.208	0.980743	1.24537e-05	2017-10-17 vs 2018-01-15
000275F_QUIVER_OBJg0432801	53.2189	0.260109	0.550928	2017-10-17 vs 2018-01-15
000275F_QUIVER_OBJg0432811	6461.92	0.823069	1.64578e-27	2017-10-17 vs 2018-01-15
000275F_QUIVER_OBJg0432821	7778.31	0.799171	3.81262e-20	2017-10-17 vs 2018-01-15
000275F_QUIVER_OBJg0432841	322.232	-0.617044	2.06667e-05	2017-10-17 vs 2018-01-15
000275F_QUIVER_OBJg0432851	370.853	0.284673	0.0587744	2017-10-17 vs 2018-01-15
000275F_QUIVER_OBJg0432861	851.699	-0.956745	7.48707e-19	2017-10-17 vs 2018-01-15
000275F_QUIVER_OBJg0432891	428.439	0.0121394	0.955009	2017-10-17 vs 2018-01-15
000275F_QUIVER_OBJg0432901	407.258	-0.0903375	0.589189	2017-10-17 vs 2018-01-15
000275F_QUIVER_OBJg0432961	21.3026	-0.519386	0.388943	2017-10-17 vs 2018-01-15
000275F_QUIVER_OBJg0432971	35.512	-0.21395	0.691544	2017-10-17 vs 2018-01-15
000275F_QUIVER_OBJg0432991	533.679	0.678392	4.32983e-09	2017-10-17 vs 2018-01-15
000276F_QUIVER_OBJg0433091	119.057	-0.0125522	0.966944	2017-10-17 vs 2018-01-15
000277F_QUIVER_OBJg0433121	87.8477	-0.339204	0.286712	2017-10-17 vs 2018-01-15
000277F_QUIVER_OBJg0433131	209.906	0.592806	0.00146	2017-10-17 vs 2018-01-15
000277F_QUIVER_OBJg0433141	870.942	-0.420361	6.7443e-05	2017-10-17 vs 2018-01-15
000277F_QUIVER_OBJg0433151	838.97	0.159611	0.222685	2017-10-17 vs 2018-01-15
000277F_QUIVER_OBJg0433161	19.8067	-0.773464	0.189096	2017-10-17 vs 2018-01-15
000277F_QUIVER_OBJg0433181	55.6957	-0.209432	0.593992	2017-10-17 vs 2018-01-15
000277F_QUIVER_OBJg0433191	90.9114	-0.612243	0.027978	2017-10-17 vs 2018-01-15
000277F_QUIVER_OBJg0433221	1200.32	0.0152386	0.921821	2017-10-17 vs 2018-01-15
000281F_QUIVER_OBJg0433421	1216.26	-0.0411847	0.737014	2017-10-17 vs 2018-01-15
000281F_QUIVER_OBJg0433441	331.514	0.0905832	0.655323	2017-10-17 vs 2018-01-15
000281F_QUIVER_OBJg0433501	119.984	0.197455	0.483033	2017-10-17 vs 2018-01-15
000281F_QUIVER_OBJg0433521	125.007	0.0339336	0.915752	2017-10-17 vs 2018-01-15
000284F_QUIVER_OBJg0433661	10.8392	-0.66624	0.42602	2017-10-17 vs 2018-01-15
000284F_QUIVER_OBJg0433711	330.296	0.301606	0.0778994	2017-10-17 vs 2018-01-15
000284F_QUIVER_OBJg0433721	406.709	0.111739	0.476317	2017-10-17 vs 2018-01-15
000284F_QUIVER_OBJg0433741	168.561	0.0111601	0.966941	2017-10-17 vs 2018-01-15
000284F_QUIVER_OBJg0433761	585.844	0.421321	0.000734798	2017-10-17 vs 2018-01-15
000284F_QUIVER_OBJg0433771	36.3888	1.1536	0.0055035	2017-10-17 vs 2018-01-15
000284F_QUIVER_OBJg0433791	6.36044	1.54776	0.188303	2017-10-17 vs 2018-01-15
000285F_QUIVER_OBJg0433931	29.4772	-0.687274	0.167003	2017-10-17 vs 2018-01-15
000285F_QUIVER_OBJg0433941	21.4195	1.17805	0.0929472	2017-10-17 vs 2018-01-15
000285F_QUIVER_OBJg0434021	14.3628	1.97113	0.00565912	2017-10-17 vs 2018-01-15
000285F_QUIVER_OBJg0434051	58.2445	0.544155	0.111443	2017-10-17 vs 2018-01-15
000285F_QUIVER_OBJg0434061	320.981	0.255232	0.113429	2017-10-17 vs 2018-01-15
000285F_QUIVER_OBJg0434101	546.695	0.190509	0.153215	2017-10-17 vs 2018-01-15
000287F_QUIVER_OBJg0434131	72.974	-0.695836	0.0204101	2017-10-17 vs 2018-01-15
000287F_QUIVER_OBJg0434171	226.649	-0.217916	0.246132	2017-10-17 vs 2018-01-15
000287F_QUIVER_OBJg0434181	185.463	0.193701	0.412586	2017-10-17 vs 2018-01-15
000287F_QUIVER_OBJg0434201	126.27	0.46327	0.0536416	2017-10-17 vs 2018-01-15
000287F_QUIVER_OBJg0434211	360.376	0.391663	0.0249934	2017-10-17 vs 2018-01-15
000287F_QUIVER_OBJg0434221	221.938	0.433164	0.0258154	2017-10-17 vs 2018-01-15
000287F_QUIVER_OBJg0434231	103.558	0.716111	0.00491797	2017-10-17 vs 2018-01-15
000287F_QUIVER_OBJg0434261	405.199	0.146528	0.350279	2017-10-17 vs 2018-01-15
000287F_QUIVER_OBJg0434341	16.6731	-4.73788	4.20609e-07	2017-10-17 vs 2018-01-15
000290F_QUIVER_OBJg0434421	37.0909	0.0566619	0.919334	2017-10-17 vs 2018-01-15
000290F_QUIVER_OBJg0434441	296.463	-0.188286	0.304028	2017-10-17 vs 2018-01-15
000290F_QUIVER_OBJg0434481	12.3195	1.89836	0.0176072	2017-10-17 vs 2018-01-15
000290F_QUIVER_OBJg0434501	10.9084	-0.466227	0.590668	2017-10-17 vs 2018-01-15
000290F_QUIVER_OBJg0434511	48.8799	-0.305322	0.443982	2017-10-17 vs 2018-01-15
000290F_QUIVER_OBJg0434521	68.2851	-0.259392	0.456602	2017-10-17 vs 2018-01-15
000290F_QUIVER_OBJg0434531	25.3968	-2.80113	7.33481e-07	2017-10-17 vs 2018-01-15
000290F_QUIVER_OBJg0434541	352.391	-0.840275	9.66839e-10	2017-10-17 vs 2018-01-15
000290F_QUIVER_OBJg0434551	291.129	0.210742	0.228307	2017-10-17 vs 2018-01-15
000290F_QUIVER_OBJg0434561	579.903	0.319753	0.0620818	2017-10-17 vs 2018-01-15
000290F_QUIVER_OBJg0434571	352.159	0.210888	0.199529	2017-10-17 vs 2018-01-15
000290F_QUIVER_OBJg0434581	950.152	0.258319	0.045739	2017-10-17 vs 2018-01-15
000290F_QUIVER_OBJg0434591	2891.32	0.251999	0.00146616	2017-10-17 vs 2018-01-15
000290F_QUIVER_OBJg0434611	900.076	0.401315	0.00010183	2017-10-17 vs 2018-01-15
000290F_QUIVER_OBJg0434621	229.484	-0.00148756	0.994845	2017-10-17 vs 2018-01-15
000290F_QUIVER_OBJg0434631	115.685	-0.110904	0.720219	2017-10-17 vs 2018-01-15
000290F_QUIVER_OBJg0434641	180.779	-1.49628	4.22516e-13	2017-10-17 vs 2018-01-15
000290F_QUIVER_OBJg0434651	12.9506	-2.61877	0.000816673	2017-10-17 vs 2018-01-15
000290F_QUIVER_OBJg0434691	47.7613	-0.632157	0.095071	2017-10-17 vs 2018-01-15
000299F_QUIVER_OBJg0435011	172.743	0.676591	0.000349326	2017-10-17 vs 2018-01-15
000300F_QUIVER_OBJg0435131	273.581	0.183361	0.307524	2017-10-17 vs 2018-01-15
000300F_QUIVER_OBJg0435151	64.2528	2.40392	4.65593e-10	2017-10-17 vs 2018-01-15
000303F_QUIVER_OBJg0435401	13.3778	0.642351	0.426009	2017-10-17 vs 2018-01-15
000303F_QUIVER_OBJg0435411	158.565	-0.0884745	0.74005	2017-10-17 vs 2018-01-15
000303F_QUIVER_OBJg0435481	296.907	0.542122	0.000751368	2017-10-17 vs 2018-01-15
000303F_QUIVER_OBJg0435491	321.576	0.282605	0.140729	2017-10-17 vs 2018-01-15
000303F_QUIVER_OBJg0435501	37.965	-0.0704781	0.896058	2017-10-17 vs 2018-01-15
000303F_QUIVER_OBJg0435511	38.5826	0.238136	0.633878	2017-10-17 vs 2018-01-15
000303F_QUIVER_OBJg0435521	10.1732	-0.289315	0.774314	2017-10-17 vs 2018-01-15
000303F_QUIVER_OBJg0435531	9.31947	-0.343737	0.734988	2017-10-17 vs 2018-01-15
000303F_QUIVER_OBJg0435541	15.6076	-1.20257	0.0869741	2017-10-17 vs 2018-01-15
000303F_QUIVER_OBJg0435581	18.1559	-0.491857	0.463485	2017-10-17 vs 2018-01-15
000303F_QUIVER_OBJg0435661	149.002	-0.487863	0.0290184	2017-10-17 vs 2018-01-15
000303F_QUIVER_OBJg0435671	16.8142	-0.514704	0.442823	2017-10-17 vs 2018-01-15
000304F_QUIVER_OBJg0435721	11.7218	0.187506	0.852124	2017-10-17 vs 2018-01-15
000304F_QUIVER_OBJg0435731	33.2069	-1.12876	0.00819788	2017-10-17 vs 2018-01-15
000313F_QUIVER_OBJg0436121	259.188	0.578475	0.00247671	2017-10-17 vs 2018-01-15
000313F_QUIVER_OBJg0436131	304.374	0.685935	8.64101e-06	2017-10-17 vs 2018-01-15
000313F_QUIVER_OBJg0436141	219.575	0.418818	0.0166647	2017-10-17 vs 2018-01-15
000313F_QUIVER_OBJg0436161	42.253	1.13047	0.00761763	2017-10-17 vs 2018-01-15
000313F_QUIVER_OBJg0436171	39.5152	1.17884	0.00462715	2017-10-17 vs 2018-01-15
000313F_QUIVER_OBJg0436181	415.028	0.523836	8.85854e-05	2017-10-17 vs 2018-01-15
000313F_QUIVER_OBJg0436241	11.6665	0.81926	0.343808	2017-10-17 vs 2018-01-15
000315F_QUIVER_OBJg0436281	53.2325	-4.96096	2.38916e-20	2017-10-17 vs 2018-01-15
000315F_QUIVER_OBJg0436301	26.5597	0.20998	0.717376	2017-10-17 vs 2018-01-15
000315F_QUIVER_OBJg0436321	43.9686	1.12962	0.00453576	2017-10-17 vs 2018-01-15
000315F_QUIVER_OBJg0436381	62.8968	0.34235	0.330567	2017-10-17 vs 2018-01-15
000315F_QUIVER_OBJg0436431	21.3293	-1.30233	0.0163051	2017-10-17 vs 2018-01-15
000315F_QUIVER_OBJg0436471	305.346	-0.331689	0.0844426	2017-10-17 vs 2018-01-15
000315F_QUIVER_OBJg0436511	878.099	0.352615	0.00141784	2017-10-17 vs 2018-01-15
000316F_QUIVER_OBJg0436551	8.97225	0.102861	0.925768	2017-10-17 vs 2018-01-15
000316F_QUIVER_OBJg0436631	415.604	-0.719449	2.72285e-06	2017-10-17 vs 2018-01-15
000316F_QUIVER_OBJg0436651	14.3698	0.0653301	0.941226	2017-10-17 vs 2018-01-15
000316F_QUIVER_OBJg0436661	16.8191	0.00781742	0.992347	2017-10-17 vs 2018-01-15
000316F_QUIVER_OBJg0436691	36.5647	0.202181	0.688539	2017-10-17 vs 2018-01-15
000319F_QUIVER_OBJg0436831	13.5579	-0.47871	0.539766	2017-10-17 vs 2018-01-15
000319F_QUIVER_OBJg0436841	43.6543	-1.28901	0.000453525	2017-10-17 vs 2018-01-15
000319F_QUIVER_OBJg0436861	17.2592	-1.58092	0.0178179	2017-10-17 vs 2018-01-15
000319F_QUIVER_OBJg0436901	13.7551	-0.738672	0.320041	2017-10-17 vs 2018-01-15
000319F_QUIVER_OBJg0436921	164.55	0.185042	0.432656	2017-10-17 vs 2018-01-15
000319F_QUIVER_OBJg0436941	6.25528	3.4636	0.00707646	2017-10-17 vs 2018-01-15
000319F_QUIVER_OBJg0436971	4621.81	0.180919	0.0162615	2017-10-17 vs 2018-01-15
000319F_QUIVER_OBJg0436981	434.504	-0.135133	0.391739	2017-10-17 vs 2018-01-15
000319F_QUIVER_OBJg0436991	43.4999	0.165249	0.734248	2017-10-17 vs 2018-01-15
000319F_QUIVER_OBJg0437001	1637.85	-0.462859	0.000873904	2017-10-17 vs 2018-01-15
000319F_QUIVER_OBJg0437021	55.8219	0.252978	0.539567	2017-10-17 vs 2018-01-15
000319F_QUIVER_OBJg0437041	146.987	-0.228412	0.338351	2017-10-17 vs 2018-01-15
000319F_QUIVER_OBJg0437051	51.8425	-1.77609	6.66445e-07	2017-10-17 vs 2018-01-15
000319F_QUIVER_OBJg0437061	368.023	0.264005	0.0893125	2017-10-17 vs 2018-01-15
000319F_QUIVER_OBJg0437071	76.7317	0.429564	0.175508	2017-10-17 vs 2018-01-15
000319F_QUIVER_OBJg0437081	923.406	0.19016	0.0847157	2017-10-17 vs 2018-01-15
000319F_QUIVER_OBJg0437091	1215.66	0.520071	2.20841e-08	2017-10-17 vs 2018-01-15
000319F_QUIVER_OBJg0437101	271.934	0.177795	0.350669	2017-10-17 vs 2018-01-15
000319F_QUIVER_OBJg0437141	76.2128	0.815255	0.0056573	2017-10-17 vs 2018-01-15
000319F_QUIVER_OBJg0437151	106.4	-0.109276	0.745181	2017-10-17 vs 2018-01-15
000319F_QUIVER_OBJg0437161	126.926	-0.365701	0.166711	2017-10-17 vs 2018-01-15
000319F_QUIVER_OBJg0437221	126.273	-0.780776	0.000661162	2017-10-17 vs 2018-01-15
000319F_QUIVER_OBJg0437251	1122.98	-0.184505	0.0803347	2017-10-17 vs 2018-01-15
000319F_QUIVER_OBJg0437261	181.808	0.266634	0.204148	2017-10-17 vs 2018-01-15
000320F_QUIVER_OBJg0437381	102.469	0.264157	0.343877	2017-10-17 vs 2018-01-15
000320F_QUIVER_OBJg0437401	32.6165	0.532737	0.268125	2017-10-17 vs 2018-01-15
000320F_QUIVER_OBJg0437411	644.225	0.189928	0.201174	2017-10-17 vs 2018-01-15
000322F_QUIVER_OBJg0437471	87.4487	0.638286	0.0168621	2017-10-17 vs 2018-01-15
000323F_QUIVER_OBJg0437541	168.406	0.40141	0.0545301	2017-10-17 vs 2018-01-15
000323F_QUIVER_OBJg0437591	153.584	0.437301	0.0411071	2017-10-17 vs 2018-01-15
000323F_QUIVER_OBJg0437601	132.421	0.734734	0.0014501	2017-10-17 vs 2018-01-15
000323F_QUIVER_OBJg0437611	307.728	0.581409	0.000230287	2017-10-17 vs 2018-01-15
000325F_QUIVER_OBJg0437701	166.726	0.414645	0.0396492	2017-10-17 vs 2018-01-15
000325F_QUIVER_OBJg0437711	286.237	0.25881	0.126787	2017-10-17 vs 2018-01-15
000325F_QUIVER_OBJg0437741	324.131	0.101266	0.581731	2017-10-17 vs 2018-01-15
000325F_QUIVER_OBJg0437751	1777.87	0.160068	0.102294	2017-10-17 vs 2018-01-15
000325F_QUIVER_OBJg0437761	227.769	0.307603	0.0934469	2017-10-17 vs 2018-01-15
000325F_QUIVER_OBJg0437781	133.03	0.517578	0.036471	2017-10-17 vs 2018-01-15
000325F_QUIVER_OBJg0437791	265.039	0.19388	0.274761	2017-10-17 vs 2018-01-15
000325F_QUIVER_OBJg0437821	66.4981	0.505109	0.130498	2017-10-17 vs 2018-01-15
000325F_QUIVER_OBJg0437831	181.771	0.790071	0.000219676	2017-10-17 vs 2018-01-15
000325F_QUIVER_OBJg0437841	24.0683	0.224502	0.754455	2017-10-17 vs 2018-01-15
000325F_QUIVER_OBJg0437851	33.8549	-0.708721	0.12769	2017-10-17 vs 2018-01-15
000325F_QUIVER_OBJg0437871	17.5535	-0.913693	0.15158	2017-10-17 vs 2018-01-15
000326F_QUIVER_OBJg0437961	551.386	-0.787836	2.60822e-09	2017-10-17 vs 2018-01-15
000327F_QUIVER_OBJg0438021	267.017	0.821228	6.35836e-07	2017-10-17 vs 2018-01-15
000329F_QUIVER_OBJg0438171	45.5329	0.323821	0.453379	2017-10-17 vs 2018-01-15
000329F_QUIVER_OBJg0438211	129.423	0.940034	1.23596e-05	2017-10-17 vs 2018-01-15
000329F_QUIVER_OBJg0438231	88.8999	-0.0778284	0.823035	2017-10-17 vs 2018-01-15
000329F_QUIVER_OBJg0438241	134.74	-1.97267	4.21708e-18	2017-10-17 vs 2018-01-15
000329F_QUIVER_OBJg0438251	25.2255	-2.12087	3.8742e-05	2017-10-17 vs 2018-01-15
000329F_QUIVER_OBJg0438261	403.556	-0.153076	0.340113	2017-10-17 vs 2018-01-15
000329F_QUIVER_OBJg0438271	331.473	0.143527	0.412484	2017-10-17 vs 2018-01-15
000329F_QUIVER_OBJg0438281	77.0341	-1.05315	0.000131712	2017-10-17 vs 2018-01-15
000329F_QUIVER_OBJg0438311	468.801	-3.13773	1.31436e-114	2017-10-17 vs 2018-01-15
000329F_QUIVER_OBJg0438341	85.5989	0.278316	0.374559	2017-10-17 vs 2018-01-15
000330F_QUIVER_OBJg0438371	8.10386	-0.120671	0.923162	2017-10-17 vs 2018-01-15
000332F_QUIVER_OBJg0438411	285.223	0.222855	0.260289	2017-10-17 vs 2018-01-15
000332F_QUIVER_OBJg0438421	22.5681	0.112084	0.876603	2017-10-17 vs 2018-01-15
000332F_QUIVER_OBJg0438431	212.236	0.0233129	0.925059	2017-10-17 vs 2018-01-15
000332F_QUIVER_OBJg0438451	497.54	2.6387	5.83336e-88	2017-10-17 vs 2018-01-15
000332F_QUIVER_OBJg0438461	246.635	-0.772744	4.16888e-06	2017-10-17 vs 2018-01-15
000332F_QUIVER_OBJg0438471	1094.42	-0.414744	1.8885e-05	2017-10-17 vs 2018-01-15
000332F_QUIVER_OBJg0438541	12.1395	-0.0717226	0.939351	2017-10-17 vs 2018-01-15
000332F_QUIVER_OBJg0438551	12.2449	0.475776	0.57627	2017-10-17 vs 2018-01-15
000332F_QUIVER_OBJg0438561	32.1853	-0.131964	0.817323	2017-10-17 vs 2018-01-15
000334F_QUIVER_OBJg0438691	40.9677	0.0681288	0.899655	2017-10-17 vs 2018-01-15
000334F_QUIVER_OBJg0438801	581.018	0.475937	2.92802e-05	2017-10-17 vs 2018-01-15
000334F_QUIVER_OBJg0438831	144.202	0.296254	0.215828	2017-10-17 vs 2018-01-15
000334F_QUIVER_OBJg0438841	179.756	-0.173967	0.480948	2017-10-17 vs 2018-01-15
000334F_QUIVER_OBJg0438851	422.273	0.470859	0.000714974	2017-10-17 vs 2018-01-15
000334F_QUIVER_OBJg0438871	295.784	0.219827	0.188105	2017-10-17 vs 2018-01-15
000335F_QUIVER_OBJg0438921	66.4795	0.27166	0.474161	2017-10-17 vs 2018-01-15
000335F_QUIVER_OBJg0438931	129.467	-0.136329	0.635813	2017-10-17 vs 2018-01-15
000335F_QUIVER_OBJg0439051	131.607	0.127825	0.631786	2017-10-17 vs 2018-01-15
000335F_QUIVER_OBJg0439061	77.3335	0.176927	0.611963	2017-10-17 vs 2018-01-15
000335F_QUIVER_OBJg0439071	626.617	0.217154	0.0748472	2017-10-17 vs 2018-01-15
000335F_QUIVER_OBJg0439081	162.915	-0.704295	0.00160966	2017-10-17 vs 2018-01-15
000335F_QUIVER_OBJg0439091	41.8673	1.00111	0.0153128	2017-10-17 vs 2018-01-15
000336F_QUIVER_OBJg0439171	20.4786	-0.550824	0.389394	2017-10-17 vs 2018-01-15
000336F_QUIVER_OBJg0439191	138.021	-0.452791	0.045357	2017-10-17 vs 2018-01-15
000336F_QUIVER_OBJg0439241	163.649	-0.563085	0.00423552	2017-10-17 vs 2018-01-15
000336F_QUIVER_OBJg0439261	32.4697	-0.45764	0.349716	2017-10-17 vs 2018-01-15
000336F_QUIVER_OBJg0439291	918.986	0.287706	0.006947	2017-10-17 vs 2018-01-15
000337F_QUIVER_OBJg0439331	0.729268	2.92686	0.413493	2017-10-17 vs 2018-01-15
000337F_QUIVER_OBJg0439381	680.112	1.19377	3.51518e-12	2017-10-17 vs 2018-01-15
000337F_QUIVER_OBJg0439401	174.168	-1.13367	6.6615e-07	2017-10-17 vs 2018-01-15
000337F_QUIVER_OBJg0439431	43.9408	0.0770764	0.875255	2017-10-17 vs 2018-01-15
000338F_QUIVER_OBJg0439481	13.4432	0.375708	0.685375	2017-10-17 vs 2018-01-15
000338F_QUIVER_OBJg0439491	95.5205	0.435171	0.121695	2017-10-17 vs 2018-01-15
000338F_QUIVER_OBJg0439511	137.522	-0.180527	0.463085	2017-10-17 vs 2018-01-15
000338F_QUIVER_OBJg0439521	9.62989	0.154936	0.885044	2017-10-17 vs 2018-01-15
000338F_QUIVER_OBJg0439531	40.7407	-1.32754	0.000505074	2017-10-17 vs 2018-01-15
000338F_QUIVER_OBJg0439551	11.0826	-0.152803	0.873208	2017-10-17 vs 2018-01-15
000338F_QUIVER_OBJg0439571	29.6802	-0.222041	0.691544	2017-10-17 vs 2018-01-15
000339F_QUIVER_OBJg0439621	29.6006	-0.741024	0.114171	2017-10-17 vs 2018-01-15
000339F_QUIVER_OBJg0439631	160.642	-0.495962	0.0188618	2017-10-17 vs 2018-01-15
000339F_QUIVER_OBJg0439681	120.442	0.469324	0.643671	2017-10-17 vs 2018-01-15
000339F_QUIVER_OBJg0439711	30.994	0.353333	0.4912	2017-10-17 vs 2018-01-15
000339F_QUIVER_OBJg0439751	92.4207	-0.150071	0.654462	2017-10-17 vs 2018-01-15
000340F_QUIVER_OBJg0439801	12.4865	-0.403522	0.624951	2017-10-17 vs 2018-01-15
000340F_QUIVER_OBJg0439831	941.703	-0.154059	0.158044	2017-10-17 vs 2018-01-15
000340F_QUIVER_OBJg0439841	591.251	0.0113174	0.946907	2017-10-17 vs 2018-01-15
000340F_QUIVER_OBJg0439871	458.397	0.391262	0.011954	2017-10-17 vs 2018-01-15
000341F_QUIVER_OBJg0439951	13.9884	4.71526	2.84839e-05	2017-10-17 vs 2018-01-15
000341F_QUIVER_OBJg0439971	428.752	-0.106368	0.529635	2017-10-17 vs 2018-01-15
000341F_QUIVER_OBJg0439981	320.645	-0.501999	0.00158957	2017-10-17 vs 2018-01-15
000341F_QUIVER_OBJg0439991	175.93	-0.710772	0.000267787	2017-10-17 vs 2018-01-15
000341F_QUIVER_OBJg0440001	626.348	-0.366078	0.0104064	2017-10-17 vs 2018-01-15
000341F_QUIVER_OBJg0440011	215.559	-1.18484	6.88609e-11	2017-10-17 vs 2018-01-15
000341F_QUIVER_OBJg0440021	284.711	-0.74602	1.51232e-06	2017-10-17 vs 2018-01-15
000341F_QUIVER_OBJg0440081	315.799	0.657461	2.65087e-05	2017-10-17 vs 2018-01-15
000342F_QUIVER_OBJg0440141	27.2027	-0.478521	0.385303	2017-10-17 vs 2018-01-15
000342F_QUIVER_OBJg0440151	277.17	-0.0506267	0.806525	2017-10-17 vs 2018-01-15
000342F_QUIVER_OBJg0440181	231.569	-0.137226	0.496929	2017-10-17 vs 2018-01-15
000342F_QUIVER_OBJg0440191	412.142	-0.020523	0.917125	2017-10-17 vs 2018-01-15
000342F_QUIVER_OBJg0440241	138.533	0.445232	0.0489924	2017-10-17 vs 2018-01-15
000343F_QUIVER_OBJg0440321	1463.68	-0.98539	3.70795e-21	2017-10-17 vs 2018-01-15
000343F_QUIVER_OBJg0440331	75.0186	-0.769522	0.0121127	2017-10-17 vs 2018-01-15
000343F_QUIVER_OBJg0440401	125.103	0.020464	0.949637	2017-10-17 vs 2018-01-15
000343F_QUIVER_OBJg0440411	83.1598	0.138177	0.694083	2017-10-17 vs 2018-01-15
000343F_QUIVER_OBJg0440431	31.4397	-0.594037	0.247794	2017-10-17 vs 2018-01-15
000343F_QUIVER_OBJg0440441	22.6089	0.150005	0.837563	2017-10-17 vs 2018-01-15
000343F_QUIVER_OBJg0440511	59.8314	0.0172732	0.968135	2017-10-17 vs 2018-01-15
000343F_QUIVER_OBJg0440551	198.883	0.0287979	0.916473	2017-10-17 vs 2018-01-15
000343F_QUIVER_OBJg0440621	241.046	0.971745	5.67177e-09	2017-10-17 vs 2018-01-15
000343F_QUIVER_OBJg0440631	576.569	0.158981	0.482711	2017-10-17 vs 2018-01-15
000343F_QUIVER_OBJg0440671	21.2464	0.211412	0.759245	2017-10-17 vs 2018-01-15
000344F_QUIVER_OBJg0440751	413.165	0.318413	0.0212729	2017-10-17 vs 2018-01-15
000344F_QUIVER_OBJg0440771	11.8324	-0.474516	0.604434	2017-10-17 vs 2018-01-15
000344F_QUIVER_OBJg0440791	23.6081	-0.683655	0.230137	2017-10-17 vs 2018-01-15
000344F_QUIVER_OBJg0440801	30.3776	-0.675111	0.165748	2017-10-17 vs 2018-01-15
000344F_QUIVER_OBJg0440811	235.063	-0.93821	9.10109e-09	2017-10-17 vs 2018-01-15
000344F_QUIVER_OBJg0440861	37.5084	-0.155161	0.76951	2017-10-17 vs 2018-01-15
000344F_QUIVER_OBJg0440951	314.075	0.372363	0.014387	2017-10-17 vs 2018-01-15
000344F_QUIVER_OBJg0441001	149.823	0.505982	0.0266371	2017-10-17 vs 2018-01-15
000344F_QUIVER_OBJg0441021	382.307	0.451819	0.00132032	2017-10-17 vs 2018-01-15
000345F_QUIVER_OBJg0441031	13.644	-0.0200381	0.981887	2017-10-17 vs 2018-01-15
000345F_QUIVER_OBJg0441051	231.01	0.35272	0.0512252	2017-10-17 vs 2018-01-15
000345F_QUIVER_OBJg0441071	59.1277	0.392341	0.306813	2017-10-17 vs 2018-01-15
000345F_QUIVER_OBJg0441081	137.341	0.219884	0.41082	2017-10-17 vs 2018-01-15
000345F_QUIVER_OBJg0441091	22.1181	-0.385714	0.523114	2017-10-17 vs 2018-01-15
000345F_QUIVER_OBJg0441101	188.548	-0.315628	0.121248	2017-10-17 vs 2018-01-15
000345F_QUIVER_OBJg0441111	39.0112	-0.556879	0.248509	2017-10-17 vs 2018-01-15
000345F_QUIVER_OBJg0441121	267.835	0.148335	0.437524	2017-10-17 vs 2018-01-15
000345F_QUIVER_OBJg0441131	181.073	-0.338783	0.105774	2017-10-17 vs 2018-01-15
000346F_QUIVER_OBJg0441191	197.42	0.841906	0.000119974	2017-10-17 vs 2018-01-15
000346F_QUIVER_OBJg0441221	312.95	1.24225	6.46146e-18	2017-10-17 vs 2018-01-15
000347F_QUIVER_OBJg0441381	29.7575	0.50895	0.307157	2017-10-17 vs 2018-01-15
000347F_QUIVER_OBJg0441401	158.693	0.0863034	0.754318	2017-10-17 vs 2018-01-15
000347F_QUIVER_OBJg0441411	113.645	0.264462	0.346018	2017-10-17 vs 2018-01-15
000347F_QUIVER_OBJg0441421	26.0154	0.509868	0.336171	2017-10-17 vs 2018-01-15
000348F_QUIVER_OBJg0441511	176.658	1.07714	9.12412e-06	2017-10-17 vs 2018-01-15
000348F_QUIVER_OBJg0441581	62.5557	-0.999223	0.00314381	2017-10-17 vs 2018-01-15
000348F_QUIVER_OBJg0441591	24.8015	-0.129024	0.838372	2017-10-17 vs 2018-01-15
000348F_QUIVER_OBJg0441611	165.907	-0.298374	0.249264	2017-10-17 vs 2018-01-15
000348F_QUIVER_OBJg0441711	85.2288	0.306008	0.300864	2017-10-17 vs 2018-01-15
000348F_QUIVER_OBJg0441721	92.1299	0.814801	0.00181665	2017-10-17 vs 2018-01-15
000348F_QUIVER_OBJg0441731	34.3317	0.808113	0.0701169	2017-10-17 vs 2018-01-15
000348F_QUIVER_OBJg0441771	55.4839	0.412213	0.312621	2017-10-17 vs 2018-01-15
000349F_QUIVER_OBJg0441801	26.7118	-0.32491	0.562947	2017-10-17 vs 2018-01-15
000349F_QUIVER_OBJg0441821	25.8153	-0.0616208	0.9348	2017-10-17 vs 2018-01-15
000349F_QUIVER_OBJg0441841	44.0461	-0.16592	0.739854	2017-10-17 vs 2018-01-15
000349F_QUIVER_OBJg0441851	3126.6	-0.395845	7.44578e-08	2017-10-17 vs 2018-01-15
000349F_QUIVER_OBJg0441951	111.128	0.240646	0.379128	2017-10-17 vs 2018-01-15
000349F_QUIVER_OBJg0442011	33.5507	1.22616	0.00429178	2017-10-17 vs 2018-01-15
000350F_QUIVER_OBJg0442041	14.6327	-0.529105	0.494536	2017-10-17 vs 2018-01-15
000350F_QUIVER_OBJg0442091	46.364	-0.0826532	0.872393	2017-10-17 vs 2018-01-15
000350F_QUIVER_OBJg0442101	315.052	-0.0857747	0.642824	2017-10-17 vs 2018-01-15
000350F_QUIVER_OBJg0442111	16.5711	0.592768	0.42753	2017-10-17 vs 2018-01-15
000350F_QUIVER_OBJg0442121	27.8306	0.259505	0.694399	2017-10-17 vs 2018-01-15
000350F_QUIVER_OBJg0442151	141.22	-0.319077	0.167363	2017-10-17 vs 2018-01-15
000350F_QUIVER_OBJg0442181	191.452	2.62736	3.30042e-38	2017-10-17 vs 2018-01-15
000350F_QUIVER_OBJg0442231	23.6621	0.0507782	0.946088	2017-10-17 vs 2018-01-15
000350F_QUIVER_OBJg0442241	75.3853	0.0599892	0.890655	2017-10-17 vs 2018-01-15
000350F_QUIVER_OBJg0442251	121.754	0.0236465	0.940536	2017-10-17 vs 2018-01-15
000350F_QUIVER_OBJg0442271	66.3922	0.292165	0.450375	2017-10-17 vs 2018-01-15
000351F_QUIVER_OBJg0442291	1905.39	0.138041	0.127488	2017-10-17 vs 2018-01-15
000351F_QUIVER_OBJg0442301	189.46	-0.559596	0.00200177	2017-10-17 vs 2018-01-15
000351F_QUIVER_OBJg0442311	749.146	-0.335533	0.00281067	2017-10-17 vs 2018-01-15
000351F_QUIVER_OBJg0442341	742.909	-0.0652135	0.633677	2017-10-17 vs 2018-01-15
000351F_QUIVER_OBJg0442371	30.2224	0.252188	0.666981	2017-10-17 vs 2018-01-15
000351F_QUIVER_OBJg0442381	691.427	0.0633236	0.670181	2017-10-17 vs 2018-01-15
000351F_QUIVER_OBJg0442391	804.732	-0.527151	6.00764e-05	2017-10-17 vs 2018-01-15
000351F_QUIVER_OBJg0442431	51.7176	0.378779	0.333932	2017-10-17 vs 2018-01-15
000351F_QUIVER_OBJg0442471	774.431	-0.260431	0.0307184	2017-10-17 vs 2018-01-15
000351F_QUIVER_OBJg0442481	583.651	-0.142392	0.27168	2017-10-17 vs 2018-01-15
000352F_QUIVER_OBJg0442531	580.825	-0.503946	1.895e-05	2017-10-17 vs 2018-01-15
000352F_QUIVER_OBJg0442591	204.965	-0.0557522	0.819539	2017-10-17 vs 2018-01-15
000352F_QUIVER_OBJg0442631	17.4368	0.435794	0.557549	2017-10-17 vs 2018-01-15
000352F_QUIVER_OBJg0442641	47.5305	0.251322	0.557249	2017-10-17 vs 2018-01-15
000352F_QUIVER_OBJg0442651	30.2043	1.20025	0.0100328	2017-10-17 vs 2018-01-15
000354F_QUIVER_OBJg0442711	405.676	-0.227457	0.155923	2017-10-17 vs 2018-01-15
000354F_QUIVER_OBJg0442721	25.5702	2.6423	4.81181e-06	2017-10-17 vs 2018-01-15
000354F_QUIVER_OBJg0442731	97.5382	1.14698	2.05282e-05	2017-10-17 vs 2018-01-15
000354F_QUIVER_OBJg0442741	932.766	-0.575885	1.13574e-07	2017-10-17 vs 2018-01-15
000354F_QUIVER_OBJg0442751	282.738	-0.424438	0.0149948	2017-10-17 vs 2018-01-15
000354F_QUIVER_OBJg0442771	371.532	0.0373088	0.850174	2017-10-17 vs 2018-01-15
000354F_QUIVER_OBJg0442781	256.889	0.162511	0.438605	2017-10-17 vs 2018-01-15
000354F_QUIVER_OBJg0442791	1529.51	0.317793	0.00122473	2017-10-17 vs 2018-01-15
000354F_QUIVER_OBJg0442801	689.957	-0.638823	1.31131e-09	2017-10-17 vs 2018-01-15
000356F_QUIVER_OBJg0442861	157.451	0.688152	0.000654591	2017-10-17 vs 2018-01-15
000357F_QUIVER_OBJg0442901	199.847	0.31264	0.115804	2017-10-17 vs 2018-01-15
000357F_QUIVER_OBJg0442941	13.638	1.61228	0.031864	2017-10-17 vs 2018-01-15
000357F_QUIVER_OBJg0442951	23.1314	-0.183687	0.790563	2017-10-17 vs 2018-01-15
000357F_QUIVER_OBJg0442961	1437.32	-0.313787	0.00084063	2017-10-17 vs 2018-01-15
000357F_QUIVER_OBJg0442971	439.083	0.124269	0.41122	2017-10-17 vs 2018-01-15
000357F_QUIVER_OBJg0442981	16.5578	-1.41198	0.0223967	2017-10-17 vs 2018-01-15
000357F_QUIVER_OBJg0442991	34.8493	-0.441947	0.350064	2017-10-17 vs 2018-01-15
000357F_QUIVER_OBJg0443021	15.5516	-0.412924	0.567293	2017-10-17 vs 2018-01-15
[truncated: 22,322 more rows]

## Sheet: 2017-10-17 vs 2018-02-12
gene_id	baseMean	log2FoldChange	padj	comparison
[truncated: 23,248 more rows]

## Sheet: 2017-10-17 vs 2018-03-12
gene_id	baseMean	log2FoldChange	padj	comparison
[truncated: 23,248 more rows]

[truncated: 10 more sheets: 2017-12-08 vs 2018-01-03, 2017-12-08 vs 2018-01-15, 2017-12-08 vs 2018-02-12, 2017-12-08 vs 2018-03-12, 2018-01-03 vs 2018-01-15, 2018-01-03 vs 2018-02-12, 2018-01-03 vs 2018-03-12, 2018-01-15 vs 2018-02-12, 2018-01-15 vs 2018-03-12, 2018-02-12 vs 2018-03-12]
